# Supplementary material for: Data on interleukin (IL)-2- and IL-15-dependent changes in IL-2Rβ and IL-2Rγ complexes
Source: Data Brief. 2017 Mar 2;11:499–506. doi: 10.1016/j.dib.2017.02.030 (PMC5345956; doi:10.1016/j.dib.2017.02.030)
Supplement: Supplementary file 2 — Supplementary material [file mmc2.xlsx]

## Sheet: All quantified proteins
Table S1. List of all quantified proteins in the IL-2Rβ immunoprecipitations performed.
The 15 proteins that were significantly enriched upon IL-2 and IL-15 stimulation (treatment/Ctr ratio > 2 and Significance B p-value<0.001) are coloured in pink
The proteins highlighted in light grey were detected only in one out of the two replicas performed
								Combined values								Replica 1								Replica 2
Uniprot ID	Protein Names	Gene Names	Peptides (seq)	Unique Peptides (seq)	Sequence Coverage [%]	Mol. Weight [kDa]	PEP	IL-2/Ctr ratio	IL-2/Ctr Sign.B	IL-2/Ctr Variability [%]	IL-2/Ctr Ratio Count	IL-15/Ctr ratio	IL-15/Ctr Sign.B	IL-15/Ctr Variability [%]	IL-15/Ctr Ratio Count	IL-2/Ctr ratio	IL-2/Ctr Sign.B	IL-2/Ctr Variability [%]	IL-2/Ctr Ratio Count	IL-15/Ctr ratio	IL-15/Ctr Sign.B	IL-15/Ctr Variability [%]	IL-15/Ctr Ratio Count	IL-2/Ctr ratio	IL-2/Ctr Sign.B	IL-2/Ctr Variability [%]	IL-2/Ctr Ratio Count	IL-15/Ctr ratio	IL-15/Ctr Sign.B	IL-15/Ctr Variability [%]	IL-15/Ctr Ratio Count
P29353-6	SHC-transforming protein 1	SHC1	15	15	37	62.892	1.025e-279	11.207	2.32987e-147	125.08	40	10.456	4.03858e-279	103.39	40	8.9117	3.3595e-74	139.56	16	8.374	1.22372e-64	81.886	16	12.543	2.73043e-176	116.29	24	11.494	2.08057e-282	117.25	24
P52333	Tyrosine-protein kinase JAK3	JAK3	44	42	41.5	125.1	0	10.94	1.76432e-144	100.13	171	9.754	5.50099e-263	96.901	171	15.057	6.27726e-113	93.926	104	11.462	2.02399e-84	92.219	104	6.631	1.74121e-99	90.871	67	6.3341	3.78366e-162	91.061	67
Q9H706-3	Protein FAM59A	FAM59A	17	17	23.4	97.098	1.4007e-77	7.6978	4.07809e-55	94.859	31	9.1919	1.66973e-111	107.5	31	8.6604	2.52144e-72	108.15	18	8.1849	2.64308e-63	120.33	18	7.3373	1.9442e-32	75.315	13	9.1919	3.71474e-76	81.799	13
Q9UQC2	GRB2-associated-binding protein 2	GAB2	8	6	16.1	74.457	3.0457e-49	6.2444	7.26895e-34	55.44	3	5.1938	5.45749e-30	49.411	3	4.2428	1.38097e-16	71.775	2	3.83	3.59094e-14	65.302	2	6.2444	6.43914e-19	NaN	1	5.1938	1.30124e-23	NaN	1
P31785	Cytokine receptor common subunit gamma	IL2RG	12	12	39.8	42.287	0	4.6485	7.13786e-61	65.658	100	3.7259	3.05243e-89	70.077	100	6.5036	6.75799e-55	67.185	47	5.5899	3.97574e-43	76.12	47	3.8291	5.14885e-51	63.162	53	3.4069	1.86664e-72	61.212	53
Q8WWW8-2	GRB2-associated-binding protein 3	GAB3	10	10	16.2	65.659	2.9996e-30	4.2	2.28778e-21	88.382	8	4.0575	4.18814e-22	84.618	8	6.5077	4.65588e-27	140.13	3	6.0298	3.77609e-24	140.35	3	3.3523	1.70589e-09	56.79	5	3.1295	3.8816e-16	51.251	5
O14508	Suppressor of cytokine signaling 2	SOCS2	8	8	45.5	22.172	1.012e-99	3.9344	1.35025e-19	27.479	4	3.8096	2.71429e-20	16.937	4	6.1676	1.34966e-25	NaN	1	4.8881	2.59023e-12	NaN	1	3.6571	2.3555e-10	12.66	3	3.6429	3.05304e-15	9.7313	3
Q9NRF2	SH2B adapter protein 1	SH2B1	5	5	10.4	79.366	3.7268e-49	3.8094	9.45658e-19	50.237	7	5.168	8.1e-30	57.788	7	3.8094	2.25547e-14	30.738	3	3.0777	2.29126e-10	36.293	3	3.79	3.86266e-11	64.003	4	5.4074	4.23948e-33	75.832	4
O00459	Phosphatidylinositol 3-kinase regulatory subunit beta	PIK3R2	13	12	24.2	81.544	3.466e-74	3.7543	2.24238e-18	66.958	17	3.1162	4.58165e-15	64.836	17	3.9414	4.69938e-15	13.596	6	3.0652	2.65909e-10	18.212	6	3.0242	3.16532e-08	78.814	11	3.1162	4.96824e-16	78.12	11
P42336	Phosphatidylinositol 4,5-bisphosphate 3-kinase catalytic subunit alpha isoform	PIK3CA	8	8	7.8	124.28	6.1949e-26	3.4491	2.83687e-16	34.165	5	3.0434	1.66537e-14	25.797	5	3.5276	6.72359e-13	3.1857	2	3.3325	1.1254e-11	12.831	2	2.4722	7.77287e-06	46.484	3	2.8733	1.00893e-10	35.291	3
Q06124-2	Tyrosine-protein phosphatase non-receptor type 11	PTPN11	24	1	44.2	68.01	1.1355e-151	3.3309	4.35546e-38	74.931	58	3.1555	1.28772e-68	90.668	58	5.5532	2.47584e-46	85.522	15	4.3068	1.30969e-31	79.977	15	2.2485	3.03441e-09	53.013	43	2.832	1.03088e-52	89.458	43
Q07890	Son of sevenless homolog 2	SOS2	45	35	30.3	152.98	2.9087e-190	2.8029	1.10191e-15	43.588	68	2.6838	1.336e-23	38.548	68	3.556	3.46599e-26	49.507	34	3.0621	2.47781e-19	39.957	34	2.6899	7.0925e-13	30.654	34	2.5769	3.06874e-23	34.727	34
P62993	Growth factor receptor-bound protein 2	GRB2	18	18	65.4	25.206	4.4335e-174	2.7736	6.76322e-28	35.862	65	2.6571	3.5298e-50	35.461	65	3.523	7.90661e-26	25.125	23	3.0828	1.52091e-19	21.463	23	2.423	4.1692e-23	34.532	42	2.3664	1.34748e-36	38.795	42
P27986-4	Phosphatidylinositol 3-kinase regulatory subunit alpha	PIK3R1	24	22	33.3	84.473	1.3326e-193	2.3986	7.93342e-12	34.456	39	2.4639	5.68221e-20	32.446	39	3.0386	1.71589e-20	21.273	12	2.6374	5.97808e-15	13.104	12	2.1659	1.43509e-08	32.981	27	2.1802	2.21747e-16	36.322	27
Q07912-3	Activated CDC42 kinase 1	TNK2	7	7	7.6	119.35	4.4363e-23	2.3607	1.54428e-08	73.555	12	2.1021	3.20935e-07	78.126	12	3.2352	2.42123e-11	80.279	7	2.7737	8.75236e-09	77.087	7	2.2613	3.40288e-05	63.109	5	2.0903	1.11908e-07	86.712	5
Q13191	E3 ubiquitin-protein ligase CBL-B	CBLB	16	15	16.9	109.45	1.7058e-42	1.9234	2.29135e-07	123.36	16	1.843	4.97925e-10	99.854	16	5.5122	1.12964e-22	108.05	6	4.1724	7.72855e-16	111.76	6	1.7473	0.000481519	130.51	10	1.6823	9.09286e-06	84.931	10
O00329	Phosphatidylinositol 4,5-bisphosphate 3-kinase catalytic subunit delta isoform	PIK3CD	23	18	21.1	119.48	1.084e-71	1.9033	3.49214e-07	29.544	31	1.7151	3.93266e-08	23.954	31	1.9573	1.88491e-08	10.517	15	1.9638	4.67861e-08	14.517	15	1.4709	0.00292954	33.556	16	1.4748	2.83821e-05	22.396	16
P42338	Phosphatidylinositol 4,5-bisphosphate 3-kinase catalytic subunit beta isoform	PIK3CB;DKFZp779K1237	9	7	7	122.76	1.1751e-26	1.8793	3.49268e-05	45.394	8	1.7597	0.000104859	44.394	8	1.8793	0.00047226	33.111	6	1.7597	0.00145084	29.42	6	1.3236	0.246544	83.566	2	1.1918	0.401942	91.025	2
Q07889	Son of sevenless homolog 1	SOS1	62	52	45.9	152.46	0	1.6854	1.7827e-08	56.242	149	1.7616	4.98319e-18	45.651	148	1.8502	2.54392e-07	48.675	85	1.8979	2.07904e-07	36.719	85	1.2915	0.00430221	49.063	64	1.4895	5.96155e-09	48.166	63
P04035-3	3-hydroxy-3-methylglutaryl-coenzyme A reductase	HMGCR	17	17	21	99.751	7.8548e-173	1.7688	5.57689e-06	28.594	71	1.322	0.00415126	27.921	71	1.365	0.00863836	22.783	23	1.256	0.0555185	25.401	23	1.9281	1.17721e-06	27.984	48	1.3638	0.000723166	28.751	48
P22681	E3 ubiquitin-protein ligase CBL	CBL	7	6	9.1	99.632	1.1399e-60	1.6608	0.000912902	21.647	6	1.4552	0.0103816	5.549	6	2.0392	0.00468599	NaN	1	1.5221	0.0793032	NaN	1	1.5037	0.0279844	20.108	5	1.4538	0.00587893	5.9239	5
P12004	Proliferating cell nuclear antigen	PCNA	10	10	47.1	28.768	4.287e-132	1.5723	0.000258813	19.903	14	1.3298	0.00343564	20.367	14	1.3815	0.0903946	20.184	3	1.3716	0.0754589	19.818	3	1.6085	0.000321104	20.483	11	1.2893	0.00507229	21.412	11
Q4G0F5	Vacuolar protein sorting-associated protein 26B	VPS26B	6	5	19.6	39.154	5.9736e-19	1.5064	0.000867373	104.35	6	1.0477	0.774212	11.374	6	1.782	0.00144962	NaN	1	1.3164	0.122162	NaN	1	1.2733	0.0998905	115.59	5	0.99278	0.936146	6.2542	5
Q9UHA4	Ragulator complex protein LAMTOR3	LAMTOR3	1	1	8.1	13.623	0.0010828	3.1639	4.30048e-19	69.472	3	0.87542	0.263377	16.433	3	1.0299	0.979788	NaN	1	1.1477	0.440396	NaN	1	3.4072	1.52173e-13	10.48	2	0.86415	0.345095	1.8327	2
O60493	Sorting nexin-3	SNX3	2	2	11.1	18.762	5.7751e-06	1.6604	0.000918153	59.779	3	1.1677	0.299236	37.17	3	1.7236	0.0351103	5.2874	2	1.315	0.272454	16.802	2	0.61327	0.111044	NaN	1	0.71451	0.19786	NaN	1
P11362-21	Fibroblast growth factor receptor 1;Fibroblast growth factor receptor	FGFR1	3	1	3.6	95.343	8.8792e-09	1.6312	0.0013916	10.184	4	1.2607	0.116664	6.6954	4	1.6289	0.0622038	NaN	1	1.3243	0.258855	NaN	1	1.6334	0.0125056	12.415	3	1.2002	0.218429	7.0176	3
Q92835	Phosphatidylinositol 3,4,5-trisphosphate 5-phosphatase 1	INPP5D	15	13	13.8	133.29	4.5579e-56	2.2008	4.61189e-11	71.496	15	1.7823	3.51795e-07	51.47	15	3.1831	0.820798	16.882	3.1831	2.4677	0.00748974	20.641	8	0.90708	2.10558e-07	59.541	7	1.4373	7.26401e-05	53.389	7
Q8TCD1	UPF0729 protein C18orf32	C18orf32	3	3	17.1	8.6693	1.4458e-12	1.5692	0.00329821	25.958	3	1.2457	0.137276	35.035	3	1.255	0.455066	31.6	2	1.3941	0.173845	15.914	2	1.5777	0.0692142	NaN	1	0.78472	0.359429	NaN	1
Q96E14	RecQ-mediated genome instability protein 2	RMI2	3	3	24.5	15.865	9.6686e-13	1.4701	0.0122692	22.751	4	1.1943	0.232436	20.651	4	1.4701	0.154119	4.6599	2	1.1963	0.501424	2.2061	2	1.2512	0.186761	35.651	2	0.98155	0.995094	29.715	2
P23469	Receptor-type tyrosine-protein phosphatase epsilon	PTPRE	5	4	8	80.641	2.6274e-15	1.4465	0.0165483	21.236	4	1.2432	0.140995	26.672	4	1.8575	0.0151907	NaN	1	1.3067	0.285082	NaN	1	1.4315	0.146356	15.591	3	1.1828	0.421345	31.076	3
P19174-2	1-phosphatidylinositol 4,5-bisphosphate phosphodiesterase gamma-1	PLCG1	6	6	5.8	148.66	4.8698e-22	1.4353	0.0190342	31.738	7	1.2984	0.0762202	35.523	7	2.239	0.0012442	47.696	2	2.1694	0.000815873	39.923	2	1.4251	0.0646263	12.168	5	1.2288	0.170083	20.102	5
Q460N5	Poly [ADP-ribose] polymerase 14	PARP14	25	25	15.5	202.8	7.0323e-89	1.43	0.00330686	27.941	30	1.2279	0.0339069	33.222	30	1.5357	0.106903	3.5794	2	1.4459	0.127529	6.8089	2	1.4022	0.0272636	28.75	28	1.2179	0.0769429	34.023	28
K7ENL6	Fas-binding factor 1	FBF1	3	3	2.4	126.91	7.4742e-15	1.3922	0.0321983	38.721	3	1.1179	0.461641	17.957	3	0.78344	0.232717	NaN	1	0.91433	0.613391	NaN	1	1.5095	0.0986597	11.444	2	1.2093	0.36617	11.12	2
P05161	Ubiquitin-like protein ISG15	ISG15	4	4	21.8	17.887	9.0113e-12	1.3908	0.00637249	46.003	24	1.248	0.0223098	37.785	24	1.5497	0.000232269	48.413	14	1.5216	0.000586611	35.075	14	1.1148	0.441681	34.697	10	1.0795	0.507608	33.316	10
F5H1J9	Protein THEMIS	THEMIS	18	18	26.2	77.514	0	1.3882	0.00665052	49.423	20	1.3432	0.00246994	49.428	20	2.1428	0.00236347	NaN	1	2.4575	9.31526e-05	NaN	1	1.335	0.0546902	49.136	19	1.3278	0.0130454	48.101	19
P07910-2		HNRNPC	25	1	63.8	32.337	0	1.3808	0.000457686	39.353	101	1.2306	0.00134497	38.227	101	1.118	0.333741	15.865	22	1.0307	0.729861	26.178	22	1.4326	5.91903e-05	43.208	79	1.2704	0.000511531	40.436	79
P33993	DNA replication licensing factor MCM7	MCM7	27	27	44.2	81.307	2.2999e-147	1.3689	0.000644896	24.797	32	1.2097	0.0487856	29.436	32	1.5062	0.126233	9.7535	2	0.98208	0.839675	49.409	2	1.3554	0.000684274	25.525	30	1.2097	0.005894	28.185	30
Q9UPU5	Ubiquitin carboxyl-terminal hydrolase 24;Ubiquitin carboxyl-terminal hydrolase	USP24	27	27	11.5	294.36	2.8015e-82	1.3657	0.0440061	30.328	34	1.2977	0.0768412	24.201	34	1.3657	0.103963	17.482	12	1.3702	0.0764113	21.699	12	1.3764	0.0357794	34.656	22	1.276	0.0312602	22.856	22
M0QYH7	Prostate tumor-overexpressed gene 1 protein	PTOV1	2	1	5.7	30.525	0.00068408	1.3649	0.00970541	24.38	3	1.3741	0.00112774	65.489	3	1.0183	0.849239	NaN	1	1.0122	0.840292	NaN	1	1.5018	0.00180986	13.515	2	2.2098	6.91309e-17	67.183	2
P58335	Anthrax toxin receptor 2	ANTXR2	4	4	7.8	53.666	2.5974e-33	1.3622	0.0458302	10.446	3	1.1844	0.255771	25.626	3	1.3755	0.095351	1.3768	2	1.2092	0.286325	2.9373	2	1.1488	0.530072	NaN	1	0.77693	0.339089	NaN	1
P23458	Tyrosine-protein kinase JAK1	JAK1	70	67	53.2	133.28	0	1.3615	0.000796112	31.994	380	1.2081	0.00343374	24.481	380	1.3453	0.0122385	28.821	251	1.1359	0.264047	23.382	251	1.394	0.000207093	37.404	129	1.3172	6.13872e-05	24.455	129
O95816	BAG family molecular chaperone regulator 2	BAG2	8	8	47.4	23.772	2.1342e-117	1.3521	0.011901	21.515	12	1.1047	0.291861	17.121	12	1.4456	0.00191584	10.409	5	1.1808	0.15426	17.722	5	1.1464	0.21508	23.248	7	1.0844	0.3073	14.178	7
P33992	DNA replication licensing factor MCM5	MCM5	30	30	48.4	82.285	4.5114e-170	1.3455	0.00124669	19.68	61	1.2184	0.00225133	17.181	61	1.3435	0.0126291	40.494	8	1.1436	0.241796	11.644	8	1.3455	0.000920621	14.802	53	1.2293	0.00278685	17.541	53
P23634	Plasma membrane calcium-transporting ATPase 4	ATP2B4	53	34	38	137.92	0	1.3438	0.00130679	23.616	226	1.1724	0.013494	35.246	226	1.3196	0.0190352	26.701	125	1.144	0.240681	42.37	125	1.3555	0.000682212	19.102	101	1.1944	0.0102828	23.748	101
Q9NPF0	CD320 antigen	CD320	4	4	14.2	28.991	4.0683e-13	1.3433	0.0569149	12.72	9	1.0806	0.616328	17.83	9	1.38	0.0916119	3.2856	2	1.0093	0.963267	17.22	2	1.3056	0.127676	14.469	7	1.0806	0.503034	19.346	7
Q9NTJ3	Structural maintenance of chromosomes protein 4;Structural maintenance of chromosomes protein	SMC4	16	16	12.7	147.18	3.5605e-55	1.3419	0.0578248	23.262	17	1.2693	0.106089	28.294	17	1.1613	0.678605	16.407	2	1.0336	0.987837	21.216	2	1.3499	0.0470272	23.554	15	1.2942	0.0231616	28.084	15
O14734	Acyl-coenzyme A thioesterase 8	ACOT8	5	5	17.6	35.914	1.2445e-17	1.3309	0.0654399	39.296	6	0.95534	0.680625	67.832	6	1.109	0.684567	22.738	4	0.95534	0.765653	3.6386	4	2.0675	0.00020154	42.498	2	1.7529	4.71764e-05	134.35	2
Q9HCE1	Putative helicase MOV-10	MOV10	47	47	49.3	113.67	0	1.3301	0.00190203	30.586	96	1.0818	0.21163	44.352	96	1.3285	0.143151	16.738	9	0.96645	0.822441	11.545	9	1.3311	0.0014068	31.675	87	1.0907	0.21922	46.277	87
O60499	Syntaxin-10	STX10	6	4	23.3	28.114	7.6058e-13	1.329	0.0668424	16.375	6	1.2794	0.0947355	58.553	6	1.4542	0.0461787	3.4842	3	1.412	0.0521915	66.114	3	1.0515	0.68922	11.397	3	1	0.960462	41.47	3
P42345	Serine/threonine-protein kinase mTOR	MTOR	10	10	4.5	288.89	1.3962e-21	1.3231	0.0713694	62.832	6	1.4319	0.0142446	21.382	6	1.1425	0.730544	86.729	3	1.0414	0.960893	23.255	3	1.5322	0.0877602	46.814	3	1.5212	0.0530012	6.4443	3
B4DWW4	DNA replication licensing factor MCM3	MCM3	31	31	41.1	95.907	1.447e-227	1.3207	0.0024502	33.582	65	1.2446	0.000730161	53.492	65	1.1963	0.126178	42.83	13	1.1538	0.214604	18.119	13	1.3661	0.0138772	29.475	52	1.2712	0.000494136	58.789	52
O75153	Protein KIAA0664	KIAA0664	9	9	6.8	146.67	9.4349e-22	1.3147	0.078284	15.159	10	1.1322	0.409826	24.297	10	0.98254	0.776944	NaN	1	0.89252	0.543484	NaN	1	1.4017	0.0768963	12.549	9	1.2119	0.197436	24.396	9
Q9Y530	O-acetyl-ADP-ribose deacetylase C6orf130	C6orf130	3	3	22.4	17.025	5.275e-10	1.3126	0.0801026	31.1	4	0.90589	0.399996	10.288	4	1.078	0.92408	16.14	2	0.98402	0.846218	15.596	2	1.6945	0.00753009	24.406	2	0.90589	0.659455	2.4159	2
Q8IXQ6	Poly [ADP-ribose] polymerase 9	PARP9	11	11	15.7	96.342	1.368e-95	1.3108	0.081691	11.867	10	1.1278	0.42532	11.857	10	1.5585	0.0938462	NaN	1	1.4058	0.162259	NaN	1	1.3098	0.070265	10.955	9	1.1223	0.274269	9.2165	9
Q9H9A7	RecQ-mediated genome instability protein 1	RMI1	15	15	27.7	70.144	1.3117e-103	1.3086	0.0233076	32.352	22	1.0943	0.33777	35.941	22	1.2496	0.0585276	12.298	11	1.1026	0.378503	20.952	11	1.379	0.0348213	44.597	11	1.073	0.470214	45.346	11
Q15369	Transcription elongation factor B polypeptide 1	TCEB1	8	8	66.1	12.473	4.7395e-206	1.3053	0.00368141	12.063	28	1.4168	8.99663e-08	12.481	28	1.2923	0.0299273	13.035	17	1.4341	0.00300187	10.719	17	1.3298	0.0230307	10.817	11	1.3543	0.000937337	15.369	11
Q9Y3Y2-3	Chromatin target of PRMT1 protein	CHTOP	3	3	16.9	26.524	2.3273e-111	1.3001	0.0917177	51.516	7	1.1598	0.321663	57.832	7	1.3001	0.369003	NaN	1	1.1571	0.601312	NaN	1	1.2637	0.109321	55.608	6	1.1882	0.117648	63.094	6
P13804	Electron transfer flavoprotein subunit alpha, mitochondrial	ETFA	4	4	14.7	35.079	5.1575e-08	1.2977	0.0941094	69.937	3	2.2914	3.84109e-17	126.41	3	1.2977	0.184593	NaN	1	1.076	0.683763	NaN	1	1.6749	0.00668619	96.687	2	5.3914	6.66372e-45	121	2
P20963-3	T-cell surface glycoprotein CD3 zeta chain	CD247	7	7	46	18.568	1.9532e-90	1.2923	0.0996907	14.946	11	1.2118	0.195362	11.968	11	1.3374	0.132769	11.177	8	1.2557	0.20081	9.4162	8	1.1784	0.345909	14.182	3	1.0965	0.490929	8.2428	3
Q9H223	EH domain-containing protein 4	EHD4	8	4	16.8	61.174	5.6579e-25	1.2882	0.104119	61.966	3	1.1389	0.386999	50.24	3	1.2882	0.390382	NaN	1	1.1389	0.651801	NaN	1	1.6361	0.0507892	85.431	2	1.5859	0.0338286	65.705	2
O00165-2	HCLS1-associated protein X-1	HAX1	3	3	10.1	32.418	2.6822e-06	1.2882	0.104119	18.269	3	1.1571	0.32961	19.292	3	1.3032	0.363587	1.6378	2	1.2014	0.489333	5.3152	2	0.95032	0.938841	NaN	1	0.86564	0.597665	NaN	1
Q8WXH0-2	Nesprin-2	SYNE2	38	36	5.6	798.85	4.5863e-133	1.2849	0.0331332	33.041	36	1.1768	0.0906142	24.284	36	1.1482	0.542041	54.259	9	1.1273	0.502683	16.478	9	1.3719	0.0374954	23.703	27	1.1901	0.114583	26.642	27
P28908	Tumor necrosis factor receptor superfamily member 8	TNFRSF8	9	9	14.1	63.747	3.7178e-83	1.282	0.034565	27.856	33	1.0844	0.38602	53.14	33	1.277	0.0382617	25.909	22	1.0492	0.626582	18.731	22	1.4825	0.00244775	30.845	11	1.1088	0.211319	85.31	11
P23610	Factor VIII intron 22 protein	F8A1	5	5	19.7	39.103	1.2691e-75	1.2816	0.111605	27.988	9	1.0227	0.904828	12.651	9	1.4508	0.171161	17.535	2	1.0165	0.955084	14.975	2	0.96589	0.972853	29.089	7	1.0227	0.744847	13.212	7
Q9NV79	Protein-L-isoaspartate O-methyltransferase domain-containing protein 2	PCMTD2	14	14	38.5	41.071	5.8492e-71	1.279	0.036105	36.766	16	1.3512	0.00202232	28.488	16	1.279	0.0370647	35.685	14	1.3512	0.0126019	24.862	14	1.4287	0.0629067	56.976	2	1.4454	0.0190028	61.67	2
Q9UJX3	Anaphase-promoting complex subunit 7	ANAPC7	20	20	37.2	66.855	4.6965e-194	1.271	0.00879188	57.165	40	1.1135	0.256741	25.702	40	1.1806	0.155746	19.128	15	1.1342	0.269166	31.858	15	1.3253	0.0244919	69.957	25	1.1094	0.209292	21.326	25
E7EM95	E3 ubiquitin-protein ligase RNF5	RNF5	2	2	12.1	20.284	3.2226e-09	1.2693	0.126802	9.3895	4	1.2338	0.155748	6.0857	4	1.2693	0.426285	5.019	2	1.2701	0.346556	2.2826	2	1.3308	0.238351	14.728	2	1.1679	0.454994	5.96	2
Q6YN16	Hydroxysteroid dehydrogenase-like protein 2	HSDL2	3	3	11	45.394	2.331e-20	1.269	0.127194	20.988	4	1.0208	0.91504	18.405	4	1.2234	0.326418	15.822	2	1.0208	0.912396	6.0365	2	1.439	0.0468543	28.421	2	1.0269	0.719369	31.295	2
Q14444	Caprin-1	CAPRIN1	31	31	51.6	78.365	0	1.2652	0.0101339	24.313	102	1.0711	0.272141	40.254	102	0.98732	0.791935	25.542	2	1.1769	0.549326	27.483	2	1.2691	0.00783231	24.226	100	1.0711	0.336275	40.563	100
P61077-2	Ubiquitin-conjugating enzyme E2 D3	UBE2D3	5	3	31.8	16.785	2.069e-45	1.2648	0.0102331	13.764	13	1.2172	0.00236626	13.321	13	1.3788	0.0925961	6.2707	4	1.2349	0.236038	15.072	4	1.1552	0.108191	11.933	9	1.1101	0.136686	10.855	9
Q99615	DnaJ homolog subfamily C member 7	DNAJC7	13	13	28.1	56.44	9.8815e-107	1.264	0.133877	16.771	14	1.0559	0.549805	96.531	14	1.4448	0.0504926	0.97887	2	1.091	0.627328	13.751	2	1.2277	0.15194	15.717	12	1.0559	0.45521	103.59	12
G5E9Q2	Cold shock domain-containing protein E1	CSDE1	34	34	39.8	93.741	6.022e-199	1.2604	0.0113848	31.569	52	1.1207	0.0741678	27.413	52	1.0156	0.919142	30.854	2	1.6732	0.0037343	67.18	2	1.2604	0.00981736	31.584	50	1.1207	0.103482	25.004	50
U3KQI9	mRNA-decapping enzyme 1A	DCP1A	11	11	27.1	63.436	0	1.2598	0.0475208	20.642	19	1.2331	0.0304775	17.544	19	1.1734	0.461178	28.275	4	0.9494	0.735514	24.465	4	1.2598	0.11337	18.319	15	1.2581	0.0416481	9.5435	15
F5H2X7	Cip1-interacting zinc finger protein	CIZ1	14	14	19.9	102.96	8.1022e-115	1.2595	0.0477224	21.223	19	1.1657	0.110374	22.738	19	1.2124	0.353177	15.679	8	1.0646	0.728441	10.321	8	1.2746	0.0986701	25.187	11	1.2651	0.0372638	27.39	11
Q99426	Tubulin-folding cofactor B	TBCB;CKAP1	6	6	27.9	27.325	3.2662e-35	1.2589	0.0481279	18.417	9	1.248	0.0223098	19.732	9	0.95473	0.661198	4.2704	2	0.92396	0.609466	28.306	2	1.2697	0.10334	16.435	7	1.2513	0.0463446	11.711	7
Q9Y4B6	Protein VPRBP	VPRBP	57	57	36.2	169.01	0	1.2551	0.0129302	23.137	199	1.1261	0.0630876	27.719	198	1.2239	0.0856205	22.396	153	1.1369	0.261072	26.455	152	1.4044	0.00797955	24.504	46	1.0838	0.310007	28.016	46
Q15370-2	Transcription elongation factor B polypeptide 2	TCEB2	13	13	49.1	17.911	1.141e-117	1.254	0.0132741	10.653	39	1.3631	1.94432e-06	11.883	39	1.2547	0.0541562	8.2736	27	1.3622	0.0104915	9.7905	27	1.2521	0.0637744	14.315	12	1.3724	0.000570325	16.093	12
P61326	Protein mago nashi homolog	MAGOH;MAGOHB	7	1	47.3	17.163	1.0475e-77	1.2532	0.0521371	15.295	11	1.1337	0.188315	19.18	11	1.0811	0.914309	15.547	2	0.89323	0.545722	20.322	2	1.3027	0.0332067	14.821	9	1.1742	0.0657905	16.811	9
O60486	Plexin-C1	PLXNC1	6	5	3.7	175.74	3.003e-15	1.2515	0.151904	35.332	5	0.97015	0.773999	34.205	5	1.1573	0.689469	NaN	1	0.56566	0.0110769	NaN	1	1.2641	0.323944	39.875	4	1.0496	0.789363	18.566	4
P30260-2	Cell division cycle protein 27 homolog	CDC27	8	8	10.7	92.611	2.7172e-21	1.248	0.157303	21.141	9	1.298	0.0765745	16.269	9	1.2124	0.549199	5.5631	2	1.3144	0.273351	8.4349	2	1.248	0.224042	24.269	7	1.298	0.0890424	17.677	7
P26599-3	Polypyrimidine tract-binding protein 1	PTBP1	19	15	46.5	59.632	0	1.2462	0.0159641	24.322	57	1.0083	0.856684	20.692	57	0.64063	0.00900026	33.879	2	0.84313	0.273931	12.49	2	1.2488	0.0131871	21.187	55	1.0126	0.893075	20.766	55
P35249	Replication factor C subunit 4	RFC4	8	8	25.9	39.681	6.64e-79	1.2461	0.0575467	23.72	10	1.1841	0.0793309	98.577	10	1.8237	0.0188199	5.3756	2	1.0703	0.863393	5.6088	2	1.2364	0.0774121	21.447	8	1.2026	0.0369924	106.34	8
Q9UKM9	RNA-binding protein Raly	RALY	13	13	40.8	32.463	3.025e-52	1.246	0.0160392	17.155	24	1.1882	0.00750086	10.627	24	1.183	0.150886	29.082	6	1.1109	0.347117	8.726	6	1.263	0.00918021	10.758	18	1.2126	0.00528901	10.433	18
P22102	Trifunctional purine biosynthetic protein adenosine-3;Phosphoribosylamine--glycine ligase;Phosphoribosylformylglycinamidine cyclo-ligase;Phosphoribosylglycinamide formyltransferase	GART	13	13	13.7	107.77	6.0439e-31	1.2451	0.161898	23.824	16	1.1001	0.532	19.014	16	1.0878	0.893332	22.769	2	0.86782	0.46754	9.9985	2	1.2484	0.125963	24.426	14	1.1038	0.339095	18.643	14
Q96S55	ATPase WRNIP1	WRNIP1	12	12	20.8	72.132	1.1119e-45	1.2443	0.0589951	23.88	12	1.2481	0.0222624	16.249	12	1.2577	0.449524	NaN	1	1.0548	0.91519	NaN	1	1.2399	0.136126	25.046	11	1.2718	0.0334613	16.317	11
Q9P0L0-2	Vesicle-associated membrane protein-associated protein A	VAPA	12	11	35.7	32.613	4.6576e-84	1.2434	0.0597314	28.087	16	1.2801	0.0110419	21.984	16	1.4026	0.00434529	25.769	10	1.3269	0.0187356	13.463	10	0.97431	0.932544	15.808	6	1.0084	0.834372	19.844	6
Q14258	E3 ubiquitin/ISG15 ligase TRIM25	TRIM25	28	28	43	70.973	0	1.2413	0.0178996	25.478	75	1.0541	0.392448	32.496	75	1.0732	0.830536	12.979	6	0.92654	0.621962	32.835	6	1.252	0.0121648	25.737	69	1.0561	0.450937	32.55	69
O14933	Ubiquitin/ISG15-conjugating enzyme E2 L6	UBE2L6	2	2	9.8	17.769	0.00023028	1.2406	0.16925	6.6971	3	1.1403	0.382345	16.804	3	1.2406	0.485474	NaN	1	1.4406	0.131704	NaN	1	1.2329	0.211334	9.4574	2	1.0889	0.469377	6.5236	2
P25098	Beta-adrenergic receptor kinase 1	ADRBK1	12	5	18.9	79.573	2.3074e-112	1.2354	0.0666431	35.613	21	1.112	0.262491	35.723	21	0.87762	0.461027	NaN	1	1.0298	0.999015	NaN	1	1.2509	0.123102	35.188	20	1.1171	0.291465	36.361	20
O95433	Activator of 90 kDa heat shock protein ATPase homolog 1	AHSA1	8	8	29.3	38.274	6.3307e-22	1.2347	0.0672803	20.786	8	1.2149	0.189325	15.948	8	1.262	0.244696	36.427	2	0.95164	0.746856	7.7529	2	1.2347	0.142685	18.297	6	1.2406	0.0546957	11.048	6
Q9BU61	NADH dehydrogenase [ubiquinone] 1 alpha subcomplex assembly factor 3	NDUFAF3	3	3	19	20.35	1.1873e-09	1.2257	0.195597	24.677	4	1.4772	0.00765774	11.115	4	0.96196	0.712591	NaN	1	1.2058	0.479069	NaN	1	1.4788	0.0429706	23.04	3	1.5021	0.00998886	2.9483	3
O75976	Carboxypeptidase D	CPD	12	12	9.6	152.93	1.155e-32	1.2251	0.196725	20.737	11	0.99794	0.953233	20.492	11	1.1012	0.851996	6.0678	2	0.90466	0.582115	13.878	2	1.3356	0.123821	21.745	9	1.0762	0.564092	20.823	9
Q04917	14-3-3 protein eta	YWHAH	11	7	35.8	28.218	7.9707e-69	1.2245	0.0771926	91.974	12	1.0158	0.835784	66.47	12	0.392	1.23495e-07	208.28	2	0.47594	2.16929e-06	109.8	2	1.2245	0.0894004	52.309	10	1.0158	0.727669	51.984	10
Q12874	Splicing factor 3A subunit 3	SF3A3	8	8	18.2	58.848	1.3316e-32	1.2227	0.201289	35.328	9	1.0834	0.603769	20.527	9	0.80446	0.170269	27.662	3	0.80119	0.155869	12.857	3	1.2543	0.18285	19.711	6	1.1757	0.206786	10.887	6
Q8TCT9-2	Minor histocompatibility antigen H13	HM13	2	2	4.9	46.825	6.6698e-08	1.2215	0.203603	37.667	4	0.95588	0.683979	61.841	4	1.0307	0.927504	NaN	1	0.80602	0.298543	NaN	1	1.4476	0.0545504	43.924	3	1.093	0.503074	67.724	3
P40937	Replication factor C subunit 5	RFC5	12	12	38.2	38.496	1.1989e-84	1.2214	0.0804487	20.151	17	1.2423	0.0251657	32.917	17	0.97616	0.751003	7.9862	3	1.1574	0.412764	2.8887	3	1.2473	0.12724	17.98	14	1.2882	0.00521216	35.874	14
O76003	Glutaredoxin-3	GLRX3	12	12	40	37.432	1.9547e-92	1.2207	0.0812003	19.298	13	1.0981	0.320433	12.279	13	1.0749	0.823313	13.093	4	1.0081	0.968621	5.7909	4	1.2542	0.119412	16.557	9	1.1557	0.181685	10.261	9
P32248	C-C chemokine receptor type 7	CCR7	2	2	5	42.874	7.0278e-05	1.2193	0.207902	16.125	6	1.5573	0.00242454	40.186	6	1.6089	0.0700045	NaN	1	1.189	0.519095	NaN	1	1.1816	0.295061	11.689	5	1.6085	0.000530107	44.306	5
Q92537	Uncharacterized protein KIAA0247	KIAA0247	1	1	4.6	32.09	3.0623e-09	1.2181	0.210278	15.932	3	1.1729	0.285136	12.444	3	1.3054	0.173387	9.7852	2	1.2385	0.229603	17.027	2	1.0181	0.860932	NaN	1	1.1729	0.443489	NaN	1
P41227	N-alpha-acetyltransferase 10;N-alpha-acetyltransferase 11	NAA10;NAA11	2	2	8.9	26.458	2.552e-07	1.2174	0.211674	7.2668	3	1.1001	0.532	10.742	3	1.3415	0.301736	NaN	1	1.119	0.709864	NaN	1	1.1902	0.27939	3.1968	2	1.007	0.861854	12.512	2
O00422	Histone deacetylase complex subunit SAP18	SAP18	5	5	26.8	17.561	2.2788e-12	1.2161	0.214286	18.714	6	1.3179	0.0606117	16.603	6	1.1715	0.466972	13.205	4	1.4284	0.0447769	11.158	4	1.5044	0.0278264	26.522	2	1.1383	0.30054	19.419	2
P63244	Guanine nucleotide-binding protein subunit beta-2-like 1	GNB2L1	21	21	71.6	35.076	9.0316e-276	1.2159	0.0317906	13.673	34	1.0203	0.718651	17.011	34	1.1149	0.661877	10.45	3	1.0184	0.922943	17.966	3	1.2612	0.0096171	13.482	31	1.0214	0.793441	17.19	31
Q9Y4D1	Disheveled-associated activator of morphogenesis 1	DAAM1	9	9	7.7	123.47	2.3809e-24	1.2113	0.224159	32.513	8	1.0942	0.556732	42.026	8	1.1765	0.451832	27.56	4	1.2689	0.180804	29.313	4	1.2113	0.243794	40.821	4	1.0118	0.836205	50.456	4
Q8WVJ2	NudC domain-containing protein 2	NUDCD2	3	3	23.6	17.676	3.6345e-21	1.2094	0.228166	5.9048	5	1.2349	0.153958	8.7316	5	1.2134	0.546845	0.47119	2	1.2868	0.317311	6.6055	2	1.1384	0.384665	7.0961	3	1.2349	0.107906	9.3619	3
Q8TCS8	Polyribonucleotide nucleotidyltransferase 1, mitochondrial	PNPT1	28	28	37.5	85.95	7.2334e-135	1.2065	0.0978258	19.508	44	1.0932	0.34291	28.489	44	1.0312	0.985271	1.1838	2	1.145	0.448315	13.129	2	1.2218	0.0923363	19.61	42	1.0932	0.26955	29.092	42
Q8IV50	LysM and putative peptidoglycan-binding domain-containing protein 2	LYSMD2	6	6	29.3	23.463	8.7485e-25	1.2056	0.236354	14.665	5	1.0525	0.750079	19.904	5	1.3619	0.27246	NaN	1	1.0525	0.922977	NaN	1	1.154	0.350156	15.478	4	0.98008	0.986289	22.761	4
P52701	DNA mismatch repair protein Msh6	MSH6	25	25	19.9	152.78	6.6623e-86	1.2055	0.0991003	23.364	36	1.0364	0.681865	17.741	36	1.075	0.822889	23.445	13	1.0271	0.884907	11.52	13	1.2469	0.127707	23.221	23	1.0506	0.583815	19.795	23
P02786	Transferrin receptor protein 1;Transferrin receptor protein 1, serum form	TFRC	38	38	49.2	84.87	0	1.2055	0.0398448	40.033	236	0.90971	0.241335	28.219	236	1.3327	0.0152258	38.905	111	0.93023	0.57296	27.113	111	1.0369	0.691552	37.727	125	0.88416	0.146527	28.722	125
Q96FZ5	CKLF-like MARVEL transmembrane domain-containing protein 7	CMTM7	2	2	8.6	18.834	3.6062e-05	1.2051	0.237448	20.192	3	1.3155	0.0623652	19.092	3	1.2102	0.358721	0.59534	2	1.1854	0.340088	14.729	2	0.8531	0.592347	NaN	1	1.564	0.00108345	NaN	1
Q5JVF3-4	PCI domain-containing protein 2	PCID2	6	6	14.6	52.099	2.3748e-35	1.2043	0.239208	10.378	7	1.1934	0.234485	14.477	7	1.3402	0.303685	NaN	1	1.4317	0.13899	NaN	1	1.1411	0.31435	8.8969	6	1.143	0.213394	11.846	6
Q9BSK2	Solute carrier family 25 member 33;Solute carrier family 25 member 36	SLC25A33;SLC25A36	2	2	6.5	35.375	0.00017588	1.2032	0.241644	25.623	5	1.0186	0.926907	14.437	5	1.2571	0.450751	NaN	1	1.1728	0.559835	NaN	1	1.1029	0.530524	27.42	4	0.94416	0.840672	12.947	4
O95347	Structural maintenance of chromosomes protein 2	SMC2	20	20	17.1	135.65	6.3865e-84	1.2001	0.106233	53.079	25	1.2002	0.0586394	51.3	25	0.96678	0.711439	106.99	4	0.88429	0.429292	107.29	4	1.2565	0.116897	29.36	21	1.2434	0.0523903	21.675	21
P14618	Pyruvate kinase isozymes M1/M2	PKM2	48	2	76.6	57.936	0	1.1998	0.106642	13.558	10	1.1048	0.291443	15.344	10	1.2282	0.0804427	8.0988	4	0.93789	0.62737	23.887	4	1.1346	0.330641	16.947	6	1.121	0.278494	6.0673	6
P29597	Non-receptor tyrosine-protein kinase TYK2;Tyrosine-protein kinase	TYK2	16	14	14.2	133.65	1.3268e-69	1.1983	0.108706	16.718	21	1.1289	0.203104	19.349	21	1.219	0.33693	12.073	10	1.2118	0.280881	13.462	10	1.0477	0.611349	19.67	11	0.9584	0.824233	21.664	11
Q9NV66	tRNA wybutosine-synthesizing protein 1 homolog	TYW1	11	3	16.3	83.701	8.6046e-92	1.1977	0.109542	12.304	10	1.0503	0.586179	37.132	10	1.1364	0.582858	4.3293	4	1.1645	0.393346	15.304	4	1.2649	0.108101	13.182	6	1.0201	0.760816	48.169	6
P36894	Bone morphogenetic protein receptor type-1A	BMPR1A	2	2	5.3	60.197	1.9151e-14	1.195	0.260431	52.929	4	1.2217	0.176617	31.553	4	1.0891	0.889285	NaN	1	1.9209	0.00510098	NaN	1	1.3114	0.260981	62.44	3	1.1715	0.446689	18.331	3
P46734-3	Dual specificity mitogen-activated protein kinase kinase 3;Dual specificity mitogen-activated protein kinase kinase 6	MAP2K3;MAP2K6	4	4	11.9	39.94	1.0387e-15	1.1946	0.261376	26.497	5	0.98701	0.88254	12.625	5	1.1649	0.668917	4.7247	2	0.93949	0.69639	21.184	2	1.1946	0.313656	37.164	3	0.98701	0.953751	8.0038	3
P15498	Proto-oncogene vav	VAV1	11	11	12.9	98.313	9.9982e-22	1.1935	0.263988	47.883	12	1.0259	0.887706	32.492	12	2.0644	0.0039703	NaN	1	1.0406	0.963645	NaN	1	1.1817	0.294875	48.162	11	1.0115	0.8373	34.033	11
Q99873-4	Protein arginine N-methyltransferase 1	PRMT1	16	16	47.9	40.548	9.1019e-163	1.1864	0.0594431	32.17	23	1.1202	0.0752726	16.133	23	1.1024	0.848336	NaN	1	1.2631	0.359429	NaN	1	1.205	0.037624	32.791	22	1.1127	0.127834	16.229	22
P14866	Heterogeneous nuclear ribonucleoprotein L	HNRNPL	19	13	48.4	64.132	0	1.186	0.0599307	34.011	68	1.0164	0.762573	54.449	68	0.84495	0.269685	35.03	3	0.77586	0.104425	5.7778	3	1.2222	0.0252463	33.51	65	1.021	0.797891	55.478	65
Q16531	DNA damage-binding protein 1	DDB1	49	49	40.4	126.97	0	1.1854	0.0606687	24.861	159	1.063	0.325673	26.905	159	1.2039	0.113651	28.735	108	1.0979	0.397138	26.45	108	1.1328	0.165399	13.108	51	0.99044	0.881398	27.529	51
Q15027	Arf-GAP with coiled-coil, ANK repeat and PH domain-containing protein 1	ACAP1	14	13	23.8	81.535	9.675e-120	1.1825	0.132608	23.377	19	1.1106	0.267944	24.645	18	1.2719	0.421202	2.1482	2	1.2892	0.313275	16.413	2	1.1689	0.251587	24.744	17	1.0498	0.588144	25.326	16
Q01780	Exosome component 10	EXOSC10	8	8	9.7	100.83	4.5151e-18	1.1823	0.291763	42.149	10	1.0823	0.608686	42.594	10	1.3313	0.317311	NaN	1	1.0926	0.791213	NaN	1	1.1765	0.304684	44.553	9	1.0722	0.538632	45.168	9
P62877	E3 ubiquitin-protein ligase RBX1	RBX1	2	2	17.6	12.274	3.0769e-40	1.1812	0.294608	14.97	5	1.0683	0.673203	14.967	5	1.2147	0.543795	3.2031	3	1.2034	0.484648	10.106	3	0.93483	0.867973	5.9971	2	0.94881	0.862981	9.0916	2
A8MXP9	Matrin-3	MATR3	27	27	37.2	99.966	0	1.1793	0.0686313	27.856	84	1.0013	0.940372	32.643	84	1.4707	0.153614	43.875	3	0.98464	0.848308	10.85	3	1.1758	0.0711884	27.109	81	1.0127	0.891926	33.152	81
P36969	Phospholipid hydroperoxide glutathione peroxidase, mitochondrial	GPX4	9	9	46.7	22.192	1.2092e-61	1.1792	0.138124	14.421	11	1.0345	0.695502	31.547	11	1.3564	0.280112	NaN	1	2.7644	9.13669e-06	NaN	1	1.1441	0.220299	13.987	10	1.0264	0.649049	11.809	10
J3KQN4	60S ribosomal protein L36a	RPL36A	8	2	31	16.378	1.4286e-43	1.1792	0.068769	24.865	19	1.0141	0.788929	9.8896	19	1.4476	0.0491707	26.107	5	1.0624	0.737232	7.5545	5	1.1146	0.227896	24.942	14	0.98774	0.85674	10.807	14
Q15025	TNFAIP3-interacting protein 1	TNIP1	54	3	65.9	71.863	0	1.1783	0.0700194	42.333	344	1.1004	0.13156	35.036	344	1.1309	0.288245	51.648	164	1.0879	0.43887	40.109	164	1.2416	0.0157812	31.373	180	1.1089	0.140935	29.695	180
O60711	Leupaxin	LPXN	7	7	26.4	43.332	6.6591e-71	1.1777	0.140694	22.878	13	1.1668	0.0164962	110.73	13	1.2217	0.0883793	28.945	4	2.023	1.20583e-08	56.68	4	1.12	0.281252	16.809	9	1.1315	0.0768197	130.86	9
Q9UNQ2	Probable dimethyladenosine transferase	DIMT1	14	14	51.4	35.236	1.4166e-64	1.1777	0.140694	12.717	29	0.9824	0.903067	12.916	29	1.2696	0.425696	NaN	1	1.3876	0.180587	NaN	1	1.1762	0.156079	12.888	28	0.98234	0.997241	11.628	28
Q13310-3	Polyadenylate-binding protein 4	PABPC4	45	28	51.7	72.39	0	1.1744	0.0756667	16.751	139	1.063	0.325673	22.604	139	0.89196	0.418635	12.505	3	0.7926	0.13681	6.7568	3	1.1785	0.0672568	16.553	136	1.0637	0.39009	22.52	136
P52789	Hexokinase-2	HK2	27	23	32	102.38	2.0943e-96	1.1733	0.148466	30.929	25	1.0007	0.955237	31.274	25	1.1954	0.397707	16.803	9	0.99099	0.948442	18.649	9	1.114	0.386506	36.622	16	1.0045	0.859444	37.127	16
Q6UB35	Monofunctional C1-tetrahydrofolate synthase, mitochondrial	MTHFD1L	9	9	9.5	105.79	1.2249e-21	1.1727	0.317311	20.954	8	1.217	0.185323	35.612	8	1.2582	0.448503	15.762	2	1.1958	0.502621	17.082	2	1.1727	0.312016	22.952	6	1.2444	0.0966073	41.377	6
Q58FF8	Putative heat shock protein HSP 90-beta 2	HSP90AB2P	14	1	24.9	44.348	1.6305e-231	1.1726	0.317585	19.548	5	1.0758	0.638197	29.855	5	1.1726	0.463612	NaN	1	1.064	0.730833	NaN	1	1.1741	0.309299	22.555	4	1.1419	0.290299	32.754	4
P24394	Interleukin-4 receptor subunit alpha;Soluble interleukin-4 receptor subunit alpha	IL4R	7	7	10.9	89.657	2.7421e-26	1.1723	0.318411	22.938	10	0.99064	0.906029	17.04	10	1.1596	0.504386	22.791	7	0.97619	0.872468	17.756	7	1.3173	0.14069	15.482	3	1.0848	0.532297	7.1591	3
P11940	Polyadenylate-binding protein 1	PABPC1	54	11	76.9	70.67	0	1.172	0.0793331	21.811	359	1.0232	0.68668	31.784	359	0.93744	0.570932	39.183	27	0.87751	0.262501	63.27	27	1.1805	0.0644666	17.976	332	1.0277	0.724536	27.843	332
P19838-2	Nuclear factor NF-kappa-B p105 subunit;Nuclear factor NF-kappa-B p50 subunit	NFKB1	32	32	37.2	105.43	2.3796e-279	1.1714	0.0802732	13.729	62	1.0281	0.634134	11.934	62	1.1913	0.135037	13.678	41	1.0349	0.705731	13.357	41	1.1592	0.187831	14.003	21	1.0135	0.745261	7.9993	21
Q9Y617	Phosphoserine aminotransferase	PSAT1	8	8	20.8	40.422	1.2542e-16	1.1701	0.324512	52.543	8	1.4675	0.0087631	30.54	8	0.4213	0.000227301	NaN	1	0.93876	0.693955	NaN	1	1.2965	0.0800009	38.198	7	1.5087	0.000403443	27.234	7
Q13643	Four and a half LIM domains protein 3	FHL3	4	4	12.1	31.192	8.3065e-14	1.1699	0.154714	13.477	9	1.0892	0.362067	11.986	9	1.0521	0.644406	15.273	4	1.1491	0.226816	7.163	4	1.2395	0.136621	5.941	5	0.97214	0.921654	8.6861	5
O75643	U5 small nuclear ribonucleoprotein 200 kDa helicase	SNRNP200	43	43	21.5	244.5	3.9332e-236	1.1682	0.157919	43.332	48	1.116	0.247369	40.436	48	1.1002	0.719169	70.784	4	0.86425	0.349048	10.279	4	1.1682	0.170416	41.095	44	1.1307	0.146704	41.809	44
Q13057-2	Bifunctional coenzyme A synthase;Phosphopantetheine adenylyltransferase;Dephospho-CoA kinase	COASY	4	4	6.7	65.339	1.4042e-08	1.1667	0.334114	24.873	5	1.1294	0.41964	44.475	5	1.1815	0.437036	NaN	1	1.0646	0.728441	NaN	1	1.0895	0.569364	28.2	4	1.1743	0.271378	51.263	4
P04150-3	Glucocorticoid receptor	NR3C1	6	6	10.3	85.815	4.1581e-45	1.1644	0.340729	49.872	8	0.88691	0.311087	50.942	8	3.0428	5.53295e-06	NaN	1	3.5875	2.04652e-08	NaN	1	0.95498	0.975363	37.958	7	0.8555	0.308571	11.166	7
Q9BT67	NEDD4 family-interacting protein 1	NDFIP1	6	6	31.7	24.899	4.3598e-20	1.1637	0.342761	20.689	5	1.2575	0.120824	17.492	5	1.1872	0.142684	21.296	4	1.2632	0.0499752	5.7907	4	1.0271	0.773272	NaN	1	0.86266	0.469161	NaN	1
Q13610	Periodic tryptophan protein 1 homolog	PWP1	5	5	9.4	55.827	5.7379e-11	1.1634	0.167266	48.334	7	1.0561	0.54853	53.395	7	1.3653	0.267817	NaN	1	1.1822	0.53594	NaN	1	1.1592	0.272244	50.954	6	1.0191	0.766997	56.638	6
Q9HB71	Calcyclin-binding protein	CACYBP	6	6	29.8	26.21	1.0152e-67	1.1622	0.169672	28.751	11	1.1959	0.0636444	28.681	11	1.0808	0.798451	32.872	4	0.75254	0.0690356	42.671	4	1.1622	0.181871	27.601	7	1.2353	0.0181767	9.5501	7
Q13619	Cullin-4A	CUL4A	15	9	18.8	87.679	3.552e-40	1.1611	0.350388	23.732	8	1.0183	0.928528	9.1365	8	1.1328	0.595677	11.703	4	1.1341	0.481292	8.0417	4	1.2032	0.297531	34.221	4	0.98715	0.953073	2.0159	4
P55884-2	Eukaryotic translation initiation factor 3 subunit B	EIF3B	20	20	28.4	99.028	1.0208e-217	1.1605	0.17313	41.759	34	1.1128	0.259412	65.946	34	0.85398	0.397051	NaN	1	0.79073	0.262404	NaN	1	1.1667	0.173222	41.713	33	1.115	0.191096	66.513	33
P13747	HLA class I histocompatibility antigen, alpha chain E	HLA-E	7	4	24	40.156	3.444e-98	1.1602	0.353057	21.11	6	1.1601	0.320789	5.8845	6	1.1624	0.495408	19.937	5	1.1264	0.505561	6.1654	5	0.97546	0.966163	NaN	1	1.2003	0.218242	NaN	1
O15294	UDP-N-acetylglucosamine--peptide N-acetylglucosaminyltransferase 110 kDa subunit	OGT	11	11	12.8	116.92	3.7459e-71	1.159	0.176229	12.969	11	1.0735	0.444334	32.058	11	1.0125	0.870844	6.3322	2	0.89742	0.558985	0.86791	2	1.1738	0.24164	11.653	9	1.1597	0.172526	32.372	9
O00505	Importin subunit alpha-3	KPNA3	4	3	7.7	57.81	6.8573e-10	1.1583	0.35874	35.055	6	1.0047	0.996788	14.573	6	0.49786	0.00256556	NaN	1	0.81413	0.318698	NaN	1	1.1858	0.287321	6.1638	5	1.0656	0.567665	11.714	5
Q14204	Cytoplasmic dynein 1 heavy chain 1	DYNC1H1	38	38	7.6	532.4	8.6617e-91	1.1572	0.180008	19.858	38	1.0073	0.90252	18.872	38	1.1567	0.211481	20.835	34	0.99836	0.926523	15.812	34	1.1812	0.46408	9.2351	4	1.4331	0.0955569	29.585	4
Q9H1E5	Thioredoxin-related transmembrane protein 4	TMX4	5	5	17.8	38.952	3.4279e-17	1.156	0.36571	7.1637	5	1.2273	0.166688	12.58	5	1.1461	0.549169	2.93	4	1.2672	0.183283	9.8846	4	1.3261	0.132341	NaN	1	1.0634	0.613542	NaN	1
P20020	Plasma membrane calcium-transporting ATPase 1;Plasma membrane calcium-transporting ATPase 2	ATP2B1;ATP2B2	25	6	19.1	138.75	0	1.1556	0.366932	156.25	5	0.84513	0.160514	69.406	5	6.4462	8.50683e-27	248.87	2	1.5046	0.0214394	122.02	2	1.1556	0.515681	51.657	3	0.84513	0.533463	5.9678	3
Q1KMD3	Heterogeneous nuclear ribonucleoprotein U-like protein 2	HNRNPUL2;hCG_2044799	44	44	47.5	85.104	0	1.1551	0.109698	26.887	187	1.073	0.260564	25.271	187	1.1848	0.147324	59.831	13	0.96723	0.826442	33.701	13	1.1546	0.109475	22.761	174	1.093	0.207804	24.638	174
Q9BSW2-2	EF-hand calcium-binding domain-containing protein 4B	EFCAB4B	11	11	15.6	83.192	3.9436e-82	1.1542	0.371232	17.914	13	1.0831	0.605108	26.504	13	1.4518	0.170239	NaN	1	1.5327	0.0741099	NaN	1	1.1399	0.317311	17.477	12	1.0724	0.47306	25.314	12
P00492	Hypoxanthine-guanine phosphoribosyltransferase	HPRT1	6	6	27.1	24.579	6.7901e-19	1.154	0.186889	53.749	10	0.92987	0.521647	25.106	10	1.2396	0.289865	7.9159	4	1.0998	0.595526	20.277	4	0.87301	0.565353	71.486	6	0.92987	0.627793	24.675	6
Q5VW36	Focadhesin	FOCAD	18	18	9.3	200.07	8.1197e-60	1.1533	0.188422	16.333	19	1.0745	0.438758	15.975	19	0.9045	0.463726	20.738	4	0.96534	0.816749	30.01	4	1.1862	0.217882	12.083	15	1.0874	0.405254	11.479	15
Q12907	Vesicular integral-membrane protein VIP36	LMAN2	7	7	24.2	40.228	1.4146e-36	1.1514	0.192636	23.445	10	1.0955	0.332224	27.578	10	1.1979	0.390913	9.8918	3	1.1004	0.593394	28.351	3	1.1265	0.351832	27.277	7	1.0906	0.391692	29.27	7
Q93034	Cullin-5	CUL5	24	24	30.3	90.954	5.216e-132	1.1511	0.118164	63.915	50	1.1789	0.0106365	59.783	50	1.1729	0.172213	37.151	26	1.2089	0.107102	15.024	26	1.1383	0.233909	81.474	24	1.1001	0.242459	81.089	24
O60488	Long-chain-fatty-acid--CoA ligase 4	ACSL4	19	19	31.8	79.187	2.4361e-195	1.151	0.193532	17.835	40	1.1185	0.23826	20.032	40	1.0491	0.661525	24.915	9	0.99021	0.978344	27.952	9	1.1991	0.120511	11.895	31	1.1582	0.0893903	15.04	31
Q9NRX2	39S ribosomal protein L17, mitochondrial	MRPL17	6	6	29.7	20.05	3.5664e-13	1.1504	0.194884	34.142	11	1.1589	0.124179	27.47	11	1.9614	0.00778828	NaN	1	2.2314	0.000512768	NaN	1	1.0478	0.610959	28.489	10	1.0955	0.37154	16.49	10
Q9GZZ1	N-alpha-acetyltransferase 50	NAA50	21	21	66.3	19.398	0	1.1504	0.1197	16.496	73	1.0814	0.213691	14.989	73	1.166	0.188148	13.163	51	1.106	0.365412	12.853	51	1.1468	0.214183	22.475	22	1.0498	0.492008	17.557	22
B4DR87	Procollagen-lysine,2-oxoglutarate 5-dioxygenase 1	PLOD1	18	18	28.7	88.271	2.8142e-131	1.1479	0.200597	87.594	28	1.1046	0.292279	89.317	28	1.0982	0.727156	24.073	2	0.63509	0.0404007	7.289	2	1.1479	0.211731	90.838	26	1.1073	0.216454	92.25	26
Q00403	Transcription initiation factor IIB	GTF2B	4	4	16.8	34.833	6.6736e-69	1.1475	0.392319	8.6173	5	1.0627	0.69998	5.5094	5	1.1918	0.599237	NaN	1	1.0638	0.884964	NaN	1	1.1222	0.423171	9.831	4	1.056	0.611525	6.2379	4
P60842	Eukaryotic initiation factor 4A-I	EIF4A1	11	5	37.4	46.153	8.5003e-110	1.1465	0.128563	31.847	22	1.1602	0.0207995	23.713	22	1.1564	0.21227	36.776	10	1.1745	0.166918	23.591	10	1.0701	0.447137	28.24	12	1.1515	0.101233	24.329	12
Q12974	Protein tyrosine phosphatase type IVA 2;Protein tyrosine phosphatase type IVA 1	PTP4A2;PTP4A1	2	2	12.6	19.127	6.4312e-06	1.1461	0.396831	14.056	3	1.1391	0.386331	11.745	3	1.228	0.513263	9.759	2	1.2171	0.453422	9.3716	2	0.99331	0.934017	NaN	1	1.029	0.858681	NaN	1
Q86X55	Histone-arginine methyltransferase CARM1	CARM1	24	24	46.7	65.853	0	1.1458	0.13021	18.037	124	1.0319	0.594766	21.66	124	1.0105	0.864591	NaN	1	0.91493	0.615345	NaN	1	1.1461	0.129058	18.072	123	1.0322	0.676864	21.721	123
Q13547	Histone deacetylase 1	HDAC1	19	14	47.7	55.102	8.4894e-179	1.1436	0.1355	27.224	40	0.97619	0.792112	20.829	40	1.0754	0.821193	49.907	5	1.0435	0.814842	31.705	5	1.1466	0.127831	23.263	35	0.97036	0.700785	19.042	35
Q9NQT5	Exosome complex component RRP40	EXOSC3	4	4	21.1	29.572	1.1356e-13	1.1426	0.408272	101.14	3	1.1403	0.382345	96.995	3	1.1837	0.619708	NaN	1	1.3571	0.215323	NaN	1	0.48015	0.000604767	122.6	2	0.51592	2.11465e-06	112.16	2
J3KPW7	Histone deacetylase 2;Histone deacetylase	HDAC2	13	8	25.6	65.537	1.8632e-161	1.1423	0.213884	19.766	12	1.0019	0.945605	20.105	12	1.0679	0.956184	15.153	2	0.97757	0.879562	4.6909	2	1.1423	0.224453	21.258	10	1.0066	0.79905	22.147	10
Q9C026-5	E3 ubiquitin-protein ligase TRIM9	TRIM9	4	4	10.7	61.346	1.0433e-19	1.1417	0.411251	14.299	4	0.96759	0.757682	11.131	4	1.3816	0.246465	NaN	1	0.81998	0.333647	NaN	1	1.0993	0.540779	9.451	3	0.9739	0.982905	5.9959	3
P43246-2			11	1	10.5	97.321	8.6315e-23	1.1417	0.140208	172.03	11	1.0491	0.433638	129.53	11	1.2032	0.376792	20.418	4	1.0102	0.959257	15.558	4	1.0662	0.478486	214.89	7	1.0739	0.317311	163.3	7
Q8N138	ORM1-like protein 3;ORM1-like protein 2;ORM1-like protein 1	ORMDL3;ORMDL2;ORMDL1	2	2	17	17.494	2.0232e-25	1.1414	0.412247	18.414	3	1.0814	0.612725	3.8241	3	1.2924	0.38273	17.565	2	1.0684	0.869675	1.7157	2	1.0212	0.851987	NaN	1	1.1376	0.529364	NaN	1
P40938	Replication factor C subunit 3	RFC3	10	10	30.3	40.556	3.7225e-140	1.1414	0.216083	21.147	16	1.1704	0.101604	21.668	16	1.0615	0.880923	17.272	7	1.1026	0.585616	27.032	7	1.2211	0.161131	24.283	9	1.186	0.121283	17.928	9
Q14165	Malectin	MLEC	5	5	16.4	32.233	9.4448e-16	1.1413	0.41258	14.477	9	1.067	0.679371	14.108	9	1.2266	0.318931	11.092	4	1.0168	0.929995	19.392	4	1.0278	0.702771	12.028	5	1.2053	0.150666	9.9892	5
Q8TDW0	Leucine-rich repeat-containing protein 8C	LRRC8C	20	20	27.6	92.448	7.2782e-70	1.1412	0.216574	32.348	31	0.97017	0.81025	27.401	31	1.2463	0.275716	68.027	5	1.0321	0.863306	49.669	5	1.1282	0.347302	22.65	26	0.9577	0.819292	22.295	26
P25685	DnaJ homolog subfamily B member 1	DNAJB1	27	27	69.1	38.044	9.5986e-196	1.1408	0.142485	21.224	52	1.1595	0.0213104	14.739	52	1.1435	0.248463	21.347	39	1.1947	0.129127	14.046	39	0.96143	0.988317	18.412	13	1.0493	0.495103	11.971	13
Q92973	Transportin-1	TNPO1	11	4	12.6	102.35	3.7657e-39	1.14	0.41692	63.165	6	0.90966	0.419075	4.1223	6	1.4298	0.191559	NaN	1	0.93715	0.688591	NaN	1	1.0794	0.53832	70.561	5	0.90712	0.557329	4.0176	5
Q8IW35	Centrosomal protein of 97 kDa	CEP97	8	8	8.4	96.98	8.2991e-20	1.1399	0.417255	43.427	10	0.88833	0.317311	43.562	10	1.1399	0.570558	56.311	4	0.77153	0.097031	40.191	4	1.1441	0.371767	29.468	6	0.89631	0.615502	49.222	6
Q86SX6	Glutaredoxin-related protein 5, mitochondrial	GLRX5	2	2	14	16.628	5.2472e-12	1.1396	0.418261	5.1307	3	1.0867	0.589158	16.792	3	1.1396	0.738751	NaN	1	1.2041	0.483016	NaN	1	1.1572	0.276666	7.1473	2	0.97075	0.930181	15.958	2
Q9NR09	Baculoviral IAP repeat-containing protein 6	BIRC6	5	5	1.4	530.25	6.3884e-10	1.1384	0.422305	11.733	3	1.1564	0.331693	14.309	3	1.2027	0.572396	15.974	2	1.0984	0.772941	19.794	2	1.1384	0.55264	NaN	1	1.1564	0.482279	NaN	1
O00571	ATP-dependent RNA helicase DDX3X	DDX3X	42	13	66.6	73.243	0	1.1381	0.149497	17.931	132	1.1468	0.0327456	15.707	131	1.0768	0.512815	16.059	4	1.2707	0.0447313	20.652	4	1.1404	0.14374	18.041	128	1.1461	0.0502002	15.523	127
Q8IZD4	mRNA-decapping enzyme 1B	DCP1B	36	36	71.2	67.722	0	1.1376	0.150826	24.739	142	1.1014	0.128066	31.965	142	1.1834	0.150089	25.589	56	1.1648	0.188062	25.304	56	1.0876	0.35173	23.775	86	1.0444	0.555331	35.365	86
O60234	Glia maturation factor gamma	GMFG	7	6	56.3	16.801	1.3738e-201	1.1375	0.151093	16.426	13	1.1363	0.0459876	9.2057	13	1.1757	0.166068	17.764	8	1.2013	0.118455	5.9401	8	1.0241	0.796656	13.317	5	1.0988	0.181037	9.8303	5
Q9UKN8	General transcription factor 3C polypeptide 4	GTF3C4	18	18	26	91.981	2.0121e-237	1.1372	0.226587	14.038	19	0.95382	0.671206	23.765	19	1.0149	0.878342	NaN	1	0.97236	0.806873	NaN	1	1.1386	0.320542	14.19	18	0.95065	0.769758	24.451	18
P58546	Myotrophin	MTPN	3	3	33.9	12.895	6.7703e-133	1.1366	0.428421	51.609	10	0.9078	0.409606	10.796	10	1.1896	0.604753	NaN	1	0.85409	0.427154	NaN	1	1.0944	0.445788	54.729	9	0.91018	0.502282	11.258	9
Q6PKG0	La-related protein 1	LARP1	49	49	53.7	123.51	0	1.1361	0.15487	28.065	146	1.0061	0.882795	30.217	145	0.95143	0.647581	11.924	4	0.82745	0.224883	30.485	4	1.1555	0.107554	28.259	142	1.0157	0.8576	30.221	141
P26447	Protein S100-A4	S100A4	5	5	36.6	11.728	1.0737e-21	1.1359	0.155416	15.77	9	1.1548	0.0250417	9.2359	9	1.1582	0.207569	12.866	6	1.191	0.135456	4.3539	6	0.94571	0.693599	15.722	3	0.98624	0.843071	8.1137	3
Q96GY0	Zinc finger C2HC domain-containing protein 1A	ZC2HC1A	13	13	32	35.092	5.3115e-31	1.1356	0.230693	11.865	15	1.0561	0.54853	10.178	15	1.2212	0.331642	0.79047	2	1.1836	0.344449	16.451	2	1.1274	0.261284	12.491	13	1.0561	0.454034	8.8036	13
Q9H3K6	BolA-like protein 2	BOLA2;BOLA2B	5	5	69.8	10.116	2.4046e-39	1.1355	0.230951	20.641	6	1.0653	0.491765	14.109	6	1.4016	0.222242	27.43	2	1.1993	0.494286	7.4453	2	1.0455	0.549655	9.2441	4	1.0042	0.818087	11.467	4
Q969H8	UPF0556 protein C19orf10	C19orf10	3	3	18.5	18.795	2.7856e-10	1.1353	0.432876	17.207	3	0.9281	0.518501	30.942	3	1.2021	0.573852	23.882	2	0.92951	0.66323	0.21492	2	1.1353	0.559497	NaN	1	0.54389	0.01787	NaN	1
Q8NCA5	Protein FAM98A	FAM98A	15	12	32.4	55.4	0	1.1348	0.158446	17.554	29	1.0642	0.317311	13.703	29	0.99077	0.802758	NaN	1	1.0303	0.999304	NaN	1	1.1445	0.133049	17.617	28	1.07	0.343935	13.924	28
Q8WVB6	Chromosome transmission fidelity protein 18 homolog	CHTF18	16	16	20.9	107.38	7.872e-78	1.1341	0.234595	21.624	19	1.0364	0.681865	20.374	19	1.144	0.556356	17.728	5	0.98229	0.903819	9.1076	5	1.1282	0.347302	23.464	14	1.0774	0.449684	23.352	14
P14678-3	Small nuclear ribonucleoprotein-associated proteins B and B;Small nuclear ribonucleoprotein-associated protein;Small nuclear ribonucleoprotein-associated protein N	SNRPB;SNRPN	7	7	18	30.032	2.2787e-31	1.1327	0.164362	24.724	36	1.178	0.0109961	28.485	36	1.0855	0.778885	10.43	2	1.0627	0.73603	1.5298	2	1.1327	0.1657	25.394	34	1.1833	0.0151545	29.293	34
M0QYZ2	AP-2 complex subunit sigma	AP2S1	5	5	26.6	18.929	1.9964e-19	1.1314	0.241751	16.474	10	1.14	0.170215	12.832	10	1.2236	0.325946	5.6333	5	1.1574	0.412764	6.3141	5	0.96679	0.957453	13.705	5	1.0486	0.499456	17.58	5
Q9BYN0	Sulfiredoxin-1	SRXN1	6	6	54.7	14.259	7.8068e-39	1.1313	0.242019	24.098	8	1.0534	0.565881	38.298	8	1.0836	0.786769	33.705	4	1.2337	0.238215	54.557	4	1.1313	0.251215	13.739	4	1.0147	0.73606	20.306	4
P42566	Epidermal growth factor receptor substrate 15	EPS15	13	13	17.7	98.655	1.3637e-296	1.1311	0.242556	25.04	18	0.99281	0.982261	38.027	18	1.4743	0.0380633	12.686	4	1.067	0.718912	43.267	4	1.0432	0.629062	22.201	14	0.96415	0.864931	38.075	14
P20042	Eukaryotic translation initiation factor 2 subunit 2	EIF2S2	7	7	19.8	38.388	2.0751e-31	1.1307	0.170161	16.046	18	0.99454	0.981014	19.693	18	1.1531	0.52564	17.971	3	1.2548	0.202238	16.914	3	1.1111	0.241767	16.267	15	0.98806	0.859659	20.303	15
H0Y368	Dolichol-phosphate mannosyltransferase	DPM1	8	8	31.9	33.218	6.2109e-194	1.1304	0.244444	32.341	16	1.0178	0.820314	36.732	16	1.1202	0.325633	18.259	4	0.83263	0.104905	30.087	4	1.1556	0.195194	34.862	12	1.0178	0.712519	36.336	12
P13489	Ribonuclease inhibitor	RNH1	5	5	16.1	49.973	7.1209e-74	1.1293	0.247434	25.904	8	1.0635	0.50258	17.674	8	0.68952	0.0878948	NaN	1	0.87609	0.492529	NaN	1	1.1502	0.206677	19.048	7	1.0653	0.402038	17.928	7
P51828	Adenylate cyclase type 7	ADCY7	3	3	2.8	120.31	1.2841e-06	1.1291	0.45456	32.981	5	1.0392	0.817751	23.616	5	1.1822	0.623547	36.277	4	1.1344	0.664674	25.189	4	0.93309	0.888589	NaN	1	0.85055	0.550234	NaN	1
Q00653-4			31	2	38.2	96.677	0	1.1285	0.176727	19.422	66	1.0006	0.948825	20.823	66	1.1557	0.214121	14.532	38	0.99657	0.937849	22.568	38	1.035	0.597498	22.603	28	1.0029	0.828464	17.927	28
P08238	Heat shock protein HSP 90-beta;Putative heat shock protein HSP 90-beta-3	HSP90AB1;HSP90AB3P	47	24	56.1	83.263	0	1.1279	0.178552	34.994	194	1.0758	0.244167	34.474	194	1.1028	0.393767	37.235	64	1.0018	0.904857	40.169	64	1.1514	0.116535	33.268	130	1.1204	0.10432	26.569	130
Q13077	TNF receptor-associated factor 1	TRAF1	3	3	10.6	46.163	3.0999e-140	1.1277	0.459557	17.497	4	1.0083	0.982982	65.663	4	1.3374	0.132769	12.175	2	1.8331	0.000637706	81.877	2	1.0149	0.747979	2.9786	2	0.85551	0.308612	20.585	2
P50402	Emerin	EMD	12	12	55.5	28.994	1.546e-129	1.126	0.256574	16.161	26	1.1114	0.264818	17.307	26	1.1233	0.314453	17.393	15	1.1301	0.281822	18.772	15	1.1288	0.257634	15.142	11	0.9976	0.871203	12.696	11
P46531	Neurogenic locus notch homolog protein 1;Notch 1 extracellular truncation;Notch 1 intracellular domain	NOTCH1	8	5	2.8	272.5	2.8043e-24	1.1257	0.257417	22.09	14	1.0191	0.924206	20.769	14	1.2885	0.198769	23.631	6	1.0465	0.802285	18.77	6	1.0401	0.661128	20.335	8	1.0191	0.796445	22.692	8
Q15046	Lysine--tRNA ligase	KARS	22	22	40.7	68.047	2.5628e-137	1.1244	0.261098	41.031	30	1.072	0.452784	43.396	30	1.0611	0.594477	28.313	9	0.99148	0.970229	24.298	9	1.1249	0.267903	45.524	21	1.2298	0.0205547	49.939	21
Q96F86	Enhancer of mRNA-decapping protein 3	EDC3	32	32	63.6	56.077	0	1.1236	0.192077	27.418	73	1.115	0.0876101	26.607	73	1.1093	0.367237	38.262	33	1.074	0.501575	34.276	33	1.1256	0.188258	13.268	40	1.1254	0.0910595	14.28	40
P52735-2	Guanine nucleotide exchange factor VAV2	VAV2	19	19	24.7	100.06	5.5734e-63	1.1231	0.26482	23.732	22	1.0226	0.783603	29.109	22	1.3001	0.181037	30.786	8	1.1893	0.330785	36.164	8	1.0533	0.589724	14.735	14	0.98278	0.997036	18.506	14
Q8WUM9	Sodium-dependent phosphate transporter 1	SLC20A1	4	4	6.6	73.699	4.8724e-91	1.1228	0.477336	13.815	4	0.97933	0.832926	2.7239	4	1.1745	0.643495	NaN	1	1.0306	0.99826	NaN	1	1.0734	0.556027	16.51	3	0.9783	0.975612	0.50651	3
P41091	Eukaryotic translation initiation factor 2 subunit 3;Putative eukaryotic translation initiation factor 2 subunit 3-like protein	EIF2S3;EIF2S3L	8	8	24.2	51.109	5.9545e-113	1.1228	0.19468	23.139	10	1.0014	0.939165	16.939	10	0.74278	0.0709238	NaN	1	0.74798	0.0633244	NaN	1	1.131	0.170894	21.018	9	1.0358	0.63977	14.367	9
Q13526	Peptidyl-prolyl cis-trans isomerase NIMA-interacting 1	PIN1	4	4	33.1	18.243	1.2505e-48	1.1227	0.477703	23.827	5	1.2854	0.0885041	30.169	5	1.2052	0.371561	24.171	3	1.4461	0.0378689	30.111	3	0.99124	0.834658	6.0461	2	1.1106	0.388601	20.67	2
P57737-3	Coronin-7	CORO7	8	8	7.6	114.16	1.4274e-21	1.1219	0.48065	25.475	7	1.0122	0.961657	16.612	7	1.1221	0.634764	15.631	4	1.0234	0.901016	12.019	4	0.90255	0.801252	39.342	3	0.87357	0.387416	16.437	3
P51668	Ubiquitin-conjugating enzyme E2 D1;Ubiquitin-conjugating enzyme E2 D4	UBE2D1;UBE2D4	3	2	24.5	16.602	2.1901e-37	1.1203	0.48658	25.568	3	1.1126	0.481915	22.843	3	1.6638	0.0504987	NaN	1	1.6274	0.0398422	NaN	1	1.0748	0.511135	5.8728	2	1.0965	0.367519	2.0636	2
P28066	Proteasome subunit alpha type-5	PSMA5	2	2	12	26.411	2.7909e-26	1.1201	0.487325	70.472	3	1.013	0.957296	22.279	3	1.1201	0.642231	NaN	1	1.0986	0.599804	NaN	1	0.6987	0.123388	91.913	2	0.8551	0.438445	23.961	2
B8ZZ87	Mitotic-spindle organizing protein 2B	MZT2B	8	4	52.8	22.281	1.5517e-258	1.1201	0.203671	17.247	32	1.2324	0.00124484	15.227	32	1.153	0.221379	13.056	20	1.2599	0.0524516	4.7529	20	0.99953	0.99295	16.844	12	1.0117	0.903439	15.672	12
O60506	Heterogeneous nuclear ribonucleoprotein Q	SYNCRIP	43	2	65.7	69.602	0	1.12	0.20401	33.109	308	1.0166	0.760296	25.896	308	0.99919	0.973997	24.1	24	0.96873	0.859769	35.31	24	1.1233	0.196063	33.581	284	1.0222	0.784564	25.014	284
P27348	14-3-3 protein theta	YWHAQ	19	13	63.3	27.764	0	1.1196	0.205371	23.792	44	1.115	0.0876101	20.097	44	1.2059	0.110535	25.658	15	1.1016	0.382415	27.6	15	1.0899	0.339633	20.532	29	1.1255	0.0908094	15.161	29
Q13620	Cullin-4B	CUL4B	16	10	17.1	103.98	2.1283e-63	1.1195	0.489563	30.767	21	1.0368	0.830218	17.83	21	1.1076	0.690011	29.446	5	1.1025	0.585968	28.669	5	1.1301	0.342291	31.51	16	1.0274	0.716362	14.298	16
P01730	T-cell surface glycoprotein CD4	CD4	3	3	9	51.11	5.0968e-30	1.119	0.491433	21.305	6	0.94088	0.592644	28.642	6	1.3658	0.103872	NaN	1	1.4151	0.0507093	NaN	1	0.96662	0.92932	21.412	5	0.90016	0.519882	21.593	5
E9PAU2	Ribonucleoprotein PTB-binding 1	RAVER1	5	5	9.4	79.578	3.4414e-46	1.119	0.491433	18.99	5	1.0499	0.763108	5.6608	5	0.97117	0.741338	20.043	2	1.063	0.734829	0.3033	2	1.1628	0.379355	17.513	3	0.95566	0.895838	5.4636	3
P51809	Vesicle-associated membrane protein 7	VAMP7	4	4	16.8	24.935	1.441e-11	1.1182	0.494436	47.873	6	0.9547	0.676654	34.726	6	1.5221	0.0237537	34.742	2	0.9584	0.781248	0.39145	2	1.0638	0.550454	45.085	4	0.94089	0.702158	42.86	4
Q7RTV0	PHD finger-like domain-containing protein 5A	PHF5A	2	2	13.6	12.405	4.3686e-05	1.1168	0.499718	16.237	3	1.0304	0.863809	17.33	3	1.1168	0.805006	NaN	1	1.0304	0.998956	NaN	1	0.98467	0.883665	20.533	2	0.89749	0.427796	21.762	2
Q9P2I0	Cleavage and polyadenylation specificity factor subunit 2	CPSF2	29	29	43.6	88.486	1.5344e-184	1.1166	0.215805	31.962	37	1.0173	0.752348	29.738	37	1.6661	0.00526063	50.929	3	1.2922	0.149582	17.744	3	1.1037	0.273182	26.996	34	0.98986	0.876096	29.091	34
P63167	Dynein light chain 1, cytoplasmic	DYNLL1	6	4	64	10.366	2.3309e-92	1.1156	0.219373	14.422	15	1.084	0.200563	12.547	15	1.144	0.246977	12.831	7	1.2187	0.0938446	13.569	7	1.0069	0.945757	15.798	8	1.0494	0.509173	6.6022	8
P09651	Heterogeneous nuclear ribonucleoprotein A1;Heterogeneous nuclear ribonucleoprotein A1-like 2	HNRNPA1;HNRNPA1L2	22	7	63.4	38.746	0	1.1156	0.219373	27.735	73	0.97739	0.804326	26.832	73	0.97101	0.815246	20.09	13	1.0048	0.88608	32.665	13	1.1374	0.151997	28.777	60	0.96511	0.655221	25.269	60
P09382	Galectin-1	LGALS1	10	10	74.8	14.716	2.628e-165	1.1155	0.219732	16.304	41	1.1127	0.0935848	15.172	41	1.1204	0.324903	7.8055	9	1.0631	0.554501	6.5778	9	1.074	0.429323	18.088	32	1.1246	0.0930814	16.48	32
Q6EEV6	Small ubiquitin-related modifier 4;Small ubiquitin-related modifier 3;Small ubiquitin-related modifier 2	SUMO4;SUMO3;SUMO2	2	2	23.2	10.685	4.9483e-07	1.1147	0.507711	12.212	3	1.1877	0.247796	18.536	3	1.1701	0.655072	6.8513	2	1.1665	0.576245	2.5493	2	0.96357	0.977044	NaN	1	1.6056	0.0294364	NaN	1
Q9UKF6	Cleavage and polyadenylation specificity factor subunit 3	CPSF3	18	18	30	77.485	1.0491e-160	1.1144	0.223714	33.398	37	1.0186	0.737671	26.303	37	1.2496	0.268949	16.495	5	0.98534	0.91948	9.5852	5	1.1061	0.262678	35.32	32	1.0192	0.818021	28.135	32
Q9NZM3	Intersectin-2	ITSN2	16	16	10.4	193.46	7.3009e-93	1.1143	0.509243	41.871	17	1.1112	0.487367	24.379	17	1.9238	0.0099334	NaN	1	1.6646	0.0310089	NaN	1	1.0808	0.490487	41.537	16	1.1097	0.317311	22.969	16
P26196	Probable ATP-dependent RNA helicase DDX6	DDX6	11	11	34.6	54.416	4.3027e-247	1.1141	0.224809	18.605	20	1.0232	0.68668	16.64	20	1.4624	0.00137889	25.112	6	1.0701	0.520138	14.589	6	1.0645	0.489645	11.612	14	1.0075	0.952113	17.643	14
F8W8J4	Myoferlin	MYOF	77	77	41.4	234.65	0	1.1131	0.228491	36.833	191	1.0049	0.897118	46.077	190	1.23	0.0783574	43.104	71	1.0129	0.836003	64.356	71	1.0671	0.472642	32.023	120	0.99944	0.963802	30.681	119
Q14203	Dynactin subunit 1	DCTN1;DKFZp686E0752;SLC4A5	6	6	5.4	141.69	3.8924e-45	1.1122	0.517333	24.272	5	1.235	0.153796	28.275	5	1.139	0.740456	32.794	3	0.87109	0.477364	30.546	3	1.1094	0.619126	0.35451	2	1.3109	0.20543	8.4399	2
E9PB61	THO complex subunit 4	ALYREF	7	7	28	27.557	9.4673e-117	1.1119	0.23297	20.984	20	0.97702	0.800557	28.219	20	1.0753	0.821617	23.594	2	0.98559	0.920763	0.89046	2	1.1119	0.238541	21.326	18	0.97122	0.708335	29.728	18
Q75MJ1	ATP-binding cassette sub-family F member 2	ABCF2	22	22	28.5	72.443	7.2833e-66	1.1115	0.299856	21.368	32	1.0301	0.727555	22.265	32	0.89126	0.499565	NaN	1	0.67762	0.0759096	NaN	1	1.1139	0.298577	21.295	31	1.0324	0.606497	21.056	31
O15381	Nuclear valosin-containing protein-like	NVL	22	22	31.1	95.05	6.1524e-182	1.1101	0.30431	28.523	35	1.1797	0.0859777	44.116	35	1.2587	0.447484	26.75	3	1.2264	0.433079	20.765	3	1.0979	0.347855	28.471	32	1.1774	0.0617813	45.801	32
G3V4P8	Glia maturation factor beta	GMFB	5	4	22.7	17.512	5.3537e-23	1.1097	0.305592	3.9145	7	1.0326	0.709264	11.294	7	1.1335	0.593171	5.4766	3	1.1258	0.507486	6.7253	3	1.0933	0.449294	2.1379	4	0.97717	0.967581	12.517	4
Q13489	Baculoviral IAP repeat-containing protein 3	BIRC3	8	5	17.9	68.371	4.0042e-55	1.1094	0.528246	25.576	7	1.1099	0.492465	23.354	7	1.216	0.540756	37.055	2	1.3518	0.221907	1.7772	2	1.1094	0.512344	21.899	5	0.99597	0.910674	22.635	5
P67809	Nuclease-sensitive element-binding protein 1;DNA-binding protein A;Y-box-binding protein 2	YBX1;CSDA;YBX2	10	10	46	35.924	2.5348e-154	1.1088	0.308491	21.203	41	1.0409	0.650083	14.87	41	1.0653	0.864434	1.2555	2	1.0951	0.612388	7.1822	2	1.1269	0.262598	21.747	39	1.0336	0.598167	15.133	39
Q5JRA6	Melanoma inhibitory activity protein 3	MIA3	5	5	3.1	213.7	2.1599e-14	1.1077	0.534942	31.778	3	1.2058	0.207491	36.794	3	1.8483	0.0161055	NaN	1	2.0195	0.00248177	NaN	1	1.0695	0.630694	4.9651	2	1.0928	0.503774	13.911	2
Q9Y287	Integral membrane protein 2B;BRI2, membrane form;BRI2 intracellular domain;BRI2C, soluble form;Bri23 peptide	ITM2B	3	3	18	30.338	5.154e-13	1.1065	0.539701	23.473	5	0.95544	0.681245	10.734	5	1.0681	0.852359	5.0046	2	1.0036	0.988766	18.133	2	1.496	0.02978	30.419	3	0.95544	0.837827	7.4554	3
O95793-3	Double-stranded RNA-binding protein Staufen homolog 1	STAU1	21	18	48	55.634	2.0889e-164	1.1061	0.317311	41.845	30	1.0153	0.839667	36.235	30	1.1074	0.833168	NaN	1	0.88611	0.52341	NaN	1	1.1048	0.325914	42.585	29	1.017	0.718563	36.788	29
O95639	Cleavage and polyadenylation specificity factor subunit 4	CPSF4	11	11	50.6	30.255	6.159e-191	1.1055	0.319296	23.429	17	1.144	0.159468	22.97	17	1.4359	0.0549123	18.951	4	1.2037	0.298117	31.895	4	1.1046	0.326535	22.746	13	1.1257	0.159827	18.313	13
O75558	Syntaxin-11	STX11	5	5	20.6	33.195	1.0506e-19	1.1055	0.543687	18.946	7	0.99249	0.918	27.513	7	1.1363	0.583212	20.831	5	1.1884	0.332914	25.42	5	1.023	0.787893	1.2552	2	0.84473	0.397841	12.861	2
O43390	Heterogeneous nuclear ribonucleoprotein R	HNRNPR;HNRPR	31	2	50.7	70.942	0	1.1052	0.25922	27.451	122	1.0044	0.903101	38.073	122	0.73448	0.0618751	23.362	2	0.60871	0.00152713	54.508	2	1.1068	0.259671	27.118	120	1.0054	0.976605	37.507	120
P42285	Superkiller viralicidic activity 2-like 2	SKIV2L2	17	17	16.2	117.8	2.0352e-66	1.1048	0.321623	26.646	16	1.0807	0.405205	18.086	16	0.95475	0.690177	NaN	1	0.99939	0.89794	NaN	1	1.1076	0.317311	27.348	15	1.0822	0.317311	18.496	15
Q9GZT3	SRA stem-loop-interacting RNA-binding protein, mitochondrial	SLIRP	10	10	78	12.349	4.0074e-112	1.1047	0.261264	12.712	22	1.1526	0.0269805	14.353	22	1.2638	0.241326	7.3175	6	1.1608	0.403381	20.608	6	1.0351	0.705953	10.774	16	1.1475	0.0481284	11.268	16
Q13042	Cell division cycle protein 16 homolog	CDC16	6	6	10.6	71.655	1.6758e-16	1.1044	0.548092	18.747	7	1.1319	0.41087	14.225	7	1.1044	0.842254	NaN	1	1.0853	0.814514	NaN	1	1.0276	0.70346	20.172	6	1.1401	0.295385	15.247	6
O95373	Importin-7	IPO7	7	7	8.2	119.52	2.7268e-18	1.1042	0.548895	38.272	7	1.0182	0.929069	8.7816	7	1.801	0.00116746	70.366	2	1.0076	0.970854	5.788	2	1.1042	0.469211	8.7494	5	1.0182	0.801241	10.155	5
P31146	Coronin-1A	CORO1A	8	8	17.4	51.026	2.7033e-169	1.104	0.324299	18.654	13	1.1445	0.158164	21.755	13	1.1459	0.24139	15.24	12	1.1515	0.220513	21.48	12	0.76244	0.163878	NaN	1	0.87313	0.301978	NaN	1
O94766	Galactosylgalactosylxylosylprotein 3-beta-glucuronosyltransferase 3	B3GAT3	3	3	8.7	37.121	3.4593e-09	1.1039	0.550102	79.17	3	1.0142	0.950763	6.35	3	2.0863	3.98857e-05	90.021	2	1.0688	0.711808	7.8937	2	0.92314	0.859338	NaN	1	1.0142	0.910075	NaN	1
Q6GTX8	Leukocyte-associated immunoglobulin-like receptor 1	LAIR1	3	3	15.7	31.412	2.8855e-12	1.1039	0.550102	35.05	4	1.1019	0.524593	34.095	4	1.229	0.313402	22.058	3	1.0405	0.827484	37.171	3	0.6762	0.209394	NaN	1	1.2162	0.352765	NaN	1
Q14164	Inhibitor of nuclear factor kappa-B kinase subunit epsilon	IKBKE	21	18	34.2	80.461	4.5126e-122	1.1034	0.326316	25.925	24	1.1037	0.296066	19.871	24	1.1453	0.243144	35.871	12	1.2127	0.101782	20.915	12	0.97896	0.888309	10.89	12	1.0248	0.660643	13.347	12
Q92900	Regulator of nonsense transcripts 1	UPF1	56	56	50.8	124.34	0	1.1032	0.267471	23.454	183	0.99347	0.969961	45.509	183	1.0009	0.856405	20.399	7	0.85194	0.304029	13.904	7	1.1048	0.268329	23.515	176	0.99493	0.922498	46.284	176
Q96P70	Importin-9	IPO9	8	8	10.8	115.96	8.4995e-92	1.103	0.553731	15.768	7	1.0165	0.938273	13.977	7	1.0985	0.860255	25.37	2	0.94736	0.722705	12.995	2	1.103	0.472404	14.305	5	1.0165	0.810331	15.734	5
Q9BT23	LIM domain-containing protein 2	LIMD2	6	6	40.2	14.07	2.5609e-80	1.1026	0.32902	14.148	12	1.2356	0.0289424	17.405	12	1.1736	0.460571	12.529	8	1.2871	0.155991	5.4302	8	0.96076	0.997626	11.977	4	0.94065	0.700514	15.991	4
O43736	Integral membrane protein 2A	ITM2A	13	13	41.8	29.741	2.5106e-77	1.1021	0.272091	18.836	51	1.2206	0.00205408	17.983	51	1.1462	0.240517	13.427	22	1.242	0.0678793	11.521	22	1.0536	0.514395	22.288	29	1.1891	0.0488792	21.612	29
P13639	Elongation factor 2	EEF2	51	50	59.6	95.337	0	1.102	0.272514	17.281	113	1.0802	0.219966	26.838	113	1.0411	0.708276	15.799	19	0.96879	0.860233	26.958	19	1.1117	0.239344	17.462	94	1.1015	0.169531	26.423	94
P19623	Spermidine synthase	SRM	8	8	30.5	33.824	2.3008e-44	1.1009	0.334821	29.704	14	1.1448	0.157386	14.579	14	1.0112	0.86678	NaN	1	1.1335	0.667267	NaN	1	1.1654	0.175685	30.63	13	1.1471	0.10971	15.173	13
Q7Z3U7	Protein MON2 homolog	MON2	27	27	15.9	190.48	1.4334e-108	1.1009	0.334821	21.406	33	0.99268	0.981274	26.445	33	1.1014	0.714398	12.095	16	1.0946	0.614199	16.584	16	1.0822	0.485751	27.799	17	0.91715	0.545457	29.096	17
E7EVW8	Mastermind-like protein 3	MAML3	8	8	8.3	122.29	4.9766e-19	1.1	0.565932	29.56	5	0.86089	0.209893	25.875	5	1.2069	0.562272	NaN	1	1.0578	0.90507	NaN	1	1.0603	0.660223	31.393	4	0.80958	0.274999	26.316	4
O14979-2			20	1	51.5	33.588	0	1.0999	0.28151	27.973	64	0.98358	0.867787	13.042	64	1.0418	0.704123	11.817	13	1.089	0.434141	15.413	13	1.1157	0.223665	30.716	51	0.95928	0.605814	11.787	51
Q12933-2	TNF receptor-associated factor 2	TRAF2	7	7	12.7	61.383	1.1789e-46	1.0996	0.567572	17.085	9	1.2108	0.197343	15.141	9	1.2023	0.379163	3.7433	2	1.4163	0.0501459	20.524	2	1.0238	0.716625	17.601	7	1.1044	0.410612	11.219	7
Q6ZMZ3	Nesprin-3	C14orf49	62	62	57.6	112.22	0	1.0996	0.282813	29.596	196	1.1003	0.131913	16.346	196	1.101	0.401343	17.018	105	1.094	0.413076	13.441	105	1.0983	0.297945	39.538	91	1.11	0.137036	19.24	91
Q10570	Cleavage and polyadenylation specificity factor subunit 1	CPSF1	44	44	32.8	160.88	0	1.0989	0.28587	22.614	132	0.99919	0.965887	26.561	132	1.1225	0.317311	25.979	18	1.0921	0.420997	32.586	18	1.0951	0.313367	22.1	114	0.99019	0.879113	25.458	114
O00160	Unconventional myosin-If	MYO1F	16	16	16.2	124.84	4.9467e-197	1.0983	0.343838	22.369	23	1.1052	0.289775	13.681	23	1.0351	0.998193	6.8001	5	1.2703	0.178784	17.267	5	1.1255	0.266303	24.436	18	1.0928	0.271188	11.126	18
A6NFQ2	Protein FAM115C	FAM115C	7	7	8.8	100.9	5.3987e-21	1.0978	0.574983	24.219	9	1.0302	0.864867	20.837	9	1.5315	0.0216099	NaN	1	1.1594	0.407226	NaN	1	1.0614	0.559281	23.84	8	1.0277	0.714561	22.028	8
Q8N5K1	CDGSH iron-sulfur domain-containing protein 2	CISD2	5	5	35.6	15.278	5.6832e-12	1.0976	0.57581	26.809	4	0.95468	0.67653	8.1978	4	1.1829	0.432955	25.603	2	0.97603	0.871646	13.985	2	0.96631	0.930536	33.042	2	0.95468	0.833252	1.0709	2
Q6VEQ5	WAS protein family homolog 2;Putative WAS protein family homolog 3;Putative WAS protein family homolog 4;WAS protein family homolog 1;WAS protein family homolog 6	WASH2P;WASH3P;WASH4P;WASH1;WASH6P	4	4	10.8	50.311	1.1052e-12	1.097	0.578296	40.737	5	1.137	0.393378	43.494	5	1.097	0.73197	NaN	1	1.1395	0.650096	NaN	1	0.98326	0.864887	44.894	4	1.0735	0.533023	48.368	4
Q06210	Glucosamine--fructose-6-phosphate aminotransferase [isomerizing] 1	GFPT1	18	18	26.5	78.806	3.1413e-71	1.0964	0.350538	24.428	28	0.97876	0.875365	13.4	28	1.1005	0.854134	5.8197	3	0.73917	0.159581	12.7	3	1.093	0.364081	25.854	25	1.0002	0.850154	10.75	25
O15523	ATP-dependent RNA helicase DDX3Y	DDX3Y	39	1	60.2	73.153	0	1.0947	0.304724	16.464	27	1.1299	0.19995	12.159	27	1.5971	0.0750226	NaN	1	1.4663	0.112538	NaN	1	1.0903	0.337559	15.303	26	1.1261	0.0893206	11.25	26
Q96HJ9-2	Putative RNA-binding protein Luc7-like 1	LUC7L	6	1	13.8	54.223	9.8491e-14	1.0937	0.59208	51.675	4	1.6133	0.00104791	62.528	4	1.0937	0.875027	2.7175	2	1.6133	0.0437715	37.132	2	1.3798	0.0902674	86.393	2	1.299	0.0881779	99.402	2
Q14161	ARF GTPase-activating protein GIT2	GIT2	13	11	17.9	84.542	1.6152e-43	1.0934	0.361308	26.555	15	1.1111	0.265987	33.739	15	0.99719	0.987284	28.629	10	1.1195	0.316625	39.358	10	1.1829	0.292648	16.339	5	1.1111	0.386863	20.474	5
P50914	60S ribosomal protein L14	RPL14	12	12	46	23.432	1.6928e-94	1.0934	0.310738	24.324	61	1.0527	0.403716	17.916	61	0.95365	0.68591	9.6974	10	0.90258	0.394398	8.9109	10	1.1225	0.198837	25.973	51	1.0636	0.390854	17.887	51
Q05086	Ubiquitin-protein ligase E3A	UBE3A	37	37	43.7	100.69	0	1.0933	0.311204	20.853	105	1.0515	0.413539	24.015	105	1.0689	0.553017	15.816	41	1.0848	0.452383	18.876	41	1.113	0.23416	23.598	64	1.039	0.607638	26.923	64
Q9BRF8	Calcineurin-like phosphoesterase domain-containing protein 1	CPPED1	11	11	43.6	35.548	5.3747e-136	1.092	0.317311	18.143	25	0.99161	0.950734	24.366	25	1.1192	0.3293	8.7715	5	1.0994	0.391122	7.4608	5	1.0848	0.366857	19.989	20	0.95944	0.607151	26.587	20
O43303	Centriolar coiled-coil protein of 110 kDa	CCP110	3	3	3.5	113.42	3.6116e-07	1.0918	0.600103	16.707	4	1.0653	0.687481	19.23	4	1.3992	0.225038	NaN	1	1.3859	0.182388	NaN	1	1.0373	0.737505	9.609	3	0.94136	0.827247	14.345	3
O75663	TIP41-like protein	TIPRL	6	6	23.5	31.444	3.5174e-14	1.0906	0.371573	9.9702	9	1.04	0.65638	16.539	9	1.1105	0.823829	2.5516	2	0.78437	0.24811	18.437	2	1.0643	0.470074	11.006	7	1.0733	0.360193	8.4801	7
Q2M2I8	AP2-associated protein kinase 1	AAK1	12	11	18.8	103.88	1.622e-50	1.0894	0.610328	34.74	16	1.1472	0.359995	27.028	16	1.645	0.00660831	32.279	4	1.4181	0.0493116	35.882	4	0.99633	0.815626	30.105	12	1.1353	0.309281	24.467	12
Q8NF50	Dedicator of cytokinesis protein 8	DOCK8	24	23	11.9	238.53	4.0622e-74	1.0892	0.611184	23.622	23	1.1084	0.49839	15.561	23	1.2657	0.433398	15.71	2	1.108	0.743184	2.6819	2	1.0803	0.492186	24.157	21	1.1084	0.32202	16.302	21
O75071	EF-hand domain-containing protein KIAA0494	KIAA0494	28	28	50.1	55.031	0	1.0886	0.333685	19.689	303	1.1077	0.10775	19.835	303	1.0611	0.594477	20.147	131	1.0694	0.523514	22.973	131	1.1162	0.221762	18.965	172	1.1319	0.0759558	16.775	172
P14784	Interleukin-2 receptor subunit beta	IL2RB	26	26	55.9	61.116	0	1.0883	0.335158	35.204	618	0.97706	0.800964	31.082	618	1.1215	0.320909	26.508	338	0.99785	0.929747	22.478	338	1.0078	0.937797	42.874	280	0.93811	0.440017	38.795	280
Q29RF7	Sister chromatid cohesion protein PDS5 homolog A	PDS5A	11	10	9.5	150.83	4.0002e-59	1.0869	0.621084	76.605	13	1.0626	0.700463	63.299	13	1.3787	0.250156	27.978	2	1.1094	0.738897	6.0921	2	0.91693	0.780474	80.081	11	1.0053	0.871194	67.73	11
Q5RKV6	Exosome complex component MTR3	EXOSC6	3	3	12.9	28.235	5.028e-09	1.0858	0.625851	45.471	5	1.2381	0.148846	16.766	5	3.0273	6.13735e-06	NaN	1	1.6426	0.0359791	NaN	1	1.0782	0.499365	12.786	4	1.2216	0.0728501	10.421	4
P62879	Guanine nucleotide-binding protein G(I)/G(S)/G(T) subunit beta-2;Guanine nucleotide-binding protein subunit beta-4	GNB2;GNB4	7	2	18.5	37.331	4.8941e-53	1.0854	0.627589	4.1599	3	0.96837	0.762647	10.485	3	1.1549	0.696036	NaN	1	1.1426	0.64133	NaN	1	1.0762	0.547716	1.2042	2	0.95448	0.832048	2.043	2
B5MDF5	GTP-binding nuclear protein Ran	RAN	13	13	48.5	26.224	3.3525e-203	1.0853	0.350141	19.593	35	1.0414	0.502151	34.139	35	1.2435	0.0641632	29.355	7	1.0116	0.843974	73.081	7	1.0815	0.385249	16.322	28	1.0425	0.573452	14.744	28
Q15393	Splicing factor 3B subunit 3	SF3B3	23	23	20.5	135.58	2.6536e-108	1.0852	0.391952	28.365	61	1.0243	0.770752	31.604	61	0.87384	0.218083	29.2	19	0.83108	0.101149	34.627	19	1.1058	0.322822	23.486	42	1.1147	0.192038	22.754	42
P35250	Replication factor C subunit 2	RFC2	12	7	41	39.157	7.5456e-142	1.0849	0.393107	24.228	21	1.1255	0.21412	23.795	21	0.9502	0.642524	21.53	5	1.023	0.902764	16.876	5	1.1062	0.321591	23.004	16	1.1553	0.0943633	25.12	16
Q5T1M5-2			84	1	68.9	132.47	0	1.0847	0.630638	6.3565	4	0.96451	0.738137	2.7112	4	1.0542	0.912906	4.0553	3	0.96707	0.825621	3.3007	3	1.1891	0.324328	NaN	1	0.96195	0.925961	NaN	1
Q9Y263	Phospholipase A-2-activating protein	PLAA	14	14	27.4	87.156	2.5594e-161	1.0843	0.395424	35.911	20	1.0381	0.669772	12.57	20	0.63546	0.0418765	NaN	1	1.0349	0.98333	NaN	1	1.0975	0.436008	34.631	19	1.0414	0.634679	12.913	19
K7EM18	Eukaryotic translation initiation factor 1;Eukaryotic translation initiation factor 1b	EIF1;EIF1B	3	3	38.8	13.607	1.1061e-96	1.0836	0.635445	16.155	3	1.2523	0.127854	19.78	3	1.2653	0.238547	NaN	1	1.4037	0.0563567	NaN	1	0.99628	0.815812	11.877	2	1.0936	0.379266	19.164	2
Q9NZ08-2	Endoplasmic reticulum aminopeptidase 1	ERAP1	8	8	8.6	107.84	1.348e-23	1.0835	0.635883	18.691	7	0.98582	0.874843	58.412	7	1.0648	0.866597	21.374	4	0.95641	0.771101	79.014	4	1.0835	0.526441	18.969	3	0.98582	0.980345	9.8379	3
P78344	Eukaryotic translation initiation factor 4 gamma 2	EIF4G2	40	40	46.1	102.36	2.2366e-173	1.0831	0.361422	28.364	79	1.0039	0.909092	19.34	79	1.0738	0.527865	25.055	41	1.0117	0.84336	21.083	41	1.1	0.289979	31.663	38	0.97724	0.968051	17.545	38
Q9Y5B8	Nucleoside diphosphate kinase 7	NME7	13	13	39.6	42.491	2.5577e-74	1.083	0.36194	10.017	25	1.1431	0.0369683	14.452	25	1.098	0.41419	8.3493	14	1.1784	0.158985	8.7385	14	1.0542	0.511841	11.152	11	1.0755	0.349235	19.2	11
P31942	Heterogeneous nuclear ribonucleoprotein H3	HNRNPH3	19	19	71.1	36.926	0	1.0826	0.36402	17.357	69	1.0849	0.196166	18.775	69	1.2621	0.244508	14.208	6	1.0986	0.599804	12.18	6	1.0741	0.428715	17.19	63	1.0618	0.404775	19.303	63
P22626	Heterogeneous nuclear ribonucleoproteins A2/B1	HNRNPA2B1	35	34	77.1	37.429	0	1.0825	0.364542	21.45	273	1.0397	0.518085	20.529	273	1.0175	0.854362	23.526	30	1.0521	0.611133	15.239	30	1.088	0.349605	21.232	243	1.0389	0.60863	21.083	243
O14545	TRAF-type zinc finger domain-containing protein 1	TRAFD1	5	5	10.1	64.84	5.2324e-42	1.0816	0.644238	17.198	6	1.1063	0.506762	12.29	6	1.1734	0.461178	24.575	3	1.2967	0.144115	9.6254	3	1.0261	0.708641	6.2444	3	1.0564	0.60966	5.4696	3
Q9UJX4	Anaphase-promoting complex subunit 5	ANAPC5	8	8	13	85.076	8.0533e-30	1.0812	0.646005	43.514	7	1.1294	0.41964	51.153	7	1.7071	0.0388427	80.768	2	1.165	0.580198	117.96	2	1.0812	0.533083	24.796	5	1.1294	0.327028	20.895	5
Q63HN8-4	E3 ubiquitin-protein ligase RNF213	RNF213	84	83	16.2	596.48	4.9294e-282	1.0812	0.371364	36.132	143	0.98996	0.933672	35.674	143	1.0812	0.491225	40.48	83	0.98195	0.962265	37.838	83	1.0912	0.370177	29.33	60	0.99506	0.891909	32.315	60
P50238	Cysteine-rich protein 1	CRIP1	4	4	35.1	8.5328	1.3295e-15	1.0811	0.371893	54.278	9	1.2917	8.07774e-05	62	9	0.58858	0.00211395	115.78	2	0.5336	6.11149e-05	125.02	2	1.0811	0.38752	19.476	7	1.3362	2.46123e-05	20.446	7
Q14789-2	Golgin subfamily B member 1	GOLGB1	2	2	0.5	377.13	8.3733e-06	1.0809	0.372951	10.189	10	1.0627	0.327788	6.3855	10	1.0668	0.564009	7.281	4	1.0755	0.494548	6.1503	4	1.0809	0.406476	12.444	6	1.0627	0.416313	7.1142	6
P04222	HLA class I histocompatibility antigen, Cw-3 alpha chain	HLA-C	13	1	36.1	40.86	1.2064e-218	1.0807	0.409524	49.758	9	0.96139	0.744449	20.383	9	1.1079	0.372842	11.873	4	1.0343	0.709155	18.722	4	0.8346	0.518392	69.573	5	0.9455	0.778189	19.979	5
P61513	60S ribosomal protein L37a	RPL37A	8	8	73.9	10.275	4.8857e-52	1.0806	0.374543	16.577	19	0.99099	0.944323	12.428	19	0.92198	0.469021	10.533	4	0.92469	0.534795	7.1842	4	1.1118	0.238943	15.376	15	1.0064	0.964932	12.687	15
Q9P2K8	Eukaryotic translation initiation factor 2-alpha kinase 4	EIF2AK4	46	46	28.4	186.91	3.8773e-248	1.0805	0.410317	16.035	70	0.97252	0.82801	40.873	70	1.0045	0.938896	12.228	19	0.97375	0.89867	59.991	19	1.1297	0.255309	16.145	51	0.9713	0.928124	31.666	51
Q9HC07	Transmembrane protein 165	TMEM165	5	5	25.3	34.905	1.1064e-59	1.0796	0.653098	15.848	7	1.1767	0.275158	10.995	7	1.1489	0.539678	14.231	6	1.1862	0.338164	7.9921	6	0.89397	0.773033	NaN	1	0.94521	0.85756	NaN	1
Q6P1N0	Coiled-coil and C2 domain-containing protein 1A	CC2D1A	11	11	11.8	104.06	4.1341e-22	1.0794	0.653987	14.525	6	1.0359	0.834912	29.143	6	1.1875	0.610048	20.552	2	1.0359	0.979868	4.8784	2	1.0533	0.68323	11.48	4	1.218	0.18717	35.066	4
B3KS98	Eukaryotic translation initiation factor 3 subunit H	EIF3S3;EIF3H	8	8	21.9	41.581	1.7074e-19	1.0792	0.654878	30.171	5	1.2005	0.218706	18.934	5	1.4369	0.184438	NaN	1	1.3203	0.264634	NaN	1	0.99008	0.858505	32.197	4	1.101	0.349804	18.228	4
P49327	Fatty acid synthase;[Acyl-carrier-protein] S-acetyltransferase;[Acyl-carrier-protein] S-malonyltransferase;3-oxoacyl-[acyl-carrier-protein] synthase;3-oxoacyl-[acyl-carrier-protein] reductase;3-hydroxypalmitoyl-[acyl-carrier-protein] dehydratase;Enoyl-[acyl-carrier-protein] reductase;Oleoyl-[acyl-carrier-protein] hydrolase	FASN	89	89	42.5	273.42	0	1.079	0.383109	24.076	169	1.0109	0.8261	35.415	169	1.0638	0.579931	24.303	22	0.94825	0.703506	23	22	1.079	0.39959	24.118	147	1.0239	0.76582	36.858	147
P50990	T-complex protein 1 subunit theta	CCT8	30	30	59.9	59.62	1.3395e-143	1.0783	0.386899	50.642	43	1.093	0.159869	52.898	43	0.96681	0.783552	52.64	10	0.98079	0.953277	65.309	10	1.0918	0.329862	47.886	33	1.1051	0.155095	48.635	33
P42704	Leucine-rich PPR motif-containing protein, mitochondrial	LRPPRC	94	94	70.7	157.9	0	1.078	0.38853	31.491	255	1.1515	0.027999	23.917	255	1.0778	0.507857	22.558	49	1.0129	0.836003	16.2	49	1.0785	0.4025	33.302	206	1.177	0.0187709	24.321	206
O43815	Striatin	STRN	11	10	18.5	86.131	2.0068e-57	1.0762	0.427631	32.285	12	0.96348	0.731624	49.769	12	1.2154	0.0967076	34.174	5	1.0233	0.901453	76.186	5	0.95718	0.966606	17.575	7	0.87695	0.403223	25.049	7
Q9NXS2	Glutaminyl-peptide cyclotransferase-like protein	QPCTL	6	6	15.4	42.924	4.1893e-15	1.0758	0.670111	22.09	7	1.0913	0.56914	20.974	7	1.0905	0.758316	34.135	2	1.1964	0.314349	22.972	2	1.0758	0.548898	20.897	5	1.0913	0.459929	20.981	5
R4GMU1	GDH/6PGL endoplasmic bifunctional protein;Glucose 1-dehydrogenase;6-phosphogluconolactonase	H6PD	14	14	18.8	90.172	5.4782e-66	1.0758	0.429267	34.451	18	0.97763	0.866774	20.511	18	1.0783	0.808946	6.4844	4	0.80443	0.163501	17.999	4	1.0664	0.54099	39.205	14	1.0254	0.728422	20.177	14
P62280	40S ribosomal protein S11	RPS11	22	22	74.1	18.431	1.2356e-119	1.0758	0.400638	25.189	54	1.0661	0.304379	18.3	54	0.94492	0.623104	21.625	10	0.88446	0.295925	19.185	10	1.1045	0.269646	24.558	44	1.0786	0.287187	16.727	44
P17987	T-complex protein 1 subunit alpha	TCP1	26	9	53.4	60.343	3.0764e-280	1.0758	0.400638	23.042	45	1.0073	0.868528	38.716	45	1.0239	0.81368	23.339	12	0.99097	0.973486	73.021	12	1.0922	0.32783	23.282	33	1.0073	0.954442	13.523	33
P62847-4	40S ribosomal protein S24	RPS24	9	9	24.6	32.43	4.3552e-106	1.0752	0.403983	16.57	34	1.0319	0.594766	14.495	34	0.82784	0.0812494	18.955	6	0.97226	0.887115	14.506	6	1.0943	0.317311	13.125	28	1.0392	0.605657	14.759	28
Q92598	Heat shock protein 105 kDa	HSPH1	23	19	28.2	96.864	9.2321e-134	1.0752	0.431728	32.453	43	1.0315	0.717286	37.083	43	1.0544	0.63144	37.679	20	0.99821	0.927471	36.865	20	1.0752	0.427603	27.962	23	1.1308	0.146451	37.399	23
Q9NTJ5	Phosphatidylinositide phosphatase SAC1	SACM1L	7	7	11.4	66.966	1.9939e-17	1.0748	0.674628	30.636	6	1.0451	0.787424	26.703	6	1.0917	0.753418	23.272	3	1.0787	0.673403	21.111	3	1.0581	0.602896	42.042	3	1.0125	0.831879	35.859	3
I3L0C1	Serine/threonine-protein kinase SMG1	SMG1	8	8	2.2	410.62	8.5889e-16	1.0746	0.675533	6.6689	4	0.97297	0.792038	20.406	4	1.0528	0.995434	7.1527	2	1.1006	0.766067	20.499	2	1.1021	0.636682	7.8302	2	0.87718	0.634565	17.727	2
P50991	T-complex protein 1 subunit delta	CCT4	21	21	43	57.924	2.003e-174	1.0745	0.40791	25.622	38	1.0419	0.497519	18.649	38	0.96335	0.757606	17.518	11	1.0058	0.879847	23.306	11	1.0973	0.302704	26.344	27	1.0701	0.343233	16.341	27
O00203	AP-3 complex subunit beta-1	AP3B1	7	7	6.1	121.32	4.0079e-13	1.0744	0.676438	15.728	5	1.1024	0.522547	23.711	5	1.1517	0.704849	22.179	2	1.2767	0.334753	20.76	2	1.0744	0.615302	15.77	3	1.0021	0.881567	19.112	3
J3KQS6	BRISC and BRCA1-A complex member 1	BABAM1	4	4	21	36.426	1.1136e-50	1.0717	0.688728	34.328	3	1.0621	0.70288	34.827	3	1.296	0.187147	NaN	1	1.0621	0.890642	NaN	1	0.84459	0.557932	33.681	2	0.84755	0.27705	45.676	2
P61247	40S ribosomal protein S3a	RPS3A	25	25	71.6	29.945	0	1.0716	0.424445	26.002	143	1.0762	0.241888	26.551	143	0.96643	0.780695	35.636	9	0.93509	0.607275	17.169	9	1.0742	0.428107	25.391	134	1.078	0.290914	27.004	134
O75197	Low-density lipoprotein receptor-related protein 5	LRP5	1	1	0.7	179.14	7.9358e-05	1.0713	0.690559	16.997	3	1.2077	0.203586	10.097	3	1.0713	0.945332	NaN	1	1.2324	0.420319	NaN	1	1.0767	0.608158	24.033	2	1.1127	0.437289	11.588	2
Q9NVV4	Poly(A) RNA polymerase, mitochondrial	MTPAP	22	2	44.3	66.171	6.0786e-241	1.0712	0.426759	20.794	28	0.94246	0.473806	17.082	28	1.1112	0.821727	NaN	1	1.1945	0.505741	NaN	1	1.0691	0.459815	21.121	27	0.94012	0.4547	16.747	27
P62241	40S ribosomal protein S8	RPS8	17	17	59.6	24.205	0	1.0704	0.431413	25.447	73	1.0342	0.571562	29.214	73	0.91747	0.512369	11.002	3	0.82073	0.205658	18.323	3	1.0785	0.4025	25.427	70	1.0353	0.644863	29.506	70
Q14498	RNA-binding protein 39	RBM39	10	10	22.5	59.379	9.5978e-86	1.0704	0.451761	35.434	37	1.0296	0.731237	22.413	37	1.0555	0.625288	18.882	21	1.037	0.693811	20.027	21	1.1003	0.479643	46.821	16	0.98825	0.966549	25.881	16
Q9H0M0	NEDD4-like E3 ubiquitin-protein ligase WWP1	WWP1	28	19	34.3	105.2	9.3261e-251	1.0698	0.434925	28.055	36	1.0514	0.414364	38.937	36	1.3229	0.0180006	11.149	4	1.8925	2.34712e-07	64.22	4	1.0611	0.483057	28.044	32	1.046	0.515827	27.24	32
Q15149	Plectin	PLEC	75	71	17.4	531.78	1.0459e-265	1.0697	0.435512	28.989	76	1.021	0.710877	23.488	76	0.80508	0.278417	26.862	4	0.75741	0.192515	18.463	4	1.0739	0.429932	28.452	72	1.0286	0.714892	22.439	72
P62081	40S ribosomal protein S7	RPS7	20	20	72.2	22.127	0	1.0697	0.435512	12.097	81	1.0464	0.456969	14.478	81	0.91525	0.427535	3.33	5	0.93367	0.597173	8.9884	5	1.0767	0.413093	11.738	76	1.048	0.52187	14.649	76
P31946	14-3-3 protein beta/alpha;14-3-3 protein beta/alpha, N-terminally processed	YWHAB	14	2	52	28.082	1.4285e-116	1.0696	0.455159	20.445	11	0.96552	0.775276	26.784	11	1.0583	0.609776	22.509	6	0.9366	0.618084	32.798	6	1.0947	0.444835	18.662	5	1.0305	0.697855	20.662	5
F5H012	E3 ubiquitin-protein ligase TRIM21	TRIM21	28	28	45.5	54.081	0	1.0696	0.4361	23.018	175	1.0837	0.202046	21.438	175	1.0801	0.496568	23.119	171	1.0837	0.457243	21.624	171	0.9723	0.925969	12.1	4	1.0528	0.473687	12.6	4
O60841	Eukaryotic translation initiation factor 5B	EIF5B	12	12	11.6	138.83	2.8151e-52	1.0687	0.702517	16.773	10	1.0587	0.719428	17.605	10	1.0457	0.950604	13.862	3	0.84924	0.294614	25.637	3	1.2006	0.261348	17.878	7	1.1091	0.393848	11.342	7
Q96MG8	Protein-L-isoaspartate O-methyltransferase domain-containing protein 1	PCMTD1	13	13	35.6	40.675	4.4798e-111	1.0683	0.443785	14.118	41	1.2261	0.0016295	16.561	41	1.0927	0.437561	11.196	31	1.2359	0.0739828	10.964	31	0.8814	0.605023	13.434	10	0.9767	0.954014	18.187	10
Q9NP73	UDP-N-acetylglucosamine transferase subunit ALG13 homolog	ALG13	2	2	1.3	126.05	0.00013544	1.068	0.462006	10.848	4	1.0367	0.679724	12.7	4	1.1261	0.777619	NaN	1	1.2567	0.371524	NaN	1	1.0129	0.705631	12.414	3	0.98748	0.954404	7.3195	3
Q6P2Q9	Pre-mRNA-processing-splicing factor 8	PRPF8	54	54	24.5	273.6	4.0824e-158	1.0676	0.463728	35.794	67	1.0558	0.550443	41.665	67	0.98937	0.955047	16.452	7	0.88976	0.323058	24.998	7	1.0957	0.355073	37.284	60	1.0621	0.419655	42.855	60
O75396	Vesicle-trafficking protein SEC22b	SEC22B	5	5	29.8	24.593	1.5992e-41	1.0673	0.709	20.42	5	0.96118	0.717126	32.568	5	1.0673	0.855802	NaN	1	0.78286	0.117221	NaN	1	1.0251	0.712106	22.907	4	1.2193	0.0753713	30.393	4
Q15629	Translocating chain-associated membrane protein 1	TRAM1	3	3	6.7	43.071	6.4876e-46	1.067	0.710393	30.595	5	1.1357	0.397786	8.8993	5	1.4675	0.0406492	10.503	2	1.1955	0.316397	7.2514	2	0.96328	0.942457	20.348	3	1.1094	0.392795	8.0932	3
P83731	60S ribosomal protein L24	RPL24	16	16	56.7	17.779	6.3474e-129	1.067	0.451557	14.326	49	1.0516	0.412714	13.841	49	1	0.968626	9.2355	13	0.96869	0.859459	10.795	13	1.0927	0.325304	14.687	36	1.0697	0.346044	13.5	36
P15170-3	Eukaryotic peptide chain release factor GTP-binding subunit ERF3A	GSPT1	13	13	21.5	68.699	6.458e-73	1.0668	0.467186	22.558	21	0.99047	0.964489	24.936	21	0.78869	0.243393	12.182	2	0.89674	0.556826	14.059	2	1.0897	0.375314	21.999	19	1.055	0.460527	25.641	19
P46781	40S ribosomal protein S9	RPS9	24	24	69.1	22.591	7.9114e-178	1.0658	0.458808	52.6	83	1.0059	0.885179	50.228	83	1.0044	0.939555	11.883	11	0.96817	0.855436	14.813	11	1.0675	0.470059	56.34	72	1.018	0.831529	53.692	72
Q15365	Poly(rC)-binding protein 1	PCBP1	13	9	53.1	37.497	0	1.0653	0.46185	16.406	32	1.1902	0.00694879	33.436	32	1.0789	0.502438	7.1483	4	1.1588	0.202191	8.5138	4	1.0653	0.484374	17.383	28	1.1955	0.00988785	35.463	28
O95900	Probable tRNA pseudouridine synthase 2	TRUB2	15	15	48.6	36.694	1.8289e-103	1.0653	0.473713	16.14	21	1.1066	0.283993	14.63	21	1.0526	0.919966	8.7645	3	1.1264	0.505561	11.073	3	1.0796	0.411229	16.614	18	1.0964	0.256717	15.339	18
Q8IVM0	Coiled-coil domain-containing protein 50	CCDC50	16	16	52.6	35.822	7.4051e-96	1.0648	0.464906	84.893	22	1.101	0.129454	33.942	22	1.1585	0.507942	12.179	3	1.2056	0.294001	12.322	3	1.0597	0.521995	91.478	19	1.098	0.184561	36.428	19
Q7Z2T5	TRMT1-like protein	TRMT1L	4	4	4.6	81.746	1.0215e-06	1.0638	0.725335	26.965	3	0.98001	0.837311	23.825	3	1.0002	0.832335	NaN	1	1.1158	0.71947	NaN	1	1.321	0.137125	30.629	2	0.83004	0.48763	23.488	2
O14975	Very long-chain acyl-CoA synthetase	SLC27A2	25	25	42.1	70.311	2.3597e-263	1.0632	0.474767	25.206	46	0.99994	0.956806	32.052	46	0.98037	0.886397	29.659	17	0.90293	0.396455	48.363	17	1.1502	0.206677	22.17	29	1.0326	0.605104	17.667	29
Q13445	Transmembrane emp24 domain-containing protein 1	TMED1	2	2	7.9	25.206	1.4898e-05	1.0624	0.731919	80.193	3	1.0626	0.700463	12.744	3	4.1711	3.73479e-09	NaN	1	1.1698	0.56761	NaN	1	1.0405	0.659799	2.946	2	0.98269	0.998174	11.055	2
Q92556	Engulfment and cell motility protein 1	ELMO1	27	27	41.1	83.829	7.9168e-228	1.0613	0.486646	36.093	47	0.9877	0.910307	21.256	47	0.97594	0.852656	71.195	11	0.98448	0.981847	37.831	11	1.0779	0.406011	15.199	36	0.99836	0.953915	13.205	36
J3KN13	MyoD family inhibitor domain-containing protein	MDFIC	6	6	18.9	37.01	7.2412e-69	1.061	0.738533	26.468	12	1.163	0.312431	24.71	12	1.0965	0.73398	19.393	7	1.2115	0.281505	8.3754	7	0.99052	0.837366	30.314	5	0.98818	0.966946	28.099	5
E5RJR5	S-phase kinase-associated protein 1	SKP1	5	5	26.4	18.72	8.7685e-38	1.0605	0.740901	15.751	7	0.98395	0.862752	9.191	7	1.1941	0.593505	NaN	1	1.1737	0.557517	NaN	1	1.0293	0.685607	16.602	6	0.97327	0.929677	5.9411	6
P07900-2	Heat shock protein HSP 90-alpha	HSP90AA1	37	21	38.4	98.16	0	1.0602	0.493605	42.766	65	1.0714	0.270289	38.273	65	1.2311	0.0771062	19.086	23	1.0536	0.603226	15.955	23	0.99091	0.944906	47.021	42	1.0753	0.308114	46.358	42
O43592	Exportin-T	XPOT	15	15	17.9	109.96	1.0887e-110	1.0599	0.497702	33.933	15	0.99886	0.970041	29.275	15	1.145	0.72351	5.4079	2	1.173	0.55932	10.202	2	1.05	0.602411	36.613	13	0.9933	0.932705	30.769	13
P78347	General transcription factor II-I	GTF2I	13	13	16.7	112.42	5.3645e-70	1.0596	0.745174	32.846	14	1.0354	0.837524	25.865	14	1.0512	0.649517	30.366	13	1.0305	0.731019	26.081	13	1.7425	0.0285667	NaN	1	1.1929	0.399618	NaN	1
Q15057	Arf-GAP with coiled-coil, ANK repeat and PH domain-containing protein 2	ACAP2	27	26	38.9	88.028	1.1201e-202	1.0596	0.499057	24.465	34	1.0009	0.95363	18.462	34	1.1669	0.186005	24.753	18	1.0748	0.497819	18.362	18	0.92669	0.829918	19.432	16	0.929	0.622032	15.43	16
P62701	40S ribosomal protein S4, X isoform	RPS4X	28	13	75.7	29.597	0	1.0595	0.498065	39.355	91	1.0191	0.732056	41.417	91	0.9407	0.593465	34.289	12	0.95951	0.788749	13.942	12	1.0654	0.483718	40.265	79	1.0254	0.749418	44.093	79
O00139-2			28	1	38.9	75.042	1.2475e-231	1.0593	0.499344	29.686	63	0.99314	0.966551	28.392	63	1.158	0.208087	62.821	12	1.0298	0.73508	59.145	12	1.0559	0.548471	14.941	51	0.9922	0.897499	14.786	51
Q9BXP5	Serrate RNA effector molecule homolog	SRRT	16	16	19.2	100.67	3.6641e-77	1.0591	0.50132	24.719	23	1.0375	0.674029	18.584	23	0.88252	0.386073	20.517	2	0.93487	0.662798	25.729	2	1.0856	0.389613	24.538	21	1.0375	0.571527	18.072	21
E9PGC5	Receptor-type tyrosine-protein phosphatase kappa	PTPRK	5	5	4.6	166.03	6.0729e-17	1.0585	0.750412	32.214	6	1.1239	0.439387	13.656	6	1.3249	0.147544	10.648	3	1.1657	0.390131	12.305	3	0.72023	0.14565	17.296	3	1.0837	0.536299	16.418	3
P84090	Enhancer of rudimentary homolog	ERH	5	5	45.2	12.259	1.3886e-82	1.0585	0.504045	11.358	17	1.0763	0.428836	35.942	17	1.0731	0.531415	8.6439	12	1.0925	0.419321	40.723	12	0.93272	0.860556	11.243	5	0.9137	0.523899	12.586	5
P15880	40S ribosomal protein S2	RPS2	17	17	57.3	31.324	2.7154e-255	1.0581	0.507058	21.599	86	1.0309	0.605004	37.12	86	1.0557	0.624173	13.454	9	1.2314	0.0787883	94.161	9	1.0593	0.524746	22.334	77	1.0292	0.708492	19.671	77
P00558	Phosphoglycerate kinase 1;Phosphoglycerate kinase	PGK1	21	21	53.5	44.614	0	1.0581	0.507058	27.483	73	1.012	0.813261	35.373	73	1.0781	0.506376	26.878	53	1.0278	0.746739	40.298	53	0.9298	0.608627	26.097	20	1.006	0.969599	14.228	20
P18850	Cyclic AMP-dependent transcription factor ATF-6 alpha;Processed cyclic AMP-dependent transcription factor ATF-6 alpha	ATF6	14	14	26.1	74.584	5.9423e-51	1.0579	0.753276	25.169	22	0.93814	0.576432	58.701	22	1.1353	0.586757	19.704	7	1.0801	0.668066	33.072	7	1.0521	0.594319	25.732	15	0.90703	0.483275	68.461	15
Q8WWM7	Ataxin-2-like protein	ATXN2L	42	40	37.2	113.37	0	1.0577	0.509645	32.317	84	0.95802	0.613228	28.641	84	0.95502	0.691015	NaN	1	0.84118	0.390551	NaN	1	1.0579	0.534442	32.497	83	0.95911	0.604394	28.769	83
Q8IXM3	39S ribosomal protein L41, mitochondrial	MRPL41	5	5	40.9	15.383	2.8006e-22	1.0576	0.50815	26.224	7	1.0234	0.777545	16.101	7	1.0576	0.989311	NaN	1	1.0234	0.977938	NaN	1	1.0415	0.63583	28.461	6	0.98286	0.997601	17.33	6
Q96EX1	UPF0767 protein C1orf212	C1orf212	12	12	55.4	10.799	1.5857e-290	1.0575	0.510942	20.54	50	1.1273	0.0608275	11.813	50	1.0941	0.431304	22.047	36	1.1452	0.23736	10.226	36	0.95006	0.717321	11.862	14	1.005	0.98128	10.59	14
P05089-2	Arginase-1	ARG1	5	5	17	35.664	1.2646e-11	1.0574	0.755667	158.32	5	0.95295	0.665831	139.65	5	1.0529	0.918641	NaN	1	0.95295	0.753503	NaN	1	1.09	0.459929	180.94	4	0.55981	9.7562e-07	156.46	4
Q15181	Inorganic pyrophosphatase	PPA1	16	16	60.6	32.66	0	1.0571	0.513541	18.183	38	1.0936	0.157407	20.165	38	1.0903	0.759134	17.257	3	0.96913	0.836193	13.382	3	1.0507	0.585906	18.478	35	1.0936	0.204902	20.523	35
Q5T1M5	FK506-binding protein 15	FKBP15	87	4	69.2	133.63	0	1.0567	0.516148	25.368	1217	1.0283	0.632031	26.805	1217	1.0314	0.76696	21.408	645	1.0386	0.684795	26.165	645	1.0926	0.325808	29.169	572	1.0185	0.825892	27.36	572
Q8WZ42-12	Titin	TTN	11	11	0.5	3994.6	7.3334e-16	1.0564	0.513656	23.848	7	0.97619	0.855834	14.245	7	1.1252	0.307742	NaN	1	1.0314	0.725813	NaN	1	0.954	0.968466	25.264	6	0.9213	0.571848	14.158	6
Q9Y3B4	Pre-mRNA branch site protein p14	SF3B14	2	2	16	14.585	2.7898e-12	1.0562	0.761418	14.648	5	1.0953	0.552068	23.845	5	1.0362	0.993229	13.219	3	0.9109	0.547489	14.335	3	1.184	0.334478	5.3716	2	1.3233	0.0693351	26.742	2
Q9C037	Tripartite motif-containing protein 4	TRIM4	1	1	2.2	57.46	0.0012695	1.0559	0.521385	18.958	6	1.174	0.0127323	15.906	6	1.506	0.000574742	NaN	1	0.87701	0.260191	NaN	1	1.045	0.628476	11.101	5	1.1776	0.0183957	10.323	5
Q14157-5	Ubiquitin-associated protein 2-like	UBAP2L	37	3	44.7	116.64	0	1.0554	0.524674	32.545	221	1.0323	0.590696	37.823	222	1.0817	0.488808	26.541	27	1.0228	0.776237	35.452	27	1.0527	0.571347	33.351	194	1.0326	0.672695	38.22	195
P50570-4	Dynamin-2	DNM2	29	0	36.3	97.965	4.116e-195	1.0553	0.525334	33.283	59	1.1096	0.102172	28.192	59	1.2944	0.0289219	31.796	23	1.3369	0.0159369	26.72	23	0.94985	0.950451	27.546	36	1.0274	0.641854	26.836	36
G8JLB6	Heterogeneous nuclear ribonucleoprotein H;Heterogeneous nuclear ribonucleoprotein H, N-terminally processed	HNRNPH1	20	10	50.2	51.229	0	1.055	0.527314	17.838	138	1.0435	0.482865	15.879	138	1.0233	0.817463	20.476	8	1.0849	0.451943	13.513	8	1.055	0.554852	17.7	130	1.0388	0.609622	16.057	130
Q9UDX5	Mitochondrial fission process protein 1	MTFP1	4	4	21.7	18.01	1.4949e-11	1.0546	0.521984	150.77	5	0.84625	0.125824	112.1	5	1.0546	0.999027	NaN	1	1.0908	0.796928	NaN	1	0.96955	0.955274	172.57	4	0.8164	0.10604	124.51	4
J3QSS3	ATP-binding cassette sub-family A member 2	ABCA2	5	5	2.6	269.97	3.105e-10	1.0539	0.772497	60.987	3	1.0624	0.701429	3.3898	3	0.98873	0.796358	9.0301	2	1.0482	0.937602	1.9067	2	2.8269	6.25375e-05	NaN	1	1.1062	0.614836	NaN	1
Q13151	Heterogeneous nuclear ribonucleoprotein A0	HNRNPA0	12	12	41	30.84	3.6095e-152	1.0531	0.539961	22.685	42	0.96065	0.63823	24.268	42	1.006	0.878193	9.2999	4	0.99607	0.9744	7.029	4	1.0553	0.552721	23.662	38	0.94634	0.501634	25.464	38
P61088	Ubiquitin-conjugating enzyme E2 N;Putative ubiquitin-conjugating enzyme E2 N-like	UBE2N;UBE2NL	7	7	54.6	17.138	6.8266e-66	1.0526	0.543317	33.171	14	1.0215	0.705347	36.182	14	1.0772	0.813582	12.58	6	1.0567	0.760252	14.29	6	1.0159	0.866845	43.406	8	0.95414	0.563456	43.542	8
P35268	60S ribosomal protein L22	RPL22	8	8	68.8	14.787	0	1.0526	0.543317	42.946	22	1.0104	0.831957	31.235	22	1.111	0.360511	12.904	7	1.0076	0.868662	3.7956	7	1.0521	0.575694	51.892	15	1.0265	0.737477	37.755	15
P61978-2	Heterogeneous nuclear ribonucleoprotein K	HNRNPK	28	1	65.9	51.028	0	1.0525	0.54399	28.656	159	1.0203	0.718651	20.896	159	0.99537	0.9994	13.438	19	0.96157	0.804546	10.074	19	1.0671	0.472642	30.015	140	1.0252	0.751597	21.871	140
Q92945	Far upstream element-binding protein 2	KHSRP	26	22	46.6	73.114	0	1.0522	0.546011	59.352	83	0.92989	0.373909	59.34	83	0.95119	0.646594	22.491	6	0.86774	0.36242	19.563	6	1.0522	0.574968	61.37	77	0.93089	0.38933	61.425	77
Q96SB4	SRSF protein kinase 1	SRPK1	8	5	12.2	74.324	2.0469e-47	1.0517	0.535577	66.493	6	0.95176	0.658499	58.974	6	0.98445	0.782933	NaN	1	0.97202	0.805725	NaN	1	1.1236	0.359662	73.532	5	0.94442	0.726449	64.403	5
E9PR30	40S ribosomal protein S30	FAU	5	5	27.6	10.905	5.1391e-32	1.0517	0.54939	10.134	8	1.0653	0.309778	9.3201	8	0.94337	0.614629	NaN	1	0.96579	0.819056	NaN	1	1.0689	0.461088	9.2412	7	1.0883	0.231633	8.932	7
Q13315	Serine-protein kinase ATM	ATM	19	19	6.7	350.68	1.0996e-40	1.0517	0.783161	61.094	16	0.94147	0.596156	41.949	16	1.233	0.502103	59.477	6	1.1536	0.610822	51.382	6	0.96338	0.985987	61.118	10	0.82811	0.336772	20.121	10
P46934-4	E3 ubiquitin-protein ligase	NEDD4	27	5	30.9	104.22	2.3809e-193	1.0515	0.550744	41.874	40	1.0721	0.266002	45.596	40	0.71633	0.120351	NaN	1	0.89696	0.557524	NaN	1	1.0558	0.549178	42.183	39	1.0836	0.257456	46.148	39
F5GX82	Protein furry homolog-like	FRYL	91	75	29.6	339.59	0	1.0509	0.55482	23.819	263	1.0488	0.436193	27.242	263	1.0085	0.912651	20.472	104	1.1242	0.300819	27.139	104	1.0848	0.366857	25.699	159	0.98932	0.871162	26.152	159
Q6IC75	ADP-ribosylation factor-binding protein GGA1	GGA1	7	6	10.8	72.277	9.5459e-20	1.0508	0.787542	35.628	7	1.1081	0.49958	30.258	7	1.0068	0.853013	NaN	1	0.8038	0.293143	NaN	1	1.1405	0.315828	37.733	6	1.252	0.0458402	28.027	6
O96017-9	Serine/threonine-protein kinase Chk2	CHEK2	2	2	2.9	65.418	0.00031019	1.0507	0.788029	22.836	3	0.98132	0.845764	24.506	3	1.0507	0.989032	NaN	1	0.98132	0.837111	NaN	1	1.0912	0.564336	32.147	2	1.0996	0.480336	33.388	2
P27635	60S ribosomal protein L10;60S ribosomal protein L10-like	RPL10;RPL10L	12	12	49.5	24.604	1.6205e-236	1.0504	0.558229	18.85	93	1.0241	0.676886	14.274	93	0.95647	0.706571	12.716	23	1.0153	0.821359	13.258	23	1.0708	0.449085	19.71	70	1.025	0.753779	14.684	70
Q92804	TATA-binding protein-associated factor 2N	TAF15	17	15	41.9	61.829	0	1.0503	0.558912	18.342	84	1.1572	0.0230692	21.811	84	1.0515	0.647811	7.9652	5	1.1205	0.313211	12.853	5	1.0491	0.597697	18.821	79	1.1676	0.0256175	22.104	79
P48556	26S proteasome non-ATPase regulatory subunit 8	PSMD8	4	4	9.4	39.611	2.5828e-11	1.0502	0.790468	18.546	5	1.0818	0.610928	14.566	5	1.0502	0.987506	NaN	1	0.99933	0.897739	NaN	1	1.02	0.724917	21.252	4	1.0942	0.376814	14.804	4
P62314	Small nuclear ribonucleoprotein Sm D1	SNRPD1	5	5	54.6	13.281	3.3248e-218	1.0502	0.542692	11.767	14	1.0236	0.776033	15.282	14	0.99531	0.9998	9.6639	5	0.96762	0.851183	3.0527	5	1.0939	0.36106	12.334	9	1.1006	0.240579	15.445	9
B4E2P2	Translocon-associated protein subunit gamma	SSR3	4	4	15.2	22.61	3.6183e-50	1.0501	0.543169	14.6	13	0.98031	0.887157	9.5085	13	1.1287	0.610481	14.816	5	1.0704	0.705524	9.4508	5	1.0316	0.613493	11.303	8	0.97727	0.968252	9.0234	8
O43143	Putative pre-mRNA-splicing factor ATP-dependent RNA helicase DHX15	DHX15	43	42	50.1	90.932	0	1.05	0.560965	17.033	93	1.0037	0.911491	21.401	93	1.0145	0.873662	14.497	17	0.99121	0.971953	40.254	17	1.0502	0.589578	17.565	76	1.0042	0.990635	14.672	76
Q13200	26S proteasome non-ATPase regulatory subunit 2	PSMD2	24	24	34.5	100.2	2.9493e-204	1.0497	0.545077	21.135	32	1.0579	0.537135	21.057	32	1.0872	0.771863	25.047	7	0.93092	0.643345	25.307	7	1.022	0.659937	19.366	25	1.0767	0.343357	19.462	25
Q9UIQ6	Leucyl-cystinyl aminopeptidase;Leucyl-cystinyl aminopeptidase, pregnancy serum form	LNPEP	32	32	30	117.35	5.2301e-287	1.0497	0.563022	25.425	65	0.94406	0.487393	25.931	65	1.0924	0.43891	17.413	31	1.0021	0.902974	17.271	31	0.88638	0.62323	24.735	34	0.91725	0.574676	31.735	34
P15531-2	Nucleoside diphosphate kinase A	NME1	11	1	49.7	19.653	6.1225e-88	1.0495	0.793888	4.0367	4	0.93303	0.546646	16.174	4	1.0727	0.832665	4.495	2	0.93303	0.653717	4.4459	2	1.0323	0.687366	3.7379	2	0.86153	0.333791	26.484	2
Q14344	Guanine nucleotide-binding protein subunit alpha-13	GNA13	9	9	26.5	44.049	1.7083e-42	1.0487	0.797805	16.671	9	1.0584	0.720897	16.993	9	1.0546	0.999027	NaN	1	1.1912	0.513724	NaN	1	1.046	0.618005	17.614	8	1.0555	0.557696	17.329	8
Q14643	Inositol 1,4,5-trisphosphate receptor type 1	ITPR1	8	3	2.6	313.93	6.1897e-16	1.0482	0.800256	24.981	8	0.96383	0.733836	31.751	8	1.1578	0.688105	5.3696	2	0.8773	0.496224	9.8798	2	0.93231	0.857487	27.07	6	1.0265	0.769335	33.746	6
Q9UHD8	Septin-9	2009-09-01	10	8	17.9	65.401	1.8886e-41	1.0479	0.553713	31.524	19	1.0394	0.660595	73.124	19	1.182	0.435576	22.43	8	1.0513	0.615374	19.858	8	0.88421	0.618497	34.674	11	0.98081	0.991975	94.282	11
P27708	CAD protein;Glutamine-dependent carbamoyl-phosphate synthase;Aspartate carbamoyltransferase;Dihydroorotase	CAD	90	81	46.4	242.98	0	1.0479	0.575451	19.725	375	1.0166	0.760296	30.324	375	1.0931	0.435768	15.353	46	0.92331	0.525456	12.277	46	1.0447	0.630759	20.137	329	1.0283	0.718101	31.891	329
P62995	Transformer-2 protein homolog beta	TRA2B	8	6	29.2	33.665	5.1746e-60	1.0477	0.554677	18.851	23	1.0148	0.843555	14.203	23	1.0274	0.91727	NaN	1	1.0148	0.949434	NaN	1	1.0544	0.510992	19.29	22	1.0103	0.770024	14.531	22
Q16666	Gamma-interferon-inducible protein 16	IFI16	22	22	34.3	88.255	1.7935e-143	1.0472	0.557093	22.719	34	0.97419	0.84066	20.317	34	0.77382	0.113442	22.961	5	0.86663	0.358138	31.569	5	1.0845	0.393515	19.561	29	0.982	0.999933	16.945	29
Q9ULC5-3	Long-chain-fatty-acid--CoA ligase 5	ACSL5	8	6	14.1	82.262	3.461e-39	1.047	0.806153	14.043	13	0.94338	0.607574	23.741	13	1.3306	0.318403	NaN	1	0.94338	0.709381	NaN	1	1.0328	0.671114	13.044	12	0.95028	0.806806	24.791	12
C9JEJ2	Choline-phosphate cytidylyltransferase A	PCYT1A	6	6	22.1	43.263	1.1819e-16	1.047	0.806153	27.001	7	1.1388	0.387333	19.662	7	0.94964	0.640225	44.758	2	0.9632	0.805786	16.576	2	1.047	0.704325	24.222	5	1.1682	0.223421	20.325	5
P30508	HLA class I histocompatibility antigen, Cw-12 alpha chain;HLA class I histocompatibility antigen, Cw-15 alpha chain;HLA class I histocompatibility antigen, Cw-16 alpha chain;HLA class I histocompatibility antigen, Cw-8 alpha chain;HLA class I histocompatibility antigen, Cw-5 alpha chain;HLA class I histocompatibility antigen, Cw-4 alpha chain	HLA-C	18	0	47.5	40.885	0	1.0469	0.558546	7.0785	10	1.0832	0.392173	21.086	10	1.0868	0.464591	4.6255	6	1.1005	0.386752	25.952	6	0.98139	0.87469	5.992	4	1.0088	0.781742	6.4256	4
O15143	Actin-related protein 2/3 complex subunit 1B	ARPC1B	3	3	10.8	40.949	4.3985e-12	1.0468	0.807138	10.742	4	1.197	0.226374	17.026	4	1.0291	0.922545	NaN	1	1.2516	0.381386	NaN	1	1.0649	0.645357	13.131	3	1.1447	0.343739	20.803	3
P40227	T-complex protein 1 subunit zeta	CCT6A	18	14	34.3	58.024	3.1205e-75	1.0467	0.559515	16.902	24	0.98406	0.915707	13.196	24	0.98636	0.932094	18.427	8	0.91196	0.45145	15.228	8	1.0652	0.466464	16.691	16	1.0319	0.609985	11.901	16
Q7Z739	YTH domain family protein 3	YTHDF3	30	21	50.4	63.86	0	1.0463	0.586624	21.095	119	1.0049	0.897118	19.33	119	1.0766	0.816116	30.168	7	1.1143	0.545317	24.118	7	1.0441	0.635339	20.573	112	1.0032	0.998175	19.058	112
O00154-7	Cytosolic acyl coenzyme A thioester hydrolase	ACOT7	12	12	40.5	40.455	7.6387e-47	1.0461	0.56243	13.104	17	1.0999	0.312448	34.805	17	1.0461	0.678872	11.508	7	1.0999	0.389132	12.872	7	1.0064	0.739204	14.668	10	1.1274	0.155263	41.443	10
Q08J23	tRNA (cytosine(34)-C(5))-methyltransferase	NSUN2	30	30	48.6	86.47	0	1.046	0.588733	13.012	53	0.99568	0.992781	18.667	53	1.1121	0.672593	5.6009	6	1.044	0.812744	8.6985	6	1.0186	0.843527	13.382	47	0.98128	0.798082	19.506	47
B4DVB8	ELAV-like protein 1	ELAVL1	17	16	52.7	38.996	7.6547e-198	1.046	0.588733	15.401	55	1.0334	0.579578	18.102	55	0.97052	0.811539	15.111	8	0.91663	0.481275	18.969	8	1.0514	0.580788	15.026	47	1.0413	0.585057	16.53	47
P14618-2	Pyruvate kinase	PKM2	49	3	72.5	58.061	0	1.046	0.588733	19.849	164	1.0068	0.874466	18.699	164	1.0891	0.453927	23.799	52	0.95585	0.760817	21.99	52	1.0236	0.800879	17.476	112	1.0501	0.502892	15.061	112
M0R0P8	Unconventional myosin-IXb	MYO9B	26	24	12.3	243.4	8.5493e-81	1.0453	0.566331	43.41	30	1.039	0.663412	31.792	30	1.1078	0.689232	107.54	4	1.1028	0.584912	30.592	4	1.0394	0.644248	23.719	26	1.0345	0.674321	32.257	26
P04632	Calpain small subunit 1	CAPNS1	10	10	41	28.315	0	1.0452	0.594374	17.009	39	1.0407	0.508677	20.394	39	1.0039	0.84393	NaN	1	0.80835	0.304265	NaN	1	1.0485	0.602151	17.22	38	1.048	0.52187	20.197	38
Q14160-3	Protein scribble homolog	SCRIB	7	7	4.7	177.69	3.5133e-15	1.0447	0.817505	18.598	5	0.8515	0.179404	14.54	5	1.0447	0.970674	NaN	1	0.8515	0.4197	NaN	1	0.99858	0.877623	21.472	4	0.93939	0.817807	15.933	4
O94776	Metastasis-associated protein MTA2	MTA2;DKFZp686F2281	15	13	27.2	75.022	1.6476e-173	1.0445	0.570247	18.486	24	0.98466	0.920276	30.488	24	0.90812	0.477107	12.912	6	0.86819	0.364163	50.759	6	1.0958	0.354743	18.183	18	1.0358	0.583058	22.121	18
Q9UBS4	DnaJ homolog subfamily B member 11	DNAJB11	7	7	27.1	40.513	8.7474e-22	1.0444	0.818991	29.126	9	0.96951	0.805271	39.357	9	1.0788	0.806842	30.812	5	1.2377	0.0721336	43.47	5	1.0057	0.851018	27.587	4	0.86468	0.477518	6.7437	4
P13674	Prolyl 4-hydroxylase subunit alpha-1	P4HA1	6	6	13.3	61.049	5.7064e-46	1.0443	0.819486	30.41	9	1.047	0.777759	24.676	9	1.2622	0.24432	23.043	4	0.95817	0.780074	16.294	4	1.0188	0.803009	37.035	5	1.1182	0.362779	25.515	5
Q9P2E9	Ribosome-binding protein 1	RRBP1	6	6	15.2	152.47	1.4025e-28	1.0442	0.819981	81.833	5	0.96615	0.748532	83.805	5	0.96724	0.729058	20.228	2	0.98588	0.852489	35.848	2	1.0442	0.78711	109.78	3	0.96615	0.926143	105.99	3
H3BP13	Trafficking protein particle complex subunit 2-like protein	TRAPPC2L	3	3	12.9	27.302	8.1199e-08	1.0437	0.822461	12.735	3	1.1733	0.284072	20.709	3	0.96839	0.732649	16.941	2	1.3315	0.248717	17.881	2	1.0437	0.715519	NaN	1	1.0022	0.881095	NaN	1
O95486	Protein transport protein Sec24A	SEC24A	24	21	25.6	119.75	0	1.0434	0.607174	17.28	37	0.99488	0.984524	53.519	37	0.97199	0.743902	39.046	2	0.81358	0.317311	4.2206	2	1.0434	0.640702	16.395	35	1.0071	0.956772	54.548	35
Q99729-3	Heterogeneous nuclear ribonucleoprotein A/B	HNRNPAB	21	20	49.8	30.588	0	1.0427	0.61219	37.904	66	0.93867	0.44238	57.868	66	0.96937	0.802847	8.3067	10	0.86937	0.226493	13.761	10	1.0484	0.602895	41.006	56	0.93953	0.450365	62.484	56
Q02543	60S ribosomal protein L18a	RPL18A	15	15	61.4	20.762	2.283e-89	1.0426	0.612909	27.463	48	0.99331	0.968308	23.323	48	0.81954	0.204031	15.726	3	0.82509	0.218008	17.251	3	1.0519	0.577147	27.356	45	0.99919	0.961514	22.705	45
Q8NE71	ATP-binding cassette sub-family F member 1	ABCF1	10	8	14.8	95.925	1.7477e-50	1.0426	0.827926	23.602	25	0.98844	0.891793	16.281	25	0.99465	0.829705	34.306	4	0.8941	0.471452	5.0826	4	1.0458	0.618791	21.999	21	1.0388	0.694691	16.621	21
P17812	CTP synthase 1	CTPS	21	21	38.4	66.69	0	1.0426	0.612909	25.894	38	0.99766	0.984445	24.833	38	1.0412	0.707682	36.157	15	0.96088	0.79925	34.359	15	1.0439	0.636869	17.158	23	1.0083	0.942807	16.036	23
P61927	60S ribosomal protein L37;Ribosomal protein L37	RPL37	4	4	35.1	11.078	3.3804e-18	1.0423	0.581099	12.563	6	1.0247	0.76774	9.5609	6	1.0388	0.952534	11.636	4	1.0416	0.960205	11.29	4	1.1372	0.236564	18.023	2	1.0156	0.729192	5.7588	2
Q9Y241-2	HIG1 domain family member 1A	HIGD1A	4	4	65.4	11.77	2.6318e-72	1.0422	0.581595	26.685	15	1.1485	0.148041	19.799	15	1.2657	0.0457004	28.628	7	1.2555	0.055923	24.144	7	0.93899	0.893802	19.751	8	1.0558	0.455799	12.33	8
Q92504	Zinc transporter SLC39A7	SLC39A7	3	3	7.5	50.117	7.0287e-38	1.042	0.830912	40.679	4	1.1326	0.408437	24.616	4	1.5316	0.109418	58.656	2	1.3719	0.197813	38.011	2	1.0393	0.663792	4.545	2	1.1326	0.317311	2.3964	2
Q9HAU0-6	Pleckstrin homology domain-containing family A member 5	PLEKHA5	12	12	10.7	146.89	2.0671e-63	1.0419	0.831411	39.228	13	1.1599	0.321371	23.074	13	1.9267	0.000270595	24.894	5	1.7327	0.00195458	12.505	5	0.97105	0.911995	18.202	8	1.0717	0.540799	9.1718	8
Q0VGL1	UPF0539 protein C7orf59	C7orf59	2	2	17.2	10.741	2.3845e-07	1.0419	0.831411	17.008	3	1.2283	0.164964	10.831	3	1.0789	0.921239	4.946	2	1.1895	0.517871	4.5375	2	0.80872	0.37757	NaN	1	1.4229	0.0243605	NaN	1
Q93008	Probable ubiquitin carboxyl-terminal hydrolase FAF-X	USP9X	63	29	25.2	292.28	0	1.0419	0.61795	30.222	106	1.0107	0.828442	25.451	106	1.1054	0.698614	16.097	12	1.0359	0.847025	19.468	12	1.0402	0.665504	31.443	94	1.0107	0.914984	26.192	94
Q6ZSZ5	Rho guanine nucleotide exchange factor 18	ARHGEF18	48	1	43.5	130.78	0	1.0416	0.620117	22.283	131	0.95808	0.613794	28.586	131	1.0156	0.86657	16.216	93	0.97253	0.889209	20.011	93	1.2699	0.00766981	28.027	38	0.90798	0.251459	43.126	38
Q8NI22	Multiple coagulation factor deficiency protein 2	MCFD2	2	2	11.6	16.39	9.5623e-125	1.0416	0.584577	11.52	5	1.0112	0.871715	3.2856	5	1.0774	0.812738	15.386	2	1.0361	0.846172	3.446	2	1.0416	0.635431	11.912	3	0.98629	0.979316	2.114	3
O95782	AP-2 complex subunit alpha-1	AP2A1	49	33	52.1	107.54	0	1.0405	0.628097	49.846	158	1.0215	0.705347	39.85	158	1.138	0.265276	51.477	54	1.1364	0.262556	27.889	54	0.9846	0.909589	46.297	104	0.98715	0.851361	42.99	104
O60942	mRNA-capping enzyme;Polynucleotide 5-triphosphatase;mRNA guanylyltransferase	RNGTT	9	9	14.2	68.556	8.6173e-19	1.0403	0.839397	28.824	6	1.196	0.228604	34.498	6	1.0712	0.945651	NaN	1	1.4402	0.132024	NaN	1	1.0103	0.834016	32.034	5	1.0892	0.516483	34.588	5
P11717	Cation-independent mannose-6-phosphate receptor	IGF2R	32	32	13.4	274.37	6.1495e-133	1.04	0.592571	23.398	47	0.99092	0.967909	15.312	47	1.0168	0.858853	18.063	16	0.95031	0.718935	14.582	16	1.0554	0.581736	25.472	31	1.0038	0.863971	15.38	31
P06730-2	Eukaryotic translation initiation factor 4E	EIF4E	7	7	37.5	28.777	7.1401e-21	1.0399	0.593073	15.939	16	0.99059	0.965401	13.177	16	0.81693	0.197909	22.606	3	1.0199	0.916347	3.5056	3	1.0617	0.480605	10.208	13	0.94577	0.757087	14.514	13
P25398	40S ribosomal protein S12	RPS12	8	8	76.5	14.515	3.8486e-157	1.0393	0.636862	23.761	20	1.0115	0.819089	26.928	20	1.1605	0.501488	34.999	4	0.93514	0.664134	48.772	4	1.0393	0.672562	20.427	16	1.0244	0.760338	20.979	16
Q09666	Neuroblast differentiation-associated protein AHNAK	AHNAK	137	137	42.3	629.09	0	1.0393	0.636862	35.613	242	1.0135	0.795856	33.944	242	1.0837	0.479217	32.959	156	1.0407	0.673051	38.023	156	0.90015	0.692384	38.805	86	0.9289	0.647412	23.208	86
P61981	14-3-3 protein gamma;14-3-3 protein gamma, N-terminally processed	YWHAG	16	10	65.6	28.302	0	1.0392	0.637595	30.994	24	1.0543	0.390856	24.033	24	1.0645	0.576193	38.689	11	1.0893	0.432857	29.674	11	1.0289	0.756536	22.549	13	0.98487	0.830609	15.545	13
P62269	40S ribosomal protein S18	RPS18	23	23	75.7	17.718	1.2149e-169	1.0391	0.638328	22.366	86	1.0192	0.730935	17.272	86	1.0073	0.920505	17.546	25	0.95841	0.780335	7.4461	25	1.0507	0.585906	24.192	61	1.0459	0.541248	19.605	61
P42858	Huntingtin	HTT	77	77	26.7	347.6	0	1.039	0.639062	32.131	112	0.99656	0.997811	17.019	112	1.0616	0.591768	27.248	41	1.0436	0.657002	13.65	41	1.0307	0.7417	34.716	71	0.96828	0.682623	18.443	71
P61081	NEDD8-conjugating enzyme Ubc12	UBE2M	13	13	53.6	20.9	1.0338e-156	1.0389	0.598103	14.581	13	1.0299	0.729027	10.745	13	0.90664	0.544241	NaN	1	0.86518	0.459665	NaN	1	1.0426	0.56263	14.93	12	1.0398	0.599734	9.5483	12
P51571	Translocon-associated protein subunit delta	SSR4	6	6	37	18.998	3.1527e-145	1.0378	0.603665	19.471	15	1.0061	0.912054	13.96	15	1.2079	0.107492	12.959	8	1.1042	0.372302	12.005	8	0.91336	0.760198	6.6303	7	0.97737	0.968923	13.21	7
P62854	40S ribosomal protein S26;Putative 40S ribosomal protein S26-like 1	RPS26;RPS26P11	4	4	33	13.015	1.0408e-50	1.0375	0.650123	18.53	9	0.98305	0.86233	19.147	9	0.98999	0.959771	8.7415	3	0.9854	0.988958	8.5124	3	1.0407	0.661599	22.494	6	0.96124	0.622272	23.587	6
Q04323-2	UBX domain-containing protein 1	UBXN1	5	5	17.3	35.107	9.425e-66	1.0374	0.605694	21.506	6	1.0957	0.331307	30.93	6	1.5003	0.130457	NaN	1	1.1317	0.672471	NaN	1	1.0223	0.715089	13.852	5	1.0609	0.529723	34.237	5
O14602	Eukaryotic translation initiation factor 1A, Y-chromosomal	EIF1AY	8	1	45.1	16.442	6.8771e-37	1.0374	0.605694	20.239	11	0.99629	0.99078	7.3872	11	1.1177	0.651257	17.251	5	1.0023	0.994604	5.6077	5	0.99088	0.822209	21.223	6	0.99381	0.902147	8.0475	6
P46777	60S ribosomal protein L5	RPL5	14	14	42.8	34.362	4.4902e-130	1.0374	0.650864	17.591	36	1.0759	0.243595	13.925	36	0.86022	0.167485	22.383	11	0.95361	0.74382	12.677	11	1.082	0.382423	12.305	25	1.0792	0.283494	13.222	25
Q15366-3	Poly(rC)-binding protein 2	PCBP2	15	11	51.4	38.221	0	1.0372	0.652347	24.387	44	1.0987	0.137676	20.531	44	1.0695	0.549899	17.588	13	1.168	0.180859	12.005	13	0.99876	0.988672	25.43	31	1.0682	0.356724	21.939	31
Q9UPQ9-1			74	0	54.7	182.81	0	1.0371	0.653089	27.69	231	0.96677	0.697711	24.478	231	1.1346	0.753021	3.502	3	1.1777	0.547291	14.262	3	1.0354	0.703543	27.844	228	0.9615	0.624467	24.481	228
Q658Y4	Protein FAM91A1	FAM91A1	17	17	23.4	93.908	9.0567e-112	1.0371	0.607219	18.378	18	0.97296	0.831341	20.211	18	0.89012	0.412192	29.41	4	0.97186	0.850215	11.314	4	1.0553	0.507181	13.945	14	0.97828	0.975027	22.443	14
F5H2M7	Serine/threonine-protein kinase WNK1	WNK1	22	18	8.1	304.64	4.7106e-74	1.0369	0.856465	44.569	28	0.93188	0.540027	41.663	28	1.1817	0.436452	69.661	11	0.9138	0.561054	64.281	11	1.0192	0.728351	17.349	17	0.93794	0.682019	14.819	17
Q9Y224	UPF0568 protein C14orf166	C14orf166	19	19	70.5	28.068	0	1.036	0.661278	19.486	63	1.0472	0.449977	16.054	63	0.90395	0.362295	10.343	7	1.0587	0.576774	12.772	7	1.0415	0.655373	19.806	56	1.0469	0.531971	16.515	56
O60256	Phosphoribosyl pyrophosphate synthase-associated protein 2	PRPSAP2	8	6	26.6	40.925	6.1644e-30	1.035	0.617952	79.234	6	1.052	0.574999	99.864	6	1.0173	0.885834	NaN	1	1.0067	0.922425	NaN	1	1.0531	0.590488	87.584	5	1.0992	0.356815	111.5	5
Q8NB90	Spermatogenesis-associated protein 5	SPATA5	13	12	16.9	97.903	1.0368e-79	1.0346	0.620008	18.781	21	0.98361	0.91228	14.896	21	1.0084	0.88844	35.19	5	0.9553	0.765449	16.864	5	1.0548	0.584012	11.83	16	1.0329	0.683687	12.076	16
Q9Y285	Phenylalanine--tRNA ligase alpha subunit	FARSA	17	17	40.4	57.563	0	1.0343	0.621553	63.795	24	0.93875	0.581605	60.861	24	0.81264	0.054999	141.42	4	0.82316	0.0835068	137.92	4	1.0649	0.467665	19.497	20	0.95099	0.791755	14.927	20
H0YG20	Endoplasmic reticulum mannosyl-oligosaccharide 1,2-alpha-mannosidase	MAN1B1	5	5	8.1	79.898	2.628e-12	1.0342	0.870107	25.018	7	1.0292	0.87016	26.729	7	1.1771	0.450038	5.7587	3	1.4185	0.0491279	27.584	3	0.76492	0.247044	17.82	4	0.9047	0.653953	18.791	4
P62277	40S ribosomal protein S13	RPS13	15	15	62.3	17.222	2.3668e-195	1.0342	0.674785	12.933	59	1.0019	0.933136	16.626	59	1	0.968626	18.533	12	1.0503	0.620697	20.959	12	1.0481	0.60513	11.245	47	0.99116	0.887983	14.856	47
P48643	T-complex protein 1 subunit epsilon	CCT5	32	32	71.7	59.67	0	1.0338	0.677804	20.386	64	0.99731	0.988696	16.184	64	0.98191	0.898143	12.166	6	0.88866	0.317311	30.384	6	1.0419	0.652271	20.799	58	1.0089	0.935837	14.062	58
Q8IXB1	DnaJ homolog subfamily C member 10	DNAJC10	32	32	35.3	91.079	0	1.0337	0.67856	41.395	102	1.0189	0.7343	39.125	102	1.0465	0.947036	12.023	3	1.0929	0.620378	18.637	3	1.0301	0.746633	41.988	99	1.0174	0.838308	39.619	99
O14787-2	Transportin-2	TNPO2	12	5	13.8	100.41	6.4457e-40	1.0335	0.873656	19.76	15	0.95039	0.650087	19.134	15	1.0808	0.798451	22.839	5	1.0011	1	16.62	5	1.0218	0.723608	19.378	10	0.86943	0.368497	16.909	10
P62316	Small nuclear ribonucleoprotein Sm D2	SNRPD2	10	10	67.8	13.527	1.8765e-206	1.0332	0.682345	10.494	24	1.0731	0.259965	11.388	24	0.95205	0.674262	11.372	10	0.9905	0.97649	10.895	10	1.049	0.598438	8.7213	14	1.1183	0.110348	10.521	14
O00291	Huntingtin-interacting protein 1	HIP1	6	5	6.6	116.22	9.4427e-12	1.0322	0.88026	32.016	4	1.0737	0.647897	57.345	4	0.84901	0.384105	NaN	1	0.42065	0.000147352	NaN	1	1.255	0.214057	35.797	3	1.3976	0.0320479	30.889	3
B4DNJ6	Serine-threonine kinase receptor-associated protein	STRAP	14	14	52.3	39.777	1.3032e-272	1.0313	0.637115	14.653	21	1.1018	0.304176	21.543	21	1.1748	0.456941	17.152	5	0.9531	0.754265	19.62	5	1.0251	0.644736	12.911	16	1.1169	0.185215	21.022	16
Q9BSJ2-4	Gamma-tubulin complex component 2	TUBGCP2	61	61	65.4	105.63	0	1.0312	0.697583	22.715	351	0.99742	0.98736	22.087	351	0.96704	0.785283	20.828	140	0.97592	0.915505	22.397	140	1.0825	0.379611	22.145	211	1.0217	0.790108	21.354	211
Q13405	39S ribosomal protein L49, mitochondrial	MRPL49	6	6	37.3	19.198	7.6418e-100	1.031	0.638683	20.129	8	0.99597	0.993367	30.255	8	1.168	0.660642	NaN	1	1.1103	0.736147	NaN	1	1.0078	0.778155	20.046	7	0.99441	0.925372	31.106	7
P13073	Cytochrome c oxidase subunit 4 isoform 1, mitochondrial	COX4I1	8	8	34.9	19.576	1.8945e-24	1.031	0.638683	15.729	11	0.97223	0.825816	9.864	11	1.0409	0.972082	9.6894	6	0.98817	0.933996	5.8503	6	0.85875	0.491591	16.031	5	0.94765	0.769542	11.253	5
A1L0T0	Acetolactate synthase-like protein	ILVBL	11	11	22.2	67.867	5.9446e-89	1.0306	0.888411	19.923	17	1.0367	0.830739	20.123	17	0.86714	0.335774	NaN	1	0.95235	0.750458	NaN	1	1.0437	0.627079	20.154	16	1.0879	0.403114	20.27	16
Q7Z4F1	Low-density lipoprotein receptor-related protein 10	LRP10	7	7	12.9	76.193	1.6591e-65	1.0305	0.6413	21.759	14	1.0867	0.374411	32.314	14	1.2113	0.355941	36.23	4	1.0734	0.693821	18.862	4	0.98192	0.896554	14.196	10	1.0867	0.408263	37.139	10
Q9UNM6	26S proteasome non-ATPase regulatory subunit 13	PSMD13	11	11	32.2	42.945	9.6848e-40	1.0304	0.641825	23.944	16	1.1029	0.299461	62.138	16	1.0331	0.993273	9.9996	7	1.0505	0.785677	12.131	7	0.93974	0.896236	27.95	9	1.1716	0.147483	81.851	9
Q96N66	Lysophospholipid acyltransferase 7	MBOAT7;LENG4	2	2	5.9	52.764	2.6434e-16	1.0303	0.889942	13.392	3	0.98193	0.849702	12.72	3	1.0757	0.931355	NaN	1	1.0581	0.904061	NaN	1	0.92883	0.843002	14.665	2	0.90044	0.634351	12.251	2
Q32MZ4	Leucine-rich repeat flightless-interacting protein 1	LRRFIP1	3	3	4.7	89.252	1.0939e-40	1.0303	0.889942	19.956	6	0.98086	0.842795	19.977	6	1.2784	0.408697	NaN	1	1.1346	0.664099	NaN	1	0.94644	0.916188	19.789	5	0.97101	0.969179	18.924	5
E9PFW3	AP-2 complex subunit mu	AP2M1	6	6	15.9	52.303	4.0177e-91	1.0302	0.642874	49.649	6	1.056	0.549168	35.995	6	1.1831	0.432374	6.5695	2	1.2078	0.289291	3.0822	2	0.82898	0.36456	59.641	4	0.88801	0.407857	39.289	4
Q9ULH0	Kinase D-interacting substrate of 220 kDa	KIDINS220	11	11	6.8	196.54	1.3034e-28	1.0302	0.890453	32.57	15	0.90301	0.385728	35.891	15	1.233	0.502103	21.839	4	0.98448	0.847769	9.1793	4	0.86346	0.635029	26.71	11	0.87743	0.405494	41.742	11
P56192	Methionine--tRNA ligase, cytoplasmic	MARS	20	20	26	101.11	1.3642e-229	1.0301	0.643398	51.147	31	1.0456	0.617697	47.633	31	1.025	0.80676	20.371	11	1.0205	0.789967	25.748	11	1.0326	0.608763	60.498	20	1.0753	0.350221	56.24	20
G3V3F1	Protein NEDD1	NEDD1	24	24	43.3	72.709	0	1.03	0.706799	21.105	76	1.0557	0.379825	18.872	76	0.98007	0.88411	19.684	42	1.0485	0.630343	17.073	42	1.1605	0.0973929	20.616	34	1.0819	0.2673	21.132	34
Q9BUB7	Transmembrane protein 70, mitochondrial	TMEM70	3	3	12.3	28.969	3.6826e-17	1.0299	0.891985	18.782	6	1.0809	0.614976	44.489	6	1.1402	0.569511	6.4775	3	1.1176	0.53428	6.2234	3	0.91225	0.843122	20.525	3	0.94015	0.746344	68.22	3
F5H5R8	Arylamine N-acetyltransferase 1	NAT1	5	5	13.1	40.845	7.2681e-14	1.0296	0.893518	13.555	5	1.1039	0.51644	18.443	5	1.0066	0.852387	NaN	1	1.1039	0.755817	NaN	1	1.036	0.674846	15.114	4	0.99669	0.918997	21.01	4
Q7L2E3-2		DHX30	54	1	49	136.11	0	1.0293	0.7122	28.1	130	0.99847	0.974615	24.749	130	0.85141	0.139471	40.874	10	0.83531	0.111642	25.743	10	1.0408	0.660819	26	120	1.0072	0.955607	24.083	120
Q8WUH2	Transforming growth factor-beta receptor-associated protein 1	TGFBRAP1	28	28	32.3	97.157	0	1.0281	0.721501	21.575	55	1.0589	0.355392	19.828	55	1.0283	0.786137	28.12	24	1.067	0.535192	22.921	24	1.023	0.655013	14.45	31	1.011	0.764579	16.947	31
Q14683	Structural maintenance of chromosomes protein 1A	SMC1A	17	17	14.5	143.23	1.3025e-86	1.028	0.901709	35.732	21	1.0489	0.768146	25.443	21	1.1906	0.602241	71.669	2	0.97759	0.824525	29.194	2	1.028	0.691033	33.295	19	1.0489	0.593036	25.822	19
O43719	HIV Tat-specific factor 1	HTATSF1	6	6	9.9	85.852	7.4218e-54	1.028	0.901709	47.97	10	1.1238	0.439752	17.388	10	1.067	0.959063	11.653	2	1.2013	0.489568	11.515	2	1.028	0.702082	54.172	8	1.0768	0.518948	18.814	8
P14868	Aspartate--tRNA ligase, cytoplasmic	DARS;DKFZp781B11202	14	14	34.3	57.136	6.764e-69	1.028	0.654473	23.405	20	1.0164	0.831133	14.35	20	1.1382	0.576512	18.629	5	0.96508	0.815417	19.181	5	1.02	0.724917	25.304	15	1.0305	0.697855	10.961	15
Q96K37	Solute carrier family 35 member E1	SLC35E1	4	4	13.7	44.772	9.615e-75	1.0277	0.903247	4.0877	6	1.056	0.732702	28.317	6	1.006	0.878193	5.5073	3	0.94603	0.718508	19.565	3	1.0385	0.733355	1.6191	3	1.4089	0.0283722	29.704	3
Q9UGJ1-2	Gamma-tubulin complex component 4	TUBGCP4	29	29	55.6	76.017	0	1.0277	0.724614	20.249	102	1.0097	0.840176	17.797	102	0.97232	0.825168	18.37	41	0.97366	0.897972	14.03	41	1.0794	0.397272	19.548	61	1.0282	0.719172	19.518	61
O43660	Pleiotropic regulator 1	PLRG1	4	4	9.1	57.193	1.2361e-14	1.027	0.90684	27.03	4	1.0702	0.66424	18.986	4	0.92025	0.523038	8.1076	2	1.1545	0.420892	31.934	2	1.3232	0.247006	28.413	2	1.0702	0.722972	2.0499	2
O95163	Elongator complex protein 1	IKBKAP	9	9	8.4	150.25	1.2776e-30	1.0267	0.908381	26.265	6	1.0127	0.958931	27.16	6	0.85837	0.408639	NaN	1	1.0042	0.914062	NaN	1	1.1759	0.351109	26.236	5	1.0213	0.792712	30.244	5
O15357	Phosphatidylinositol 3,4,5-trisphosphate 5-phosphatase 2	INPPL1	19	17	16.5	138.6	2.8496e-79	1.0265	0.662445	43.838	27	1.1932	0.0669737	55.177	27	2.0032	0.000108821	33.393	8	1.9004	0.000296197	46.044	8	0.93862	0.890546	29.087	19	1.0957	0.370734	57.575	19
Q9P003	Protein cornichon homolog 4	CNIH4	1	1	14.4	16.093	7.2477e-08	1.0263	0.910437	15.133	3	1.1291	0.420701	28.115	3	1.0795	0.803901	7.1398	2	1.4047	0.0558393	30.892	2	0.84314	0.552132	NaN	1	1.0338	0.719901	NaN	1
Q9C0J8	pre-mRNA 3 end processing protein WDR33	WDR33	19	19	16.8	145.89	1.927e-74	1.0263	0.663512	32.043	26	0.98473	0.920809	32.009	26	0.98923	0.797927	6.219	3	1.039	0.969158	7.9838	3	1.084	0.395297	34.048	23	0.96354	0.875885	33.77	23
O43242	26S proteasome non-ATPase regulatory subunit 3	PSMD3	19	19	37.6	60.977	1.0951e-299	1.0263	0.663512	52.148	28	0.96392	0.763304	62.99	28	1.0242	0.955683	33.051	6	0.88644	0.438379	29.553	6	1.0263	0.638904	56.842	22	0.97775	0.971472	69.948	22
Q9Y295	Developmentally-regulated GTP-binding protein 1	DRG1	11	11	39.5	40.542	1.7983e-92	1.0262	0.664045	27.968	13	1.0161	0.833458	17.07	13	1.9863	0.000133234	3.5718	2	1.1998	0.306706	1.8034	2	1.0173	0.683341	14.483	11	0.97465	0.950656	17.581	11
O15067	Phosphoribosylformylglycinamidine synthase	PFAS	9	9	8	144.73	5.7233e-34	1.0262	0.910951	16.572	10	1.0532	0.746588	13.485	10	1.5377	0.105694	NaN	1	1.1146	0.72309	NaN	1	1.0028	0.800484	10.321	9	0.99529	0.919568	14.135	9
Q9Y3D3	28S ribosomal protein S16, mitochondrial	MRPS16	8	8	65	15.345	6.942e-60	1.0261	0.737119	10.54	11	0.9385	0.440996	8.9003	11	1.0432	0.96607	20.185	2	0.97432	0.813488	19.984	2	1.0261	0.779845	8.7836	9	0.9385	0.442847	6.9915	9
Q9HD42	Charged multivesicular body protein 1a	CHMP1A	3	3	13.3	21.703	9.6154e-10	1.0261	0.911465	26.175	7	0.96137	0.718321	10.484	7	1.1002	0.719169	24.899	4	0.9907	0.946957	10.416	4	0.86453	0.526202	20.735	3	0.96137	0.845233	12.557	3
P09132	Signal recognition particle 19 kDa protein	SRP19	2	2	18.8	16.156	4.0589e-22	1.026	0.91198	80.755	3	0.92046	0.476134	102.31	3	0.57361	0.0144336	103.87	2	0.40146	6.51406e-05	117.35	2	1.026	0.838229	NaN	1	1.1321	0.543721	NaN	1
P60468	Protein transport protein Sec61 subunit beta	SEC61B	4	4	41.7	9.9743	7.4572e-40	1.026	0.665113	21.059	8	1.1531	0.13706	29.266	8	1.1545	0.521013	5.6458	3	1.2385	0.229603	41.761	3	0.78491	0.212883	17.676	5	1.1377	0.129823	14.83	5
Q9H1K1	Iron-sulfur cluster assembly enzyme ISCU, mitochondrial	ISCU	5	5	29.9	17.999	1.2352e-26	1.0257	0.666717	24	7	1.0254	0.762481	14.842	7	1.1829	0.621754	24.036	3	1.2808	0.327582	0.87187	3	0.8884	0.638746	9.0403	4	0.96883	0.898147	3.7212	4
P62318	Small nuclear ribonucleoprotein Sm D3	SNRPD3	3	3	20.6	13.916	1.3288e-21	1.0253	0.743406	6.0393	7	1.0736	0.256984	5.4149	7	1.0207	0.833933	0.8001	3	1.0155	0.820143	2.9759	3	1.1171	0.218368	6.0196	4	1.1223	0.0991041	2.7647	4
Q6P582	Mitotic-spindle organizing protein 2A	MZT2A	7	3	55.7	16.22	4.6434e-224	1.0251	0.669931	15.203	11	1.1167	0.244792	17.891	11	1.1164	0.339729	6.5214	6	1.1803	0.155235	6.4863	6	1.0131	0.754803	15.543	5	0.96099	0.842543	16.904	5
Q13155	Aminoacyl tRNA synthase complex-interacting multifunctional protein 2	AIMP2	7	7	28.8	35.348	1.1324e-149	1.0247	0.672077	10.142	7	1.0344	0.696223	13.737	7	1.1646	0.488429	13.845	2	0.94604	0.718558	21.745	2	1.0088	0.773723	4.4631	5	1.0344	0.674904	9.2991	5
Q9H270	Vacuolar protein sorting-associated protein 11 homolog	VPS11	31	1	30.8	107.84	5.4315e-190	1.0238	0.923318	8.1062	3	1.3586	0.0368866	38.92	3	0.97147	0.73118	7.4242	2	1.421	0.0037953	54.92	2	1.0812	0.594333	NaN	1	1.3586	0.0483707	NaN	1
P05198	Eukaryotic translation initiation factor 2 subunit 1	EIF2S1	23	23	68.3	36.112	0	1.0237	0.756045	21.895	30	1.0374	0.540096	21.203	30	0.90119	0.45163	26.024	5	1.0929	0.620378	11.363	5	1.0478	0.607369	19.744	25	1.0329	0.669575	22.82	25
Q07666	KH domain-containing, RNA-binding, signal transduction-associated protein 1	KHDRBS1	21	21	42.4	48.227	0	1.0237	0.756045	56.763	88	1.1293	0.0572148	56.211	88	1.0303	0.773742	123.17	8	1.1174	0.323882	126.97	8	1.0237	0.800034	45.324	80	1.1301	0.0799095	43.46	80
P40763	Signal transducer and activator of transcription 3	STAT3	15	15	26.9	88.067	8.5274e-304	1.0235	0.678538	29.464	17	1.0123	0.961112	21.116	17	1.1544	0.521343	18.599	3	1.0703	0.863393	17.92	3	0.97264	0.9405	31.478	14	1.0005	0.88541	22.019	14
Q7Z2W4	Zinc finger CCCH-type antiviral protein 1	ZC3HAV1	14	13	17.4	101.43	0	1.0231	0.680699	13.183	24	1.0811	0.403101	26.281	24	0.98367	0.780487	NaN	1	1.193	0.509359	NaN	1	1.032	0.611599	13.442	23	1.0676	0.496223	26.658	23
Q14974	Importin subunit beta-1	KPNB1	22	22	28.3	97.169	9.5213e-175	1.0229	0.681781	15.056	30	1.001	0.952827	12.589	30	0.95953	0.681119	15.697	3	1.072	0.69927	20.242	3	1.0243	0.648641	15.227	27	0.9955	0.888313	12.046	27
O95372	Acyl-protein thioesterase 2	LYPLA2	7	3	32.5	24.737	1.3701e-26	1.0227	0.682863	23.581	13	0.94277	0.609572	17.266	13	1.0023	0.838917	NaN	1	0.96974	0.839325	NaN	1	1.0316	0.613493	24.589	12	0.93204	0.667486	17.932	12
O00159	Unconventional myosin-Ic	MYO1C	2	2	1.6	121.68	0.00060309	1.0226	0.929519	15.687	3	1.0726	0.65301	43.384	3	1.0993	0.857804	10.227	2	1.1379	0.654648	8.3569	2	0.86374	0.683611	NaN	1	0.54052	0.016715	NaN	1
Q9H0D6	5-3 exoribonuclease 2	XRN2	22	22	25.7	108.58	5.0828e-167	1.0225	0.683947	46.181	38	0.91244	0.412487	36.224	38	1.0892	0.888974	NaN	1	0.88256	0.512397	NaN	1	1.0159	0.690394	46.817	37	0.93127	0.662547	36.678	37
P62750	60S ribosomal protein L23a	RPL23A	17	17	61.5	17.695	2.4559e-189	1.0225	0.765581	30.135	78	1.0483	0.440472	33.486	78	0.96648	0.781071	36.7	13	1.0309	0.728703	47.443	13	1.0348	0.708366	28.358	65	1.0486	0.516406	29.725	65
P05387	60S acidic ribosomal protein P2	RPLP2	11	11	95.7	11.665	0	1.0224	0.766377	28.535	37	0.98822	0.915681	16.603	37	1.0376	0.729209	37.149	17	0.97954	0.943587	9.4864	17	1.0155	0.870315	16.509	20	1	0.968927	21.049	20
E9PEL9		SYNE1	104	3	12.7	1005.2	0	1.0222	0.767972	30.525	190	1.168	0.0158063	30.103	190	0.99911	0.974528	38.55	79	1.2047	0.113255	42.367	79	1.049	0.598438	22.917	111	1.1529	0.0408181	16.789	111
Q8IZH2	5-3 exoribonuclease 1	XRN1	29	29	18.5	194.1	5.6108e-139	1.0217	0.688289	23.777	44	0.96946	0.804894	19.233	44	1.2924	0.192653	26.696	3	1.048	0.796039	13.314	3	1.0156	0.69191	23.637	41	0.96436	0.881403	19.717	41
Q9H269	Vacuolar protein sorting-associated protein 16 homolog	VPS16	34	33	41.5	94.693	0	1.0216	0.772763	15.489	86	1.0244	0.673635	26.907	86	1.0232	0.818095	14.598	43	1.0819	0.46527	16.343	43	0.99867	0.988172	16.482	43	0.96193	0.628103	33.819	43
Q8NC42	E3 ubiquitin-protein ligase RNF149	RNF149	8	8	22.8	43.164	7.5262e-60	1.0215	0.689376	13.327	14	1.0142	0.848229	12.644	14	1.1444	0.554983	17.587	5	1.1785	0.357033	5.6954	5	0.99979	0.814061	11.047	9	0.99853	0.908716	7.1826	9
P32321-2	Deoxycytidylate deaminase	DCTD	6	6	32.8	21.014	9.5868e-33	1.0212	0.691009	44.259	8	1.0531	0.567828	32.057	8	0.76746	0.20188	NaN	1	0.58831	0.0176023	NaN	1	1.0314	0.676891	44.695	7	1.0831	0.423979	23.073	7
Q9NZ01	Trans-2,3-enoyl-CoA reductase	TECR	12	12	35.4	36.034	1.1608e-58	1.021	0.777566	34.822	32	1.061	0.339948	55.089	32	1.0264	0.797986	13.337	14	1.0755	0.494548	12.37	14	1.0095	0.723098	44.938	18	1.0107	0.766911	72.903	18
P63010-2	AP-2 complex subunit beta	AP2B1	41	23	46.4	105.69	0	1.0208	0.77917	38.49	132	1.0491	0.433638	40.031	132	1.1284	0.296679	10.617	45	1.1051	0.368846	11.105	45	0.98671	0.921407	45.697	87	1.0215	0.792329	48.551	87
Q9Y3C6	Peptidyl-prolyl cis-trans isomerase-like 1	PPIL1	6	6	42.8	18.237	1.203e-27	1.0205	0.694827	69.458	10	1.0551	0.554921	74.312	10	1.0205	0.939984	111.96	4	1.063	0.734829	116.88	4	1.0237	0.651578	7.5182	6	1.0524	0.476105	9.0635	6
O00308	NEDD4-like E3 ubiquitin-protein ligase WWP2	WWP2	32	28	43.4	98.911	0	1.0205	0.781577	23.054	77	1.0508	0.419339	21.382	77	1.2968	0.0278105	23.398	17	1.1857	0.144973	18.956	17	0.96782	0.815632	19.799	60	1.0133	0.885034	19.682	60
Q9UBF2	Coatomer subunit gamma-2	COPG2	13	12	16.1	97.621	5.0031e-67	1.0203	0.941437	26.271	13	1.0141	0.951307	15.338	13	0.58918	0.0193535	NaN	1	1.0141	0.947106	NaN	1	1.0285	0.700362	20.172	12	1.0058	0.868444	16.02	12
P62899	60S ribosomal protein L31	RPL31	14	14	58.4	14.463	1.1453e-205	1.0203	0.783184	13.564	34	0.98087	0.839923	12.102	33	0.93693	0.567437	15.181	12	0.99457	0.950543	8.3586	12	1.0461	0.62014	10.896	22	0.97978	0.784556	13.934	21
P51617	Interleukin-1 receptor-associated kinase 1	IRAK1	22	22	41.9	76.536	0	1.0203	0.783184	18.56	59	1.0064	0.879223	32.189	59	1.0191	0.844127	19.226	37	1.0064	0.876113	33.064	37	1.0528	0.517812	17.81	22	1.0009	0.844513	30.753	22
P42766	60S ribosomal protein L35	RPL35	7	7	43.1	14.551	2.0016e-129	1.0202	0.783988	26.39	33	1.0266	0.650014	31.281	33	1.003	0.948784	36.097	14	0.95735	0.772242	38.087	14	1.0592	0.525435	13.974	19	1.0694	0.348163	21.655	19
J3KPZ3	Probable E3 ubiquitin-protein ligase MYCBP2	MYCBP2	36	36	8.4	513.63	1.9888e-99	1.0201	0.942476	25.645	33	0.95022	0.649046	32.252	33	0.73002	0.139617	73.284	2	1.1534	0.611369	19.652	2	1.0201	0.724488	21.524	31	0.91644	0.540991	32.696	31
Q13395	Probable methyltransferase TARBP1	TARBP1	8	8	5.2	181.67	1.6437e-18	1.0199	0.698108	61.317	8	0.9901	0.961676	51.703	8	1.0544	0.912025	104.41	3	1.0268	0.886209	85.345	3	0.98651	0.846229	12.664	5	0.98147	0.987784	15.179	5
P61026	Ras-related protein Rab-10	RAB10	6	4	28	22.541	6.2875e-36	1.0198	0.698656	30.088	9	0.95877	0.725033	82.443	9	1.0198	0.937009	18.664	3	0.95877	0.783136	138.48	3	0.8802	0.599297	36.04	6	0.96682	0.883875	51.269	6
P18124	60S ribosomal protein L7	RPL7	21	21	59.7	29.225	7.3611e-200	1.0196	0.788817	28.103	70	1.0082	0.857866	28.338	70	0.937	0.567917	41.62	24	0.96797	0.853889	39.523	24	1.0547	0.556988	11.198	46	1.0539	0.469592	16.699	46
Q96HC4	PDZ and LIM domain protein 5	PDLIM5	13	13	31.2	63.944	7.3762e-87	1.0194	0.700848	28.094	24	1.0029	0.937593	23.713	24	1.1455	0.722107	NaN	1	1.1669	0.575193	NaN	1	1.0186	0.676825	28.685	23	1.0022	0.83407	24.122	23
P16885	1-phosphatidylinositol 4,5-bisphosphate phosphodiesterase gamma-2	PLCG2	29	28	22.5	147.87	6.8371e-123	1.0193	0.701397	30.678	27	1.0462	0.613625	27.667	27	1.541	0.0196282	41.357	4	1.0811	0.664268	40.678	4	0.96211	0.98439	21.899	23	1.0385	0.564804	25.101	23
Q9H1A4	Anaphase-promoting complex subunit 1	ANAPC1	18	18	11.1	216.5	1.7598e-118	1.0191	0.947672	43.093	16	1.2396	0.1465	60.327	16	1.7175	0.0364488	41.763	2	1.5107	0.0201793	34.387	2	0.98464	0.883805	39.427	14	1.2014	0.0977209	64.095	14
J3KNL3	Chitinase domain-containing protein 1	CHID1	5	5	12.3	48.215	4.1361e-37	1.0189	0.948712	14.566	6	0.97704	0.818176	9.6383	6	0.9985	0.846151	16.183	5	0.96316	0.805581	10.701	5	1.0398	0.728874	NaN	1	0.99112	0.933918	NaN	1
P82650	28S ribosomal protein S22, mitochondrial	MRPS22	23	23	58.1	41.28	1.8225e-233	1.0188	0.795272	28.513	42	1.0195	0.727577	13.591	42	1.0302	0.925955	6.642	2	1.1789	0.544248	6.1684	2	1.0188	0.841807	29.2	40	1.0076	0.950949	13.399	40
Q9BZQ8	Protein Niban	FAM129A	12	12	14.8	103.13	6.4365e-117	1.0185	0.950793	17.001	14	1.0192	0.923666	22.244	14	1.0661	0.961946	NaN	1	1.005	0.91674	NaN	1	1.0152	0.745645	17.675	13	1.0336	0.679581	23.089	13
Q9UBE0	SUMO-activating enzyme subunit 1	SAE1	3	3	7.5	38.449	4.1616e-06	1.0178	0.954437	20.038	4	0.97603	0.81168	35.778	4	1.0178	0.887393	21.51	2	0.75716	0.192038	51.51	2	0.98951	0.911991	27.09	2	1.0046	0.86979	19.681	2
P12956	X-ray repair cross-complementing protein 6	XRCC6	23	23	42.7	69.842	3.3694e-156	1.0178	0.709651	32.077	40	1.0481	0.600822	24.937	40	1.0277	0.789871	41.323	18	1.0339	0.711442	34.555	18	1	0.77297	20.924	22	1.0683	0.385979	13.578	22
O95363	Phenylalanine--tRNA ligase, mitochondrial	FARS2	4	4	10.6	52.356	8.1048e-21	1.0167	0.715733	21.412	3	0.88481	0.267024	9.9232	3	1.0167	0.923825	NaN	1	1.0279	0.881438	NaN	1	0.84709	0.439753	26.361	2	0.86826	0.311211	2.6699	2
P63104	14-3-3 protein zeta/delta	YWHAZ	20	14	75.9	27.745	0	1.0165	0.813938	21.617	69	1.0594	0.351673	27.374	69	0.98556	0.925991	29.648	26	1.0568	0.58655	37.231	26	1.0312	0.737601	14.522	43	1.0606	0.414231	18.11	43
P14625	Endoplasmin	HSP90B1	47	45	53.9	92.468	0	1.0165	0.813938	20.856	137	1.01	0.836651	23.206	137	0.97919	0.877402	19.335	36	0.82125	0.0796258	19.98	36	1.031	0.739239	21.229	101	1.0565	0.447595	19.941	101
O00170	AH receptor-interacting protein;Peptidyl-prolyl cis-trans isomerase	AIP	11	11	39.4	37.636	1.3187e-102	1.0163	0.717951	18.538	20	1.1004	0.310256	19.348	20	1.0217	0.945079	26.565	7	1.0722	0.69849	19.934	7	1.011	0.715366	13.802	13	1.1357	0.134474	19.768	13
Q9Y6R4	Mitogen-activated protein kinase kinase kinase 4	MAP3K4	22	22	13.7	181.68	5.4206e-65	1.0161	0.719062	24.861	32	0.93261	0.539864	22.174	32	1.04	0.976123	23.485	11	1.0361	0.846172	20.922	11	1.007	0.781708	25.931	21	0.86434	0.262642	19.851	21
P62917	60S ribosomal protein L8	RPL8	17	17	48.2	28.024	5.4144e-270	1.0161	0.8172	17.661	60	0.98463	0.878609	14.242	60	0.96696	0.784681	24.994	19	0.95854	0.781329	20.072	19	1.0516	0.57933	13.303	41	1.0094	0.930036	10.801	41
Q15628	Tumor necrosis factor receptor type 1-associated DEATH domain protein	TRADD	4	4	17.9	34.247	1.5419e-39	1.016	0.963825	9.5916	5	1.1284	0.423184	26.252	5	1.0765	0.928822	NaN	1	1.1284	0.682074	NaN	1	0.97228	0.978564	9.6744	4	1.2373	0.157575	30.257	4
P61160-2	Actin-related protein 2	ACTR2	7	7	22.1	45.376	4.5133e-37	1.016	0.719617	18.474	15	0.94607	0.632876	19.967	15	1.0149	0.916161	23.621	6	0.92867	0.632335	20.883	6	1.016	0.74217	15.422	9	0.94607	0.737868	20.321	9
P47897	Glutamine--tRNA ligase	QARS	33	33	48.1	87.798	0	1.0157	0.721284	31.718	43	1.0267	0.752752	25.984	43	0.98876	0.950397	49.257	9	1.0171	0.810439	47.499	9	1.0469	0.543456	25.348	34	1.0272	0.64329	17.673	34
Q8IYB1	Protein MB21D2	MB21D2	25	25	49.9	55.8	0	1.0157	0.820466	15.819	133	1.0248	0.669312	16.741	133	1.0154	0.867858	15.763	132	1.0257	0.759068	16.319	132	1.2494	0.345915	NaN	1	0.65263	0.0996725	NaN	1
O43324	Eukaryotic translation elongation factor 1 epsilon-1	EEF1E1	7	7	39.7	19.81	3.7538e-30	1.0152	0.724068	18.625	14	1.1243	0.218118	30.073	14	1.0152	0.869147	6.7201	6	1.1257	0.295901	38.033	6	1.0255	0.701531	24.337	8	1.1243	0.267864	21.766	8
Q9Y2Q9	28S ribosomal protein S28, mitochondrial	MRPS28	6	6	29.4	20.843	1.6345e-21	1.015	0.826192	70.276	13	0.95231	0.560272	71.934	13	1.1103	0.82443	23.557	3	0.98055	0.834513	21.422	3	1.0008	1	77.909	10	0.94018	0.455142	81.442	10
P19338	Nucleolin	NCL	56	56	59.7	76.613	0	1.015	0.826192	28.37	260	0.99503	0.986073	20.451	260	1.0035	0.945485	44.128	71	1.0129	0.836003	14.598	71	1.018	0.848692	19.196	189	0.99416	0.915445	22.29	189
O43586	Proline-serine-threonine phosphatase-interacting protein 1	PSTPIP1	4	4	9.6	47.591	1.659e-11	1.0143	0.972711	27.596	4	0.88053	0.28401	18.717	4	0.97651	0.752486	25.204	3	0.7988	0.150395	18.851	3	1.2687	0.317311	NaN	1	0.99262	0.987008	NaN	1
P05388	60S acidic ribosomal protein P0;60S acidic ribosomal protein P0-like	RPLP0;RPLP0P6	20	20	66.2	34.273	0	1.0143	0.831931	17.679	75	1.0103	0.83313	14.576	76	0.92748	0.504275	13.987	13	0.98103	0.955137	8.906	14	1.0259	0.78152	17.815	62	1.0189	0.821392	15.522	62
P46379-3	Large proline-rich protein BAG6	BAG6;BAT3	6	6	5.2	122.34	1.3671e-12	1.0142	0.973234	24.085	7	0.94905	0.641891	36.104	7	1.0885	0.891152	24.204	3	0.98646	0.854444	52.033	3	0.88807	0.674612	11.462	4	0.93068	0.77617	28.288	4
P62851	40S ribosomal protein S25	RPS25	11	11	48.8	13.742	2.3492e-78	1.0142	0.832752	38.449	48	1.0051	0.894727	15.599	48	1.0028	0.950104	10.1	9	0.94183	0.656013	5.7267	9	1.0312	0.737601	42.12	39	1.0242	0.762529	16.419	39
Q9NWB6	Arginine and glutamate-rich protein 1	ARGLU1	15	15	33.3	33.216	1.5698e-32	1.0142	0.729649	17.732	22	1.0301	0.727555	15.332	22	1.0456	0.681785	14.286	19	1.0352	0.704022	15.097	19	0.70735	0.27165	16.234	3	0.89125	0.592634	19.015	3
P11142	Heat shock cognate 71 kDa protein	HSPA8	57	40	72.3	70.897	0	1.0142	0.832752	21.232	533	0.99891	0.96928	29.547	533	1.0264	0.797986	19.148	295	1.0009	0.910512	17.429	295	0.99738	0.980997	23.199	238	0.99695	0.941002	39.784	238
P46782	40S ribosomal protein S5;40S ribosomal protein S5, N-terminally processed	RPS5	18	18	60.8	22.876	0	1.0139	0.835217	15.39	63	1.05	0.42603	18.274	63	0.99318	0.98405	26.03	6	0.92223	0.518197	32.433	6	1.0155	0.870315	13.978	57	1.0536	0.472172	15.093	57
Q969Q0	60S ribosomal protein L36a-like	RPL36AL	8	2	41.5	12.469	1.0219e-35	1.0138	0.731887	6.6883	6	0.94934	0.656252	9.2225	6	0.99577	0.834488	1.4689	2	1.0392	0.832987	9.99	2	1.0696	0.449084	7.5033	4	0.91657	0.570525	7.2052	4
Q92844	TRAF family member-associated NF-kappa-B activator	TANK	18	18	41.4	47.815	0	1.0136	0.837684	25.821	61	1.0277	0.638351	18.285	61	1.0205	0.835205	26.781	53	1.0441	0.654255	18.19	53	0.98524	0.913174	19.127	8	0.96662	0.66823	19.421	8
P18077	60S ribosomal protein L35a	RPL35A	10	10	55.5	12.538	7.9411e-49	1.0135	0.838507	20.75	45	1.0129	0.802804	9.1667	45	0.96819	0.793944	16.224	23	1.0115	0.844588	8.5408	23	1.042	0.651497	22.665	22	1.0174	0.838308	9.9263	22
P57088	Transmembrane protein 33	TMEM33	7	7	24.3	27.978	2.5068e-42	1.0133	0.734689	45.778	14	0.94035	0.592678	54.213	14	0.99517	0.999165	21.039	4	0.86362	0.203099	19.95	4	1.0133	0.70359	53.289	10	0.94035	0.721403	63.842	10
P62266	40S ribosomal protein S23	RPS23	6	6	30.1	15.807	6.5356e-31	1.0131	0.841801	33.711	22	1.0349	0.564596	29.444	22	0.96236	0.750213	54.865	7	0.94681	0.692772	46.804	7	1.0407	0.661599	13.043	15	1.0586	0.430303	10.922	15
Q9NZB2-6	Constitutive coactivator of PPAR-gamma-like protein 1	FAM120A	50	48	52.7	125.27	0	1.0128	0.844274	31.485	231	0.98384	0.870466	39.262	231	0.96567	0.706781	59.168	8	1.0874	0.64062	64.133	8	1.0141	0.882491	29.934	223	0.98008	0.787258	38.285	223
Q96J02	E3 ubiquitin-protein ligase Itchy homolog	ITCH	36	28	45.5	102.8	0	1.0123	0.8484	24.642	113	1.0605	0.343583	31.876	113	1.2658	0.0456292	12.779	10	1.1473	0.231636	14.188	10	0.99647	0.975931	24.506	103	1.0456	0.544049	32.998	103
Q15459	Splicing factor 3A subunit 1	SF3A1	7	7	9.1	88.885	5.3636e-24	1.0122	0.983712	18.145	6	1.0181	0.92961	9.6962	6	0.92226	0.530802	21.335	4	1.0071	0.973088	8.2797	4	1.0391	0.731285	5.2138	2	1.0984	0.637369	9.7988	2
Q13627-2	Dual specificity tyrosine-phosphorylation-regulated kinase 1A	DYRK1A	33	33	36.1	84.556	1.4673e-167	1.0118	0.743125	43.319	57	1.0253	0.763231	23.54	57	1.0316	0.765729	33.074	18	1.1188	0.31903	29.148	18	1.0094	0.723615	47.675	39	0.97885	0.978849	19.53	39
P32969	60S ribosomal protein L9	RPL9	11	11	45.8	21.863	3.4792e-230	1.0116	0.854188	52.301	38	1.0242	0.675801	19.765	38	0.89378	0.308635	17.036	6	0.95203	0.731881	31.512	6	1.0326	0.726172	55.665	32	1.0379	0.618591	16.835	32
Q08209	Serine/threonine-protein phosphatase 2B catalytic subunit alpha isoform;Serine/threonine-protein phosphatase;Serine/threonine-protein phosphatase 2B catalytic subunit beta isoform	PPP3CA;PPP3CB	7	7	12.9	58.687	1.5722e-18	1.0115	0.987386	33.697	7	1.0928	0.562701	38.891	7	0.99941	0.850039	2.3906	2	1.0707	0.704349	7.4602	2	1.0115	0.761817	40.05	5	1.0928	0.382552	46.72	5
Q92616	Translational activator GCN1	GCN1L1	100	100	37.6	292.75	0	1.0114	0.855844	36.214	157	0.92266	0.322336	36.678	157	0.99118	0.968834	21.739	65	0.92189	0.515921	23.895	65	1.0259	0.640845	43.719	92	0.9227	0.608338	43.64	92
Q8NBN7	Retinol dehydrogenase 13	RDH13	6	6	20.8	35.932	1.2455e-20	1.011	0.990011	16.952	6	1.029	0.87122	27.55	6	1.0173	0.926379	9.3856	3	1.0731	0.694987	34.316	3	0.93159	0.85449	24.702	3	0.98676	0.954961	24.357	3
M0QZR4	Rho guanine nucleotide exchange factor 1	ARHGEF1	5	5	6	108.32	2.2521e-15	1.0106	0.992112	31.825	6	1.056	0.732702	38.615	6	0.95164	0.648446	48.412	3	0.98106	0.897499	29.082	3	1.0732	0.619049	11.62	3	1.1108	0.44336	38.636	3
Q9NX07	tRNA selenocysteine 1-associated protein 1	TRNAU1AP	10	10	34.5	32.498	4.3306e-71	1.0106	0.749904	34.4	15	1.0519	0.575653	17.762	15	1.1825	0.434118	33.094	4	1.3036	0.136067	9.096	4	1.0044	0.749682	36.086	11	1.0314	0.613485	12.784	11
O43684	Mitotic checkpoint protein BUB3	BUB3	10	10	31.7	37.154	6.4628e-50	1.0106	0.749904	21.881	11	1.0709	0.459045	18.248	11	1.1769	0.450636	11.244	4	1.075	0.687622	9.4274	4	0.99759	0.824046	23.394	7	1.0709	0.480223	22.588	7
P61254	60S ribosomal protein L26	RPL26	16	4	69.7	17.258	1.8243e-170	1.0106	0.862477	17.588	65	1.0131	0.800486	16.324	65	0.916	0.432065	16.426	14	0.94825	0.703506	22.024	14	1.0189	0.840947	17.367	51	1.0206	0.802351	14.383	51
P62937	Peptidyl-prolyl cis-trans isomerase A;Peptidyl-prolyl cis-trans isomerase	PPIA	14	14	82.4	18.012	0	1.0105	0.863307	14.422	71	1.0485	0.438757	15.974	71	1.0161	0.863352	17.369	29	1.0422	0.664725	9.5698	29	1.0099	0.919277	12.109	42	1.0549	0.461055	19.111	42
B3KXW5	AP-1 complex subunit gamma-1	AP1G1	22	22	28.2	94.139	2.9307e-94	1.0104	0.751037	16.32	30	1.0723	0.451086	15.597	30	1.1451	0.24373	7.6309	6	1.2428	0.0671126	9.5922	6	1.0033	0.755474	17.363	24	1.0532	0.471277	15.866	24
O95466-3	Formin-like protein 1	FMNL1	23	23	17.6	128.33	2.3835e-94	1.0103	0.751604	12.153	32	1.0355	0.688309	15.112	32	1.0962	0.735188	9.4849	10	1.0405	0.827484	17.822	10	1.0037	0.753366	12.875	22	1.0312	0.614887	14.125	22
Q14103	Heterogeneous nuclear ribonucleoprotein D0	HNRNPD	26	4	44.8	38.434	0	1.0101	0.866631	25.642	109	0.95974	0.629539	21.19	109	0.93789	0.574023	47.43	18	0.90476	0.407305	30.898	18	1.0327	0.725358	18.985	91	0.96357	0.64204	18.862	91
Q9Y3D6	Mitochondrial fission 1 protein	FIS1	4	4	32.2	16.937	1.5408e-43	1.0098	0.996318	190.36	4	1.1674	0.300066	16.007	4	1.052	0.922619	221.02	3	1.2376	0.231198	7.7123	3	0.96934	0.990069	NaN	1	0.89543	0.611506	NaN	1
P40429	60S ribosomal protein L13a	RPL13A	16	16	50.7	23.577	8.945e-87	1.0096	0.87079	42.776	37	0.9816	0.847418	43.017	37	0.87889	0.239155	51.578	10	0.91645	0.480108	61.845	10	1.0247	0.791599	38.985	27	0.99266	0.90171	35.094	27
O94888	UBX domain-containing protein 7	UBXN7	6	6	12.1	54.862	6.626e-40	1.0095	0.997895	14.94	10	0.99339	0.923823	19.087	10	1.022	0.900482	NaN	1	1.0137	0.945775	NaN	1	0.9972	0.812393	15.797	9	0.97345	0.94645	20.15	9
Q9UH99	SUN domain-containing protein 2	SUN2	43	4	77.3	80.31	0	1.0094	0.872455	28.186	346	1.1473	0.0322089	25.828	346	1.0695	0.549899	26.681	131	1.2135	0.100692	19.05	131	0.93779	0.650913	26.24	215	1.078	0.290914	27.629	215
P14550	Alcohol dehydrogenase [NADP(+)]	AKR1A1	7	7	24	36.573	7.3309e-29	1.0093	0.998948	88.063	10	0.96533	0.743331	55.682	10	0.96816	0.731931	18.278	2	0.87093	0.476882	15.054	2	1.0093	0.771512	97.771	8	0.9959	0.915551	61.339	8
H7BZJ3	Thioredoxin	PDIA3	8	1	57.7	13.519	3.174e-55	1.0093	0.75728	18.605	4	0.96458	0.768238	9.983	4	1.0304	0.981898	5.764	2	0.93529	0.664876	12.534	2	0.85768	0.495353	25.856	2	0.98288	0.997742	10.829	2
P17655	Calpain-2 catalytic subunit	CAPN2	41	41	58.6	79.994	0	1.0092	0.874121	27.397	116	0.9896	0.929949	36.071	116	0.74694	0.0758094	22.46	5	0.86476	0.350985	30.726	5	1.016	0.865978	27.371	111	0.99025	0.879661	36.27	111
Q14739	Lamin-B receptor	LBR	4	4	5.5	70.702	4.2665e-10	1.0091	1	10.071	7	1.054	0.742608	13.413	7	0.92166	0.588937	NaN	1	0.81249	0.314569	NaN	1	1.0134	0.753334	10.345	6	1.0729	0.535607	9.7821	6
Q92918-2	Mitogen-activated protein kinase kinase kinase kinase 1	MAP4K1	25	25	34.6	90.424	0	1.0091	0.758418	27.337	39	1.0222	0.786638	24.622	39	1.0725	0.53447	36.397	9	1.1566	0.20758	26.171	9	0.9769	0.899908	21.987	30	0.99737	0.873073	20.532	30
J3KNL6	Protein transport protein Sec16A	SEC16A	82	7	45.3	251.89	0	1.0087	0.87829	28.424	294	1.0038	0.910292	44.228	294	1.023	0.819358	44.939	41	1.0933	0.415982	47.289	41	1.0075	0.940449	24.69	253	0.99511	0.924147	43.595	253
O95671	N-acetylserotonin O-methyltransferase-like protein	ASMTL	19	19	35.4	68.856	4.2343e-181	1.0086	0.761265	27.621	48	0.99095	0.968137	26.205	48	1.1098	0.36525	25.478	21	0.97364	0.897817	31.318	21	0.92385	0.814705	23.643	27	1.0018	0.837279	22.049	27
Q8NFI3	Cytosolic endo-beta-N-acetylglucosaminidase	ENGASE	10	10	13.7	83.986	7.3655e-29	1.008	0.764688	76.037	16	0.96533	0.773852	68.131	16	1.057	0.900593	140.47	4	0.90981	0.542422	133.24	4	1.008	0.777267	31.418	12	0.96533	0.873301	24.97	12
Q12846	Syntaxin-4	STX4	6	6	20.9	34.18	3.7818e-18	1.0078	0.993999	13.841	8	1.1618	0.31587	46.209	8	1.0181	0.929782	12.804	5	1.197	0.31299	59.494	5	0.8964	0.708637	16.145	3	1.048	0.676278	10.564	3
Q9UEW8	STE20/SPS1-related proline-alanine-rich protein kinase	STK39	6	4	11.7	59.473	4.2718e-28	1.0075	0.767545	15.639	14	1.0441	0.627941	9.0606	14	1.4182	0.203707	NaN	1	1.3324	0.247474	NaN	1	1.0011	0.80814	13.999	13	1.0363	0.663861	6.5049	13
Q8TD19	Serine/threonine-protein kinase Nek9	NEK9	43	43	51	107.17	0	1.0074	0.889155	25.407	325	1.0261	0.655348	28.865	325	1.0295	0.778691	26.668	167	1.0309	0.728703	23.04	167	1.0022	0.987513	24.071	158	1.0129	0.889627	33.933	158
Q96CW5	Gamma-tubulin complex component 3	TUBGCP3	56	56	52.7	103.57	0	1.0072	0.89083	26.477	476	0.99567	0.992677	21.283	476	0.94055	0.592421	22.029	242	0.95305	0.739583	18.967	242	1.0795	0.396694	29.387	234	1.0338	0.660258	22.952	234
Q9Y3I0	tRNA-splicing ligase RtcB homolog	C22orf28	32	32	61.2	55.21	0	1.0071	0.891667	26.426	89	1.0013	0.940372	38.972	89	0.87064	0.205382	58.674	7	0.91487	0.469928	53.576	7	1.009	0.927205	21.897	82	1.0057	0.973102	37.189	82
Q75QN2	Integrator complex subunit 8	INTS8	3	3	2.7	113.09	9.0611e-07	1.0063	0.987066	15.791	4	0.91098	0.425861	15.961	4	1.1269	0.775286	4.3382	2	1.0425	0.957112	17.249	2	0.87225	0.708711	8.5425	2	0.85183	0.554216	7.6789	2
P08670	Vimentin	VIM	12	11	33	53.651	8.3321e-93	1.0062	0.774996	19.008	12	0.89513	0.317106	41.567	12	1.0278	0.97092	17.382	5	0.69351	0.0193564	10.775	5	0.95725	0.984834	17.444	7	1.1868	0.11995	35.359	7
Q9Y2X7	ARF GTPase-activating protein GIT1	GIT1	17	15	26.3	84.34	6.3355e-73	1.0061	0.77557	20.429	23	1.0413	0.50308	109.71	23	0.99332	0.985114	21.885	11	1.0469	0.638983	156.51	11	1.0487	0.535551	19.675	12	1.0169	0.780667	24.385	12
P16615	Sarcoplasmic/endoplasmic reticulum calcium ATPase 2	ATP2A2	28	28	31.6	114.76	1.4145e-132	1.0061	0.77557	28.56	61	0.9601	0.734875	26.633	61	1.0609	0.595563	31.864	24	0.87361	0.244826	25.772	24	1.0023	0.760757	26.519	37	1.0038	0.821276	26.483	37
G3V325	Pentatricopeptide repeat-containing protein 1	PTCD1	20	17	28.2	84.109	2.0377e-129	1.006	0.900895	24.769	26	0.99296	0.964691	23.378	26	0.62813	0.00653995	50.979	2	1.0582	0.75416	3.6977	2	1.0263	0.778171	19.519	24	0.9732	0.725798	24.259	24
Q8N3C0	Activating signal cointegrator 1 complex subunit 3	ASCC3	64	64	28.4	251.46	0	1.006	0.900895	27.028	107	1.0301	0.613258	31.953	107	0.94596	0.662991	22.339	2	1.0184	0.96139	11.598	2	1.006	0.95373	27.197	105	1.0301	0.698938	32.238	105
P32119	Peroxiredoxin-2	PRDX2	27	26	93.9	21.892	0	1.0055	0.905097	30.697	337	0.98341	0.866037	26.362	337	0.99954	0.971676	30.314	148	0.98254	0.966835	19.9	148	1.018	0.848692	31.074	189	0.98362	0.819261	30.519	189
Q9Y5L0	Transportin-3	TNPO3	11	11	15.4	104.2	1.115e-168	1.0052	0.981976	34.393	11	1.067	0.679371	29.859	11	0.74778	0.167397	51.248	2	0.96564	0.784198	26.852	2	1.0052	0.782952	32.506	9	1.067	0.561429	31.985	9
P55160	Nck-associated protein 1-like	NCKAP1L	20	20	17.9	128.15	4.1421e-82	1.0051	0.781324	19.231	35	1.0177	0.821085	17.777	35	1.0019	0.860678	23.321	13	0.9896	0.941324	19.418	13	1.0347	0.598899	16.609	22	1.0515	0.481573	15.235	22
Q16678	Cytochrome P450 1B1	CYP1B1	6	6	11	60.845	1.0701e-18	1.0046	0.979197	42.967	7	0.91256	0.434053	15.45	7	1.0046	0.872213	53.397	3	0.8667	0.358407	12.632	3	0.88242	0.651724	42.308	4	0.93271	0.785856	18.036	4
Q96RT7	Gamma-tubulin complex component 6	TUBGCP6	67	67	45.9	200.5	0	1.0046	0.912672	19.215	225	1.0022	0.929522	19.844	225	0.97536	0.848246	21.462	87	0.97435	0.903325	19.831	87	1.0407	0.661599	17.237	138	1.0249	0.754871	19.558	138
J3KTA4	Probable ATP-dependent RNA helicase DDX5	DDX5	39	30	53.4	69.086	0	1.004	0.917731	21.118	65	1.0224	0.695437	37.109	65	0.84556	0.271395	16.278	4	0.98877	0.937072	53.841	4	1.0077	0.938681	21.223	61	1.0224	0.782351	36.198	61
K7ELC2	40S ribosomal protein S15	RPS15	11	11	72.4	17.723	0	1.0036	0.921107	15.59	64	1.0062	0.881604	14.639	64	0.99652	0.991741	10.14	18	0.98844	0.989674	10.252	18	1.0091	0.926323	17.349	46	1.0303	0.696822	16.06	46
Q96RT8	Gamma-tubulin complex component 5	TUBGCP5	39	39	36.4	118.32	0	1.0035	0.921952	23.278	118	0.98015	0.832539	18.767	118	0.9634	0.75798	24.463	70	0.95938	0.787754	14.349	70	1.099	0.294646	17.721	48	1.0573	0.440957	22.737	48
O43617	Trafficking protein particle complex subunit 3	TRAPPC3	8	8	36.1	20.274	5.2515e-47	1.0034	0.791146	43.952	17	1.0593	0.528368	92.227	17	1.0934	0.746505	33.642	8	1.087	0.642107	32.111	8	0.9963	0.829924	52.637	9	0.9592	0.829884	124.91	9
P53396	ATP-citrate synthase	ACLY	67	2	54	120.84	0	1.0031	0.925331	28.042	259	0.97311	0.760933	22.178	259	1.028	0.788003	15.703	108	0.97359	0.897429	26.685	108	0.99132	0.947197	34.298	151	0.96975	0.695445	18.326	151
P82979	SAP domain-containing ribonucleoprotein	SARNP	6	1	26.2	23.671	3.6533e-34	1.003	0.971781	36.798	7	0.95184	0.658991	19.031	7	0.57922	0.0160766	NaN	1	0.85119	0.418811	NaN	1	1.0383	0.648683	27.66	6	0.98684	0.975643	18.765	6
P51991	Heterogeneous nuclear ribonucleoprotein A3	HNRNPA3	23	3	51.3	39.594	0	1.0028	0.927867	29.664	56	0.99528	0.988653	56.831	56	0.96511	0.770784	63.958	6	0.82547	0.0883909	13.802	6	1.0048	0.964378	23.399	50	1.0183	0.828146	59.241	50
P60891	Ribose-phosphate pyrophosphokinase 1;Ribose-phosphate pyrophosphokinase	PRPS1	16	4	61	34.834	1.4083e-205	1.0028	0.927867	20.142	33	1.0347	0.566582	19.314	33	0.92278	0.474075	18.796	8	1.0441	0.654255	22.725	8	1.0056	0.957277	20.513	25	1.0347	0.651001	17.826	25
P62906	60S ribosomal protein L10a	RPL10A	16	16	57.1	24.831	2.129e-295	1.0028	0.927867	30.784	76	0.98302	0.862021	30.098	76	0.96077	0.738373	17.62	18	0.91278	0.456621	36.128	18	1.0214	0.819553	33.954	58	0.99221	0.89759	28.311	58
O75164	Lysine-specific demethylase 4A	KDM4A	33	33	28.1	120.66	3.9019e-173	1.0027	0.928713	25.298	74	1.042	0.496595	21.024	74	1.0133	0.88142	16.94	39	1.0424	0.663619	23.167	39	0.98901	0.832455	32.456	35	1.0416	0.544248	18.05	35
P62913	60S ribosomal protein L11	RPL11	16	2	51.1	20.252	5.0159e-130	1.0023	0.932098	27.428	52	1.0067	0.875654	29.52	52	0.99528	1	24.77	10	0.90453	0.405933	27.352	10	1.0023	0.986621	27.729	42	1.0168	0.845103	30.281	42
Q8NBF2	NHL repeat-containing protein 2	NHLRC2	5	5	8.5	79.443	5.3711e-14	1.0021	0.967605	8.9895	6	0.91443	0.443848	10.024	6	1.0065	0.852074	NaN	1	0.94135	0.702597	NaN	1	0.99783	0.810056	10.042	5	0.88829	0.458529	10.682	5
P40939	Trifunctional enzyme subunit alpha, mitochondrial;Long-chain enoyl-CoA hydratase;Long chain 3-hydroxyacyl-CoA dehydrogenase	HADHA	35	35	52.4	82.999	0	1.0021	0.933791	22.278	121	1.031	0.603976	22.389	121	0.91072	0.400696	34.087	37	1.0178	0.806208	32.967	37	1.0288	0.757364	13.438	84	1.0353	0.644863	15.625	84
Q8NC51	Plasminogen activator inhibitor 1 RNA-binding protein	SERBP1	9	9	27.5	44.965	0	1.002	0.799272	37.917	12	0.97988	0.883885	32.844	12	2.7614	8.90214e-09	NaN	1	0.70988	0.0285267	NaN	1	0.9684	0.948226	24.304	11	0.99624	0.882273	31.894	11
P36542	ATP synthase subunit gamma, mitochondrial;ATP synthase gamma chain	ATP5C1	10	10	30.5	32.996	1.0599e-45	1.0019	0.799854	17.781	23	1.0545	0.558775	18.153	23	1.0893	0.763229	18.081	7	1.0594	0.749304	11.528	7	0.99236	0.814134	17.617	16	1.0461	0.515191	20.716	16
P49750-4	YLP motif-containing protein 1	YLPM1	43	43	22.7	241.64	1.2323e-273	1.0018	0.936333	18.849	74	0.92888	0.515131	35.901	74	0.85586	0.301188	NaN	1	0.76801	0.0913052	NaN	1	1.0031	0.979496	18.905	73	0.93455	0.414615	36.072	73
P16402	Histone H1.3	HIST1H1D	15	6	44.3	22.35	1.3553e-135	1.0015	0.938875	44	22	0.98045	0.835615	62.424	22	0.78165	0.229138	18.225	4	0.76912	0.215658	2.4105	4	1.056	0.547765	46.744	18	1.0843	0.253481	66.06	18
Q8N6H7	ADP-ribosylation factor GTPase-activating protein 2	ARFGAP2	36	24	67.6	56.72	0	1.0011	0.942268	28.295	271	1.0195	0.727577	32.998	271	1.0225	0.822518	19.006	100	1.1007	0.385961	32.745	100	0.99195	0.950717	32.14	171	0.98785	0.857743	32.489	171
P26885	Peptidyl-prolyl cis-trans isomerase FKBP2	FKBP2	4	4	24.6	15.649	8.3608e-22	1.001	0.962497	6.8748	5	0.97166	0.821505	5.8464	5	1.0106	0.898949	5.4957	4	0.97293	0.892311	4.0085	4	0.88538	0.663694	NaN	1	0.86565	0.481553	NaN	1
Q15052	Rho guanine nucleotide exchange factor 6	ARHGEF6	29	24	40.7	87.498	0	1.001	0.943116	19.986	57	1.0117	0.816757	16.798	57	1.068	0.557712	20.658	28	1.1016	0.382415	16.248	28	0.97286	0.922785	17.579	29	0.98323	0.989803	16.541	29
P33527-9	Multidrug resistance-associated protein 1	ABCC1	9	9	5.6	172.64	1.7627e-21	1.0009	0.962032	13.404	7	0.86573	0.226855	15.681	7	1.017	0.884898	6.7177	3	0.85078	0.417637	10.264	3	0.89831	0.7859	12.119	4	0.92658	0.796159	19.7	4
P06748	Nucleophosmin	NPM1	19	19	73.8	32.575	0	1.0008	0.944814	17.902	86	0.99867	0.97219	24.208	86	0.96725	0.786863	15.828	27	0.93723	0.622613	22.359	27	1.0085	0.931615	18.577	59	1.0065	0.963766	25.124	59
P38646	Stress-70 protein, mitochondrial	HSPA9	67	66	69.8	73.68	0	1.0008	0.944814	27.351	546	1.0186	0.737671	26.617	546	0.99535	0.999534	32.679	275	0.9993	0.920589	27.542	275	1.0076	0.939565	20.647	271	1.0403	0.594821	25.516	271
O75146	Huntingtin-interacting protein 1-related protein	HIP1R	7	6	6.6	119.39	1.5998e-19	1.0006	0.960639	62.101	5	0.84636	0.16405	88.202	5	1.35	0.289238	NaN	1	1.2837	0.322585	NaN	1	0.88041	0.643624	66.363	4	0.79536	0.23238	93.128	4
Q15437	Protein transport protein Sec23B	SEC23B	45	42	76	86.478	0	1.0005	0.947361	47.762	194	1.0043	0.904298	47.664	195	0.95463	0.660784	26.052	3	1.0043	0.985625	19.611	3	1.001	0.998215	48.058	191	1.0045	0.987126	47.982	192
P82932	28S ribosomal protein S6, mitochondrial	MRPS6	8	8	54.4	14.226	4.9632e-56	1.0004	0.8086	8.1925	9	1.0096	0.884318	11.583	9	1.1359	0.749297	NaN	1	1.2164	0.454981	NaN	1	0.98397	0.860307	7.3244	8	0.99461	0.895591	10.002	8
P30101	Protein disulfide-isomerase A3	PDIA3	33	26	62.6	56.782	0	1	0.951609	19.736	89	0.96406	0.671162	21.871	89	1.035	0.744939	16.362	34	0.89501	0.351312	19.055	34	0.97374	0.848735	19.979	55	1.0243	0.761433	22.454	55
P53999	Activated RNA polymerase II transcriptional coactivator p15	SUB1	9	9	60.6	14.395	2.5035e-67	0.99993	0.811348	40.189	23	0.9403	0.592331	17.523	23	1.0424	0.700573	44.898	16	1.1335	0.271295	18.291	16	0.84318	0.422947	14.656	7	0.8599	0.274714	5.2978	7
P54619-3	5-AMP-activated protein kinase subunit gamma-1	PRKAG1	4	4	15.9	38.532	3.9831e-09	0.99976	0.956734	70.057	4	0.98546	0.872515	5.5049	4	1.0783	0.923133	NaN	1	0.95499	0.748323	NaN	1	0.92692	0.906403	83.482	3	1.0169	0.808188	6.2515	3
P62244	40S ribosomal protein S15a	RPS15A	12	5	63.8	14.839	2.3294e-107	0.99929	0.957647	23.255	56	0.99979	0.958621	25.409	56	0.95207	0.674408	12.893	22	0.9675	0.850255	29.843	22	1.0584	0.530967	26.997	34	1.0091	0.933516	22.544	34
Q13263	Transcription intermediary factor 1-beta	TRIM28	26	26	34.5	88.549	0	0.99882	0.961648	25.852	59	1.0237	0.681231	40.821	59	0.98822	0.94628	23.295	20	1.0015	0.906741	18.873	20	1.0176	0.852141	27.304	39	1.0466	0.534745	48.261	39
Q9Y2W1	Thyroid hormone receptor-associated protein 3	THRAP3	25	25	23.1	108.66	1.7399e-76	0.99878	0.818088	25.924	46	0.96547	0.774901	25.126	46	1.0401	0.714228	24.761	35	1.0165	0.814073	23.607	35	0.93362	0.865131	26.96	11	0.82104	0.117119	18.912	11
E7ENU4	Double-stranded RNA-specific adenosine deaminase	ADAR	14	14	12.2	140.83	1.4472e-65	0.99834	0.820672	22.552	18	0.9322	0.537121	42.311	18	0.81109	0.291886	NaN	1	2.0868	0.00150931	NaN	1	1.0036	0.796892	22.71	17	0.91587	0.537417	39.114	17
Q86VV8	Rotatin	RTTN	3	3	1.2	248.63	8.514e-06	0.99775	0.824142	17.443	8	1.0762	0.429383	12.763	8	0.90629	0.470323	2.7301	3	0.99879	0.988258	4.5767	3	1.1711	0.165098	15.842	5	1.1045	0.226298	12.829	5
E9PQA6	Multivesicular body subunit 12A	FAM125A	2	2	11	28.703	8.9176e-14	0.99768	0.947057	25.623	3	1.0361	0.833868	10.545	3	1.5101	0.123509	NaN	1	0.90411	0.580349	NaN	1	0.97125	0.98259	3.7963	2	1.0737	0.573552	5.0396	2
Q01085	Nucleolysin TIAR	TIAL1	20	1	53.9	41.59	0	0.99763	0.971791	34.428	99	0.98918	0.925606	27.332	98	0.97903	0.876183	10.159	4	0.93247	0.588684	18.986	4	0.99763	0.982388	35.086	95	0.98918	0.869884	27.654	94
P50148	Guanine nucleotide-binding protein G(q) subunit alpha	GNAQ	8	8	29.5	42.142	2.5592e-196	0.99711	0.944403	15.512	7	1.0221	0.908049	18.011	7	1.0812	0.913994	11.454	2	1.0149	0.949767	6.8477	2	0.86975	0.661303	16.491	5	1.0221	0.780547	21.789	5
O60568	Procollagen-lysine,2-oxoglutarate 5-dioxygenase 3	PLOD3	27	27	40.9	84.784	1.2328e-301	0.99701	0.977082	47.883	64	1.0957	0.149027	18.019	64	1.113	0.352711	83.447	17	0.93754	0.624846	24.693	17	0.97703	0.867164	19.138	47	1.1156	0.118516	13.58	47
Q4KWH8	1-phosphatidylinositol 4,5-bisphosphate phosphodiesterase eta-1	PLCH1	2	2	1.1	189.22	3.9535e-05	0.99695	0.943658	8.7945	7	0.98765	0.886681	8.7797	7	0.88799	0.490228	0.36716	2	1.0211	0.970334	19.369	2	1.0274	0.693545	7.2311	5	0.98765	0.970237	3.9961	5
Q7Z4W1	L-xylulose reductase	DCXR	14	14	64.8	25.913	3.4996e-146	0.99688	0.978192	19.866	47	1.0386	0.528548	64.312	47	1.0465	0.676546	13.322	28	1.0657	0.541582	9.5332	28	0.90928	0.739133	26.073	19	1.012	0.899981	101.17	19
Q00535	Cyclin-dependent kinase 5	CDK5	12	11	49.7	33.304	2.9646e-111	0.99664	0.830685	47.797	15	1.0529	0.569128	17.963	15	1.507	0.027617	44.683	2	1.3902	0.0637809	34.16	2	0.9904	0.824834	47.974	13	0.96898	0.912507	11.521	13
P60981	Destrin	DSTN	6	4	26.7	18.506	1.9019e-23	0.99615	0.83358	17.587	10	1.142	0.164771	11.762	10	0.86884	0.341159	6.9641	4	1.0989	0.598733	10.796	4	1.1617	0.266796	12.478	6	1.142	0.216066	13.163	6
O43175	D-3-phosphoglycerate dehydrogenase	PHGDH	3	3	6	56.65	8.3815e-17	0.99603	0.834289	23.854	4	0.96156	0.745713	24.224	4	1.0385	0.982867	31.447	2	0.83935	0.261574	26.013	2	0.9902	0.85795	26.372	2	1.0714	0.477828	22.088	2
B4DUT8	Calponin-2	CNN2	16	16	62.1	35.943	9.6212e-213	0.99603	0.985454	16.834	29	1.0435	0.482865	17.738	29	1.0789	0.921239	0.35629	2	1.0069	0.923094	14.568	2	0.97395	0.849911	17.32	27	1.0435	0.563876	18.036	27
P33176	Kinesin-1 heavy chain	KIF5B	16	16	20.4	109.68	5.1302e-133	0.99575	0.835945	53.835	22	0.97339	0.834597	62.718	22	1.126	0.620348	28.301	6	0.97339	0.858077	24.205	6	0.96307	0.986453	59.427	16	0.97202	0.932969	72.551	16
P49368	T-complex protein 1 subunit gamma	CCT3	22	22	48.1	60.533	6.3732e-162	0.9957	0.988276	31.47	45	0.98349	0.86686	31.022	45	0.889	0.285139	19.598	8	0.90875	0.431486	25.801	8	1.0325	0.726985	32.745	37	0.99739	0.945032	31.38	37
Q13595	Transformer-2 protein homolog alpha	TRA2A	7	5	29.8	32.688	1.9369e-30	0.99552	0.936995	14.513	7	1.1315	0.412264	10.849	7	0.73333	0.144554	NaN	1	1.1315	0.673051	NaN	1	1.0171	0.740162	7.4276	6	1.1204	0.355541	11.882	6
Q13616	Cullin-1	CUL1	27	27	35.3	89.677	7.012e-157	0.99544	0.83778	23.705	30	1.196	0.0635239	24.422	30	1.2016	0.575068	NaN	1	0.91403	0.612415	NaN	1	0.99393	0.805603	23.92	29	1.2029	0.0367604	24.419	29
O75569	Interferon-inducible double stranded RNA-dependent protein kinase activator A	PRKRA	10	10	38	34.404	1.8547e-45	0.99536	0.838254	23.737	11	1.0363	0.68258	25.482	11	0.67047	0.0688797	NaN	1	0.68157	0.080067	NaN	1	1.0125	0.707675	21.384	10	1.0373	0.572877	23.115	10
Q9Y6N5	Sulfide:quinone oxidoreductase, mitochondrial	SQRDL	28	28	61.3	49.96	0	0.99507	0.993665	52.911	89	0.94582	0.502551	19.813	89	0.97064	0.812446	24.355	25	0.95144	0.727434	23.917	25	1.0043	0.968821	60.165	64	0.94278	0.4745	18.168	64
O15533-3	Tapasin	TAPBP	2	2	3.8	53.943	2.1027e-06	0.99483	0.933778	13.742	4	0.81193	0.0840616	5.3551	4	0.99483	0.830473	0.65438	2	0.78533	0.121989	6.4589	2	1.096	0.491333	21.734	2	0.82651	0.203348	4.2654	2
P52298	Nuclear cap-binding protein subunit 2	NCBP2	4	4	21.2	18.001	6.0271e-14	0.9948	0.841573	9.7171	6	0.95701	0.712057	9.2149	6	1.1476	0.716235	NaN	1	1.1786	0.545008	NaN	1	0.9717	0.944988	7.4134	5	0.95628	0.809279	4.3395	5
O75843	AP-1 complex subunit gamma-like 2	AP1G2	5	5	6	87.116	1.9736e-13	0.99473	0.933311	38.585	7	0.91481	0.445851	33.261	7	0.66039	0.0600959	NaN	1	0.91481	0.614954	NaN	1	1.0451	0.644625	38.455	6	0.9475	0.790146	36.428	6
Q03518	Antigen peptide transporter 1	TAP1	13	13	27.5	87.217	2.7878e-152	0.99472	0.842048	82.184	27	0.95792	0.718759	77.35	27	0.86282	0.322291	13.056	7	0.95387	0.758177	17.479	7	1.0055	0.74391	95.636	20	0.96979	0.91796	89.676	20
Q9UHV9	Prefoldin subunit 2	PFDN2	7	7	49.4	16.648	2.2841e-53	0.99464	0.842522	30.474	10	0.89653	0.354623	27.873	10	1.1261	0.777619	14.472	4	0.94682	0.720895	11.884	4	0.81458	0.32073	28.527	6	0.856	0.228411	33.848	6
O00299	Chloride intracellular channel protein 1	CLIC1	15	15	62.2	26.922	2.8541e-276	0.99464	0.997346	24.208	34	1.0664	0.302371	18.899	34	1.0515	0.647811	25.344	7	1.0524	0.609547	15.843	7	0.98582	0.916423	23.338	27	1.0794	0.282271	19.739	27
P62263	40S ribosomal protein S14	RPS14	9	9	41.1	16.273	4.5647e-250	0.99462	0.997517	22.092	36	0.99155	0.950114	11.432	36	0.97127	0.817214	35.259	12	0.96294	0.815078	8.9279	12	1.0026	0.983948	10.933	24	1.0374	0.623602	12.587	24
P62258	14-3-3 protein epsilon	YWHAE	14	11	53.3	29.174	5.8238e-50	0.99458	0.842879	31.696	12	1.0339	0.699835	32.158	12	0.61757	0.0049268	38.012	4	0.67413	0.0117636	42.728	4	1.065	0.546073	15.927	8	1.1176	0.289777	12.62	8
Q13724	Mannosyl-oligosaccharide glucosidase	MOGS	10	10	14.7	91.916	1.0895e-55	0.99456	0.932518	23.322	9	1.0487	0.769156	9.6569	9	1.5043	0.12758	NaN	1	1.1092	0.739508	NaN	1	0.9773	0.887759	18.411	8	1.0244	0.768451	9.7515	8
P31947	14-3-3 protein sigma	SFN	6	2	19.8	27.774	6.62e-23	0.99433	1	9.3671	5	1.1239	0.0674181	5.4797	5	1.095	0.427313	13.643	2	1.0782	0.482056	9.25	2	0.98636	0.919447	3.7829	3	1.1239	0.0948812	3.8151	3
P54136	Arginine--tRNA ligase, cytoplasmic	RARS	34	34	51.7	75.378	0	0.99407	0.998412	19.831	64	1.0073	0.868528	17.846	64	0.99545	0.998867	14.543	23	0.97222	0.886805	15.739	23	0.99269	0.95485	21.988	41	1.0251	0.752688	18.601	41
Q96QK1	Vacuolar protein sorting-associated protein 35	VPS35	20	20	28.6	91.706	3.006e-246	0.99403	0.846145	25.192	44	1.0367	0.679724	31.323	44	0.98368	0.911647	20.014	12	1.0364	0.697207	22.146	12	0.99772	0.785161	27.141	32	1.0367	0.576937	34.057	32
P46778	60S ribosomal protein L21	RPL21	16	16	66.9	18.565	1.1218e-171	0.99394	0.997618	16.951	49	1.0018	0.934342	16.314	49	0.84726	0.276192	22.753	4	0.83168	0.237538	21.447	4	1.0101	0.917517	16.006	45	1.0126	0.893075	13.918	45
P14174	Macrophage migration inhibitory factor	MIF	4	4	41.7	12.476	7.0887e-26	0.99364	0.848464	17.623	19	1.0583	0.534622	9.5761	19	1.0271	0.793612	12.988	14	1.0755	0.494548	9.4286	14	0.79307	0.248314	10.275	5	0.98129	0.986512	4.4641	5
Q13404	Ubiquitin-conjugating enzyme E2 variant 1	UBE2V1;TMEM189	6	6	40.1	16.495	4.4362e-31	0.99332	0.926734	13.155	6	1.0278	0.87759	21.707	6	0.97603	0.756545	NaN	1	1.0354	0.981599	NaN	1	1.0109	0.764456	14.672	5	1.0203	0.759583	24.244	5
O60826	Coiled-coil domain-containing protein 22	CCDC22	4	4	8.1	70.755	1.0301e-09	0.9933	0.850487	10.666	3	1.072	0.452784	19.058	3	1.066	0.56823	NaN	1	1.072	0.511042	NaN	1	0.92661	0.869555	9.8281	2	1.1323	0.543194	26.58	2
P55011	Solute carrier family 12 member 2	SLC12A2	14	14	15.2	131.45	4.2071e-93	0.9932	0.851082	67.517	27	1.0635	0.50258	24.415	27	1.0845	0.475415	84.506	13	1.1292	0.496643	26.005	13	0.87664	0.582409	35.229	14	0.94033	0.747412	22.858	14
P29466	Caspase-1;Caspase-1 subunit p20;Caspase-1 subunit p10;Caspase	CASP1	10	5	29.7	45.158	2.2334e-97	0.9932	0.851082	37.718	20	1.0026	0.939995	16.821	20	1.0094	0.906772	34.623	13	1.0773	0.486197	18.341	13	0.85385	0.469502	39.441	7	0.9342	0.681396	14.294	7
P21291	Cysteine and glycine-rich protein 1	CSRP1	7	7	50.8	20.567	1.3034e-198	0.993	0.852274	31.528	14	1.0646	0.495954	26.608	14	1.1267	0.617781	31.367	4	1.4433	0.0388918	16.873	4	0.8674	0.531583	29.411	10	0.94971	0.78323	19.363	10
A6NEM2	Host cell factor 1;HCF N-terminal chain 1;HCF N-terminal chain 2;HCF N-terminal chain 3;HCF N-terminal chain 4;HCF N-terminal chain 5;HCF N-terminal chain 6;HCF C-terminal chain 1;HCF C-terminal chain 2;HCF C-terminal chain 3;HCF C-terminal chain 4;HCF C-terminal chain 5;HCF C-terminal chain 6	HCFC1	5	5	3.2	213.47	8.1062e-18	0.99255	0.92314	22.118	12	1.0005	0.969753	16.12	12	1.5301	0.110352	NaN	1	1.2223	0.441963	NaN	1	0.97534	0.895333	17.039	11	0.98978	0.956051	15.958	11
P62753	40S ribosomal protein S6	RPS6	12	12	33.7	28.68	1.4985e-122	0.99234	0.987838	18.897	34	0.98061	0.837255	20.806	34	0.86954	0.343389	18.445	6	0.87825	0.404243	16.793	6	1.0164	0.862513	17.909	28	1.072	0.330096	19.283	28
Q8NEW0	Zinc transporter 7	SLC30A7	1	1	2.7	41.625	0.00074596	0.99188	0.920011	31.694	3	0.89182	0.332906	3.4365	3	0.99715	0.840383	0.7488	2	0.907	0.52944	2.3868	2	0.57595	0.010472	NaN	1	0.86117	0.463036	NaN	1
Q06830	Peroxiredoxin-1	PRDX1	30	25	96.5	22.11	0	0.99163	0.983494	27.749	531	0.96894	0.719187	26.97	531	0.9923	0.977358	28.261	201	0.98781	0.993713	23.432	201	0.98913	0.934952	27.439	330	0.94875	0.520398	28.808	330
P37108	Signal recognition particle 14 kDa protein	SRP14	11	11	50.7	14.57	1.8663e-174	0.99156	0.983066	34.917	40	1.0304	0.610156	19.942	40	1.0747	0.523322	14.856	17	1.2163	0.0969532	18.666	17	0.95277	0.732184	44.679	23	0.9725	0.719611	13.66	23
Q12906-7			40	2	50.3	95.807	0	0.99131	0.981535	30.273	304	0.91781	0.290272	29.628	305	0.91702	0.438263	39.242	44	0.91763	0.487778	26.032	44	1.0033	0.977715	28.56	260	0.91781	0.306197	30.238	261
P23396	40S ribosomal protein S3	RPS3	27	26	88.9	26.688	0	0.99087	0.978841	17.598	107	1.0529	0.402094	17.002	106	0.93269	0.538714	18.824	26	0.95404	0.747076	20.297	26	1.0142	0.88162	16.52	81	1.077	0.297203	14.763	80
P17066	Heat shock 70 kDa protein 6;Putative heat shock 70 kDa protein 7	HSPA6;HSPA7	12	1	16.3	71.027	8.9287e-268	0.99081	0.978473	16.983	30	0.94314	0.479558	15.818	30	0.98171	0.896617	10.703	15	0.94281	0.6632	8.8008	15	1.0056	0.957277	21.168	15	0.94347	0.479704	20.684	15
P61353	60S ribosomal protein L27	RPL27	15	15	61.8	15.798	3.1465e-164	0.99072	0.977922	13.546	46	0.95885	0.621079	30.68	46	0.97236	0.825471	12.256	19	0.96048	0.796182	14.111	19	1.0303	0.744987	12.9	27	0.94912	0.523306	38.304	27
Q15029	116 kDa U5 small nuclear ribonucleoprotein component	EFTUD2	20	19	21.7	109.43	1.105e-55	0.99004	0.869971	15.436	19	1.0768	0.426106	18.918	19	0.91913	0.51873	7.6674	7	0.76341	0.0841992	16.297	7	1.0483	0.60901	15.43	12	1.1146	0.300014	12.302	12
O00178	GTP-binding protein 1	GTPBP1	15	15	28.8	72.453	9.8375e-73	0.98995	0.870511	27.491	29	0.92495	0.48962	20.434	29	1.074	0.936746	16.225	2	1.0388	0.969848	34.304	2	0.98995	0.827298	28.131	27	0.92495	0.622427	19.845	27
O43809	Cleavage and polyadenylation specificity factor subunit 5	NUDT21	8	8	33.5	26.227	1.8975e-41	0.98973	0.871831	26.099	15	0.97635	0.857049	24.95	15	0.88548	0.39615	48.963	3	1.2889	0.153703	27.303	3	1.0079	0.73139	20.699	12	0.95526	0.820283	18.241	12
Q9NRA8-3	Eukaryotic translation initiation factor 4E transporter	EIF4ENIF1	32	32	42.2	108.33	0	0.98925	0.968913	67.331	80	0.9923	0.957868	20.963	80	0.99118	0.968834	22.021	33	1.0443	0.653158	16.874	33	0.96953	0.825184	86.237	47	0.94208	0.46925	22.95	47
Q14103-2		HNRNPD	23	1	41.7	36.272	0	0.9892	0.907491	15.48	3	0.89508	0.347857	13.051	3	0.99617	0.836197	21.884	2	0.99703	0.979295	15.256	2	0.9892	0.946382	NaN	1	0.87792	0.636947	NaN	1
Q92608	Dedicator of cytokinesis protein 2	DOCK2	61	60	33.3	211.95	0	0.98889	0.966705	26.086	94	0.98115	0.842797	21.312	94	0.94069	0.593396	31.137	24	0.94088	0.649069	15.21	24	0.98915	0.935064	24.347	70	1.0078	0.948622	23.004	70
P09496	Clathrin light chain A	CLTA	3	3	10.5	27.076	1.4545e-08	0.9888	0.905621	23.026	5	1.165	0.306764	26.133	5	0.92193	0.589749	9.9025	2	1.1607	0.591629	23.808	2	1.3787	0.0745338	24.292	3	1.165	0.230837	32.21	3
P10599	Thioredoxin	TXN	9	9	58.1	11.737	1.8826e-96	0.98878	0.96603	33.728	30	0.98177	0.849165	62.158	30	0.9036	0.360367	64.778	8	0.76889	0.0172383	44.953	8	1.0048	0.964378	13.083	22	1.0187	0.823641	60.955	22
Q14699	Raftlin	RFTN1	17	17	31	63.145	8.5126e-111	0.98823	0.880851	28.227	29	0.94518	0.626562	14.718	29	0.92319	0.476675	24.905	10	0.91537	0.473139	17.084	10	1.0218	0.71722	30.465	19	0.98122	0.986017	13.409	19
O75165	DnaJ homolog subfamily C member 13	DNAJC13	32	32	16.3	254.41	3.0563e-127	0.98807	0.881815	28.186	38	0.98928	0.955441	32.783	38	0.73997	0.0677575	30.231	3	0.7605	0.0799193	10.836	3	1.0037	0.796444	27.841	35	1.023	0.743014	33.531	35
Q12931	Heat shock protein 75 kDa, mitochondrial	TRAP1	20	20	33.1	80.109	3.0691e-87	0.98803	0.882056	44.73	25	1.0632	0.504396	32.567	25	0.8998	0.446591	32.528	7	0.81587	0.192427	32.038	7	1.0073	0.734511	47.379	18	1.1063	0.219931	27.89	18
P26368	Splicing factor U2AF 65 kDa subunit	U2AF2	14	14	36.2	53.5	2.6197e-151	0.988	0.961244	34.154	22	0.99473	0.982976	21.089	22	1.0292	0.78055	37.742	15	1.0054	0.882338	11.539	15	0.79381	0.250628	27.149	7	0.97214	0.933776	33.609	7
Q8IZ07	Ankyrin repeat domain-containing protein 13A	ANKRD13A	11	10	20.7	67.618	1.4425e-43	0.98796	0.882478	30.53	19	1.063	0.505609	32.161	19	1.1897	0.137979	31.623	9	1.2652	0.0485257	31.403	9	0.94615	0.928769	24.617	10	0.92155	0.637925	23.03	10
O95747	Serine/threonine-protein kinase OSR1	OXSR1	13	11	26.9	58.022	1.1207e-67	0.9874	0.885855	13.852	14	0.98462	0.919972	19.226	14	1.026	0.963306	7.9938	3	0.97569	0.869898	7.2491	3	0.96682	0.957281	15.228	11	0.99364	0.903541	21.58	11
P07814	Bifunctional glutamate/proline--tRNA ligase;Glutamate--tRNA ligase;Proline--tRNA ligase	EPRS	59	59	42.1	170.59	0	0.98724	0.956579	30.455	128	0.98417	0.873867	21.393	128	0.97276	0.828503	20.394	37	0.95591	0.761274	19.165	37	0.99562	0.971195	33.749	91	0.99761	0.947047	22.272	91
O00410-3	Importin-5	IPO5	16	14	17.6	125.54	1.5035e-130	0.98703	0.888088	16.915	19	0.89196	0.30117	25.192	19	0.96062	0.685661	12.125	6	0.85825	0.326681	33.323	6	0.98741	0.870889	18.449	13	0.91265	0.51741	20.449	13
Q9BTV4	Transmembrane protein 43	TMEM43	6	6	21.2	44.875	7.1703e-19	0.98677	0.896128	44.805	5	0.91865	0.466332	50.842	5	1.4388	0.053435	53.334	2	1.0483	0.794792	18.678	2	0.83035	0.452086	31.125	3	0.91014	0.679197	63.346	3
P61962	DDB1- and CUL4-associated factor 7	DCAF7	8	8	25.1	38.926	3.827e-107	0.98637	0.892077	17.126	14	1.0271	0.749769	14.032	14	1.0773	0.510332	16.184	5	1.2668	0.0473932	11.77	5	0.95882	0.996954	18.27	9	0.99053	0.929145	12.235	9
P34932	Heat shock 70 kDa protein 4	HSPA4	27	24	35.4	94.33	1.8799e-133	0.98633	0.892319	61.135	34	0.89766	0.330173	20.036	34	0.95553	0.699666	27.104	19	0.93182	0.584105	21.686	19	0.99498	0.799918	83.362	15	0.89292	0.43403	18.198	15
Q96DA6	Mitochondrial import inner membrane translocase subunit TIM14	DNAJC19	7	7	47.4	12.498	4.619e-23	0.98621	0.893509	13.323	8	1.0266	0.883975	9.3625	8	1.0307	0.983163	8.9495	6	1.0316	0.865457	9.9065	6	0.86336	0.575969	18.005	2	0.97886	0.993397	8.2453	2
Q96RQ9-2	L-amino-acid oxidase	IL4I1	3	3	6.5	65.327	1.7544e-09	0.98609	0.89377	21.757	6	0.70705	0.0012461	39.866	6	0.91068	0.486663	21.284	3	0.43972	1.59503e-07	16.796	3	1.0696	0.529487	7.054	3	0.93707	0.676109	2.7691	3
Q16630-2	Cleavage and polyadenylation specificity factor subunit 6	CPSF6	5	5	13.4	63.47	9.3431e-71	0.98589	0.892012	25.191	9	1.2183	0.182881	37.133	9	1.1431	0.728852	2.6395	3	1.3588	0.213247	7.2746	3	0.90213	0.799441	25.552	6	1.154	0.257829	46.741	6
Q99832	T-complex protein 1 subunit eta	CCT7	28	28	50.8	59.366	9.855e-222	0.98577	0.947549	21.424	43	0.95649	0.598854	20.323	43	0.98725	0.938883	8.8068	8	0.91646	0.480173	10.525	8	0.98577	0.916143	23.406	35	0.96336	0.64025	21.959	35
P49207	60S ribosomal protein L34	RPL34	6	6	29.9	13.293	5.7475e-22	0.98533	0.944845	8.4747	18	0.98637	0.896566	42.073	18	0.97027	0.809648	8.8752	11	0.98569	0.991199	53.476	11	1.0408	0.660819	6.5092	7	0.99933	0.962796	5.6655	7
Q86UA1	Pre-mRNA-processing factor 39	PRPF39	36	36	57.4	78.429	0	0.98521	0.944107	32.501	151	0.99962	0.960679	33.741	151	0.9257	0.492738	26.695	17	1.027	0.751426	22.339	17	0.99013	0.940545	33.24	134	0.98892	0.867509	34.894	134
P62424	60S ribosomal protein L7a	RPL7A	20	20	51.9	29.995	1.0648e-286	0.98499	0.942755	25.378	85	0.98479	0.880259	92.343	85	0.87592	0.226609	18.67	22	0.87981	0.273289	14.443	22	1.0283	0.761508	25.003	63	1.009	0.934676	105.92	63
O43670-4	Zinc finger protein 207	ZNF207	4	4	10.7	52.693	1.3264e-75	0.98463	0.886116	16.911	9	1.0046	0.996146	22.34	9	1.0047	0.87264	10.574	3	1.0837	0.65445	15.335	3	0.96862	0.959733	18.872	6	0.93349	0.651949	24.2	6
O94973-2	AP-2 complex subunit alpha-2	AP2A2	28	12	30.5	104.09	9.6131e-194	0.98419	0.884057	19.653	17	1.1883	0.0734029	41.51	17	1.1942	0.400998	7.4625	2	1.6161	0.00685619	7.4316	2	0.97339	0.936925	20.296	15	1.1153	0.297602	43.65	15
O43837	Isocitrate dehydrogenase [NAD] subunit beta, mitochondrial	IDH3B	14	14	39.5	42.183	1.7539e-121	0.98391	0.906989	15.567	26	1.0143	0.847449	37.471	26	1.077	0.511821	17.797	8	1.1898	0.137563	57.615	8	0.95866	0.996128	13.576	18	0.99219	0.915458	22.319	18
P23258	Tubulin gamma-1 chain;Tubulin gamma-2 chain	TUBG1;TUBG2	25	25	69.6	51.169	0	0.98381	0.935499	30.326	68	0.989	0.923745	31.856	68	0.94306	0.609978	28.766	45	0.92762	0.554848	22.816	45	1.0608	0.514472	33.842	23	1.0628	0.397002	45.048	23
P17858	6-phosphofructokinase, liver type	PFKL	32	27	47.1	85.018	0	0.98367	0.934638	37.92	90	0.98755	0.908756	35.265	90	1.0796	0.499009	55.295	38	1.0649	0.545538	51.028	38	0.91765	0.546136	14.332	52	0.89779	0.201836	16.432	52
B4DXJ1	Protein SEC13 homolog	SEC13	10	10	37.8	40.746	0	0.98346	0.933346	14.621	21	1.0367	0.546896	21.243	21	0.97874	0.873973	9.4113	4	1.2157	0.0977441	21.553	4	0.98346	0.903201	15.822	17	1.0246	0.758149	20.249	17
J3QQ67	60S ribosomal protein L18	RPL18	12	12	46.3	21.728	1.2199e-211	0.98346	0.933346	14.087	38	0.96746	0.70452	11.885	38	0.91376	0.418609	12.77	13	0.89394	0.345443	13.074	13	1.0043	0.968821	12.483	25	0.97622	0.752638	10.661	25
Q96HS1	Serine/threonine-protein phosphatase PGAM5, mitochondrial	PGAM5	15	15	49.5	32.004	5.5694e-93	0.98278	0.929162	59.265	35	0.96113	0.642832	57.633	35	0.96461	0.702338	26.888	5	0.89506	0.475671	10.003	5	0.98753	0.925998	63.361	30	0.97769	0.765784	62.254	30
B5MBZ0	Echinoderm microtubule-associated protein-like 4	EML4	11	11	12	110.18	3.7428e-76	0.98242	0.916055	25.186	17	1.0802	0.407846	22.094	17	1.0128	0.884659	19.718	12	1.0502	0.621231	21.119	12	0.7605	0.235544	30.849	5	1.1316	0.380062	21.938	5
P08708	40S ribosomal protein S17;40S ribosomal protein S17-like	RPS17;RPS17L	12	12	72.6	15.55	0	0.98241	0.926886	13.735	43	1.0216	0.704243	13.192	43	0.9588	0.723762	12.337	13	0.96119	0.801629	16.652	13	0.98813	0.929357	14.49	30	1.0308	0.691545	11.684	30
P47914	60S ribosomal protein L29	RPL29	3	3	18.9	17.752	2.2212e-19	0.98211	0.92504	15.012	14	0.96427	0.673208	13.039	14	0.97171	0.732192	17.729	8	0.91777	0.579812	16.498	8	0.98211	0.895636	9.5568	6	0.96427	0.64802	4.3126	6
P30050	60S ribosomal protein L12	RPL12	13	13	69.1	17.818	0	0.98183	0.923316	11.664	45	0.95031	0.542189	11.469	45	0.93568	0.558907	10.029	15	0.92693	0.550098	8.0546	15	1.0102	0.916637	12.155	30	0.97342	0.727745	12.746	30
P42677	40S ribosomal protein S27	RPS27	5	3	40.5	9.461	7.3762e-71	0.9818	0.923132	19.41	16	1.0261	0.655348	11.497	16	1.0126	0.885955	14.931	7	0.97028	0.842098	5.9508	7	0.93185	0.619394	22.571	9	1.1146	0.121665	10.507	9
P51692	Signal transducer and activator of transcription 5B;Signal transducer and activator of transcription 5A	STAT5B;STAT5A	20	20	31.4	89.865	1.172e-145	0.98158	0.921178	21.677	24	0.832	0.0908039	28.807	24	1.2811	0.210816	9.1596	5	1.2433	0.221246	37.371	5	0.9032	0.707934	17.848	19	0.82481	0.151291	21.106	19
P11021	78 kDa glucose-regulated protein	HSPA5	56	54	65.6	72.332	0	0.98126	0.919808	25.667	423	0.94172	0.467585	27.19	423	0.99996	0.968891	24.392	243	0.90371	0.401061	21.895	243	0.95583	0.749037	26.091	180	1.0244	0.760338	31.525	180
Q9Y6Q6	Tumor necrosis factor receptor superfamily member 11A	TNFRSF11A	4	4	4.1	66.033	5.0429e-10	0.98125	0.870296	20.439	6	1.0244	0.895719	17.318	6	1.0539	0.998783	20.146	5	0.93998	0.698024	17.88	5	0.8496	0.642145	NaN	1	1.1275	0.55593	NaN	1
O94906	Pre-mRNA-processing factor 6	PRPF6	7	7	8.3	106.92	7.2104e-26	0.98075	0.867955	15.627	8	0.96732	0.755965	15.148	8	1.0788	0.806842	19.637	4	0.98049	0.89457	21.019	4	0.98075	0.945644	13.021	4	0.94513	0.845325	8.7248	4
P55060	Exportin-2	CSE1L	19	19	22.5	110.42	7.4039e-91	0.98047	0.914945	27.652	23	0.96474	0.677794	28.993	23	0.98063	0.769962	8.5679	5	0.88203	0.419836	4.627	5	0.96601	0.805534	30.539	18	0.99586	0.931017	32.746	18
O43813	LanC-like protein 1	LANCL1	6	6	15	45.283	1.6872e-14	0.9804	0.928386	4.3389	7	0.92514	0.49084	31.885	7	0.95782	0.674007	2.8104	2	1.0854	0.648075	11.528	2	0.98639	0.875637	4.4318	5	0.88698	0.370585	38.554	5
P62136	Serine/threonine-protein phosphatase PP1-alpha catalytic subunit;Serine/threonine-protein phosphatase	PPP1CA	10	5	31.2	37.512	7.4748e-290	0.98038	0.928509	46.542	14	1.0042	0.927198	9.525	14	2.3653	1.27635e-06	96.814	2	0.96053	0.792126	6.6526	2	0.96478	0.969002	16.908	12	1.0173	0.716294	10.136	12
Q14558-2	Phosphoribosyl pyrophosphate synthase-associated protein 1	PRPSAP1	12	10	39.2	42.467	2.4395e-95	0.98023	0.929426	18.476	14	1.0821	0.397872	41.633	14	0.81638	0.196634	28.726	2	0.95036	0.740371	36.478	2	1.0181	0.679327	16.196	12	1.0821	0.317771	43.202	12
H0YBZ2	HLA class II histocompatibility antigen gamma chain	CD74	8	8	26.9	34.979	7.4428e-155	0.98003	0.93065	31.293	32	0.91473	0.426119	44.211	32	1.2326	0.0754282	21.341	14	0.96932	0.864336	16.944	14	0.76972	0.171644	16.413	18	0.78328	0.0628919	57.761	18
Q08945	FACT complex subunit SSRP1	SSRP1	24	24	36.2	81.074	7.8904e-167	0.97982	0.910943	46.383	69	0.99638	1	36.535	69	0.97583	0.851819	38.665	35	0.98598	0.993438	12.664	35	0.9878	0.839111	53.135	34	1.0275	0.641137	50.823	34
P68036-3	Ubiquitin-conjugating enzyme E2 L3	UBE2L3	7	7	38.7	24.003	4.957e-119	0.97973	0.910388	13.647	16	0.99004	0.934499	11.001	16	0.85751	0.306121	21.112	2	1.0427	0.818205	14.753	2	0.98131	0.891152	12.836	14	0.99004	0.877742	10.75	14
P46779	60S ribosomal protein L28	RPL28	15	15	64.2	15.747	3.1628e-196	0.97967	0.910019	21.74	53	0.98396	0.871702	11.699	53	0.98806	0.94506	30.613	20	0.96851	0.858067	8.039	20	0.97225	0.840395	14.512	33	0.99549	0.927628	13.403	33
H3BLZ8	Probable ATP-dependent RNA helicase DDX17	DDX17	44	35	54	80.439	0	0.9796	0.909588	29.11	277	1.0247	0.670391	31.142	277	1.2023	0.116197	18.532	28	1.1533	0.215877	13.761	28	0.96785	0.8158	29.486	249	1.0194	0.815777	32.319	249
P40818	Ubiquitin carboxyl-terminal hydrolase 8;Ubiquitin carboxyl-terminal hydrolase	USP8	8	8	9.2	127.52	1.0695e-22	0.97943	0.861776	51.664	9	0.93312	0.547165	23.396	9	0.97943	0.767196	96.644	3	1.0832	0.821278	15.611	3	1.0001	0.80166	19.91	6	0.81543	0.293752	22.658	6
O43561	Linker for activation of T-cells family member 1	LAT	8	8	51.9	27.929	0	0.97943	0.908541	42.731	81	0.9209	0.310462	45.039	81	1.0367	0.734637	41.511	40	1.0343	0.709155	46.447	40	0.92168	0.566598	44.318	41	0.87219	0.10776	44.168	41
Q9Y3U8	60S ribosomal protein L36	RPL36	7	7	38.1	12.254	1.0932e-26	0.97894	0.905524	9.3287	14	0.96192	0.65043	8.2037	14	0.97894	0.762788	8.2176	8	0.94979	0.737486	9.652	8	0.99532	0.969523	10.445	6	0.9813	0.798263	6.6599	6
Q93009	Ubiquitin carboxyl-terminal hydrolase 7;Ubiquitin carboxyl-terminal hydrolase	USP7	26	26	24.1	128.3	1.4935e-192	0.97893	0.937387	33.929	32	1.024	0.773013	37.657	32	1.1449	0.553269	62.239	6	0.89096	0.457765	24.418	6	0.94703	0.935767	17.446	26	1.0288	0.63185	39.668	26
P46459	Vesicle-fusing ATPase	NSF	12	12	17.6	82.593	3.1018e-37	0.97823	0.856158	11.041	8	0.81147	0.0832422	23.574	8	0.91102	0.557175	NaN	1	0.75137	0.181188	NaN	1	1.0173	0.736541	11.337	7	0.86235	0.2542	25.349	7
P62829	60S ribosomal protein L23	RPL23	9	9	51.4	14.865	6.9107e-86	0.97774	0.898134	22.643	27	1.0007	0.947617	16.444	27	0.92666	0.498945	27.074	16	0.9954	0.94527	16.981	16	0.99406	0.962497	14.157	11	1.0027	0.99361	16.266	11
Q8N961	Ankyrin repeat and BTB/POZ domain-containing protein 2	ABTB2	3	3	2.4	113.65	3.0036e-06	0.97756	0.853022	15.641	4	0.92267	0.488226	16.638	4	1.1152	0.809766	NaN	1	1.1915	0.512995	NaN	1	0.85687	0.663421	15.703	3	0.85141	0.552908	9.9949	3
P04899-4	Guanine nucleotide-binding protein G(i) subunit alpha-2	GNAI2	10	6	30.9	41.548	1.5206e-75	0.97754	0.945917	26.191	26	1.023	0.780571	15.093	26	1.0827	0.483998	16.725	12	1.0096	0.856288	13.179	12	0.8026	0.268129	25.701	14	1.0302	0.621926	16.973	14
A3KMH1	Uncharacterized protein KIAA0564	KIAA0564	45	45	26.8	214.82	1.218e-237	0.97734	0.947146	27.916	51	1.0539	0.562645	35.061	51	1.3526	0.285502	20	3	1.616	0.0068634	40.089	3	0.96651	0.95906	27.398	48	1.0529	0.473084	34.287	48
Q86SZ2	Trafficking protein particle complex subunit 6B	TRAPPC6B	6	6	39.9	17.983	7.382e-26	0.97709	0.850822	5.6833	7	1.0391	0.818269	5.7056	7	0.98268	0.777383	6.262	4	1.0819	0.661238	5.4681	4	0.9427	0.974008	4.581	3	1.0351	0.713304	4.7932	3
P35606	Coatomer subunit beta	COPB2	14	14	19.5	102.49	4.7739e-73	0.97705	0.948929	35.333	24	0.95852	0.723186	26.318	24	1.0741	0.826709	20.791	9	0.93814	0.679014	21.623	9	0.945	0.922938	41.37	15	0.97789	0.962449	28.066	15
P14735	Insulin-degrading enzyme	IDE	8	8	9	117.97	1.7673e-31	0.97671	0.849044	17.303	8	0.92153	0.481971	14.136	8	0.99343	0.811102	NaN	1	1.0152	0.950764	NaN	1	0.96435	0.938242	18.64	7	0.89684	0.502389	14.451	7
P27797	Calreticulin	CALR	14	14	28.8	48.141	2.1429e-63	0.97663	0.951512	15.144	29	0.9233	0.479084	26.527	29	1.0121	0.889198	18.253	13	0.78064	0.0252964	29.117	13	0.9536	0.969934	12.7	16	1.0244	0.663557	18.017	16
Q8ND56	Protein LSM14 homolog A	LSM14A	19	19	33.5	50.529	1.0837e-188	0.9765	0.890498	21.401	30	0.96662	0.696233	13.435	30	1.0027	0.950764	14.361	16	1.0209	0.787572	16.665	16	0.96127	0.989241	27.774	14	0.93671	0.697655	8.2893	14
J3KN36	Nodal modulator 2;Nodal modulator 3;Nodal modulator 1	NOMO2;NOMO3;NOMO1	8	8	7.2	139.38	5.9351e-57	0.97633	0.847265	16.98	13	0.97437	0.801017	22.027	13	1.1355	0.750441	NaN	1	0.87545	0.490578	NaN	1	0.9675	0.96511	16.846	12	0.98761	0.970504	22.485	12
Q9BUP3-3	Oxidoreductase HTATIP2	HTATIP2	9	9	34.4	30.13	5.1495e-25	0.97615	0.954466	94.627	12	1.0989	0.316866	125.39	12	0.85519	0.400231	NaN	1	1.3634	0.0811919	NaN	1	0.98267	0.867544	99.16	11	1.0813	0.321473	128.94	11
Q9Y4W6	AFG3-like protein 2	AFG3L2	21	20	22.7	88.583	8.8948e-136	0.97609	0.954835	14.078	26	0.94454	0.622035	30.923	26	1.243	0.480306	NaN	1	1.4253	0.144447	NaN	1	0.97331	0.846327	13.534	25	0.94354	0.742362	30.68	25
P62873	Guanine nucleotide-binding protein G(I)/G(S)/G(T) subunit beta-1	GNB1	11	6	32.6	37.377	8.3026e-177	0.97566	0.957484	51.881	20	1.0708	0.459617	21.889	20	1.1612	0.199919	66.441	10	1.0708	0.516775	12.751	10	0.8842	0.612465	13.926	10	1.1219	0.170423	29.034	10
Q9P035	3-hydroxyacyl-CoA dehydratase 3	PTPLAD1	9	9	27.3	43.159	2.4826e-70	0.97554	0.958223	50.958	21	0.87591	0.22804	25.408	21	1.1715	0.466972	76.96	5	0.9803	0.893594	18.623	5	0.87828	0.59017	32.408	16	0.78769	0.0539186	25.003	16
P24752	Acetyl-CoA acetyltransferase, mitochondrial	ACAT1	19	19	52.5	45.199	0	0.97552	0.884463	17.116	59	0.95892	0.621743	11.595	59	1.0462	0.678291	12.754	27	0.94108	0.650529	11.843	27	0.87766	0.360926	15.981	32	0.97355	0.728896	11.446	32
P49588	Alanine--tRNA ligase, cytoplasmic	AARS	41	41	42.8	106.81	0	0.97549	0.884278	23.748	89	1.0136	0.7947	27.878	89	0.95855	0.721912	21.555	26	0.88717	0.309622	15.795	26	0.98007	0.884202	24.724	63	1.0562	0.4501	29.623	63
B4DGP8	Calnexin	CANX	24	24	33.2	71.502	6.311e-198	0.97468	0.87929	31.596	56	0.98787	0.912064	32.603	56	1.0697	0.548863	23.621	22	0.97378	0.898903	19.565	22	0.92144	0.565372	33.226	34	0.99725	0.94375	39.08	34
Q8WY22	BRI3-binding protein	BRI3BP	3	3	17.1	27.835	2.5655e-77	0.97443	0.838374	23.31	5	0.97413	0.799477	7.4878	5	0.94878	0.636698	8.0253	2	0.9402	0.689278	10.874	2	0.97443	0.931973	32.296	3	0.97413	0.950544	6.6749	3
P62249	40S ribosomal protein S16	RPS16	22	22	80.1	16.445	3.4963e-191	0.97428	0.876828	11.939	67	0.983	0.861815	14.989	67	0.96462	0.76711	12.919	18	0.9714	0.880448	14.412	18	0.97708	0.867444	11.7	49	0.98395	0.822255	15.34	49
B4DDH6	Ceroid-lipofuscinosis neuronal protein 6	CLN6	3	3	9.6	39.483	1.3971e-19	0.97426	0.837578	47.392	4	0.94718	0.630506	11.026	4	0.9228	0.532895	NaN	1	0.84707	0.287169	NaN	1	1.0286	0.700018	57.362	3	1.0062	0.866245	9.614	3
Q92499	ATP-dependent RNA helicase DDX1	DDX1	59	59	67.2	82.431	0	0.97417	0.87615	30.565	290	0.99389	0.9743	26.164	290	0.88821	0.281364	25.237	29	0.95899	0.78477	12.738	29	0.98147	0.892049	30.901	261	0.99645	0.936422	27.207	261
O94762	ATP-dependent DNA helicase Q5	RECQL5	6	6	5.8	108.86	1.6397e-14	0.97403	0.875289	29.451	6	0.92046	0.4612	34.434	6	1.3177	0.339081	NaN	1	1.0556	0.912487	NaN	1	0.8882	0.406236	26.808	5	0.81757	0.0187464	36.166	5
U3KPW6			31	1	30.9	107.69	1.3676e-206	0.97403	0.875289	35.577	58	1.0093	0.844883	37.802	58	0.98884	0.951007	40.833	38	1.0321	0.721775	16.622	38	0.911	0.748002	16.734	20	0.9719	0.932161	60.859	20
Q04206	Transcription factor p65	RELA	10	10	22.3	60.218	5.0845e-96	0.97367	0.969761	14.682	17	1.0326	0.709264	15.104	17	1.0416	0.705309	15.736	7	1.2005	0.119707	16.058	7	0.95223	0.959534	13.6	10	0.97921	0.971798	10.252	10
P84098	60S ribosomal protein L19	RPL19	13	13	43.9	23.466	3.3343e-260	0.97345	0.871718	30.645	69	1.0311	0.602949	20.933	69	0.92256	0.472683	44.088	28	1.0075	0.869282	25.92	28	1.0209	0.823818	16.83	41	1.0522	0.484322	17.068	41
P08107	Heat shock 70 kDa protein 1A/1B	HSPA1A	48	23	70.4	70.051	0	0.97327	0.87061	26.765	276	0.9705	0.734735	23.231	276	1.0098	0.904162	32.383	155	0.98383	0.976819	28.033	155	0.94033	0.664526	16.318	121	0.93729	0.434096	14.725	121
H7BY58	Protein-L-isoaspartate O-methyltransferase;Protein-L-isoaspartate(D-aspartate) O-methyltransferase	PCMT1	12	12	46.5	30.358	0	0.97311	0.869625	33.289	57	1.0363	0.550803	36.584	57	1.0347	0.746763	23.703	41	1.0645	0.547522	30.02	41	0.82041	0.166671	46.343	16	0.88117	0.136018	44.068	16
E9PK25	Cofilin-1	CFL1	21	19	71.6	22.728	0	0.97272	0.867225	22.156	76	1.0106	0.829613	15.699	76	1.0883	0.457618	18.793	19	1.0582	0.579337	13.101	19	0.95803	0.761195	22.689	57	0.9944	0.917643	16.303	57
Q9GZR7	ATP-dependent RNA helicase DDX24	DDX24	13	13	18.6	96.331	4.3008e-59	0.97261	0.82986	26.799	13	0.96703	0.754121	25.061	13	1.0688	0.953307	NaN	1	1.2313	0.422637	NaN	1	0.93891	0.892019	27.877	12	0.93339	0.651278	24.896	12
Q6ZSR9	Uncharacterized protein FLJ45252		4	4	18.3	37.976	1.083e-16	0.97194	0.826727	20.662	7	1.1895	0.24353	17.442	7	1.0934	0.875953	NaN	1	1.1895	0.517871	NaN	1	0.95225	0.98626	20.695	6	1.101	0.423045	18.393	6
P46776	60S ribosomal protein L27a	RPL27A	8	8	44.6	16.561	2.0815e-69	0.9718	0.861563	16.523	26	0.95434	0.57888	17.327	26	0.91731	0.440033	12.084	11	0.90631	0.416614	9.2514	11	1.0049	0.96349	16.768	15	0.99033	0.880392	20.068	15
Q12905	Interleukin enhancer-binding factor 2	ILF2	16	16	42.1	43.062	1.2164e-200	0.97164	0.860579	25.652	51	0.90932	0.239125	26.763	51	0.95161	0.671069	22.119	8	0.90865	0.430871	23.419	8	0.98005	0.884089	26.259	43	0.90932	0.258523	27.582	43
P36578	60S ribosomal protein L4	RPL4	28	28	55	47.697	5.4962e-269	0.97164	0.860579	23.048	103	0.95498	0.584797	18.777	103	0.8557	0.152662	19.078	34	0.91456	0.467943	12.953	34	1.0023	0.986621	23.505	69	0.96878	0.686976	21.009	69
Q9P253	Vacuolar protein sorting-associated protein 18 homolog	VPS18	37	37	37.1	110.18	0	0.97153	0.859902	22.389	103	1.0011	0.942786	23.923	103	0.95966	0.730132	25.205	59	1.0145	0.82623	25.169	59	0.97583	0.86044	18.175	44	0.994	0.91398	22.358	44
P18621-3	60S ribosomal protein L17	RPL17	12	12	46.5	26.372	1.202e-100	0.97144	0.859349	35.774	59	0.95842	0.617007	47.931	59	0.95143	0.669764	12.509	15	0.86528	0.20968	12.703	15	0.97861	0.876018	40.925	44	0.99344	0.908851	54.892	44
Q86VQ1	Glucocorticoid-induced transcript 1 protein	GLCCI1	24	24	50.6	58.023	0	0.97122	0.857995	21.747	39	1.0252	0.665001	15.643	39	1.0541	0.633123	34.96	10	1.1005	0.386752	10.249	10	0.95424	0.740271	15.767	29	0.99128	0.88908	17.046	29
Q32Q12	Nucleoside diphosphate kinase;Nucleoside diphosphate kinase B;Putative nucleoside diphosphate kinase	NME1-NME2;NME2;NME1;NME2P1	14	4	53.1	32.642	1.6713e-60	0.97116	0.857626	13.819	27	0.98781	0.911443	10.955	27	0.98608	0.929958	13.723	13	0.90343	0.399404	9.7982	13	0.96419	0.972398	13.388	14	1.0393	0.604668	10.579	14
Q06323	Proteasome activator complex subunit 1	PSME1	13	13	50.2	28.723	2.8839e-209	0.97002	0.992362	25.044	23	1.0993	0.315094	16.749	23	0.95648	0.668446	39.188	5	1.144	0.451273	7.4353	5	0.98162	0.873404	18.985	18	1.0843	0.30775	18.617	18
Q92609-2	TBC1 domain family member 5	TBC1D5	14	14	23.7	91.215	2.3413e-64	0.9698	0.816723	21.354	18	0.93847	0.579675	49.135	18	0.98308	0.780376	21.795	5	0.99752	0.981792	21.182	5	0.9554	0.975523	22.011	13	0.91546	0.534852	56.062	13
Q96AX1	Vacuolar protein sorting-associated protein 33A	VPS33A	31	31	57	67.61	0	0.96942	0.846927	27.197	79	1.0455	0.464913	27.543	79	0.96942	0.803225	24.731	21	1.1255	0.296553	11.002	21	0.9679	0.816079	28.121	58	0.981	0.795554	30.365	58
P39019	40S ribosomal protein S19	RPS19	17	17	71	16.06	7.0292e-123	0.96915	0.845267	14.359	58	0.97262	0.755998	23.094	58	0.93892	0.581121	14.818	26	0.9336	0.596677	10.928	26	0.99525	0.969133	13.325	32	0.99376	0.911782	29.66	32
Q96BI1	Solute carrier family 22 member 18	SLC22A18	4	4	9	44.845	2.7521e-24	0.96879	1	9.404	9	0.90034	0.344348	22.123	9	1.0577	0.613082	6.0109	4	1.1193	0.317311	10.605	4	0.9404	0.899589	4.9079	5	0.87328	0.386074	16.169	5
Q96C19	EF-hand domain-containing protein D2	EFHD2	13	13	42.9	26.697	5.949e-114	0.96859	0.841826	24.541	23	1.0435	0.482865	13.59	23	1.1268	0.617415	26.415	7	1.1428	0.45484	12.551	7	0.93077	0.613714	20.131	16	1.0216	0.791218	12.622	16
H7BYY3	Mediator of RNA polymerase II transcription subunit 23	MED23;CRSP3	10	10	8.3	157.1	2.3906e-46	0.96855	0.810883	103.34	9	0.99313	0.922141	99.701	9	0.90566	0.541359	NaN	1	0.90276	0.57602	NaN	1	1.06	0.564472	110.39	8	1.1397	0.222314	106.5	8
Q92538	Golgi-specific brefeldin A-resistance guanine nucleotide exchange factor 1	GBF1	34	34	20.2	206.44	3.2391e-136	0.96854	0.998379	28.289	39	1.0078	0.898554	37.695	39	1.0067	0.924438	37.005	13	1.0614	0.563045	16.825	13	0.87399	0.569941	19.212	26	0.95872	0.826493	44.977	26
O14980	Exportin-1	XPO1	21	21	21.2	123.38	1.1329e-77	0.96852	0.998249	41.114	39	0.97415	0.840356	31.683	39	0.8848	0.265421	54.144	20	0.92855	0.561275	24.924	20	1.0228	0.655996	21.773	19	0.99759	0.871285	38.181	19
P12236	ADP/ATP translocase 3	SLC25A6	28	7	68.8	32.866	4.5456e-203	0.96839	0.840597	26.393	33	0.92777	0.358325	14.273	32	1.0593	0.604287	25.471	9	0.97111	0.878201	13.371	9	0.95216	0.728833	27.213	24	0.91841	0.309756	14.661	23
P68104	Elongation factor 1-alpha 1;Putative elongation factor 1-alpha-like 3	EEF1A1;EEF1A1P5	21	21	51.7	50.14	0	0.96819	0.839368	35.828	165	1.0354	0.559649	35.811	165	0.96557	0.774235	37.972	50	0.88209	0.284251	35.809	50	0.97291	0.844088	34.893	115	1.1166	0.115435	31.711	115
Q8IY17-4	Neuropathy target esterase	PNPLA6	35	35	28.1	150.95	0	0.96787	0.837403	18.906	68	0.9195	0.301211	23.815	68	0.8948	0.313793	17.379	19	1.0241	0.76852	13.854	19	0.98013	0.884538	19.527	49	0.9058	0.240234	26.057	49
P41250	Glycine--tRNA ligase	GARS	26	26	44	83.165	0	0.9674	0.834517	23.816	68	1.0089	0.849598	25.491	68	0.9694	0.803074	26.011	10	0.89782	0.366987	21.527	10	0.9674	0.813288	23.553	58	1.0233	0.772417	25.378	58
Q7Z3D6-2	UPF0317 protein C14orf159, mitochondrial	C14orf159	15	15	32.9	66.926	1.4468e-80	0.96712	0.989164	25.906	34	0.91515	0.428643	28.332	34	1.0262	0.799237	14.407	10	1.0126	0.83784	13.772	10	0.94962	0.949254	29.644	24	0.90253	0.487521	32.191	24
Q92797	Symplekin	SYMPK	25	25	21.5	141.15	1.1382e-199	0.96677	0.98689	13.106	34	0.99818	0.975522	49.561	34	0.9738	0.749565	3.2006	3	0.89113	0.539111	10.221	3	0.96341	0.976891	13.671	31	0.99829	0.865602	51.701	31
Q15643	Thyroid receptor-interacting protein 11	TRIP11	77	77	39.2	227.58	0	0.9663	0.827765	43.378	167	1.0038	0.910292	46.192	167	0.98269	0.904093	63.988	60	1.0557	0.592252	64.01	60	0.96497	0.799737	25.262	107	0.96739	0.674894	30.499	107
Q8WVV4-1	Protein POF1B	POF1B	33	33	53.1	68.695	0	0.96578	0.824575	32.059	61	0.91531	0.27455	31.235	61	0.85564	0.401416	NaN	1	0.89971	0.566273	NaN	1	0.9671	0.811614	32.325	60	0.91613	0.296365	31.488	60
Q9NZ45	CDGSH iron-sulfur domain-containing protein 1	CISD1	4	4	42.6	12.199	1.3917e-57	0.9654	0.977986	16.659	13	1.012	0.865433	19.742	13	1.0033	0.866659	8.4509	6	1.1934	0.321215	12.784	6	0.78977	0.227288	14.032	7	0.87654	0.349988	9.5721	7
Q4V328	GRIP1-associated protein 1	GRIPAP1	45	45	59.3	95.988	0	0.96531	0.821693	27.796	91	0.98226	0.854202	25.146	91	0.99038	0.962742	32.342	51	1.0867	0.444069	24.912	51	0.91315	0.523625	18.061	40	0.93195	0.396564	23.103	40
Q8N1G4	Leucine-rich repeat-containing protein 47	LRRC47	13	13	29.3	63.472	4.2065e-92	0.96527	0.97714	17.131	23	0.98214	0.901087	11.586	23	1.0865	0.774751	16.973	3	1.0204	0.914151	13.768	3	0.94654	0.933214	17.382	20	0.98201	1	11.604	20
Q14139-2	Ubiquitin conjugation factor E4 A	UBE4A	17	17	16.7	123.52	2.0417e-85	0.9652	0.976685	98.075	14	0.98434	0.917839	95.151	14	1.0605	0.597737	152.64	6	0.91678	0.482248	142.66	6	0.90151	0.796768	23.379	8	1.0726	0.536902	15.04	8
Q9P2J5	Leucine--tRNA ligase, cytoplasmic	LARS	43	43	36.4	134.46	3.0265e-304	0.96512	0.820528	20.492	67	1.0017	0.935547	28.62	67	0.96523	0.771684	19.738	18	0.91658	0.480951	40.641	18	0.95972	0.770556	20.776	49	1.0743	0.314664	22.836	49
P54577	Tyrosine--tRNA ligase, cytoplasmic	YARS	22	22	40.2	59.143	5.8704e-80	0.96511	0.976099	22.928	25	0.94539	0.62805	26.469	25	1.8229	0.0189152	NaN	1	0.66935	0.0677045	NaN	1	0.95032	0.952895	18.538	24	0.95061	0.789223	26.015	24
Q96EY7	Pentatricopeptide repeat-containing protein 3, mitochondrial	PTCD3	24	24	41.2	78.549	0	0.96475	0.81826	21.833	51	0.93882	0.443603	22.785	51	1.7732	0.0258338	NaN	1	1.4208	0.148397	NaN	1	0.96045	0.774604	20.15	50	0.93577	0.423231	22.189	50
I3L504	Eukaryotic translation initiation factor 5A-1;Eukaryotic translation initiation factor 5A-1-like;Eukaryotic translation initiation factor 5A-2	EIF5A;EIF5AL1;EIF5A2	8	8	24.7	20.503	1.4211e-37	0.96467	0.973236	12.807	16	1.0179	0.819543	18.294	16	0.96462	0.702379	18.35	3	1.0244	0.896653	26.881	3	0.96473	0.96929	11.826	13	1.0115	0.7607	16.957	13
B1AK88	F-actin-capping protein subunit beta	CAPZB	15	14	40.9	33.781	1.2192e-96	0.96464	0.973041	32.925	25	1.0253	0.763231	15.307	25	1.0801	0.496568	26.196	10	1.1809	0.154066	15.725	10	0.9158	0.772837	32.205	15	1.0072	0.794316	9.5985	15
B7Z452	Long-chain-fatty-acid--CoA ligase 1	ACSL1	22	20	33.8	77.906	8.6748e-149	0.96453	0.972325	15.46	36	0.92349	0.480292	29.149	36	0.92163	0.466817	14.509	9	0.87518	0.251847	16.941	9	0.97166	0.929612	15.608	27	0.93775	0.70442	32.488	27
Q9Y2Z0	Suppressor of G2 allele of SKP1 homolog	SUGT1	6	6	18.1	41.024	2.0086e-27	0.96437	0.791379	37.755	3	1.0616	0.705302	64.557	3	0.76326	0.194195	NaN	1	0.9685	0.793846	NaN	1	1.2413	0.233963	35.698	2	1.8121	0.000214485	75.62	2
P15153	Ras-related C3 botulinum toxin substrate 2	RAC2	9	4	41.1	21.429	1.1639e-101	0.96435	0.815809	20.986	31	1.0659	0.305722	18.308	31	1.1582	0.207569	16.384	12	1.061	0.565067	24.992	12	0.87379	0.344989	17.029	19	1.0778	0.292164	12.729	19
P41252	Isoleucine--tRNA ligase, cytoplasmic	IARS	44	44	36.4	144.5	0	0.96387	0.812869	27.43	76	0.95729	0.606354	35.705	76	0.95906	0.725686	37.21	32	0.90105	0.385471	47.434	32	0.96698	0.956363	17.143	44	1.0117	0.75915	24.515	44
P39023	60S ribosomal protein L3	RPL3	24	24	48.1	46.108	8.1143e-112	0.96356	0.81097	20.439	84	0.92794	0.359561	16.466	84	0.87284	0.214059	17.986	35	0.90049	0.382231	12.997	35	1.0033	0.977715	20.673	49	0.95692	0.586216	17.652	49
O75436	Vacuolar protein sorting-associated protein 26A	VPS26A	8	7	31.8	38.169	9.7232e-33	0.9627	0.783599	11.691	7	0.94767	0.633483	22.352	7	0.98424	0.785311	6.2539	2	1.1048	0.577901	23.552	2	0.9627	0.944745	13.911	5	0.94767	0.791163	23.8	5
P31040	Succinate dehydrogenase [ubiquinone] flavoprotein subunit, mitochondrial	SDHA	22	22	46.8	72.691	0	0.96262	0.805217	31.044	50	1.0568	0.371304	26.887	50	1.1434	0.558421	8.1668	2	1.0593	0.749708	3.1356	2	0.94239	0.675621	31.236	48	1.0568	0.445099	27.441	48
B0QYN7	SUMO-conjugating enzyme UBC9	UBE2I	8	8	33.7	20.457	6.3634e-69	0.9625	0.959104	14.468	21	0.97127	0.818557	17.718	21	1.064	0.578861	14.061	11	1.0866	0.444504	12.59	11	0.89595	0.671098	8.7037	10	0.92746	0.638268	16.714	10
Q9UQE7	Structural maintenance of chromosomes protein 3	SMC3	23	23	22.6	141.54	9.0754e-92	0.96216	0.956888	35.585	23	1.0909	0.353836	49.146	23	1.2005	0.383938	79.263	3	1.0909	0.79661	20.864	3	0.93079	0.850746	16.686	20	1.0928	0.382552	51.904	20
P26373	60S ribosomal protein L13	RPL13	15	15	55	24.261	8.0822e-301	0.96178	0.800081	25.082	103	0.99374	0.972751	32.772	103	0.9156	0.429646	22.219	40	0.95867	0.782323	26.391	40	1.0374	0.687575	25.512	63	1.0032	0.998175	36.442	63
Q09161	Nuclear cap-binding protein subunit 1	NCBP1	29	29	43	91.838	0	0.96133	0.79733	30.107	66	0.91744	0.28791	27.441	66	0.92485	0.598548	14.885	2	0.7217	0.131594	48.283	2	0.96133	0.779489	30.497	64	0.91744	0.304015	26.879	64
Q9Y6D6	Brefeldin A-inhibited guanine nucleotide-exchange protein 1	ARFGEF1	16	8	8.9	208.76	2.877e-42	0.96096	0.775501	15.039	14	0.94071	0.591634	16.448	14	0.99306	0.809942	13.792	3	0.95608	0.75199	5.2431	3	0.94901	0.999238	15.76	11	0.9062	0.552322	18.48	11
Q8NBJ5	Procollagen galactosyltransferase 1	GLT25D1	15	15	25.1	71.635	1.6241e-69	0.96088	0.948542	24.085	23	1.051	0.581561	18.396	23	1.0704	0.842489	21.785	6	0.89978	0.496646	13.899	6	0.93224	0.858517	22.635	17	1.1104	0.205947	18.931	17
P61009	Signal peptidase complex subunit 3	SPCS3	6	6	26.7	20.313	2.1299e-18	0.9607	0.774292	15.05	7	1.0215	0.705347	193.25	7	1.1715	0.651374	NaN	1	0.95427	0.745902	NaN	1	0.95757	0.986443	13.609	6	1.0561	0.450937	208.04	6
Q7KZF4	Staphylococcal nuclease domain-containing protein 1	SND1	31	31	36.9	102	7.8149e-285	0.96067	0.793299	60.827	45	1.0314	0.599874	26.415	45	0.95282	0.653309	143.31	7	0.90606	0.525124	25.396	7	0.96577	0.804195	25.558	38	1.0683	0.356006	24.98	38
P30041	Peroxiredoxin-6	PRDX6	13	13	66.5	25.035	1.2485e-107	0.96024	0.790674	21.335	19	0.96768	0.706694	67.611	19	1.2524	0.263312	19.584	2	1.2277	0.249347	4.8284	2	0.95973	0.770611	19.693	17	0.93708	0.432587	71.686	17
Q15637-5		SF1	30	4	45.2	80.62	0	0.9602	0.79043	28.369	288	0.99389	0.9743	29.315	288	1.0208	0.833298	41.201	94	1.0788	0.479308	40.008	94	0.93072	0.613452	19.389	194	0.94829	0.516793	21.743	194
P00338-3	L-lactate dehydrogenase A chain	LDHA	7	7	18.3	39.837	4.8876e-18	0.96016	0.771781	33.993	13	0.9146	0.425339	88.06	13	0.9745	0.743978	11.065	6	1.0008	0.911141	123.69	6	0.90897	0.828958	45.772	7	0.91172	0.582616	29.241	7
P62888	60S ribosomal protein L30	RPL30	10	10	75.7	12.784	5.7318e-168	0.96004	0.789453	16.235	29	0.94963	0.5361	7.9767	29	0.91538	0.428319	16.531	13	0.94149	0.653525	4.7507	13	0.98208	0.895468	11.725	16	0.97437	0.736168	8.9982	16
Q9H1E3	Nuclear ubiquitous casein and cyclin-dependent kinase substrate 1	NUCKS1	2	2	9.9	27.296	1.3888e-44	0.95997	0.942604	17.423	3	0.99058	0.965325	20.382	3	0.71627	0.12027	NaN	1	0.69597	0.0965743	NaN	1	0.96823	0.961604	1.2121	2	0.99061	0.950534	0.0044461	2
Q9UKV8	Protein argonaute-2	EIF2C2	60	49	75.4	97.207	0	0.9594	0.785549	31.382	196	0.92086	0.310196	35.269	195	0.85172	0.289005	42.855	9	0.95467	0.762244	26.203	9	0.96129	0.779267	30.807	187	0.91967	0.317311	35.68	186
Q12913	Receptor-type tyrosine-protein phosphatase eta	PTPRJ	15	15	14.1	145.94	2.4351e-45	0.9592	0.76732	27.587	27	0.98211	0.850864	40.624	27	1.2316	0.307497	26.478	6	1.0569	0.759438	58.927	6	0.89366	0.762982	24.154	21	0.96535	0.873443	33.564	21
Q9P258	Protein RCC2	RCC2	15	15	35.4	56.084	3.2054e-63	0.95915	0.937252	14.888	24	0.99584	0.994418	15.178	24	1.2159	0.344489	15.144	3	1.1329	0.485021	23.738	3	0.95294	0.966509	12.98	21	0.98274	0.993897	12.279	21
Q9Y6M7-13	Sodium bicarbonate cotransporter 3	SLC4A7	29	29	27	127.8	3.4079e-217	0.95879	0.934901	17.076	69	0.90709	0.381538	17.005	69	0.99952	0.971808	14.797	30	0.87341	0.24394	13.307	30	0.91149	0.750532	18.15	39	0.93142	0.663508	18.113	39
G8JLL9	Myosin-14	MYH14	9	1	4.3	232.04	4.1547e-67	0.95841	0.763652	32.268	3	0.99436	0.930096	26.541	3	0.63369	0.00755379	NaN	1	0.63283	0.00347885	NaN	1	1.071	0.715072	15.703	2	1.002	0.953307	1.0794	2
Q52LJ0-2	Protein FAM98B	FAM98B	10	7	27.3	45.547	1.1306e-42	0.9582	0.931049	13.411	12	1.0057	0.915237	15.948	12	0.91837	0.446534	14.759	8	0.94191	0.656599	17.508	8	1.0063	0.778946	7.2827	4	1.1309	0.322446	8.8161	4
P17931	Galectin-3	LGALS3	9	9	36.8	26.152	6.008e-78	0.95803	0.777202	11.21	20	0.99027	0.936878	17.709	20	0.99652	0.837692	19.726	4	1.1608	0.403381	22.667	4	0.95803	0.761195	8.8756	16	0.95471	0.568093	11.091	16
Q02878	60S ribosomal protein L6	RPL6	18	18	54.2	32.728	5.9422e-242	0.95803	0.777202	37.746	119	0.97032	0.732937	43.22	119	0.85047	0.136693	46.434	41	0.8493	0.152046	54.76	41	1.024	0.7975	28.658	78	1.0186	0.824767	31.568	78
Q13555-6	Calcium/calmodulin-dependent protein kinase type II subunit gamma;Calcium/calmodulin-dependent protein kinase type II subunit beta;Calcium/calmodulin-dependent protein kinase type II subunit alpha	CAMK2G;CAMK2B;CAMK2A	2	1	3.6	65.241	3.0541e-06	0.95786	0.761099	15.033	3	0.91071	0.424468	11.467	3	1.0179	0.887705	NaN	1	0.91071	0.601635	NaN	1	0.85612	0.661222	15.881	2	0.98494	0.986906	14.901	2
Q01628	Interferon-induced transmembrane protein 3;Interferon-induced transmembrane protein 2;Interferon-induced transmembrane protein 1	IFITM3;IFITM2;IFITM1	2	2	12.8	14.632	3.6117e-20	0.95778	0.928306	22.998	8	0.83172	0.0901986	15.334	8	0.97201	0.733458	8.9723	6	0.84404	0.276957	9.7199	6	0.63586	0.0128567	9.1815	2	0.65696	0.000456165	4.8238	2
A2A274	Aconitate hydratase, mitochondrial	ACO2	24	24	35.7	87.819	1.5443e-256	0.95752	0.774098	31.973	53	0.98437	0.875928	38.436	53	0.99283	0.981389	43.207	14	0.99002	0.979559	54.72	14	0.94578	0.929252	26.624	39	0.98437	0.980288	31.559	39
Q99460	26S proteasome non-ATPase regulatory subunit 1	PSMD1	13	13	14.4	105.84	1.7888e-39	0.9575	0.926477	13.342	15	0.95577	0.702951	19.486	15	0.94838	0.635059	19.551	6	0.87294	0.382826	13.761	6	0.95776	0.987398	8.4308	9	1.0271	0.718165	21.648	9
Q9UHD2	Serine/threonine-protein kinase TBK1	TBK1	57	54	71.1	83.641	0	0.95748	0.773855	26.86	455	1.0192	0.730935	24.231	455	0.99851	0.978511	24.534	242	1.0668	0.536172	24.455	242	0.91567	0.536186	28.46	213	0.98316	0.815091	23.04	213
Q9NVI7-2	ATPase family AAA domain-containing protein 3A	ATAD3A	44	14	60.6	66.217	0	0.9574	0.773368	17.763	106	0.98115	0.842797	20.032	106	0.79434	0.149779	13.119	2	0.98101	0.897242	2.8132	2	0.95776	0.759701	17.718	104	0.98115	0.796908	20.224	104
E7EVF4	Cytoplasmic FMR1-interacting protein 2	CYFIP2	37	20	29.5	145.67	1.2449e-272	0.9574	0.925824	17.531	54	1.0089	0.889847	18.939	54	0.95296	0.653886	19.772	8	0.92108	0.59561	14.53	8	0.9574	0.989617	17.353	46	1.0217	0.68339	19.258	46
Q9Y2S2	Lambda-crystallin homolog	CRYL1	3	3	8.8	35.419	7.1145e-08	0.95724	0.758223	8.3307	5	0.97712	0.818691	13.43	5	0.96679	0.711481	10.105	3	0.97712	0.877249	7.8328	3	0.92533	0.828432	4.7949	2	0.94143	0.827583	22.814	2
Q9NSD9	Phenylalanine--tRNA ligase beta subunit	FARSB	23	23	39.6	66.115	1.1789e-245	0.95721	0.772212	16.85	33	0.96141	0.645521	22.875	33	0.87634	0.457468	NaN	1	0.70358	0.10618	NaN	1	0.96705	0.811335	17.075	32	0.97475	0.739544	22.58	32
Q9Y5M8	Signal recognition particle receptor subunit beta	SRPRB	5	5	25.8	29.702	8.4331e-41	0.95719	0.924452	19.728	10	0.96137	0.744301	28.502	10	1.112	0.672978	14.199	3	1.1259	0.507165	10.118	3	0.85552	0.476982	16.537	7	0.96073	0.856986	34.406	7
Q00839	Heterogeneous nuclear ribonucleoprotein U	HNRNPU	55	2	46.8	90.583	0	0.95693	0.77051	22.675	352	0.8849	0.126596	26.93	352	0.80817	0.0487136	22.421	40	0.84711	0.145121	18.782	40	0.97275	0.843193	21.773	312	0.89163	0.175305	27.716	312
O14976	Cyclin-G-associated kinase	GAK	15	15	13.7	143.19	3.2528e-202	0.95678	0.75609	21.927	15	1.0354	0.837524	19.979	15	1.1996	0.386342	24.538	7	1.1906	0.327727	18.592	7	0.95353	0.966095	17.901	8	0.90125	0.449276	18.419	8
Q03519	Antigen peptide transporter 2	TAP2	16	15	25.2	75.663	1.0654e-92	0.95665	0.920924	18.354	30	0.97421	0.840811	29.952	30	0.82306	0.212471	22.584	4	0.98786	0.932407	48.089	4	0.99155	0.818549	17.961	26	0.97421	0.947698	26.88	26
Q9Y4E6	WD repeat-containing protein 7	WDR7	5	5	3.4	163.81	4.39e-12	0.95598	0.752382	25.217	8	0.97695	0.817597	21.358	8	0.94636	0.664225	39.13	2	0.82514	0.347111	43.143	2	0.95598	0.955604	23.822	6	0.97695	0.997352	15.645	6
P82933	28S ribosomal protein S9, mitochondrial	MRPS9	21	21	53	45.834	6.4594e-239	0.9559	0.764251	21.392	43	0.93042	0.377864	24.005	43	1.2522	0.460866	NaN	1	1.3473	0.227629	NaN	1	0.95555	0.747492	21.11	42	0.92962	0.380757	23.62	42
Q9BVC6	Transmembrane protein 109	TMEM109	3	3	12.8	26.21	7.2337e-50	0.9558	0.91537	15.262	6	0.90822	0.387969	20.142	6	0.99386	0.989218	12.879	3	0.92071	0.508055	3.1348	3	0.83763	0.409617	17.898	3	0.87902	0.33018	30.426	3
Q8NBQ5	Estradiol 17-beta-dehydrogenase 11	HSD17B11	8	8	30.7	32.935	6.4052e-159	0.95533	0.749371	23.094	10	1.104	0.516034	16.501	10	1.1088	0.685343	14.244	4	1.2382	0.230133	13.167	4	0.87027	0.552593	27.976	6	1.0247	0.732665	16.302	6
J3KN16	Proteasome-associated protein ECM29 homolog	ECM29	7	7	3.6	223.69	2.9864e-20	0.95496	0.747658	28.689	6	1.0126	0.959476	23.404	6	0.73577	0.148264	21.592	2	0.8461	0.404335	44.068	2	1.0131	0.823742	22.019	4	1.0126	0.832506	11.708	4
P11586	C-1-tetrahydrofolate synthase, cytoplasmic;Methylenetetrahydrofolate dehydrogenase;Methenyltetrahydrofolate cyclohydrolase;Formyltetrahydrofolate synthetase	MTHFD1	43	1	42.7	101.56	0	0.95479	0.757517	38.349	99	0.94548	0.499606	33.289	99	0.94301	0.609626	38.948	37	0.9029	0.396279	34.279	37	0.97576	0.860048	38.21	62	0.9831	0.814547	32.48	62
Q96PK6	RNA-binding protein 14	RBM14	42	33	58	69.491	0	0.95462	0.756487	15.728	130	0.9141	0.267139	24.267	130	0.85857	0.309313	20.679	5	0.7526	0.0691133	8.131	5	0.95583	0.749037	15.309	125	0.9159	0.295034	24.397	125
Q15075	Early endosome antigen 1	EEA1	49	49	38.3	162.46	1.4475e-232	0.95461	0.907594	53.122	68	1.0129	0.858382	54.83	68	0.915	0.426031	58.1	33	0.98017	0.948471	74.33	33	1.0003	0.811754	46.327	35	1.0182	0.772577	26.861	35
Q9NPD3	Exosome complex component RRP41	EXOSC4	2	2	8.2	26.383	2.6602e-15	0.95422	0.744234	11.979	4	0.93765	0.57355	24.329	4	0.81402	0.298572	NaN	1	0.68057	0.0789997	NaN	1	1.0328	0.685667	9.2278	3	0.94412	0.769954	15.861	3
Q10567	AP-1 complex subunit beta-1	AP1B1	26	8	26.1	104.64	0	0.9541	0.90426	22.543	12	1.0222	0.786638	22.015	12	1.1379	0.577567	23.931	3	1.1106	0.557866	31.814	3	0.93581	0.87718	20.078	9	1.0126	0.752192	18.875	9
Q92878-2	DNA repair protein RAD50	RAD50	18	18	12.9	154.59	2.2997e-81	0.95406	0.903999	42.454	26	1.062	0.511701	21.847	26	1.464	0.0420422	19.352	6	1.0559	0.76351	11.445	6	0.87911	0.59411	43.744	20	1.0681	0.493777	24.207	20
P60866-2	40S ribosomal protein S20	RPS20	6	6	31	16.005	5.5585e-73	0.95406	0.753094	10.666	18	0.953	0.566568	38.287	18	0.94779	0.643542	7.0062	7	0.91112	0.446183	9.5125	7	0.95972	0.770556	12.052	11	0.98263	0.81029	44.96	11
P13010	X-ray repair cross-complementing protein 5	XRCC5	20	20	35.4	82.704	6.9798e-191	0.95388	0.902822	16.661	29	0.9726	0.828616	30.406	29	0.85257	0.291483	3.6497	4	0.86282	0.343645	5.3275	4	0.97871	0.889714	17.286	25	1.0171	0.717806	32.432	25
B4DR61	Protein transport protein Sec61 subunit alpha isoform 1;Protein transport protein Sec61 subunit alpha isoform 2	SEC61A1;SEC61A2	10	10	23.7	52.949	8.7398e-130	0.95358	0.900862	13.536	18	1.0393	0.661299	16.217	18	1.0032	0.947464	19.256	6	1.0463	0.64224	21.853	6	0.91933	0.791168	10.663	12	1.0231	0.673072	13.381	12
P53992	Protein transport protein Sec24C	SEC24C	37	34	40.1	118.32	0	0.95352	0.749825	45.349	142	0.95547	0.589344	26.993	141	1.0027	0.950764	20.848	9	1.0621	0.559518	18.475	9	0.94779	0.70492	46.579	133	0.95268	0.551649	27.385	132
P61313	60S ribosomal protein L15;Ribosomal protein L15	RPL15	14	14	58.3	24.146	1.6185e-241	0.9532	0.747889	42.307	42	1.0207	0.714205	39.774	42	0.87062	0.205304	71.162	13	0.91143	0.448123	18.433	13	0.98078	0.888181	21.225	29	1.0436	0.562923	44.645	29
P49915	GMP synthase [glutamine-hydrolyzing]	GMPS	22	22	44	76.715	0	0.95318	0.898247	16.624	31	1.0122	0.863865	43.992	31	0.90981	0.483407	NaN	1	0.7578	0.0760941	NaN	1	0.95941	1	16.849	30	1.0158	0.727669	44.081	30
O95834-3	Echinoderm microtubule-associated protein-like 2	EML2	20	20	22.2	92.069	1.1033e-124	0.95288	0.745954	14.788	40	1.0477	0.445641	24.702	40	0.91627	0.433701	14.02	22	1.0216	0.783388	8.0875	22	0.95962	0.998784	14.798	18	1.2227	0.0240414	34.825	18
A6NIW2	Dedicator of cytokinesis protein 11	DOCK11	34	32	16.9	238.1	1.0464e-131	0.95286	0.896156	14.038	36	1.002	0.944803	17.471	36	1.3764	0.253116	15.382	3	0.92668	0.653879	10.321	3	0.94911	0.943761	11.112	33	1.0024	0.873046	17.907	33
Q641Q2	WASH complex subunit FAM21A;WASH complex subunit FAM21B	FAM21A;FAM21B	32	6	33.9	147.18	0	0.9528	0.895764	22.988	49	0.94621	0.633872	26.079	49	0.98684	0.935756	16.324	18	0.93803	0.62838	26.495	18	0.9219	0.804543	25.983	31	0.94621	0.759999	26.115	31
P61803	Dolichyl-diphosphooligosaccharide--protein glycosyltransferase subunit DAD1	DAD1	4	4	35.4	12.497	2.1817e-30	0.95249	0.893738	34.938	7	0.99688	0.986013	9.1612	7	1.159	0.506324	40.563	3	1.041	0.825371	8.879	3	0.82975	0.377989	7.0608	4	0.95594	0.806884	3.5649	4
Q12904-2	Aminoacyl tRNA synthase complex-interacting multifunctional protein 1;Endothelial monocyte-activating polypeptide 2	AIMP1	13	13	46.4	37.039	3.9708e-86	0.95196	0.890274	25.988	15	1.0009	0.95363	33.185	15	0.86761	0.337258	34.925	4	1.0335	0.857293	14.14	4	0.95196	0.95817	24.064	11	1.0009	0.882802	38.33	11
Q2M389	WASH complex subunit 7	KIAA1033	24	24	23.4	136.4	4.8424e-129	0.95192	0.890012	26.493	29	1.0047	0.923207	29.304	29	1.0162	0.921697	21.916	11	1.0047	0.983832	22.297	11	0.93661	0.88033	29.51	18	0.99646	0.911866	33.492	18
Q6UN15	Pre-mRNA 3-end-processing factor FIP1	FIP1L1	16	4	41.6	66.526	2.7672e-298	0.95184	0.739672	27.068	61	0.94889	0.529507	31.731	61	1.04	0.714825	36.81	12	1.1171	0.324928	61.769	12	0.94654	0.933214	24.555	49	0.9348	0.685273	19.223	49
P63173	60S ribosomal protein L38	RPL38	6	6	50	8.2178	3.6391e-45	0.95164	0.888182	20.89	10	1.0662	0.486412	10.224	10	1.0189	0.933184	3.9276	2	1.0064	0.976219	12.196	2	0.91009	0.743308	22.825	8	1.0662	0.397174	10.617	8
P30049	ATP synthase subunit delta, mitochondrial	ATP5D	2	2	13.7	17.49	4.0589e-10	0.95154	0.887529	5.2992	5	1.303	0.00652178	99.528	5	0.9468	0.628596	6.2702	2	0.8237	0.214021	22.957	2	0.95154	0.956048	5.7048	3	2.7325	2.9078e-49	94.466	3
P10515	Dihydrolipoyllysine-residue acetyltransferase component of pyruvate dehydrogenase complex, mitochondrial	DLAT	9	9	16.1	68.996	8.7487e-42	0.95115	0.88498	20.672	19	1.0506	0.584197	23.454	19	0.86361	0.179239	26.972	8	0.91868	0.494649	23.065	8	0.98225	0.895004	14.001	11	1.1353	0.234661	20.748	11
O14744	Protein arginine N-methyltransferase 5;Protein arginine N-methyltransferase 5, N-terminally processed	PRMT5	15	15	24	72.683	9.2204e-77	0.95069	0.881974	14.468	14	1.0169	0.827264	8.9367	14	0.72143	0.127311	NaN	1	1.0262	0.987174	NaN	1	0.96508	0.967276	12.738	13	1.0077	0.790378	9.2523	13
P61165	UPF0197 transmembrane protein C11orf10	C11orf10	1	1	10.1	9.0788	0.0023022	0.95052	0.727151	16.305	4	1.0537	0.744099	5.1534	4	1.0358	0.94328	10.375	3	1.0625	0.889305	5.314	3	0.74393	0.195298	NaN	1	1.0274	0.765321	NaN	1
Q9Y316-3	Protein MEMO1	MEMO1	7	7	25.7	34.293	5.3145e-58	0.95019	0.878707	23.091	13	1.0461	0.614302	43.54	13	0.95019	0.642483	26.454	3	1.0566	0.760658	38.465	3	0.92955	0.844445	22.972	10	1.0001	0.85096	45.662	10
P00387-3	NADH-cytochrome b5 reductase 3;NADH-cytochrome b5 reductase 3 membrane-bound form;NADH-cytochrome b5 reductase 3 soluble form	CYB5R3	3	3	12.6	38.226	4.0843e-14	0.95015	0.725447	15.983	3	1.1023	0.522956	23.126	3	0.95015	0.675929	NaN	1	1.5103	0.085475	NaN	1	0.96912	0.990932	22.545	2	1.0299	0.754224	9.6156	2
B7ZKM8	Protein transport protein Sec24B	SEC24B	34	31	30.6	140.42	0	0.94987	0.727801	23.194	137	0.9738	0.767895	24.258	137	1.1396	0.738751	NaN	1	1.1297	0.678281	NaN	1	0.94873	0.710049	23.219	136	0.97316	0.725444	24.305	136
O95202	LETM1 and EF-hand domain-containing protein 1, mitochondrial	LETM1	28	28	38.7	83.353	0	0.94955	0.725877	20.719	81	0.95541	0.588787	40.699	81	1.0747	0.523322	19.324	25	0.90232	0.392873	20.625	25	0.90202	0.469618	19.685	56	0.97061	0.702978	46.425	56
O75369-8	Filamin-B	FLNB	46	32	19.5	281.63	0	0.94892	0.719785	14.648	35	0.92619	0.507763	14.469	35	0.99144	0.816	18.146	8	0.86074	0.335867	18.13	8	0.94892	0.942799	12.112	27	0.92619	0.603545	13.145	27
F8W727	60S ribosomal protein L32	RPL32	8	8	46.4	17.962	3.7525e-59	0.94891	0.722031	29.234	21	0.97821	0.812692	27.602	21	0.89902	0.443774	6.3551	6	0.88029	0.412623	8.0271	6	1.0046	0.966155	32.763	15	1.0336	0.662323	29.989	15
P30405	Peptidyl-prolyl cis-trans isomerase F, mitochondrial	PPIF	6	4	34.3	22.04	1.2898e-140	0.94841	0.717439	32.943	6	1.0354	0.837524	29.332	6	1.0584	0.986725	NaN	1	1.113	0.727934	NaN	1	0.94568	0.986684	35.199	5	1.0228	0.776857	30.998	5
P67936	Tropomyosin alpha-4 chain	TPM4	20	12	59.7	28.521	4.6765e-152	0.94714	0.858788	27.217	15	1.1239	0.219463	21.74	15	1.2015	0.38128	37.841	7	1.1296	0.495377	31.747	7	0.94465	0.923358	10.61	8	1.1215	0.17157	7.2886	8
P25789	Proteasome subunit alpha type-4;Proteasome subunit alpha type;Proteasome subunit beta type	PSMA4	5	5	19.5	29.483	1.1645e-10	0.94688	0.710412	24.819	4	1.0088	0.980242	13.905	4	0.83431	0.240863	21.003	3	0.99251	0.956218	13.512	3	1.2306	0.250563	NaN	1	1.1058	0.459617	NaN	1
Q14847	LIM and SH3 domain protein 1	LASP1	11	11	41	29.717	4.5345e-123	0.94655	0.707889	18.014	32	0.99755	0.985781	16.937	32	1.0154	0.867858	15.968	17	1.0643	0.548516	18.65	17	0.81426	0.151191	12.178	15	0.90915	0.25762	7.751	15
Q96CV9	Optineurin	OPTN	18	18	31.5	65.92	6.7096e-149	0.94651	0.854676	23.887	21	1.0668	0.482863	55.743	21	1.2089	0.557494	29.291	4	0.88809	0.529585	67.116	4	0.93614	0.878905	21.633	17	1.0668	0.393953	54.18	17
Q5JRX3-2	Presequence protease, mitochondrial	PITRM1	18	18	20.9	117.51	2.1642e-60	0.94612	0.852131	20.129	17	0.99058	0.965325	35.968	17	1.0806	0.915882	NaN	1	1.1251	0.691757	NaN	1	0.92585	0.825653	20.376	16	0.9884	0.965237	36.986	16
P21912	Succinate dehydrogenase [ubiquinone] iron-sulfur subunit, mitochondrial	SDHB	9	9	32.5	31.629	4.8807e-26	0.94608	0.85187	30.504	9	0.99153	0.972543	10.499	9	1.1621	0.496365	NaN	1	1.1227	0.517509	NaN	1	0.93535	0.874775	32.337	8	0.97677	0.964896	10.374	8
Q5T4S7-2	E3 ubiquitin-protein ligase UBR4	UBR4	41	41	8.3	575.95	4.2866e-106	0.94576	0.849783	28.512	43	1.0116	0.868573	31.931	43	0.90616	0.3746	26.611	28	0.94415	0.673065	29.924	28	0.9938	0.825061	30.612	15	1.0669	0.561873	33.665	15
P08651-2	Nuclear factor 1 C-type	NFIC	7	7	20.4	54.681	0	0.94503	0.845022	41.351	9	0.96977	0.807232	11.714	9	0.97604	0.853417	49.755	6	0.92805	0.557816	13.612	6	0.94503	0.92309	17.181	3	1.0188	0.768855	6.6575	3
O00273	DNA fragmentation factor subunit alpha	DFFA	15	4	50.2	36.521	1.4742e-243	0.94498	0.698517	12.964	38	0.99225	0.957351	13.332	38	0.9639	0.761719	13.232	13	1.0452	0.648233	8.9164	13	0.91394	0.527551	11.732	25	0.95753	0.591258	14.438	25
O15511	Actin-related protein 2/3 complex subunit 5	ARPC5	4	3	26.5	16.32	1.4134e-13	0.94478	0.700789	59.051	6	1.0346	0.84171	39.878	6	0.96175	0.711937	9.5567	3	0.98304	0.842913	8.3354	3	0.92812	0.911566	90.914	3	1.1672	0.225718	61.43	3
P84103	Serine/arginine-rich splicing factor 3	SRSF3	13	12	51.2	19.329	1.783e-182	0.94451	0.695717	31.241	46	0.99502	0.985969	25.329	46	1.0198	0.839662	43.549	5	1.2414	0.0684593	31.596	5	0.94083	0.667214	30.115	41	0.99136	0.889812	23.686	41
Q96AQ6	Pre-B-cell leukemia transcription factor-interacting protein 1	PBXIP1	12	12	16.8	80.642	1.7209e-55	0.94409	0.838894	18.472	18	0.90698	0.380915	59.89	18	0.98698	0.79698	12.432	2	0.98232	0.903973	10.675	2	0.94409	0.918322	19.15	16	0.89351	0.40563	63.359	16
Q9UKK3	Poly [ADP-ribose] polymerase 4	PARP4	49	49	30.5	192.59	0	0.94386	0.69185	20.534	96	0.96585	0.688663	19.379	96	1.0472	0.672485	17.443	30	1.1025	0.378893	16.592	30	0.89662	0.444342	20.695	66	0.93307	0.404287	18.563	66
Q9UBM7	7-dehydrocholesterol reductase	DHCR7	5	5	12	54.489	3.2325e-16	0.94372	0.695941	15.879	3	0.91952	0.471032	3.2881	3	0.85692	0.304352	13.646	2	0.91723	0.577248	0.35261	2	1.0661	0.727942	NaN	1	0.97083	0.941361	NaN	1
P19367	Hexokinase-1	HK1	29	25	28.1	102.48	6.848e-101	0.94253	0.828733	26.357	35	0.87478	0.0937863	101.64	35	1.1254	0.622553	36.641	8	1.0213	0.78518	172.63	8	0.89082	0.64532	19.115	27	0.86468	0.295251	65.146	27
Q8WUA4	General transcription factor 3C polypeptide 2	GTF3C2	3	3	3	100.68	2.9068e-06	0.94248	0.690279	17.341	3	0.83431	0.131658	12.778	3	1.2468	0.472205	NaN	1	0.80484	0.295666	NaN	1	0.92497	0.864728	2.6516	2	0.92258	0.782966	14.223	2
Q8TCJ2	Dolichyl-diphosphooligosaccharide--protein glycosyltransferase subunit STT3B	STT3B	13	11	14.6	93.673	5.4292e-32	0.94213	0.826129	27.942	35	0.91339	0.418115	24.899	35	1.2908	0.195143	26.363	3	1.4489	0.0368708	21.439	3	0.93384	0.866881	27.586	32	0.89051	0.421082	22.432	32
Q8WUY1	UPF0670 protein THEM6	THEM6	8	8	37	23.865	2.4995e-55	0.9421	0.825934	32.57	10	0.92537	0.492319	11.757	10	0.98968	0.808491	10.005	2	1.0129	0.947254	16.248	2	0.91254	0.758338	36.718	8	0.92537	0.598187	10.831	8
Q01130	Serine/arginine-rich splicing factor 2	SRSF2;SFRS2	5	5	26.7	25.476	4.6656e-20	0.94143	0.821575	11.977	11	0.97939	0.880157	15.794	11	1.0922	0.879665	15.595	2	1.1282	0.682658	20.005	2	0.92796	0.836153	9.4366	9	0.93338	0.676106	14.355	9
O14964	Hepatocyte growth factor-regulated tyrosine kinase substrate	HGS	13	13	15.1	86.191	3.364e-52	0.94108	0.819299	26.588	29	0.92455	0.487056	15.672	29	1.0777	0.811473	26.995	6	1.044	0.812744	4.7997	6	0.91761	0.78223	24.612	23	0.90745	0.515991	15.451	23
E7EQD5	Syntaxin-binding protein 2	STXBP2	13	13	25.8	67.694	5.1426e-62	0.94073	0.817023	42.775	14	0.97342	0.834825	25.956	14	0.95741	0.698436	53.707	2	1.2643	0.357196	65.202	2	0.94073	0.902893	43.541	12	0.97342	0.930742	17.667	12
P50851	Lipopolysaccharide-responsive and beige-like anchor protein	LRBA	7	7	2.6	319.1	1.7488e-15	0.94048	0.681168	39.375	6	0.95948	0.706452	9.0732	6	0.97772	0.761838	NaN	1	0.98556	0.85141	NaN	1	0.90466	0.742641	43.968	5	0.9341	0.792496	10.005	5
P49411	Elongation factor Tu, mitochondrial	TUFM	24	24	58.4	49.541	0	0.94029	0.670706	20.376	106	0.95362	0.572251	26.91	106	0.97696	0.860417	18.909	60	0.97227	0.887193	18.48	60	0.89716	0.446841	22.088	46	0.9249	0.349829	35.151	46
E9PM46	Ubiquitin carboxyl-terminal hydrolase;Ubiquitin carboxyl-terminal hydrolase 47	USP47	20	20	17	154.7	1.1813e-76	0.9402	0.679894	25.26	19	0.94739	0.631782	56.791	19	1.009	0.859899	30.147	4	1.1103	0.736147	45.549	4	0.89287	0.660542	24.927	15	0.94739	0.747032	60.567	15
Q5TDF0	Cancer-related nucleoside-triphosphatase	C1orf57;NTPCR	5	5	29.8	25.072	1.4058e-25	0.94012	0.813059	11.185	7	1.0318	0.715094	13.777	7	1.1674	0.479643	NaN	1	0.99487	0.968277	NaN	1	0.91368	0.764078	8.7243	6	1.0434	0.623424	14.996	6
Q9UJZ1	Stomatin-like protein 2	STOML2	11	11	37.9	38.534	8.6434e-144	0.93983	0.811175	34.219	26	0.943	0.611187	24.311	26	1.0202	0.837114	42.421	8	1.1122	0.342376	13.116	8	0.90903	0.737846	28.078	18	0.89426	0.441312	27.061	18
O95470	Sphingosine-1-phosphate lyase 1	SGPL1	10	10	20.6	63.523	1.7748e-31	0.9396	0.677167	25.691	10	0.98245	0.85306	23.548	10	1.3328	0.31498	NaN	1	1.2606	0.364117	NaN	1	0.93493	0.940808	23.332	9	0.97599	0.948979	23.338	9
O14920	Inhibitor of nuclear factor kappa-B kinase subunit beta	IKBKB	15	14	21.8	86.563	2.3471e-45	0.93926	0.675623	46.36	16	1.0053	0.99945	25.788	16	4.0914	6.14257e-09	NaN	1	2.1248	0.00113795	NaN	1	0.90498	0.720443	28.998	15	0.98936	0.958845	18.318	15
O76075	DNA fragmentation factor subunit beta	DFFB	10	10	33.7	39.109	1.8502e-170	0.93917	0.80689	19.59	24	1.0663	0.485819	10.612	24	0.96606	0.777914	13.251	10	1.0946	0.410596	8.2199	10	0.91548	0.771178	23.608	14	1.0186	0.706499	11.829	14
Q9H7D7	WD repeat-containing protein 26	WDR26	8	8	14.7	72.123	7.5838e-25	0.93886	0.673807	17.259	9	0.9255	0.503907	17.498	9	0.61461	0.0300961	NaN	1	0.9139	0.611992	NaN	1	0.95172	0.956958	7.6457	8	0.98258	0.995624	18.667	8
P24666	Low molecular weight phosphotyrosine protein phosphatase	ACP1	5	5	38	18.042	1.6073e-112	0.93876	0.804229	13.811	10	1.0476	0.604177	21.375	10	1.0352	0.997742	21.545	4	1.0856	0.647327	26.268	4	0.90893	0.740203	7.8262	6	0.91764	0.548547	19.715	6
Q8NE01	Metal transporter CNNM3	CNNM3	6	6	8.2	76.118	5.1057e-14	0.93859	0.672582	14.254	5	0.90302	0.385777	16.971	5	0.88661	0.486305	8.0575	2	0.75821	0.194046	25.777	2	1.0029	0.791363	17.618	3	0.90302	0.535146	4.9611	3
A2AEA2	HLA class I histocompatibility antigen, Cw-7 alpha chain	HLA-C	19	3	49.7	41.301	0	0.93855	0.802867	65.333	31	0.77683	0.0193261	39.326	31	0.76472	0.012626	73.715	24	0.652	7.64243e-05	41.725	24	0.9428	0.913703	22.533	7	0.96858	0.909814	10.853	7
E9PRY8	Elongation factor 1-delta	EEF1D	7	7	12.5	76.569	6.4123e-62	0.93834	0.801505	18.947	10	0.93587	0.561873	27.509	10	0.84048	0.362327	12.465	2	0.77978	0.23807	6.7108	2	0.96027	1	20.917	8	1.0822	0.42797	30.126	8
Q02338	D-beta-hydroxybutyrate dehydrogenase, mitochondrial	BDH1	14	14	42.9	38.157	4.9506e-49	0.93794	0.798911	17.599	28	0.99379	0.989695	19.848	28	0.97102	0.815321	10.331	8	0.99641	0.938863	25.327	8	0.91446	0.765892	19.639	20	0.99143	0.921718	17.268	20
P09211	Glutathione S-transferase P	GSTP1	16	16	71	23.356	0	0.93766	0.655243	18.508	154	1.0221	0.698734	61.448	154	1.0117	0.891796	20.22	52	1.0259	0.75789	52.497	52	0.90558	0.486622	16.795	102	1.0167	0.846237	65.779	102
P22314	Ubiquitin-like modifier-activating enzyme 1	UBA1	25	25	27.8	117.85	0	0.93578	0.784925	34.229	37	0.90189	0.3527	19.47	37	0.88	0.243956	45.8	15	0.82401	0.0852795	16.326	15	0.94856	0.943737	24.601	22	0.95455	0.815531	18.279	22
P46783	40S ribosomal protein S10	RPS10	19	18	80	18.898	1.0019e-187	0.93481	0.638603	32.414	56	1.0203	0.718651	15.424	56	0.88006	0.244217	10.498	12	0.86582	0.211851	12.5	12	0.94504	0.689962	35.886	44	1.0503	0.501105	11.676	44
O60313-2	Dynamin-like 120 kDa protein, mitochondrial;Dynamin-like 120 kDa protein, form S1	OPA1	45	45	48.2	115.88	0	0.93418	0.634943	32.173	97	0.93882	0.443603	22.962	97	0.98331	0.908823	26.56	21	0.98022	0.948859	19.993	21	0.93086	0.614187	33.571	76	0.93674	0.430149	23.74	76
P62330	ADP-ribosylation factor 6	ARF6	2	2	12.6	20.082	1.2869e-08	0.93401	0.651885	8.7375	6	1.053	0.747585	6.9821	6	1.013	0.872407	13.583	2	1.008	0.92677	2.4957	2	0.92102	0.880979	5.6094	4	1.0817	0.498487	7.36	4
P83111	Serine beta-lactamase-like protein LACTB, mitochondrial	LACTB	15	15	27.1	60.693	5.2384e-120	0.93394	0.77304	24.632	24	0.92227	0.472561	18.589	24	1.1233	0.630308	31.633	3	1.2134	0.277571	32.342	3	0.91565	0.772059	24.272	21	0.92203	0.604163	16.861	21
P26640	Valine--tRNA ligase	VARS	30	30	29.3	140.47	8.4422e-266	0.93371	0.771556	67.794	32	0.98254	0.904133	61.589	32	0.8907	0.414218	23.895	5	0.80043	0.154114	95.352	5	0.97236	0.925628	73.423	27	1.0131	0.748338	54.636	27
O00487	26S proteasome non-ATPase regulatory subunit 14	PSMD14	4	4	13.9	34.577	6.3165e-13	0.93365	0.650264	9.5558	6	1.0199	0.919889	12.568	6	0.89935	0.444965	8.488	3	0.86097	0.336722	8.8901	3	0.96925	0.91902	12.209	3	1.1169	0.367106	4.3829	3
O75616	GTPase Era, mitochondrial	ERAL1	6	6	19	48.349	2.7079e-56	0.93347	0.770009	22.212	8	0.97377	0.837476	25.214	8	0.92076	0.586233	NaN	1	0.86753	0.466673	NaN	1	0.94635	0.932223	23.412	7	0.99202	0.916857	26.196	7
Q6P4A7	Sideroflexin-4	SFXN4	4	2	13.9	37.998	6.9439e-22	0.93287	0.646758	57.84	5	0.93201	0.540773	15.015	5	2.3065	2.65393e-06	42.025	2	1.0545	0.916204	2.8759	2	0.84779	0.516196	6.6888	3	0.78593	0.206473	10.085	3
Q8TDX7	Serine/threonine-protein kinase Nek7	NEK7	7	7	29.5	34.551	7.318e-25	0.93281	0.646488	56.241	11	1.0978	0.541559	43.549	11	1.1447	0.553954	113.59	3	1.2282	0.248404	83.845	3	0.90306	0.710873	19.613	8	1.0806	0.435129	17.989	8
Q9H2M9	Rab3 GTPase-activating protein non-catalytic subunit	RAB3GAP2	9	9	6.1	155.98	2.8391e-22	0.93268	0.764918	23.029	11	0.92593	0.495927	21.961	11	0.88342	0.47728	4.2804	2	0.79336	0.268443	14.952	2	0.97313	0.921251	25.236	9	0.95406	0.812253	21.903	9
Q9HAV4	Exportin-5	XPO5	14	14	12.3	136.31	6.8037e-91	0.93223	0.762021	61.658	21	0.93581	0.561464	23.273	20	0.85823	0.308287	13.131	4	0.85778	0.324963	21.336	4	0.95395	0.968214	68.579	17	0.95755	0.818233	23.348	16
P51659	Peroxisomal multifunctional enzyme type 2;(3R)-hydroxyacyl-CoA dehydrogenase;Enoyl-CoA hydratase 2	HSD17B4	10	10	17.5	79.685	2.1921e-77	0.932	0.760541	111.34	14	0.99226	0.978086	35.275	14	1.1835	0.431214	30.06	3	1.2215	0.261287	16.967	3	0.8726	0.556195	126.2	11	0.98017	0.978592	38.386	11
P24539	ATP synthase subunit b, mitochondrial	ATP5F1	8	8	32.8	28.908	1.0499e-113	0.93198	0.760413	10.252	13	1.0163	0.831908	17.242	13	1.0106	0.897829	10.618	2	0.86337	0.345718	7.4001	2	0.91592	0.773459	10.346	11	1.0214	0.685611	15.943	11
Q13131-2	5-AMP-activated protein kinase catalytic subunit alpha-1	PRKAA1	6	6	13.1	65.522	6.527e-20	0.93196	0.642673	26.674	7	1.1016	0.525823	29.82	7	1.273	0.224683	NaN	1	1.189	0.331493	NaN	1	0.90913	0.829649	27.035	6	0.99074	0.952458	31.914	6
Q9NPJ3	Acyl-coenzyme A thioesterase 13	ACOT13	6	6	44.3	14.96	1.939e-53	0.93173	0.620768	22.661	14	0.92929	0.36946	10.919	14	0.96296	0.754692	12.147	6	0.9454	0.682306	16.8	6	0.90022	0.461122	29.108	8	0.92235	0.333741	3.6411	8
A0FGR8-6	Extended synaptotagmin-2	ESYT2	20	1	25.4	104.71	1.0652e-84	0.93106	0.754498	43.406	28	0.98383	0.913956	53.463	28	0.88993	0.289623	64.464	9	0.99812	0.92804	88.071	9	1.0386	0.647472	23.836	19	0.96974	0.904609	28.783	19
Q6PGP7	Tetratricopeptide repeat protein 37	TTC37	27	27	19.1	175.48	3.8606e-182	0.93105	0.754434	29.184	30	0.9787	0.874909	23.529	30	0.99011	0.810325	71.872	5	0.865	0.351899	44.837	5	0.9292	0.84263	11.504	25	0.98358	0.986881	18.233	25
Q5RI15-2	Cytochrome c oxidase protein 20 homolog	COX20	4	4	30	14.669	7.014e-46	0.93096	0.638192	19.449	9	0.97018	0.77419	21.605	9	1.1498	0.710112	13.728	4	1.0537	0.918911	12.492	4	0.85696	0.492154	8.8996	5	0.80798	0.0879369	20.118	5
Q9NXH9	tRNA (guanine(26)-N(2))-dimethyltransferase	TRMT1	12	12	21.9	72.233	1.1287e-78	0.93082	0.752957	22.08	12	1.0356	0.687592	37.65	12	0.70787	0.109366	NaN	1	1.0423	0.957799	NaN	1	0.94768	0.936521	21.55	11	1.0289	0.707379	39.46	11
F5H189	LYR motif-containing protein 4	LYRM4	2	2	16.9	15.194	0.00014971	0.93043	0.63582	17.374	3	1.1151	0.47228	12.371	3	0.69785	0.0972474	NaN	1	1.2262	0.43351	NaN	1	0.94213	0.97158	1.768	2	1.0343	0.71736	10.633	2
Q9UHB9	Signal recognition particle 68 kDa protein	SRP68	12	12	19.9	70.729	1.1201e-38	0.92972	0.632647	22.478	14	0.95982	0.708584	17.755	14	0.49374	0.00229683	NaN	1	0.7307	0.14558	NaN	1	0.93847	0.889784	16.715	13	0.96736	0.887709	16.247	13
O00151	PDZ and LIM domain protein 1	PDLIM1	11	11	47.4	36.071	4.8415e-198	0.92972	0.745899	24.384	23	1.1925	0.0678612	42.717	23	1.003	0.948784	14.451	6	1.2161	0.0972162	1.8698	6	0.88188	0.601072	25.023	17	1.0166	0.721592	49.858	17
Q9Y6W5	Wiskott-Aldrich syndrome protein family member 2	WASF2	3	3	8	54.283	2.0508e-33	0.92913	0.630013	14.834	6	1.1461	0.363493	25.711	6	1.1035	0.844989	NaN	1	1.3929	0.175073	NaN	1	0.83071	0.503273	13.754	5	0.99667	0.919109	25.567	5
O75400	Pre-mRNA-processing factor 40 homolog A	PRPF40A	7	7	6.3	108.8	8.8631e-13	0.92876	0.628363	17.259	6	1.0337	0.846428	67.904	6	1.0278	0.918511	19.345	4	1.3813	0.187337	78.977	4	0.90275	0.79906	0.65627	2	0.9943	0.980945	8.8668	2
Q9BZH6	WD repeat-containing protein 11	WDR11	22	22	20.4	136.68	0	0.92826	0.736552	22.76	34	0.97609	0.855075	44.115	34	0.93544	0.582683	5.5488	7	0.96947	0.837939	29.074	7	0.90221	0.702879	25.15	27	0.98024	0.98816	47.679	27
P23284	Peptidyl-prolyl cis-trans isomerase B	PPIB	11	11	44.9	23.742	3.0439e-119	0.92822	0.60064	66.51	27	1.0146	0.783173	15.223	27	1.1286	0.295998	24.027	4	0.86715	0.217262	26.273	4	0.92739	0.596047	71.756	23	1.0319	0.679998	9.5002	23
Q96QR8	Transcriptional activator protein Pur-beta	PURB	20	19	75.6	33.24	0	0.92818	0.600412	20.14	39	0.9757	0.787135	13.952	39	0.9656	0.706487	8.3146	4	1.0127	0.948142	19.124	4	0.90849	0.500713	20.833	35	0.97531	0.744526	13.184	35
Q2PPJ7	Ral GTPase-activating protein subunit alpha-2	RALGAPA2	17	15	9.7	210.77	1.7048e-47	0.92778	0.733484	20.427	14	1.1248	0.216445	15.524	14	0.89652	0.322605	17.226	12	1.1091	0.353759	15.051	12	1.3257	0.0600314	13.975	2	1.3835	0.00477181	2.0502	2
P09012	U1 small nuclear ribonucleoprotein A	SNRPA	12	10	42.2	31.279	6.3876e-125	0.92758	0.596994	15.449	31	1.0032	0.917494	12.266	31	1.0337	0.752859	10.227	5	1.0689	0.525934	13.047	5	0.91149	0.515416	15.081	26	1.0024	0.99087	12.216	26
H0Y7A7	Calmodulin	CALM2;CALM1	4	4	28.3	20.762	3.654e-19	0.92755	0.732015	24.362	7	0.90402	0.364362	7.8885	7	1.0052	0.874776	16.822	3	0.83551	0.249365	9.3178	3	0.82001	0.329948	27.381	4	0.92285	0.609274	6.6606	4
P51398	28S ribosomal protein S29, mitochondrial	DAP3	18	18	45.5	45.566	0	0.92746	0.596311	17.165	30	0.99377	0.973061	21.121	30	1.1273	0.774121	11.794	2	1.2002	0.492159	12.155	2	0.92251	0.570847	16.991	28	0.98979	0.875457	20.952	28
O14981	TATA-binding protein-associated factor 172	BTAF1	8	8	5.2	206.89	4.0883e-21	0.92745	0.622531	24.88	7	0.87702	0.269736	26.741	7	1.0541	0.999392	NaN	1	1.1608	0.591362	NaN	1	0.86165	0.569301	26.398	6	0.86747	0.489161	27.009	6
P18085	ADP-ribosylation factor 4	ARF4	8	6	53.3	20.511	2.4844e-31	0.92745	0.731376	10.649	13	1.1373	0.177794	68.82	13	1.006	0.878193	5.7577	5	0.95325	0.755027	25.062	5	0.9148	0.767654	10.631	8	1.2146	0.028666	83.727	8
C9IZQ1	Translocon-associated protein subunit alpha	SSR1	3	3	11.4	33.887	3.8311e-23	0.92726	0.730163	27.194	9	1.0095	0.885107	14.711	9	1.2273	0.317311	22.861	2	1.1631	0.397121	24.385	2	0.91986	0.793925	21.886	7	1.0095	0.776265	9.7506	7
F5H6I0	Beta-2-microglobulin;Beta-2-microglobulin form pI 5.3	B2M	5	5	42.6	13.972	1.5685e-54	0.92622	0.589272	67.206	21	0.95821	0.615022	70.256	21	0.93613	0.561972	86.081	12	0.893	0.340334	87.184	12	0.90789	0.497794	22.177	9	1.034	0.658195	20.21	9
Q16822	Phosphoenolpyruvate carboxykinase [GTP], mitochondrial	PCK2	23	23	39.4	70.729	1.0757e-154	0.92573	0.720412	33.508	36	0.96113	0.742517	20.85	36	0.89557	0.431408	24.832	4	0.88749	0.442849	26.97	4	0.92573	0.824512	34.753	32	0.97324	0.941176	20.469	32
Q16629	Serine/arginine-rich splicing factor 7	SRSF7	7	6	24.4	27.366	4.0425e-130	0.9253	0.584067	18.276	27	0.93289	0.396603	37.994	27	0.87161	0.350028	7.0207	3	0.861	0.336834	10.754	3	0.96963	0.825742	19.001	24	0.93406	0.41118	40	24
P07737	Profilin-1	PFN1	11	8	73.6	15.054	4.4145e-81	0.92494	0.715388	30.728	21	1.0262	0.756488	20.14	21	0.97694	0.860265	12.545	9	0.95013	0.717584	14.886	9	0.91753	0.781815	39.673	12	1.1068	0.218187	22.103	12
P48047	ATP synthase subunit O, mitochondrial	ATP5O	13	13	67.6	23.277	0	0.92488	0.581697	17.486	29	0.94011	0.454193	11.483	29	1.0653	0.571938	14.458	4	0.87364	0.244959	5.9501	4	0.91893	0.552605	17.05	25	0.94514	0.492408	11.916	25
P23246	Splicing factor, proline- and glutamine-rich	SFPQ	18	17	30	76.149	4.5995e-215	0.92465	0.713546	17.648	34	0.87858	0.105244	28.724	34	0.91638	0.434369	21.405	17	0.88789	0.313324	34.202	17	0.93797	0.888471	13.567	17	0.87584	0.34661	22.659	17
P21333	Filamin-A	FLNA	163	118	70.8	280.74	0	0.92447	0.579386	27.356	1131	0.9956	0.991955	28.124	1129	0.9414	0.598346	36.097	346	0.97033	0.872157	36.954	345	0.91513	0.533485	22.462	785	1.0093	0.931195	22.757	784
H7C1E4	AP-1 complex subunit sigma-1A	AP1S1	4	4	22	22.065	2.8098e-80	0.92316	0.704099	24.498	7	1.0535	0.565233	29.015	7	1.2793	0.213835	4.498	3	1.411	0.052678	22.582	3	0.83709	0.407411	8.024	4	0.98158	0.988562	18.574	4
O00483	NADH dehydrogenase [ubiquinone] 1 alpha subcomplex subunit 4	NDUFA4	5	5	55.6	9.3697	2.5873e-14	0.92281	0.701884	15.06	7	0.89506	0.316749	13.61	7	0.98529	0.785568	9.265	2	1.1382	0.653793	0.85174	2	0.90381	0.711053	17.397	5	0.88271	0.380534	7.6194	5
Q15363	Transmembrane emp24 domain-containing protein 2	TMED2	5	5	24.9	22.761	4.2723e-28	0.92256	0.600898	15.408	10	0.9335	0.54936	30.206	10	0.95155	0.648075	9.5912	4	0.95501	0.763974	23.396	4	0.90355	0.713313	18.425	6	0.90759	0.48663	35.89	6
Q14764	Major vault protein	MVP	58	58	68.6	99.326	0	0.92206	0.565871	21.209	223	0.94326	0.480576	21.376	223	0.96705	0.785358	22.985	96	0.95307	0.739735	26.164	96	0.87187	0.337227	18.391	127	0.91859	0.310828	16.63	127
Q9H6K4	Optic atrophy 3 protein	OPA3	7	7	30.7	19.996	1.0776e-17	0.92197	0.696575	52.328	11	0.85362	0.147371	50.076	11	0.99927	0.849441	73.486	6	0.95968	0.787783	70.041	6	0.81363	0.317311	6.2211	5	0.79669	0.0674417	10.998	5
P48651	Phosphatidylserine synthase 1	PTDSS1	7	7	15.9	55.527	4.0171e-55	0.92182	0.695629	17.153	12	0.91513	0.428523	33.563	12	0.92182	0.529099	18.182	4	0.93861	0.681353	23.752	4	0.91997	0.795845	17.801	8	0.87763	0.323393	37.201	8
Q9Y5R8	Trafficking protein particle complex subunit 1	TRAPPC1	8	8	58.6	16.831	1.6849e-22	0.92086	0.593431	26.238	7	0.93588	0.563184	24.943	7	0.57164	0.0138893	NaN	1	0.61572	0.0291912	NaN	1	0.94144	0.968638	22.815	6	0.98298	0.998448	22.008	6
Q9NYL4	Peptidyl-prolyl cis-trans isomerase FKBP11;Peptidyl-prolyl cis-trans isomerase	FKBP11	4	4	14.4	22.18	6.8757e-36	0.92072	0.688694	22.453	7	0.89696	0.326527	7.2936	7	0.91342	0.416585	26.85	5	0.89696	0.362149	8.5235	5	0.94966	0.99663	4.3762	2	0.88966	0.465437	5.223	2
Q13435	Splicing factor 3B subunit 2	SF3B2	11	11	14.2	100.23	8.1473e-40	0.92066	0.592555	32.032	14	0.90593	0.400196	29.071	14	0.90847	0.478409	30.745	7	0.90453	0.518128	13.918	7	0.933	0.932533	34.773	7	0.92315	0.647076	40.155	7
P39656	Dolichyl-diphosphooligosaccharide--protein glycosyltransferase 48 kDa subunit	DDOST	8	8	16.4	50.8	9.4625e-29	0.92065	0.688254	21.911	10	0.86988	0.203846	15.459	10	1.026	0.800489	12.208	5	0.99562	0.943874	10.306	5	0.74572	0.127021	12.549	5	0.73563	0.0174904	10.653	5
Q9Y4Z0	U6 snRNA-associated Sm-like protein LSm4	LSM4	6	6	36	15.35	2.1057e-15	0.91973	0.588484	14.985	7	1.0186	0.926907	23.523	7	1.1592	0.684296	NaN	1	1.0795	0.833259	NaN	1	0.88653	0.629686	12.081	6	0.99651	0.911538	25.44	6
J3KNL2	Septin-1	2001-09-01	9	9	21.7	46.918	1.9852e-25	0.91963	0.588047	15.839	9	1.0379	0.824495	78.371	9	1.0751	0.822465	10.709	4	1.1221	0.519464	6.8373	4	0.81383	0.439691	9.6927	5	0.90188	0.452925	108.65	5
P35637	RNA-binding protein FUS	FUS	15	13	27	53.425	0	0.91934	0.550761	54.265	111	0.98137	0.845056	52.074	111	0.91929	0.452214	30.599	21	0.96052	0.796488	31.953	21	0.91976	0.556815	58.511	90	0.99617	0.933857	55.858	90
P30536	Translocator protein	TSPO	2	2	9.5	18.828	1.1924e-05	0.91923	0.67933	14.512	4	1.0029	0.937593	12.36	4	1.0232	0.951443	7.3879	2	1.1062	0.573024	0.62572	2	0.81799	0.322407	8.7406	2	0.89485	0.444537	2.891	2
Q9BQA9	Uncharacterized protein C17orf62	C17orf62	4	4	13.9	20.774	1.8154e-11	0.91906	0.585557	33.728	6	0.973	0.792231	21.489	6	1.106	0.837402	39.436	3	1.0004	0.901328	13.187	3	0.88334	0.71881	25.96	3	0.89337	0.484376	24.08	3
P26639-2	Threonine--tRNA ligase, cytoplasmic	TARS	24	24	33.3	86.86	1.112e-124	0.91898	0.677762	28.046	51	1.0044	0.925602	15.937	51	1.481	0.145172	70.94	2	1.2658	0.35442	34.287	2	0.91898	0.552858	25.222	49	1.0044	0.988296	14.801	49
Q15306	Interferon regulatory factor 4	IRF4	18	18	41.5	51.772	0	0.91843	0.54574	27.637	62	0.82758	0.0168537	24.35	62	0.91209	0.408718	21.884	59	0.82093	0.0789893	18.703	59	1.2007	0.192564	68.507	3	0.94399	0.723479	69.067	3
Q9Y4L1	Hypoxia up-regulated protein 1	HYOU1	30	29	33.1	111.33	4.2214e-213	0.91815	0.672564	25.381	46	1.0077	0.899347	36.587	46	1.0104	0.900252	16.835	17	0.78637	0.0302309	21.386	17	0.89339	0.658202	28.678	29	1.0515	0.481573	37.136	29
H0YK83	Signal peptidase complex catalytic subunit SEC11A	SEC11A;SEC11L1	4	4	27	21.454	1.3089e-09	0.91811	0.581415	2.378	3	0.91923	0.469463	33.984	3	0.95451	0.689433	NaN	1	0.91923	0.629388	NaN	1	0.91615	0.859962	0.30269	2	0.70536	0.01472	42.921	2
P43007	Neutral amino acid transporter A	SLC1A4	6	6	15.4	55.722	1.1791e-45	0.91775	0.670063	20.976	16	0.87556	0.226586	30.462	16	0.92925	0.558115	21.422	4	0.57804	0.000467297	11.878	4	0.91775	0.784617	21.755	12	0.92709	0.609445	22.374	12
P08865	40S ribosomal protein SA	RPSA;RPSAP58	17	17	63.7	32.854	0	0.91749	0.540573	23.645	56	1.0657	0.30707	21.484	56	1.0835	0.787184	32.949	4	0.958	0.779207	13.24	4	0.91749	0.545329	22.855	52	1.0705	0.340438	21.712	52
P25705	ATP synthase subunit alpha, mitochondrial	ATP5A1	18	18	38	59.75	4.1137e-198	0.91723	0.539147	88.054	34	0.86674	0.0727121	22.814	34	0.90103	0.346385	77.62	16	0.77515	0.0212114	20.753	16	0.92294	0.573052	98.26	18	0.98439	0.826249	17.709	18
Q9H3S7	Tyrosine-protein phosphatase non-receptor type 23	PTPN23	19	3	12.7	178.97	4.7547e-66	0.91706	0.576847	24.594	20	0.91268	0.434679	20.568	20	1.2965	0.375372	NaN	1	0.95502	0.748424	NaN	1	0.91616	0.776585	23.686	19	0.89725	0.426443	21.085	19
Q9Y490	Talin-1	TLN1	108	95	49.5	269.76	0	0.91696	0.537668	28.342	187	0.94165	0.466999	25.555	187	0.94939	0.655029	37.246	48	0.90866	0.430933	30.168	48	0.90097	0.464654	24.63	139	0.95351	0.558348	23.428	139
Q6IAA8	Ragulator complex protein LAMTOR1	LAMTOR1	7	7	65.2	17.745	1.1971e-92	0.91666	0.57511	25.919	5	0.90866	0.413971	21.151	5	1.2674	0.430028	NaN	1	1.2076	0.474916	NaN	1	0.82248	0.471844	21.664	4	0.90256	0.532679	21.716	4
Q9H0U3	Magnesium transporter protein 1	MAGT1	7	7	16.4	38.036	1.2219e-25	0.91628	0.660893	18.153	13	1.0248	0.766988	31.45	13	0.8542	0.29627	27.476	4	0.85351	0.309581	49.465	4	0.91628	0.775327	12.254	9	1.0248	0.660643	23.38	9
O00186	Syntaxin-binding protein 3	STXBP3	10	10	17.7	67.764	9.2854e-63	0.91615	0.660083	36.738	25	1.0988	0.317311	16.493	25	1.1747	0.457243	59.716	6	1.2069	0.291211	12.19	6	0.89047	0.643571	15.285	19	1.043	0.535108	16.144	19
Q99497	Protein DJ-1	PARK7	14	14	82.5	19.891	5.9075e-196	0.91607	0.532804	29.379	31	0.96508	0.681118	19.779	31	0.9511	0.646224	7.5844	3	0.64089	0.00449315	33.147	3	0.90103	0.464937	30.871	28	0.98654	0.845803	13.905	28
Q3ZCQ8-2	Mitochondrial import inner membrane translocase subunit TIM50	TIMM50	6	6	15.6	50.464	1.3212e-58	0.91593	0.658714	56.822	13	1.1137	0.255981	23.007	13	0.84052	0.257454	27.493	7	1.009	0.964605	18.296	7	0.93972	0.896135	80.651	6	1.1791	0.133303	23.321	6
O95881	Thioredoxin domain-containing protein 12	TXNDC12	10	10	56.4	19.206	2.1857e-100	0.91579	0.531277	25.153	30	0.9225	0.321245	17.206	30	1.1532	0.220835	40.111	6	0.97195	0.884712	30.166	6	0.90846	0.500567	17.113	24	0.90996	0.261941	13.026	24
P09429	High mobility group protein B1;Putative high mobility group protein B1-like 1	HMGB1;HMGB1P1	9	8	40.9	24.893	1.4011e-37	0.91576	0.531113	11.291	8	0.94515	0.62635	11.07	8	0.90293	0.457972	5.0118	2	0.93332	0.675858	12.887	2	0.94061	0.666031	13.167	6	0.94515	0.752987	11.754	6
P52272	Heterogeneous nuclear ribonucleoprotein M	HNRNPM	47	22	70.4	77.515	0	0.9156	0.530242	34.716	163	0.91859	0.295289	26.291	163	0.88959	0.287978	64.486	36	0.85807	0.182105	44.329	36	0.91912	0.553568	19.837	127	0.93101	0.390145	18.196	127
Q8NDX1	PH and SEC7 domain-containing protein 4	PSD4	11	11	10.4	116.25	7.6953e-42	0.9153	0.569218	45.415	15	0.87308	0.254245	13.904	15	0.49978	0.00269953	NaN	1	0.86779	0.467451	NaN	1	0.94562	0.926082	43.159	14	0.88465	0.35849	14.331	14
Q12768	WASH complex subunit strumpellin	KIAA0196	27	27	24.8	134.28	4.1072e-111	0.91486	0.652068	56.773	38	0.97672	0.859859	55.372	38	1.0122	0.888549	31.809	19	0.96768	0.851646	24.751	19	0.88366	0.609807	71.98	19	0.98584	0.968039	74.802	19
O15534	Period circadian protein homolog 1	PER1	26	26	22.9	136.21	5.2523e-152	0.91472	0.6512	29.414	45	1.0261	0.757236	32.3	45	0.89356	0.307529	30.546	39	1.0261	0.756713	29.043	39	1.0109	0.83181	22.804	6	1.0216	0.791355	52.162	6
P17612	cAMP-dependent protein kinase catalytic subunit alpha;cAMP-dependent protein kinase catalytic subunit beta	PRKACA;PRKACB;KIN27	5	5	13.1	40.589	2.8863e-23	0.91419	0.647917	11.582	6	1.0531	0.567828	4.9035	6	1.0186	0.889888	14.177	2	1.0651	0.880632	0.32975	2	0.874	0.569988	8.0561	4	1.0413	0.635245	6.2584	4
Q96AE4	Far upstream element-binding protein 1	FUBP1	28	22	47.7	67.56	0	0.91382	0.520586	24.432	98	1.0185	0.738796	30.441	98	0.74698	0.166077	1.5335	2	1.0869	0.809379	23.314	2	0.91628	0.539244	24.504	96	1.0185	0.825892	30.663	96
P16403	Histone H1.2	HIST1H1C	18	7	52.6	21.364	4.3267e-164	0.91358	0.519289	29.759	151	0.97802	0.810752	31.562	151	0.84782	0.129075	16.259	31	0.74397	0.00701739	13.977	31	0.93721	0.647815	32.023	120	1.0979	0.185005	30.989	120
C9JJN9	Vacuolar protein sorting-associated protein 8 homolog	VPS8	31	31	22.5	161.8	5.9553e-196	0.9132	0.641797	26.04	62	0.99475	0.99697	65.379	62	0.96043	0.735846	26.742	38	0.9771	0.924661	77.258	38	0.82868	0.373791	17.851	24	1.0039	0.863323	39.608	24
O43865	Putative adenosylhomocysteinase 2	AHCYL1	9	4	19.6	58.951	1.2947e-29	0.91308	0.641057	15.815	10	0.9142	0.422944	47.034	10	0.8071	0.282907	NaN	1	3.4809	4.4385e-08	NaN	1	0.96392	0.982349	16.337	9	0.91357	0.523094	18.133	9
Q96AG4	Leucine-rich repeat-containing protein 59	LRRC59	12	12	39.1	34.93	5.3656e-102	0.91298	0.64044	18.095	21	1.0696	0.466515	10.655	21	1.1266	0.618147	9.8167	5	1.0614	0.741245	7.7123	5	0.86915	0.53982	16.253	16	1.0938	0.267108	11.403	16
P30044	Peroxiredoxin-5, mitochondrial	PRDX5	11	11	56.5	22.086	1.9444e-263	0.91295	0.515892	39.89	25	0.95091	0.547587	13.907	25	1.0097	0.904814	59.45	7	1.0331	0.716026	11.341	7	0.86683	0.317311	25.63	18	0.89554	0.191846	14.182	18
P68032	Actin, alpha cardiac muscle 1;Actin, alpha skeletal muscle;Actin, aortic smooth muscle;Actin, gamma-enteric smooth muscle	ACTC1;ACTA1;ACTA2;ACTG2	23	3	41.1	42.019	0	0.9129	0.515623	20.507	20	1.0674	0.295748	34.326	20	1.0092	0.908077	29.162	6	1.0379	0.688732	32.91	6	0.90151	0.467204	12.711	14	1.0674	0.362511	33.856	14
J3KMZ9	Low-density lipoprotein receptor	LDLR	4	4	5.1	104.56	4.6804e-24	0.9126	0.55758	25.52	4	0.81169	0.0836333	22.3	4	1.1793	0.631014	27.945	2	0.9383	0.692422	28.856	2	0.83888	0.483032	3.6059	2	0.76834	0.317311	16.118	2
Q99653	Calcium-binding protein p22	CHP	2	2	14.4	22.456	3.8993e-07	0.91242	0.556807	20.756	3	0.96648	0.750627	6.3589	3	0.80792	0.177673	27.622	2	0.99695	0.978887	4.3897	2	0.91242	0.827689	NaN	1	0.90558	0.727002	NaN	1
Q08211	ATP-dependent RNA helicase A	DHX9	64	64	52.3	140.96	0	0.91207	0.511163	20.961	335	0.89684	0.175385	18.247	335	0.74398	0.00588012	24.083	31	0.82206	0.0812545	26.435	31	0.91852	0.55053	19.576	304	0.90225	0.222667	17.185	304
Q9UM47	Neurogenic locus notch homolog protein 3;Notch 3 extracellular truncation;Notch 3 intracellular domain	NOTCH3	3	1	1.2	243.63	8.0571e-09	0.91166	0.553548	13.064	5	0.85593	0.193393	12.686	5	0.93848	0.640004	17.913	2	0.96115	0.769061	16.397	2	0.91166	0.840574	13.051	3	0.81245	0.16199	4.9222	3
Q15233	Non-POU domain-containing octamer-binding protein	NONO	18	15	47.8	54.231	2.1276e-134	0.91085	0.627342	48.056	29	0.98659	0.934971	23.511	29	1.0064	0.926406	65.906	13	1.0064	0.876113	32.065	13	0.85655	0.481621	16.441	16	0.959	0.845363	10.825	16
P52907	F-actin-capping protein subunit alpha-1	CAPZA1	11	9	51.7	32.922	8.0972e-136	0.91033	0.624157	13.452	14	0.97788	0.868674	9.7624	14	0.97547	0.748082	8.8165	4	0.99389	0.954868	7.1471	4	0.86268	0.509608	14.017	10	0.97093	0.925634	10.964	10
P13667	Protein disulfide-isomerase A4	PDIA4	42	42	54	72.932	0	0.9103	0.501706	32.674	130	0.90921	0.238504	20.637	130	0.91133	0.404258	26.583	26	0.82341	0.0840253	16.694	26	0.9103	0.509563	34.06	104	0.92544	0.353293	21.055	104
Q8N8A2	Serine/threonine-protein phosphatase 6 regulatory ankyrin repeat subunit B	ANKRD44	11	9	12.9	107.6	5.0282e-46	0.90998	0.546367	56.79	13	1.1147	0.473813	16.454	13	0.85689	0.304262	39.166	6	1.2051	0.29508	19.099	6	1.0744	0.512532	58.926	7	1.0351	0.713304	9.6573	7
P68371	Tubulin beta-4B chain	TUBB4B	21	1	52.6	49.83	0	0.9096	0.497987	23.977	18	1.0148	0.780874	22.804	18	0.7504	0.00751612	31.817	6	0.94638	0.689576	10.382	6	0.94912	0.71218	9.8795	12	1.0388	0.609622	25.998	12
P30153	Serine/threonine-protein phosphatase 2A 65 kDa regulatory subunit A alpha isoform	PPP2R1A	18	15	38.4	65.308	5.3689e-268	0.90959	0.619634	57.679	29	0.88992	0.291172	55.591	29	0.82653	0.220998	17.317	5	0.76031	0.0796455	24.158	5	0.93335	0.864319	63.02	24	0.9409	0.725007	60.494	24
P07237	Protein disulfide-isomerase	P4HB	30	30	58.1	57.116	0	0.90923	0.496025	24.962	93	0.90768	0.229977	22.932	93	0.87528	0.223963	20.432	19	0.84073	0.126232	17.78	19	0.91042	0.510152	26.089	74	0.93765	0.43669	23.205	74
Q709C8	Vacuolar protein sorting-associated protein 13C	VPS13C	27	27	7.4	422.39	1.2116e-61	0.90752	0.607039	91.578	30	0.88278	0.257787	90.015	30	0.91814	0.514933	34.01	12	0.86387	0.347608	21.182	12	0.88536	0.618186	114.27	18	0.92056	0.595039	115	18
Q01844-5	RNA-binding protein EWS	EWSR1	20	3	26.2	68.965	0	0.90725	0.485588	24.354	178	0.98656	0.898528	28.097	178	0.96217	0.748796	28.266	43	0.98315	0.971557	25.322	43	0.89071	0.417423	22.574	135	0.99103	0.886794	29.001	135
H0Y9X1	Translation machinery-associated protein 16	TMA16	7	7	24	27.571	1.6946e-32	0.9069	0.603284	8.3063	7	0.87748	0.234632	19.031	7	0.87435	0.451955	NaN	1	0.92905	0.661709	NaN	1	0.90702	0.727507	8.7631	6	0.85309	0.246997	20.671	6
P05141	ADP/ATP translocase 2	SLC25A5	30	11	60.1	32.852	0	0.9065	0.481659	18.212	269	0.88529	0.128011	16.268	269	0.99847	0.978777	14.804	83	0.9184	0.492812	18.39	83	0.89038	0.415944	19.152	186	0.88078	0.134689	15.256	186
H0YMV8	40S ribosomal protein S27;40S ribosomal protein S27-like	RPS27L	4	2	34	11.345	3.0065e-38	0.90645	0.600563	17.816	7	1.0276	0.746047	10.06	7	0.90645	0.470914	9.2729	3	1.0276	0.882738	7.7657	3	0.91028	0.746977	24.031	4	1.0451	0.521567	12.138	4
P35914	Hydroxymethylglutaryl-CoA lyase, mitochondrial	HMGCL	12	12	39.4	34.36	1.6657e-104	0.90636	0.480927	20.589	23	0.98905	0.924262	20.605	23	1.3202	0.334991	NaN	1	1.278	0.332466	NaN	1	0.89576	0.440375	19.209	22	0.97981	0.784826	20.613	22
Q9Y265	RuvB-like 1	RUVBL1	7	7	20.4	50.227	3.9354e-32	0.90609	0.598389	22.44	6	1.0417	0.644511	29.586	6	0.81678	0.197561	11.724	2	0.87366	0.385696	52.863	2	0.97841	0.891401	22.422	4	1.0417	0.543592	16.976	4
Q8N122	Regulatory-associated protein of mTOR	RPTOR	8	8	6.7	149.04	5.3254e-19	0.90597	0.529362	18.824	6	0.92585	0.505861	17.919	6	0.96568	0.724189	8.7944	2	0.94702	0.721565	2.6341	2	0.90306	0.736037	23.039	4	0.82477	0.325131	21.325	4
P04843	Dolichyl-diphosphooligosaccharide--protein glycosyltransferase subunit 1	RPN1	33	33	59.1	68.569	0	0.90588	0.478422	46.963	82	0.94467	0.492622	37.837	82	0.93955	0.585479	17.895	26	0.96223	0.809618	14.226	26	0.87475	0.348907	54.833	56	0.93944	0.449706	44.445	56
P26641	Elongation factor 1-gamma	EEF1G	4	4	10.8	50.118	5.8355e-16	0.90549	0.594773	43.064	7	1.1329	0.190718	38.916	7	1.3377	0.132431	NaN	1	1.2558	0.37325	NaN	1	0.76	0.158101	39.957	6	0.98096	0.984179	40.605	6
P36776	Lon protease homolog, mitochondrial;Lon protease homolog	LONP1	20	20	21.9	106.49	9.3619e-101	0.90515	0.592727	77.745	26	0.98541	0.925987	26.155	26	1.0858	0.777644	31.646	10	0.87177	0.378185	12.498	10	0.87385	0.562171	97.325	16	1.0136	0.744492	32.032	16
P07384	Calpain-1 catalytic subunit	CAPN1	13	13	18.9	81.889	4.1358e-45	0.90425	0.587322	18.105	15	0.92482	0.488786	14.248	15	1.0341	0.997478	16.769	6	0.94804	0.728642	16.863	6	0.86138	0.503619	17.802	9	0.92482	0.62161	13.32	9
P35579	Myosin-9	MYH9	92	84	49	226.53	0	0.90411	0.469236	31.788	229	0.99106	0.945047	31.95	228	0.93999	0.58853	36.733	68	0.95189	0.730825	47.425	67	0.8911	0.419175	28.592	161	0.99809	0.951443	22.785	161
Q00610	Clathrin heavy chain 1	CLTC	78	78	55.7	191.61	0	0.9041	0.469184	26.518	204	0.97265	0.7563	26.269	204	0.92637	0.497066	25.037	41	0.93728	0.622973	21.744	41	0.89757	0.448742	26.935	163	0.98779	0.857196	27.112	163
O75533	Splicing factor 3B subunit 1	SF3B1	23	23	23.4	145.83	4.9184e-89	0.90355	0.583131	24.376	37	0.87423	0.22112	26.199	37	0.85076	0.286219	20.954	12	0.85412	0.311753	21.325	12	0.92583	0.825552	25.977	25	0.97161	0.91789	27.395	25
Q9UBC2-2	Epidermal growth factor receptor substrate 15-like 1	EPS15L1	12	12	13.3	99.605	7.2287e-105	0.9035	0.582832	71.329	23	1.1189	0.236827	57.403	23	3.4684	3.31337e-07	74.841	2	2.1086	0.00128372	34.979	2	0.89912	0.691316	59.889	21	1.087	0.406971	54.283	21
P02545	Prelamin-A/C;Lamin-A/C	LMNA	23	23	41	74.139	3.1421e-161	0.90343	0.582414	25.001	51	0.96084	0.740364	35.941	51	0.90005	0.341135	23.441	19	0.95703	0.769802	52.557	19	0.9076	0.730488	26.245	32	0.98022	0.988026	21.884	32
P09972	Fructose-bisphosphate aldolase C;Fructose-bisphosphate aldolase	ALDOC	8	5	32.7	39.455	2.9864e-72	0.90338	0.518485	45.159	10	0.9392	0.582685	22.59	10	1.1177	0.651257	41.854	7	1.0391	0.833411	22.213	7	0.64095	0.0482588	9.1969	3	0.73577	0.0333045	10.928	3
P35754	Glutaredoxin-1	GLRX	5	5	50.9	11.776	7.1097e-40	0.90326	0.581398	19.82	8	0.91686	0.439	5.9755	8	0.72397	0.130874	NaN	1	0.92023	0.632664	NaN	1	0.93313	0.863169	17.918	7	0.91351	0.551986	6.4459	7
P06729	T-cell surface antigen CD2	CD2	9	9	25.6	39.448	8.2366e-45	0.90289	0.57919	26.592	17	0.92643	0.499159	20.267	17	0.90289	0.356473	20.895	13	0.92643	0.546667	21.389	13	0.89421	0.667112	44.615	4	0.83677	0.160917	16.337	4
P60903	Protein S100-A10	S100A10	2	2	27.8	11.203	9.1956e-21	0.90255	0.577163	16.893	4	0.94609	0.633019	11.926	4	0.67187	0.070168	NaN	1	1.0674	0.872989	NaN	1	0.95509	0.977659	6.9344	3	0.92459	0.620166	9.8568	3
E9PCR7	2-oxoglutarate dehydrogenase, mitochondrial	OGDH	15	15	16.2	117.66	3.026e-45	0.90251	0.576924	18.336	19	1.0162	0.832683	12.873	19	0.94024	0.60196	19.126	6	0.95396	0.758634	13.838	6	0.8474	0.450497	17.082	13	1.0162	0.785037	12.431	13
A5YKK6	CCR4-NOT transcription complex subunit 1	CNOT1	81	81	36.7	266.94	0	0.90153	0.45599	29.866	160	0.93919	0.446628	30.798	160	1.1246	0.782004	14.357	4	1.1459	0.63208	9.8055	4	0.89516	0.437618	30.047	156	0.93482	0.416514	31.068	156
P09874	Poly [ADP-ribose] polymerase 1	PARP1	21	21	21	113.08	4.9774e-136	0.90145	0.570623	28.538	29	0.95396	0.689714	18.506	29	0.89236	0.301538	34.768	18	0.8974	0.36462	18.228	18	0.91764	0.866394	14.092	11	1.018	0.802308	14.394	11
E9PN11	Rho-related GTP-binding protein RhoC;Rho-related GTP-binding protein RhoB	RHOC;RHOB	3	1	14	25.485	4.72e-66	0.9013	0.509812	8.7638	3	1.0674	0.67747	20.261	3	0.9606	0.708357	NaN	1	0.75439	0.186799	NaN	1	0.85326	0.593	7.7461	2	1.0715	0.541667	0.54519	2
P17152	Transmembrane protein 11, mitochondrial	TMEM11	2	2	13	21.541	1.1147e-09	0.90128	0.509728	27.265	3	0.93568	0.562018	20.912	3	1.3871	0.239591	NaN	1	1.3005	0.139634	NaN	1	0.86874	0.597095	5.2002	2	0.9086	0.672028	4.154	2
P29401-2	Transketolase	TKT	13	13	27.4	68.813	1.7891e-83	0.9011	0.50898	18.937	15	1.0351	0.839093	24.089	15	0.70233	0.102547	35.245	2	0.87917	0.501953	65.028	2	0.9106	0.748584	14.437	13	1.0351	0.670825	17.495	13
Q01813	6-phosphofructokinase type C	PFKP	30	26	42.2	85.595	0	0.90104	0.453494	26.934	92	1.0248	0.669312	18.339	91	1.0331	0.756527	31.306	35	0.92298	0.523234	18.707	34	0.80513	0.130077	16.841	57	1.0765	0.300383	15.985	57
Q15637-6			29	1	60.4	61.888	0	0.90102	0.453392	16.992	32	0.95632	0.597265	18.341	32	0.98315	0.907603	7.5987	9	1.0324	0.720048	9.441	9	0.84055	0.224663	16.584	23	0.94497	0.491108	19.377	23
A2A2E9	Ral GTPase-activating protein subunit beta	RP5-1100H13.1;RALGAPB	30	30	23.7	166.53	7.5666e-279	0.90087	0.567186	24.13	41	1.0369	0.544948	25.256	41	0.92032	0.458614	19.878	33	1.0549	0.596419	23.402	33	0.74873	0.233065	28.918	8	0.87029	0.372386	29.673	8
Q9H936	Mitochondrial glutamate carrier 1	SLC25A22	13	9	52.9	34.47	2.9174e-223	0.90086	0.452578	17.797	24	0.92266	0.322336	15.396	24	1.0148	0.871726	16.851	9	0.98676	0.99946	12.136	9	0.89666	0.674686	17.608	15	0.90496	0.501495	16.935	15
O43823	A-kinase anchor protein 8	AKAP8	18	18	29	76.107	4.3129e-283	0.9003	0.449736	26.443	38	0.95574	0.591856	20.812	38	1.1136	0.666841	24.153	6	1.1194	0.528321	23.743	6	0.88719	0.401776	25.869	32	0.9374	0.434888	19.627	32
O94905	Erlin-2	ERLIN2	16	12	56.9	37.839	0	0.89988	0.44761	88.814	21	0.84258	0.0308801	87.739	21	0.72886	0.056257	35.832	2	0.83612	0.251281	6.6206	2	0.89988	0.459525	93.226	19	0.84258	0.0449925	92.261	19
Q9UP95	Solute carrier family 12 member 4	SLC12A4	5	5	5.3	120.65	4.0679e-15	0.89984	0.503757	14.66	6	0.83067	0.122837	23.561	6	0.98057	0.770769	24.278	2	0.83067	0.361821	9.1118	2	0.89984	0.790435	11.128	4	0.94467	0.855783	28.208	4
O00442-2	RNA 3-terminal phosphate cyclase	RTCD1	7	7	26.1	40.709	7.9133e-187	0.89962	0.559805	18.635	7	0.84279	0.116538	11.953	7	0.91613	0.572371	NaN	1	0.83792	0.381534	NaN	1	0.85729	0.493619	20.38	6	0.90471	0.46949	12.423	6
E7EVA0	Microtubule-associated protein;Microtubule-associated protein 4	MAP4	27	10	14.5	245.44	3.0792e-254	0.89909	0.443624	51.158	65	0.95014	0.540664	34.271	65	0.96265	0.752377	15.792	14	1.0723	0.509615	59.323	14	0.87738	0.579165	57.306	51	0.93714	0.70045	19.079	51
J3KN10	Phosphatidylinositol 4-kinase alpha	PI4KA	21	21	11.2	236.83	3.4323e-84	0.89878	0.499379	27.366	21	0.89046	0.326778	24.642	21	1.016	0.881777	28.292	3	0.85114	0.418668	22.287	3	0.87808	0.696447	26.458	18	0.90258	0.532786	25.471	18
Q9H4M9	EH domain-containing protein 1	EHD1	25	17	53.4	60.626	4.823e-302	0.89838	0.552519	18.732	40	0.95345	0.685997	17.614	40	0.94076	0.604059	10.46	4	0.93229	0.650075	14.774	4	0.89838	0.683395	19.513	36	0.95345	0.808175	18.044	36
Q6P1L8	39S ribosomal protein L14, mitochondrial	MRPL14	5	5	36.6	15.947	4.605e-41	0.89812	0.550996	12.309	9	0.92752	0.506238	22.499	9	0.88803	0.404929	10.593	3	0.96897	0.861626	35.772	3	0.9204	0.798022	13.639	6	0.91804	0.551075	10.296	6
P08237-3	6-phosphofructokinase, muscle type	PFKM	18	15	25.3	93.253	2.4392e-124	0.89724	0.545854	29.672	23	1.0117	0.867787	22.25	23	0.88511	0.394883	26.639	4	0.89215	0.462931	24.116	4	0.89724	0.682025	30.941	19	1.0346	0.673737	21.521	19
Q13045	Protein flightless-1 homolog	FLII	11	11	9.2	144.75	2.4523e-35	0.89669	0.542649	117.36	15	1.023	0.780571	123.34	15	0.39918	9.48821e-05	NaN	1	0.30636	2.76102e-07	NaN	1	0.92012	0.795277	121.13	14	1.0237	0.668672	125.85	14
Q99570	Phosphoinositide 3-kinase regulatory subunit 4	PIK3R4	12	12	10.4	153.1	3.7493e-36	0.89612	0.488461	20.563	17	0.85704	0.15821	58.922	17	0.93074	0.563997	21.273	8	0.86014	0.333641	42.073	8	0.83691	0.527446	15.262	9	0.85615	0.229	73.334	9
O43447	Peptidyl-prolyl cis-trans isomerase H;Peptidyl-prolyl cis-trans isomerase	PPIH	5	5	28.2	19.208	2.6242e-13	0.89607	0.488257	13.899	6	1.1371	0.393041	4.1652	6	0.91953	0.582542	6.2124	2	1.1419	0.643303	3.4279	2	0.89607	0.773341	16.706	4	1.1307	0.248134	4.825	4
P16401	Histone H1.5	HIST1H1B	15	11	44.2	22.58	1.917e-76	0.89567	0.426564	18.967	46	1.0297	0.617405	30.357	46	0.83714	0.248343	15.845	4	0.64797	0.00558334	41.984	4	0.8976	0.448882	19.19	42	1.0464	0.536598	26.132	42
Q7Z6Z7	E3 ubiquitin-protein ligase HUWE1	HUWE1	43	43	11	481.89	1.0478e-154	0.89496	0.423063	35.31	67	0.88049	0.111387	41.259	67	0.89599	0.319874	37.303	28	0.81656	0.0706814	47.529	28	0.89496	0.436701	34.289	39	0.93947	0.449925	35.257	39
P25786-2	Proteasome subunit alpha type-1;Proteasome subunit alpha type	PSMA1	10	10	40.9	30.239	1.0382e-31	0.89406	0.527429	14.204	12	0.98261	0.904666	22.579	12	0.83486	0.242306	10.232	6	0.97008	0.841071	30.979	6	0.92429	0.817737	15.317	6	0.99025	0.952926	11.633	6
Q9NPH3	Interleukin-1 receptor accessory protein	IL1RAP	10	10	15.8	65.418	3.1158e-26	0.89389	0.526452	18.222	14	1.0087	0.891429	20.876	14	1.1004	0.718372	9.6767	5	1.0614	0.741245	5.9874	5	0.84813	0.453622	14.431	9	0.96108	0.84318	23.608	9
Q00765	Receptor expression-enhancing protein 5	REEP5	8	8	29.1	21.493	5.4465e-36	0.89337	0.523465	25.238	14	0.97813	0.870574	27.057	14	0.94095	0.595207	17.269	8	1.1572	0.206099	12.783	8	0.69853	0.0489371	22.567	6	0.73487	0.0170914	16.52	6
Q969X5	Endoplasmic reticulum-Golgi intermediate compartment protein 1	ERGIC1	6	6	20.7	32.592	3.762e-17	0.89295	0.475577	58.201	11	0.92221	0.485698	64.272	11	0.82091	0.314595	NaN	1	1.0901	0.799156	NaN	1	0.89723	0.681976	60.868	10	0.90519	0.472327	67.749	10
Q9BXS4	Transmembrane protein 59	TMEM59	13	13	38.4	36.223	6.2331e-260	0.89184	0.407846	59.074	54	1.0342	0.571562	57.554	54	0.97575	0.851211	18.795	28	1.0751	0.496415	32.573	28	0.79797	0.115036	78.396	26	0.95668	0.584237	72.336	26
P45954	Short/branched chain specific acyl-CoA dehydrogenase, mitochondrial	ACADSB	3	3	8.3	47.485	1.9025e-07	0.89118	0.468446	24.914	3	1.048	0.772693	17.342	3	0.89118	0.499336	NaN	1	0.80886	0.305525	NaN	1	1.0412	0.724064	32.862	2	1.0855	0.529761	4.9662	2
Q643R3	Lysophospholipid acyltransferase LPCAT4	LPCAT4	4	4	10.9	57.218	2.3309e-11	0.89104	0.467884	42.093	4	1.0259	0.887706	26.25	4	1.1446	0.554297	12.927	2	1.1038	0.5814	3.9812	2	0.60384	0.022883	32.539	2	0.79011	0.108776	30.551	2
O95399-2	Urotensin-2	UTS2	1	1	5.8	16.029	0.0020242	0.89092	0.403412	6.3905	6	0.8672	0.0738079	11.3	6	0.94747	0.641253	6.9543	2	0.81519	0.068221	10.201	2	0.87708	0.358513	4.6896	4	0.9011	0.217164	12.272	4
B4E1G6	Galactokinase	GALK1	9	7	22.7	45.357	5.5855e-39	0.89085	0.509094	17.348	12	0.89615	0.322337	23.75	12	0.94715	0.630026	20.479	4	0.90975	0.542144	25.899	4	0.81457	0.320694	12.318	8	0.87071	0.290817	23.965	8
Q8TB61	Adenosine 3-phospho 5-phosphosulfate transporter 1	SLC35B2	3	3	7.9	47.514	9.1762e-06	0.89068	0.466439	27.732	3	0.96846	0.76322	3.0669	3	0.86757	0.433365	39.16	2	0.9933	0.877478	3.5825	2	0.89068	0.763278	NaN	1	0.964	0.919137	NaN	1
P49458	Signal recognition particle 9 kDa protein	SRP9	5	5	53.5	10.112	3.6362e-22	0.89052	0.507224	11.618	5	0.93611	0.563507	8.5574	5	1.1026	0.847727	NaN	1	1.1008	0.765444	NaN	1	0.86373	0.514465	6.0784	4	0.93453	0.683528	3.4383	4
P51572-2	B-cell receptor-associated protein 31	BCAP31	5	5	14.4	34.752	4.3327e-12	0.89039	0.465278	48.011	6	0.9032	0.386661	33.72	5	1.0266	0.965845	49.871	4	1.0409	0.825794	35.158	4	0.69938	0.0557331	36.576	2	0.80259	0.0776355	NaN	1
P07741	Adenine phosphoribosyltransferase	APRT	4	4	23.3	19.608	5.208e-28	0.89033	0.465037	14.678	6	0.93956	0.584814	56.739	6	0.88799	0.490228	12.04	3	0.6925	0.0923992	24.955	3	0.89268	0.758774	17.546	3	1.738	2.51612e-06	20.935	3
Q00577	Transcriptional activator protein Pur-alpha	PURA	16	15	58.7	34.91	0	0.89032	0.400533	20.968	33	0.95828	0.615684	19.858	33	0.96472	0.76786	15.013	6	1.0275	0.748495	14.631	6	0.87499	0.34989	21.277	27	0.93536	0.420325	20.167	27
Q02880	DNA topoisomerase 2-beta;DNA topoisomerase 2	TOP2B	31	23	21	183.26	2.3766e-119	0.89023	0.505584	32.568	52	0.92856	0.513032	29.258	52	0.87637	0.365538	11.746	5	0.90332	0.512621	11.892	5	0.89147	0.648572	34.002	47	0.92985	0.653467	30.567	47
P29728	2-5-oligoadenylate synthase 2	OAS2	15	15	22.1	82.43	2.2075e-98	0.88984	0.503381	11.679	17	1.0618	0.512925	24.834	17	0.88426	0.391982	13.781	6	1.155	0.419482	20.097	6	0.89942	0.692801	10.962	11	1.0568	0.550883	27.681	11
Q9Y3L5	Ras-related protein Rap-2c;Ras-related protein Rap-2b	RAP2C;RAP2B;RAP2A	2	1	10.4	20.745	2.9497e-06	0.88943	0.46144	9.369	3	0.85259	0.182781	16.676	3	1.0197	0.893317	NaN	1	1.1262	0.68852	NaN	1	0.87067	0.604726	3.0139	2	0.84414	0.395587	1.4084	2
Q96PE3	Type I inositol 3,4-bisphosphate 4-phosphatase	INPP4A	12	12	13.2	109.95	1.8898e-53	0.88929	0.460881	18.617	11	1.063	0.698532	20.102	11	0.83613	0.351443	4.5234	2	1.1152	0.721279	1.5514	2	0.89049	0.648913	19.828	9	1.0342	0.676072	22.232	9
Q15185	Prostaglandin E synthase 3	PTGES3	6	6	34.4	18.697	1.298e-16	0.88887	0.459207	21.242	5	1.0429	0.798677	33.55	5	0.91553	0.570581	4.1793	2	0.92746	0.656454	16.593	2	0.88871	0.741752	28.09	3	1.1651	0.230602	35.813	3
Q96H79	Zinc finger CCCH-type antiviral protein 1-like	ZC3HAV1L	3	3	14	32.962	7.3101e-15	0.88853	0.457854	30.15	4	1.0406	0.810512	16.318	4	1.5984	0.0744539	NaN	1	1.1897	0.517382	NaN	1	0.86048	0.564753	3.8681	3	0.91014	0.679197	17.038	3
O75521	Enoyl-CoA delta isomerase 2, mitochondrial	ECI2	8	8	23.6	43.585	2.2649e-102	0.88807	0.493436	21.82	18	1.0265	0.754246	10.021	18	1.3279	0.143876	20.786	6	1.0328	0.860297	5.6462	6	0.85669	0.482253	11.622	12	1.0069	0.796681	11.459	12
B0I1T2	Unconventional myosin-Ig;Minor histocompatibility antigen HA-2	MYO1G	23	22	24	116.44	1.7698e-232	0.88708	0.38517	24.985	51	1.0113	0.821424	22.313	51	1.0736	0.528878	23.148	20	0.99737	0.932783	26.648	20	0.80814	0.287013	22.162	31	1.0182	0.709506	18.778	31
Q8NCN5	Pyruvate dehydrogenase phosphatase regulatory subunit, mitochondrial	PDPR	33	33	40	99.363	0	0.88705	0.38503	35.204	76	0.91135	0.250776	40.206	76	1.0409	0.709465	43.579	26	1.0423	0.664172	46.025	26	0.85811	0.28446	29.464	50	0.87991	0.131758	36.113	50
Q66K74	Microtubule-associated protein 1S;MAP1S heavy chain;MAP1S light chain	MAP1S	8	8	8.4	112.21	3.4743e-21	0.88574	0.446816	36.714	11	0.91353	0.439121	44.144	11	0.94267	0.652863	NaN	1	1.1392	0.650948	NaN	1	0.84696	0.567453	38.61	10	0.84622	0.271971	46.128	10
P35613	Basigin	BSG	8	8	23.4	42.2	1.0478e-33	0.88559	0.479648	28.248	14	0.99972	0.963117	79.353	14	1.0576	0.613634	22.823	8	1.0833	0.459019	100.93	8	0.75954	0.262575	12.864	6	0.86195	0.335589	11.249	6
O43772	Mitochondrial carnitine/acylcarnitine carrier protein	SLC25A20	13	13	40.2	32.943	4.093e-38	0.88554	0.479372	61.306	16	0.86848	0.198484	13.296	16	0.91584	0.506152	12.553	5	1.0451	0.808135	12.557	5	0.86187	0.505873	74.308	11	0.83887	0.194994	9.1058	11
C9IZE4	26S proteasome non-ATPase regulatory subunit 6	PSMD6	9	9	24.2	51.922	1.0845e-38	0.88531	0.445126	29.736	7	1.0232	0.902146	28.065	7	1.0712	0.839067	20.318	3	1.0232	0.90189	45.266	3	0.85847	0.556967	37.386	4	1.0391	0.693193	13.054	4
Q9UHX1	Poly(U)-binding-splicing factor PUF60	PUF60	11	11	24.7	59.875	5.734e-33	0.88509	0.47689	16.93	16	0.96734	0.788935	16.368	16	1.019	0.844765	13.14	9	0.93761	0.62535	17.19	9	0.79889	0.386487	13.491	7	0.97219	0.93886	16.599	7
O75886	Signal transducing adapter molecule 2	STAM2	9	7	18.1	58.164	2.6529e-63	0.88468	0.474633	23.759	15	0.80058	0.0399028	29.869	15	1.0195	0.935735	11.202	4	0.89199	0.462235	24.318	4	0.84169	0.416623	25.953	11	0.77736	0.0545603	31.817	11
P28799	Granulins;Acrogranin;Paragranulin;Granulin-1;Granulin-2;Granulin-3;Granulin-4;Granulin-5;Granulin-6;Granulin-7	GRN	15	15	27.5	63.544	1.1777e-112	0.88415	0.371546	11.264	43	0.87473	0.0936422	16.936	43	1.03	0.925335	16.32	2	0.9599	0.76485	17.791	2	0.88375	0.386772	10.6	41	0.87473	0.115264	16.937	41
P78527	DNA-dependent protein kinase catalytic subunit	PRKDC	100	100	24.6	469.08	0	0.88375	0.369706	35.439	160	0.93344	0.400843	19.699	160	0.91319	0.415219	40.602	76	0.8955	0.354017	13.038	76	0.85032	0.45386	29.543	84	0.99862	0.862927	22.895	84
Q12802-2	A-kinase anchor protein 13	AKAP13	17	17	8.3	307.84	5.1503e-64	0.88355	0.438236	20.346	21	0.9091	0.416213	22.754	21	0.7819	0.229636	11.875	2	0.8549	0.429496	7.5139	2	0.88454	0.723927	21.046	19	0.94031	0.747293	23.88	19
P31949	Protein S100-A11	S100A11	5	5	41.9	11.74	9.3381e-17	0.88308	0.465872	21.085	6	1.0466	0.610917	19.24	6	0.89549	0.317311	18.832	5	1.0515	0.614312	21.298	5	0.62039	0.0283421	NaN	1	1.0418	0.702487	NaN	1
B7WPE2	Echinoderm microtubule-associated protein-like 3	EML3	39	39	46.2	95.283	0	0.88275	0.365127	30.7	211	0.91869	0.295936	29.521	211	0.87552	0.224953	27.642	144	0.89196	0.334732	23.57	144	0.91447	0.53019	36.295	67	1.2436	0.0015742	29.284	67
P47755	F-actin-capping protein subunit alpha-2	CAPZA2	8	6	31.8	32.949	2.0988e-70	0.88271	0.463857	17.819	16	0.86355	0.18036	14.278	16	1.1159	0.658074	23.032	6	0.84408	0.27709	19.567	6	0.8636	0.513863	11.091	10	0.8745	0.340195	11.065	10
Q96S52	GPI transamidase component PIG-S	PIGS	3	3	8.3	61.655	1.9567e-10	0.88263	0.434653	23.958	5	0.89925	0.367509	23.449	5	0.69135	0.0898941	NaN	1	0.63777	0.0421757	NaN	1	0.91768	0.796608	22.611	4	0.91245	0.689983	22.582	4
Q08379	Golgin subfamily A member 2	GOLGA2	51	30	55.1	113.08	0	0.88154	0.359627	39.023	157	0.96841	0.713925	40.643	157	0.90038	0.342898	31.796	59	0.93012	0.572192	26.138	59	0.87297	0.341662	42.869	98	0.99064	0.883227	47.349	98
Q86U42	Polyadenylate-binding protein 2	PABPN1	4	4	14.7	32.749	7.9897e-40	0.88146	0.359265	115.22	13	0.94783	0.520127	18.575	13	1.6278	0.0079452	NaN	1	1.1115	0.554797	NaN	1	0.87434	0.347231	120.13	12	0.94432	0.48615	18.183	12
P30040	Endoplasmic reticulum resident protein 29	ERP29	8	8	34.1	28.993	4.2481e-33	0.88115	0.455405	32.844	13	0.87583	0.227707	29.132	13	0.90607	0.46951	20.224	4	0.91776	0.579764	12.953	4	0.84976	0.4514	36.849	9	0.85738	0.264245	34.187	9
Q15436	Protein transport protein Sec23A	SEC23A	40	37	69.4	86.16	0	0.8807	0.355836	22.938	115	0.95047	0.543627	24.789	115	3.9447	4.51949e-15	NaN	1	0.8305	0.361364	NaN	1	0.87967	0.369354	18.358	114	0.95202	0.546346	24.873	114
Q9P016	Thymocyte nuclear protein 1	THYN1	10	10	36.9	25.697	9.1961e-24	0.88035	0.354262	10.419	16	0.94955	0.535385	26.752	16	1.0201	0.894564	NaN	1	1.1918	0.512266	NaN	1	0.87936	0.368047	10.167	15	0.94622	0.500708	27.241	15
Q13261	Interleukin-15 receptor subunit alpha;Soluble interleukin-15 receptor subunit alpha	IL15RA	8	8	32.2	28.233	2.7792e-215	0.88033	0.450991	23.955	27	1.2633	0.000312793	59.106	27	0.92169	0.467195	26.448	16	1.2796	0.0391522	36.248	16	0.88033	0.593497	20.881	11	1.2633	0.00952233	83.718	11
Q14C86-6	GTPase-activating protein and VPS9 domain-containing protein 1	GAPVD1	6	6	4.2	166.17	4.606e-15	0.87941	0.422219	67.527	8	0.94859	0.639084	20.455	8	0.85677	0.404399	NaN	1	0.74994	0.178567	NaN	1	0.90265	0.734346	72.455	7	0.95992	0.916247	20.609	7
Q92783	Signal transducing adapter molecule 1	STAM	10	8	22.4	59.179	2.8731e-98	0.87913	0.444568	22.444	15	0.86127	0.172373	89.925	15	1.0833	0.788017	26.518	3	0.86835	0.364784	33.841	3	0.87838	0.58401	21.725	12	0.83651	0.187129	98.151	12
P06753-2	Tropomyosin alpha-3 chain	TPM3	24	16	67.7	29.032	1.0679e-138	0.87906	0.348496	23.291	28	0.98971	0.931087	16.032	28	0.91328	0.415753	39.512	9	0.98683	1	19.259	9	0.87664	0.356688	9.6071	19	0.99259	0.901069	14.808	19
P37802	Transgelin-2	TAGLN2	6	6	35.7	22.391	8.6472e-47	0.87887	0.443182	31.855	7	0.88595	0.2723	24.221	7	1.1259	0.620715	21.888	2	0.75917	0.0780176	21.841	2	0.72624	0.0918551	24.611	5	0.91782	0.549684	26.458	5
Q04837	Single-stranded DNA-binding protein, mitochondrial	SSBP1	7	7	45.9	17.259	2.7331e-80	0.87862	0.441851	16.68	15	0.98829	0.94791	9.1812	15	1.0521	0.644406	3.4408	6	0.98375	0.9762	6.9396	6	0.82106	0.333905	13.548	9	0.98829	0.947683	10.835	9
P12235	ADP/ATP translocase 1	SLC25A4	22	6	65.1	33.064	7.4663e-140	0.87806	0.438878	24.445	8	0.84441	0.120821	7.3296	8	1.0333	0.935553	NaN	1	0.97549	0.817437	NaN	1	0.86958	0.541852	25.232	7	0.82509	0.152089	5.8872	7
Q969S9	Ribosome-releasing factor 2, mitochondrial	GFM2	6	6	10.3	86.6	2.4199e-19	0.87767	0.415569	31.397	8	1.2072	0.204608	25.366	8	1.2349	0.497908	NaN	1	1.3822	0.18636	NaN	1	0.80126	0.394719	30.867	7	1.0577	0.546196	26.867	7
Q96A65	Exocyst complex component 4	EXOC4	4	4	5.3	110.5	1.2125e-08	0.87719	0.413743	23.867	4	0.98697	0.882282	18.035	4	0.77389	0.213985	20.555	3	0.86671	0.464223	17.985	3	1.1211	0.591674	NaN	1	1.1326	0.542405	NaN	1
G3V599	Cutaneous T-cell lymphoma-associated antigen 5	CTAGE5	5	5	4.3	151.72	1.2279e-16	0.87716	0.413629	66.847	6	0.88166	0.2887	62.876	6	0.85898	0.310553	95.302	3	0.83758	0.255903	85.306	3	0.89573	0.705889	14.212	3	0.91391	0.696818	13.456	3
P55072	Transitional endoplasmic reticulum ATPase	VCP	29	28	43.7	89.321	3.0132e-269	0.87686	0.432538	24.204	48	0.92196	0.470606	38.441	48	1.0381	0.726202	30.04	10	0.91062	0.443062	22.34	10	0.86968	0.542324	21.789	38	0.92485	0.621799	41.724	38
P04844	Dolichyl-diphosphooligosaccharide--protein glycosyltransferase subunit 2	RPN2	13	13	35	69.283	0	0.87676	0.432012	14.074	38	0.98214	0.901087	18.366	38	0.96546	0.773409	7.8345	5	0.97682	0.922488	20.822	5	0.86819	0.535296	14.689	33	0.98341	0.9883	18.204	33
Q14697	Neutral alpha-glucosidase AB	GANAB	28	28	31.2	106.87	1.0313e-213	0.87675	0.338299	16.225	58	0.93859	0.441729	18.533	58	0.88288	0.256698	14.369	26	0.87698	0.260053	14.056	26	0.86908	0.53949	17.527	32	1.0182	0.709506	18.865	32
B0QZ18	Copine-1	CPNE1	9	9	16.8	59.717	1.2913e-187	0.87382	0.41668	12.533	12	0.8794	0.24286	29.547	12	0.93462	0.579409	9.4181	3	0.9271	0.624684	14.578	3	0.86586	0.524374	13.188	9	0.84024	0.199659	33.845	9
P0C0S5	Histone H2A.Z;Histone H2A.V;Histone H2A	H2AFZ;H2AFV	4	2	31.2	13.553	5.5472e-24	0.87368	0.400507	10.446	5	0.68922	0.00226352	35.778	5	0.86552	0.330684	4.5094	4	0.68169	0.0143608	4.2806	4	1.086	0.519286	NaN	1	1.5274	0.000273062	NaN	1
P00846	ATP synthase subunit a	MT-ATP6	1	1	4.4	24.817	4.0247e-06	0.87344	0.399609	7.3539	3	0.93952	0.584577	61.955	3	0.95692	0.696914	NaN	1	2.6042	6.76514e-08	NaN	1	0.85007	0.461973	3.8352	2	0.89363	0.485716	7.0811	2
O95831	Apoptosis-inducing factor 1, mitochondrial	AIFM1	21	21	43.1	66.9	1.2002e-196	0.87308	0.322444	21.042	32	0.88526	0.127902	9.1329	32	0.76889	0.10572	27.969	6	0.86945	0.369067	10.123	6	0.87828	0.363515	18.703	26	0.88526	0.150536	9.1063	26
P08559-4	Pyruvate dehydrogenase E1 component subunit alpha, somatic form, mitochondrial;Pyruvate dehydrogenase E1 component subunit alpha, testis-specific form, mitochondrial	PDHA1;PDHA2	4	4	9.8	47.579	3.2661e-12	0.87281	0.397258	16.142	5	0.855	0.190398	10.469	5	0.92884	0.5565	28.601	2	0.8706	0.373572	2.5577	2	0.87281	0.613219	9.3822	3	0.78546	0.205231	13.908	3
P06576	ATP synthase subunit beta, mitochondrial;ATP synthase subunit beta	ATP5B	18	18	49.7	56.559	0	0.87232	0.319214	44.571	28	0.96197	0.650912	41.716	28	0.89552	0.317464	74.469	9	0.72833	0.00374612	52.761	9	0.85056	0.257699	21.959	19	0.97479	0.7399	25.125	19
Q6GYQ0-2	Ral GTPase-activating protein subunit alpha-1	RALGAPA1;GARNL1	43	42	19.5	234.73	6.3208e-160	0.87202	0.317944	41.624	66	1.0125	0.807446	38.859	66	0.86948	0.200902	43.512	60	1.0165	0.814073	39.485	60	0.91203	0.842171	12.13	6	0.91345	0.592229	34.473	6
P07437	Tubulin beta chain	TUBB	21	4	52.7	49.67	0	0.87187	0.317311	36.099	132	0.96357	0.666396	53.869	132	0.85762	0.158841	34.027	54	0.83177	0.102809	62.932	54	0.88767	0.403893	37.684	78	1.1191	0.108019	40.412	78
Q9H0E2	Toll-interacting protein	TOLLIP	11	11	44.5	30.281	3.9743e-74	0.87167	0.405642	15.31	11	1.0052	0.91922	15.087	11	1.072	0.83565	13.229	3	1.0329	0.859868	2.5344	3	0.83915	0.405947	14.28	8	1.0007	0.846124	17.716	8
O95977	Sphingosine 1-phosphate receptor 4	S1PR4	4	4	11.5	41.623	1.451e-12	0.87138	0.391945	14.059	4	0.78924	0.0503579	31.293	4	0.94039	0.602565	11.016	3	0.89956	0.49566	34.471	3	0.73502	0.333851	NaN	1	0.69245	0.157986	NaN	1
P59998-3	Actin-related protein 2/3 complex subunit 4	ARPC4;ARPC4-TTLL3	6	6	31.6	21.588	5.681e-22	0.87107	0.390798	25.963	9	1.0357	0.835957	12.063	9	0.91246	0.493352	5.4027	3	0.88307	0.424175	11.326	3	0.81133	0.309114	31.343	6	1.0618	0.525144	10.912	6
Q8TCU6	Phosphatidylinositol 3,4,5-trisphosphate-dependent Rac exchanger 1 protein	PREX1	15	15	9.1	186.2	4.9929e-36	0.87091	0.390206	38.976	15	0.92225	0.485918	15.307	15	0.93833	0.639545	3.1985	2	1.1226	0.699145	16.123	2	0.84484	0.558934	42.088	13	0.89092	0.471831	14.137	13
P08240	Signal recognition particle receptor subunit alpha	SRPR	14	14	27.7	69.81	7.4147e-147	0.87088	0.401623	29.538	18	1.0073	0.90252	30.296	18	1.0051	0.874349	12.458	7	1.0169	0.929554	17.235	7	0.82469	0.358346	34.102	11	0.96303	0.856991	36.401	11
O75489	NADH dehydrogenase [ubiquinone] iron-sulfur protein 3, mitochondrial	NDUFS3	6	6	29.5	30.241	1.1887e-70	0.87024	0.387734	11.983	5	1.022	0.908586	15.685	5	1.0004	0.832962	NaN	1	1.022	0.973311	NaN	1	0.86371	0.522472	10.188	4	0.97272	0.925772	18.032	4
P26010	Integrin beta-7;Integrin beta	ITGB7	7	7	9.9	86.902	6.7696e-39	0.86876	0.382301	20.82	11	0.9403	0.589199	37.064	11	1.0852	0.780128	9.6415	3	1.0562	0.762287	10.574	3	0.79362	0.368477	18.764	8	0.89706	0.50354	43.937	8
Q9Y673	Dolichyl-phosphate beta-glucosyltransferase	ALG5	5	5	16.4	36.946	9.5887e-27	0.86852	0.381424	24.224	5	1.1372	0.392703	55.535	5	0.99349	0.811291	NaN	1	1.1431	0.639924	NaN	1	0.77988	0.323513	23.889	4	1.0918	0.457976	64.074	4
Q9UNX3	60S ribosomal protein L26-like 1	RPL26L1	14	2	66.2	17.256	2.2476e-105	0.86839	0.389092	25.842	6	0.89517	0.317311	14.018	6	0.81003	0.289487	NaN	1	0.84531	0.402108	NaN	1	0.886	0.62135	28.868	5	0.94797	0.771666	15.277	5
P49748-3	Very long-chain specific acyl-CoA dehydrogenase, mitochondrial	ACADVL	27	27	50.7	72.926	0	0.86834	0.388842	20.307	38	1.0104	0.831957	19.9	38	0.87125	0.207764	24.279	16	0.92035	0.505666	11.475	16	0.8636	0.513863	17.329	22	1.0891	0.286685	22.22	22
P48553	Trafficking protein particle complex subunit 10	TRAPPC10	10	10	7.6	142.19	2.8782e-28	0.86782	0.37887	23.868	14	0.92963	0.527171	16.075	14	0.84581	0.272097	28.631	8	0.91563	0.569674	18.922	8	0.88825	0.739783	17.382	6	0.92963	0.684506	12.625	6
Q86UP2	Kinectin	KTN1	91	90	62.9	156.27	0	0.86716	0.297776	32.801	180	0.93535	0.415761	23.245	180	0.81842	0.0640543	20.462	57	0.90395	0.402484	19.096	57	0.88873	0.408586	36.413	123	0.94774	0.512496	24.676	123
O75027-2	ATP-binding cassette sub-family B member 7, mitochondrial	ABCB7	14	14	19.9	82.768	8.1304e-93	0.86692	0.38179	16.568	21	1.0085	0.893011	16.819	21	1.0145	0.914457	36.048	3	1.0585	0.752945	10.059	3	0.86644	0.527085	12.263	18	1.0003	0.849347	17.814	18
Q10589	Bone marrow stromal antigen 2	BST2	2	2	10	19.769	1.0525e-06	0.86674	0.374947	17.062	3	0.87732	0.270939	21.662	3	1.0112	0.900389	NaN	1	0.87732	0.400451	NaN	1	0.78953	0.354786	13.195	2	1.0148	0.819462	28.236	2
P36551	Coproporphyrinogen-III oxidase, mitochondrial	CPOX	18	18	46.3	50.151	5.8079e-162	0.8661	0.293479	34.885	30	0.97439	0.773859	27.511	30	0.93971	0.586588	26.462	8	1.1946	0.129295	8.6232	8	0.79649	0.112089	36.658	22	0.92689	0.362689	30.091	22
P53621-2	Coatomer subunit alpha;Xenin;Proxenin	COPA	33	33	28.6	139.32	1.6435e-168	0.8658	0.376276	41.626	52	0.94208	0.604738	39.742	52	0.9667	0.782725	21.342	17	0.88796	0.313685	22.178	17	0.85067	0.455401	47.869	35	0.96732	0.90133	46.224	35
Q9ULX6	A-kinase anchor protein 8-like	AKAP8L	34	34	48.1	71.648	0	0.8641	0.28547	19.389	183	0.98201	0.851632	21.893	183	0.98484	0.920498	22.921	8	0.94427	0.67395	7.6609	8	0.86138	0.296538	19.011	175	0.98334	0.816722	22.333	175
Q9NVE7	Pantothenate kinase 4	PANK4	8	8	12.4	85.99	6.9541e-108	0.86398	0.365013	60.919	13	0.80398	0.0707308	68.402	13	0.87601	0.456552	11.727	2	0.87785	0.497906	31.718	2	0.86398	0.637191	66.231	11	0.80398	0.140057	74.246	11
K7EM85	Minor histocompatibility protein HA-1;Minor histocompatibility antigen HA-1	HMHA1	11	11	9.6	127.6	8.0355e-28	0.86313	0.361981	19.654	16	0.92687	0.511575	17.551	16	1.2009	0.576772	22.663	3	1.2091	0.471474	20.531	3	0.8386	0.534104	14.301	13	0.88774	0.455769	15.882	13
P04080	Cystatin-B	CSTB	5	5	79.6	11.139	2.763e-75	0.86284	0.361906	30.099	10	0.89325	0.307596	16.015	10	0.83298	0.0920085	14.567	5	0.87774	0.263567	13.518	5	0.86967	0.549812	41.901	5	0.92305	0.58312	18.219	5
P43304	Glycerol-3-phosphate dehydrogenase, mitochondrial	GPD2	59	59	67.8	80.852	0	0.86186	0.276656	35.429	155	0.89695	0.175888	25.061	155	0.8649	0.183856	48.891	40	0.76005	0.0127046	31.373	40	0.86186	0.298335	29.324	115	0.91937	0.315502	21.455	115
Q92734	Protein TFG	TFG	20	20	47	43.447	0	0.86142	0.274945	22.543	262	0.91757	0.288738	21.416	262	0.90706	0.379676	14.92	15	0.97482	0.906971	36.511	15	0.85929	0.288785	22.868	247	0.91491	0.289348	19.922	247
P05534	HLA class I histocompatibility antigen, A-24 alpha chain;HLA class I histocompatibility antigen, A-23 alpha chain	HLA-A	30	8	61.9	40.688	0	0.8612	0.274091	26.589	166	0.91419	0.267686	20.19	166	0.99096	0.967159	17.726	69	0.94767	0.699177	17.508	69	0.79829	0.11568	27.721	97	0.88192	0.138601	21.134	97
Q9Y4I1-3	Unconventional myosin-Va	MYO5A	37	32	21.4	218.61	2.5937e-138	0.86101	0.353173	29.395	41	0.99515	1	26.292	41	0.91093	0.4876	23.98	15	0.90366	0.514166	25.748	15	0.7844	0.222166	31.405	26	1.065	0.509062	25.572	26
P53618	Coatomer subunit beta	COPB1	18	18	22	107.14	4.5964e-89	0.86097	0.352983	25.19	25	0.87489	0.223822	27.925	25	1.0444	0.956408	25.481	6	1.004	0.986971	16.412	6	0.81947	0.327923	21.019	19	0.85686	0.262116	29.553	19
Q9HCC0	Methylcrotonoyl-CoA carboxylase beta chain, mitochondrial	MCCC2	23	23	49.4	61.332	6.1594e-242	0.86096	0.273162	22.126	33	0.82155	0.0129902	10.158	33	0.99773	0.82459	NaN	1	0.83179	0.364835	NaN	1	0.85652	0.278694	22.396	32	0.82014	0.0206394	10.299	32
B7Z6Z4	Myosin light polypeptide 6	MYL6	8	8	33.2	26.707	3.2278e-45	0.86055	0.350996	27.299	17	1.031	0.720946	21.318	17	0.9976	0.842306	8.3439	8	1.0096	0.96193	12.106	8	0.82531	0.350179	30.594	9	1.0591	0.436625	27.813	9
Q9Y230	RuvB-like 2	RUVBL2	5	5	13.2	51.156	2.2293e-20	0.85997	0.348261	11.857	5	0.96125	0.743409	32.219	5	0.85109	0.287175	3.9057	2	0.74424	0.0589132	7.5301	2	0.85997	0.505585	16.068	3	1.1353	0.234661	25.791	3
P55263	Adenosine kinase	ADK	9	9	24.9	40.545	1.7456e-34	0.85976	0.350087	29.893	7	0.9618	0.721028	17.861	7	0.94288	0.653508	46.208	2	1.0748	0.848594	36.757	2	0.85976	0.504643	27.291	5	0.9618	0.848278	9.204	5
Q15477	Helicase SKI2W	SKIV2L	24	24	23.4	137.75	3.5574e-240	0.8594	0.345586	45.486	22	0.97984	0.88358	76.413	22	0.9009	0.450577	29.621	4	0.94636	0.72017	23.478	4	0.82237	0.338878	48.698	18	0.99978	0.853543	84.302	18
Q13011	Delta(3,5)-Delta(2,4)-dienoyl-CoA isomerase, mitochondrial	ECH1	10	9	30.8	35.816	1.0485e-113	0.8594	0.345586	19.298	18	0.92831	0.511395	10.183	18	0.8616	0.172204	13.151	11	0.89134	0.331418	9.7314	11	0.82705	0.367442	26.813	7	0.95722	0.815905	10.128	7
Q04721	Neurogenic locus notch homolog protein 2;Notch 2 extracellular truncation;Notch 2 intracellular domain	NOTCH2	18	15	8.9	265.4	7.573e-96	0.85793	0.338737	74.532	24	0.90078	0.346707	67.741	24	1.0784	0.504897	19.985	9	0.998	0.928798	21.724	9	0.82295	0.341092	89.569	15	0.8418	0.205061	79.571	15
P04075-2	Fructose-bisphosphate aldolase A;Fructose-bisphosphate aldolase	ALDOA	20	17	54.8	45.26	1.6962e-217	0.85791	0.261517	26.37	50	0.98298	0.861609	15.234	50	0.98874	0.950245	22.263	23	1.0498	0.623369	11.746	23	0.74241	0.0376968	24.517	27	0.91615	0.296481	16.025	27
P10412	Histone H1.4	HIST1H1E	16	5	49.8	21.865	2.8049e-152	0.85757	0.260238	35.141	36	0.97467	0.776693	18.853	36	0.82848	0.225881	19.206	7	0.70337	0.0245343	20.314	7	0.86136	0.296463	37.73	29	1.0112	0.909207	16.789	29
P13796	Plastin-2	LCP1	40	40	71	70.288	0	0.8567	0.256983	26.856	124	0.91316	0.261471	24.328	124	0.7231	0.00249599	29.034	21	0.74173	0.00643413	33.873	21	0.8746	0.348293	23.293	103	0.9306	0.387363	19.987	103
Q9BUJ2	Heterogeneous nuclear ribonucleoprotein U-like protein 1	HNRNPUL1	61	5	57.4	95.737	0	0.85643	0.255978	25.718	738	0.93596	0.420586	29.006	738	0.85498	0.150389	27.431	221	0.95336	0.741928	34.131	221	0.85714	0.280934	24.937	517	0.92252	0.3348	26.473	517
Q14155-1		ARHGEF7	35	1	55.4	73.139	0	0.8562	0.255123	33.025	69	0.98728	0.905966	25.296	69	0.87665	0.229652	35.588	32	1.0172	0.809834	15.14	32	0.81386	0.307287	29.429	37	0.97064	0.923682	31.65	37
Q8IXI2-3	Mitochondrial Rho GTPase 1;Mitochondrial Rho GTPase	RHOT1	6	5	9.8	79.547	1.9056e-20	0.85552	0.335415	15.172	8	0.8902	0.325614	11.85	8	0.65552	0.0561542	NaN	1	0.77401	0.225781	NaN	1	0.86339	0.634738	12.835	7	0.8906	0.470204	11.341	7
P54886	Delta-1-pyrroline-5-carboxylate synthase;Glutamate 5-kinase;Gamma-glutamyl phosphate reductase	ALDH18A1	11	11	15.3	87.301	1.0814e-41	0.85524	0.326403	89.55	19	0.93585	0.561736	83.572	19	0.8265	0.3279	18.631	2	0.76906	0.215535	31.769	2	0.85524	0.484545	94.325	17	0.93585	0.667847	88.141	17
Q16698	2,4-dienoyl-CoA reductase, mitochondrial	DECR1	6	6	22.1	36.067	5.9567e-36	0.85524	0.334458	8.6532	7	0.9932	0.922593	13.841	7	0.87227	0.352158	4.2293	3	0.9601	0.789929	5.259	3	0.83369	0.51484	11.719	4	1.0314	0.732157	15.303	4
P13473-3	Lysosome-associated membrane glycoprotein 2	LAMP2	2	2	3.6	45.17	2.3275e-05	0.85453	0.332037	27.032	4	0.8678	0.23437	19.206	4	1.0411	0.971185	39.772	2	0.9339	0.658007	32.196	2	0.84559	0.561943	13.324	2	0.8678	0.361184	4.0191	2
P55084	Trifunctional enzyme subunit beta, mitochondrial;3-ketoacyl-CoA thiolase	HADHB	8	8	14.3	51.294	1.2545e-31	0.85437	0.322469	24.238	9	0.95727	0.713971	99.883	9	0.84792	0.129357	18.382	6	0.95702	0.769726	58.64	6	1.0499	0.602798	38.118	3	1.2984	0.0215886	159.1	3
Q15942	Zyxin	ZYX	18	18	44.9	61.277	2.6079e-258	0.85433	0.248242	23.825	31	0.91115	0.249612	22.301	31	0.96514	0.771009	31.24	8	0.99277	0.962	10.964	8	0.77562	0.0761241	15.405	23	0.88346	0.144016	24.2	23
P51665	26S proteasome non-ATPase regulatory subunit 7	PSMD7	6	6	21	37.025	7.7376e-57	0.85419	0.330881	10.416	10	0.99078	0.906935	14.922	10	0.85639	0.302768	8.871	3	0.99842	0.986375	7.8388	3	0.852	0.470346	11.677	7	0.9832	1	17.706	7
P49321-3	Nuclear autoantigenic sperm protein	NASP	20	20	31.8	86.267	4.0443e-195	0.85322	0.317311	32.035	26	0.98867	0.950801	27.233	26	0.71087	0.00144614	28.039	12	0.90139	0.387445	32.871	12	0.97306	0.938497	23.755	14	1.0697	0.486003	14.35	14
Q7Z5G4	Golgin subfamily A member 7	GOLGA7	5	5	38.7	15.824	2.8841e-18	0.85272	0.325908	59.787	7	0.96225	0.723863	32.128	7	1.027	0.916028	14.534	3	1.007	0.923428	44.435	3	0.75564	0.251693	83.427	4	0.94962	0.802847	19.506	4
Q92522	Histone H1x	H1FX	17	17	54	22.487	1.6703e-121	0.852	0.239831	21.436	72	0.92479	0.337064	20.409	72	0.95371	0.656982	14.212	8	1.0242	0.897525	15.095	8	0.8365	0.212093	21.708	64	0.91354	0.281591	20.552	64
P08621	U1 small nuclear ribonucleoprotein 70 kDa	SNRNP70	9	9	18.1	51.556	1.7901e-22	0.85148	0.321744	22.231	13	0.93874	0.579968	23.215	13	1.1571	0.690015	21.411	3	0.87139	0.478269	13.343	3	0.84706	0.567855	20.313	10	0.93914	0.740359	25.984	10
Q93077	Histone H2A type 1-C	HIST1H2AC	9	0	68.5	14.105	1.5353e-166	0.85143	0.321577	13.641	4	0.85453	0.188896	28.156	4	0.76945	0.106578	4.1553	2	0.67484	0.0119896	6.7811	2	0.96077	0.95237	6.9231	2	1.0874	0.475347	7.4819	2
Q9H4L5	Oxysterol-binding protein-related protein 3	OSBPL3	16	16	22.8	101.22	3.7586e-128	0.85113	0.308057	24.801	25	0.91048	0.401001	25.165	25	0.86174	0.318966	37.569	7	1.0494	0.790228	27.777	7	0.83995	0.419162	17.699	18	0.90324	0.46085	23.202	18
E7EW20		MYO6	25	1	19.6	148.83	9.6725e-184	0.85095	0.307268	33.431	42	0.95265	0.680177	28.085	42	0.90559	0.371405	40.461	22	0.93112	0.579188	31.587	22	0.81104	0.308089	22.128	20	1.039	0.648327	24.343	20
P14317	Hematopoietic lineage cell-specific protein	HCLS1	21	21	41.4	54.013	6.6453e-215	0.85083	0.235676	34.669	42	0.98946	0.928502	20.422	42	1.055	0.62808	17.045	15	1.0249	0.763788	10.825	15	0.78789	0.0960296	36.613	27	0.96113	0.621344	23.561	27
Q92896-2	Golgi apparatus protein 1	GLG1	31	31	25.8	137.22	5.3536e-161	0.8506	0.305736	27.792	45	0.89448	0.313799	44.105	45	0.89484	0.313996	25.235	15	0.95446	0.75026	17.934	15	0.77305	0.180196	27.082	30	0.85262	0.245151	52.87	30
O75964	ATP synthase subunit g, mitochondrial	ATP5L	6	6	47.6	11.428	9.9178e-68	0.85053	0.30543	11.422	10	0.9195	0.455228	9.677	10	0.9004	0.448763	7.7224	5	0.95884	0.783494	7.8254	5	0.76902	0.169881	10.061	5	0.8731	0.333565	7.9742	5
P42166	Lamina-associated polypeptide 2, isoform alpha;Thymopoietin;Thymopentin	TMPO	9	4	19.2	75.491	1.6219e-38	0.85015	0.317311	31.909	10	0.80218	0.0679504	26.186	10	1.0411	0.959616	16.406	2	0.83691	0.378759	16.901	2	0.78346	0.334943	32.321	8	0.80218	0.0768913	28.423	8
Q13232	Nucleoside diphosphate kinase 3	NME3	5	5	34.9	19.015	5.7095e-15	0.84988	0.316415	26.892	5	1.0009	0.972331	30.759	5	0.87103	0.442814	39.34	2	0.72018	0.129322	14.314	2	0.84988	0.579252	25.899	3	1.0709	0.544277	20.351	3
Q16891	Mitochondrial inner membrane protein	IMMT	31	31	38.7	83.677	9.0754e-203	0.84985	0.23223	25.376	57	0.84672	0.0361258	33.285	57	1.1263	0.619247	10.542	4	0.96356	0.807629	7.3858	4	0.83768	0.215708	24.813	53	0.82573	0.0253152	34.315	53
O43707	Alpha-actinin-4	ACTN4	12	12	17.3	104.85	3.423e-56	0.84942	0.314891	25.698	15	0.8427	0.153683	29.134	15	0.9304	0.562653	24.864	8	0.85567	0.317311	27.081	8	0.75932	0.261954	16.692	7	0.8427	0.258802	33.246	7
Q96S97	Myeloid-associated differentiation marker	MYADM	2	2	10.2	35.273	6.8908e-12	0.84931	0.314527	16.669	11	0.93034	0.531214	15.365	11	1.1964	0.394979	27.437	3	1.2015	0.302938	5.2278	3	0.84385	0.55497	6.8456	8	0.9091	0.568164	9.7865	8
Q5SU54		HLA-DQB1	5	3	16.4	30.492	1.1578e-70	0.84912	0.299308	50.763	9	0.77202	0.016492	15.955	9	1.0183	0.930633	53.185	4	0.82483	0.217259	14.102	4	0.71647	0.0700189	39.541	5	0.71389	0.00871607	14.551	5
Q8WUM4-2			39	1	45.2	96.771	0	0.8485	0.227536	23.721	91	0.86566	0.0701894	29.23	91	1.0026	0.951424	17.599	16	0.96963	0.866736	28.08	16	0.83549	0.20903	23.746	75	0.85748	0.0713018	29.217	75
B0YIW6	Coatomer subunit delta	ARCN1	10	10	17.6	61.626	6.9067e-64	0.84748	0.292278	67.386	14	0.85153	0.141012	55.566	14	0.71807	0.0465579	56.266	4	0.70801	0.0273301	93.911	4	0.87238	0.56241	65.787	10	0.88319	0.351024	11.364	10
Q13618	Cullin-3	CUL3	7	7	10.8	88.929	2.9708e-22	0.84741	0.308282	28.044	7	0.83936	0.144628	21.744	7	1.3702	0.0999272	NaN	1	1.1078	0.567482	NaN	1	0.78875	0.352204	21.624	6	0.8109	0.157811	18.916	6
Q9Y291	28S ribosomal protein S33, mitochondrial	MRPS33	3	3	28.3	12.629	9.1032e-13	0.847	0.290239	13.14	5	0.91159	0.407485	9.0242	5	0.66964	0.0681239	NaN	1	0.96497	0.781939	NaN	1	0.85938	0.494461	7.473	4	0.88601	0.397431	8.849	4
P46940	Ras GTPase-activating-like protein IQGAP1	IQGAP1	57	53	35.5	189.25	0	0.84687	0.22195	31.544	81	1.0272	0.64364	33.071	81	1.0358	0.740083	20.973	22	1.0521	0.611133	28.565	22	0.80522	0.276967	32.599	59	1.0263	0.739643	34.785	59
Q13177	Serine/threonine-protein kinase PAK 2;PAK-2p27;PAK-2p34	PAK2	14	14	36.6	58.042	3.3892e-96	0.84647	0.287997	31.52	30	1.0147	0.844333	24.358	30	0.98662	0.934078	22.788	11	1.0579	0.580879	21.457	11	0.82725	0.357744	33.766	19	0.99416	0.899277	26.157	19
Q96A26	Protein FAM162A	FAM162A	7	7	37	17.342	7.4223e-62	0.846	0.286018	27.362	11	0.95608	0.705225	18.868	11	1.0688	0.84935	17.585	6	1.0574	0.757406	20.267	6	0.8115	0.298827	23.325	5	0.85151	0.240826	10.852	5
G3V5Z7	Proteasome subunit alpha type;Proteasome subunit alpha type-6	PSMA6	3	3	13.9	28.147	1.5011e-10	0.84585	0.303205	35.302	5	0.8594	0.166008	67.491	5	0.84585	0.375971	NaN	1	0.64419	0.0466641	NaN	1	0.93096	0.923775	40.364	4	0.99913	0.894357	71.58	4
Q13576	Ras GTPase-activating-like protein IQGAP2	IQGAP2	42	39	28.2	180.58	0	0.84579	0.285136	24.934	57	0.96585	0.777749	17.787	57	0.86367	0.179452	21.448	26	0.97746	0.927453	19.955	26	0.83194	0.376376	27.73	31	0.96483	0.884567	15.927	31
H3BN98			10	3	35	27.168	2.3056e-86	0.8455	0.283921	47.493	6	0.74925	0.00734918	19.569	6	0.94975	0.674692	NaN	1	0.92972	0.663925	NaN	1	0.75269	0.141612	53.068	5	0.74514	0.0159403	17.262	5
P11908-2	Ribose-phosphate pyrophosphokinase 2	PRPS2	16	5	52	35.054	1.1314e-152	0.845	0.281834	32.946	7	0.9841	0.916012	41.959	7	1.1604	0.681041	NaN	1	1.4418	0.130748	NaN	1	0.82254	0.339526	32.758	6	0.88691	0.402105	38.047	6
P30453	HLA class I histocompatibility antigen, A-34 alpha chain;HLA class I histocompatibility antigen, A-33 alpha chain	HLA-A	14	0	36.2	41.054	0	0.84436	0.2984	48.007	6	0.81664	0.0928032	43.777	6	1.0484	0.93858	40.97	4	0.83996	0.263545	41.862	4	0.57203	0.0108383	19.437	2	0.58273	0.000120312	10.147	2
Q9NSE4	Isoleucine--tRNA ligase, mitochondrial	IARS2	29	29	31.3	113.79	4.7046e-149	0.84422	0.213056	17.613	46	0.93221	0.391394	14.355	46	1.0978	0.415056	22.233	8	0.94561	0.683862	20.715	8	0.82859	0.188865	12.945	38	0.93221	0.39835	12.809	38
P08590	Myosin light chain 3;Myosin light chain 1/3, skeletal muscle isoform	MYL3;MYL1	2	2	8.2	21.932	8.185e-16	0.84366	0.296157	14.308	4	0.98488	0.868764	11.784	4	0.93222	0.620889	21.355	2	0.91223	0.606565	16.405	2	0.84241	0.496073	7.45	2	1.0008	0.887713	7.8434	2
O75083	WD repeat-containing protein 1	WDR1	9	9	15.5	66.193	5.9621e-45	0.84282	0.272841	14.585	14	0.9678	0.792393	22.122	14	0.82942	0.228257	21.192	3	0.8395	0.262058	31.584	3	0.85643	0.489804	13.645	11	0.98714	0.97364	20.729	11
Q01081	Splicing factor U2AF 35 kDa subunit	U2AF1	6	6	25	27.872	2.0724e-150	0.84246	0.271373	66.313	14	0.91889	0.451453	59.353	14	1.087	0.463657	8.7116	4	1.0883	0.437146	11.01	4	0.72423	0.0809949	71.083	10	0.88488	0.391602	66.701	10
Q01650	Large neutral amino acids transporter small subunit 1	SLC7A5	6	6	14.4	55.01	6.2999e-81	0.84042	0.263143	16.34	17	0.8126	0.0556196	18.623	17	0.97383	0.836622	5.8697	8	0.88986	0.323583	8.8342	8	0.74631	0.128214	12.838	9	0.70845	0.00438219	18.261	9
P10155	60 kDa SS-A/Ro ribonucleoprotein	TROVE2	15	15	29.7	60.67	3.09e-144	0.83956	0.25972	29.28	19	0.87939	0.242817	24.497	19	0.86401	0.325976	48.343	3	1.1027	0.585264	30.901	3	0.80901	0.290046	21.17	16	0.8789	0.361508	20.024	16
O15260	Surfeit locus protein 4	SURF4	3	3	13.8	30.394	8.8966e-13	0.839	0.257506	23.772	17	0.91461	0.425399	13.355	17	0.9097	0.482996	9.9041	5	0.99137	0.950387	13.737	5	0.7553	0.147359	26.973	12	0.9081	0.489695	13.805	12
Q9Y2Q3-2	Glutathione S-transferase kappa 1	GSTK1	9	9	44	31.566	7.3807e-192	0.83848	0.194591	24.794	30	1.027	0.645761	26.699	30	0.89749	0.327637	28.217	8	1.0461	0.643327	40.105	8	0.80168	0.122666	22.799	22	1.0258	0.745067	20.849	22
Q99973	Telomerase protein component 1	TEP1	48	48	19.3	290.49	1.395e-187	0.83643	0.247495	40.816	54	0.91303	0.415977	30.887	54	0.90129	0.451993	62.738	10	0.97136	0.847646	10.043	10	0.81839	0.323893	33.288	44	0.90002	0.473272	33.704	44
P10809	60 kDa heat shock protein, mitochondrial	HSPD1	42	42	71.7	61.054	0	0.8355	0.185435	18.918	165	0.91196	0.254348	22.26	165	0.87972	0.242739	22.811	34	0.7699	0.0178335	10.894	34	0.83114	0.196163	17.783	131	0.9285	0.373285	22.624	131
Q9H0A0	N-acetyltransferase 10	NAT10	8	8	8.3	115.73	1.0263e-15	0.83504	0.269321	11.617	8	1.027	0.881845	30.882	8	0.91889	0.580624	NaN	1	0.69896	0.100274	NaN	1	0.81098	0.429307	11.994	7	1.0947	0.446762	29.104	7
P63261	Actin, cytoplasmic 2;Actin, cytoplasmic 2, N-terminally processed	ACTG1	32	0	77.3	41.792	0	0.83399	0.180906	37.588	402	1.0144	0.785474	47.315	401	0.84639	0.125095	43.355	122	0.83642	0.114524	56.445	122	0.8297	0.19202	34.806	280	1.0593	0.424633	33.011	279
B1AHD1	NHP2-like protein 1	NHP2L1	4	4	32.6	14.627	9.0112e-34	0.83382	0.265641	3.7102	4	1.0093	0.977504	17.32	4	0.83228	0.341938	NaN	1	1.1949	0.50478	NaN	1	0.83537	0.521403	4.3852	3	0.88634	0.448778	16.163	3
Q86VP6	Cullin-associated NEDD8-dissociated protein 1	CAND1	38	38	35.4	136.37	0	0.83223	0.175723	39.361	72	0.92521	0.340015	58.922	72	0.78278	0.023013	20.783	16	0.85779	0.181087	119.56	16	0.83541	0.39047	43.215	56	0.96292	0.871713	22.527	56
M0R1T5	Charged multivesicular body protein 2a	CHMP2A	2	2	7	24.781	1.4401e-05	0.83082	0.256717	20.982	3	0.9006	0.373996	9.545	3	1.0866	0.897074	NaN	1	0.97631	0.820205	NaN	1	0.77267	0.301122	10.262	2	0.85263	0.296963	7.7394	2
Q15125	3-beta-hydroxysteroid-Delta(8),Delta(7)-isomerase	EBP	3	3	16.5	26.352	2.259e-27	0.82969	0.222409	21.669	6	0.83786	0.104187	10.781	6	1.0768	0.815271	15.416	2	0.97549	0.86887	11.389	2	0.73664	0.109624	12.469	4	0.82473	0.126514	3.3173	4
Q9BQQ3	Golgi reassembly-stacking protein 1	GORASP1	7	7	14.5	46.482	3.2205e-33	0.82955	0.168023	75.803	14	0.94453	0.491419	79.126	14	0.96145	0.689123	28.681	3	0.91002	0.543397	9.5868	3	0.8117	0.145048	84.127	11	0.98035	0.789691	88.522	11
P11177	Pyruvate dehydrogenase E1 component subunit beta, mitochondrial	PDHB	7	7	23.7	39.233	3.1325e-33	0.82898	0.251332	49.822	7	0.97287	0.791398	4.6848	7	1.6767	0.00468724	75.072	2	0.94256	0.701079	5.2568	2	0.79026	0.357211	14.058	5	0.97287	0.942957	4.8588	5
Q99878	Histone H2A type 1-J;Histone H2A type 1;Histone H2A type 1-H;Histone H2A.J;Histone H2A	HIST1H2AJ;HIST1H2AG;HIST1H2AH;H2AFJ	10	1	71.1	13.936	3.5897e-205	0.82895	0.166331	33.355	54	0.96165	0.64783	57.53	54	0.75597	0.00923927	23.678	22	0.70232	0.00117106	19.235	22	0.89269	0.426353	36.561	32	1.0885	0.230579	69.268	32
P49755	Transmembrane emp24 domain-containing protein 10	TMED10	7	7	26.9	24.976	6.4519e-39	0.82877	0.219117	19.497	11	0.9415	0.600685	15.996	11	1.1901	0.412391	23.482	3	1.1187	0.530633	16.145	3	0.81367	0.306601	11.683	8	0.93677	0.698045	16.261	8
Q96RQ3	Methylcrotonoyl-CoA carboxylase subunit alpha, mitochondrial	MCCC1	9	9	17.2	80.472	1.1793e-97	0.82557	0.20791	21.639	13	0.87778	0.235906	21.41	13	1.1041	0.703723	18.425	3	0.96522	0.816134	9.4383	3	0.81017	0.305025	19.7	10	0.8645	0.263329	23.941	10
P26583	High mobility group protein B2	HMGB2	12	9	44	24.033	9.0287e-64	0.82548	0.156773	27.081	29	0.88739	0.135834	17.673	29	0.82797	0.0815091	32.559	14	0.88997	0.324162	22.01	14	0.82548	0.18021	21.943	15	0.85249	0.244642	13.155	15
P46063	ATP-dependent DNA helicase Q1	RECQL	19	19	28.5	73.457	4.4402e-118	0.82528	0.206913	32.087	35	0.921	0.464576	40.991	35	0.92166	0.467006	48.497	14	0.87468	0.249597	63.332	14	0.79327	0.238026	14.872	21	0.92352	0.61346	10.612	21
Q96Q05-2	Trafficking protein particle complex subunit 9	TRAPPC9	7	7	6.2	139.44	1.5668e-17	0.82517	0.240396	23.18	8	1.0053	0.99945	60.608	8	1.0144	0.914031	15.663	5	1.0295	0.874514	11.587	5	0.62552	0.127253	16.365	3	0.76803	0.162489	111.72	3
P11279	Lysosome-associated membrane glycoprotein 1	LAMP1	2	2	4.8	44.882	1.6197e-05	0.82422	0.237715	24.917	3	0.93096	0.534755	9.3549	3	0.93703	0.635566	NaN	1	0.91884	0.628112	NaN	1	0.6909	0.0968073	24.954	2	1.006	0.863221	10.966	2
Q86YV0	RAS protein activator like-3	RASAL3	32	32	34.2	111.9	1.4602e-246	0.82402	0.152867	41.899	57	0.92192	0.317311	57.081	57	0.88372	0.260492	54.611	28	0.96959	0.866426	79.792	28	0.76655	0.163757	25.091	29	0.88126	0.373231	18.405	29
P10316	HLA class I histocompatibility antigen, A-69 alpha chain;HLA class I histocompatibility antigen, A-2 alpha chain;HLA class I histocompatibility antigen, A-68 alpha chain	HLA-A	20	0	45.8	40.976	0	0.82306	0.150336	26.811	31	0.7618	0.00054783	24.382	31	0.90106	0.346546	28.064	15	0.7853	0.029254	29.594	15	0.73444	0.0312998	26.282	16	0.74873	0.000779463	18.549	16
Q8N163	DBIRD complex subunit KIAA1967	KIAA1967	42	42	51.8	102.9	0	0.82252	0.148925	21.051	126	0.93989	0.452378	20.289	126	0.95711	0.711283	10.41	31	1.0494	0.62551	7.4904	31	0.77262	0.0717663	21.134	95	0.91277	0.277289	22.377	95
Q9NP79	Vacuolar protein sorting-associated protein VTA1 homolog	VTA1	3	3	11.1	33.879	5.9806e-09	0.8206	0.227664	50.794	6	1.0807	0.615877	35.868	6	0.94512	0.660403	NaN	1	1.0149	0.949767	NaN	1	0.72311	0.171373	56.741	5	1.1508	0.266127	39.778	5
Q9BWM7	Sideroflexin-3	SFXN3	14	13	52.9	35.978	7.7446e-129	0.8201	0.189633	22.818	28	0.86271	0.177389	20.599	28	0.94313	0.613655	17.72	5	0.99693	0.978785	13.893	5	0.79276	0.236442	20.41	23	0.84081	0.201622	21.475	23
P28482	Mitogen-activated protein kinase 1	MAPK1	15	12	46.1	41.389	6.2289e-42	0.81958	0.187953	22.919	20	0.85097	0.139342	74.249	20	0.7892	0.0280985	23.854	8	0.91767	0.488039	20.108	8	0.8282	0.361479	21.867	12	0.85097	0.23874	95.285	12
Q9BYC5	Alpha-(1,6)-fucosyltransferase	FUT8	3	1	5.9	66.515	3.3233e-06	0.81945	0.224526	14.132	4	0.86858	0.237242	8.3762	4	0.74482	0.162547	4.2511	2	0.86858	0.469817	6.0598	2	0.93179	0.884776	8.9146	2	0.84801	0.542355	12.962	2
Q00325	Phosphate carrier protein, mitochondrial	SLC25A3	17	17	38.7	40.094	6.042e-204	0.81868	0.139155	19.648	113	0.8449	0.0337361	25.284	113	0.91831	0.446165	17.199	36	0.9165	0.480432	10.012	36	0.79227	0.103984	18.328	77	0.81403	0.01638	29.649	77
Q9H2U2-2	Inorganic pyrophosphatase 2, mitochondrial	PPA2	14	14	48.7	39.638	9.9269e-186	0.81847	0.1844	15.88	19	0.9538	0.688548	36.978	19	0.9002	0.448039	19.147	3	0.90385	0.515031	11.401	3	0.79826	0.253859	13.812	16	0.96566	0.890154	39.803	16
Q9H3N1	Thioredoxin-related transmembrane protein 1	TMX1	6	6	27.1	31.791	3.849e-40	0.81755	0.18149	26.832	15	0.96206	0.749433	15.536	15	0.919	0.518231	38.824	5	0.96206	0.799951	13.078	5	0.77612	0.198852	19.819	10	0.95717	0.815553	17.062	10
P42167-2	Lamina-associated polypeptide 2, isoforms beta/gamma;Thymopoietin;Thymopentin	TMPO	7	2	29.3	38.737	1.1564e-29	0.81703	0.21801	18.927	3	0.90433	0.392234	21.923	3	0.93288	0.572481	18.753	2	0.8083	0.17294	15.875	2	0.73829	0.182638	NaN	1	1.12	0.414504	NaN	1
D6REX3	Protein transport protein Sec31A	SEC31A	43	2	33.8	136.22	0	0.81646	0.133717	30.684	89	0.87248	0.0873306	21.896	89	0.90869	0.388963	33.108	25	0.91972	0.501497	11.347	25	0.78399	0.0893299	28.978	64	0.86034	0.0775073	24.773	64
E9PN48		ARFGAP2	13	1	48.8	27.131	1.1522e-256	0.8143	0.171457	1.7952	4	1.011	0.873288	4.6433	4	0.8143	0.0574897	1.0909	2	1.011	0.847662	2.1406	2	0.81653	0.327813	2.8989	2	0.98451	0.991223	7.2823	2
P30740	Leukocyte elastase inhibitor	SERPINB1	15	14	41.4	42.741	2.0612e-72	0.81418	0.171094	30.866	26	0.97604	0.790588	35.072	26	0.73711	0.0646436	21.245	5	0.95502	0.764024	13.968	5	0.81661	0.317311	33.107	21	0.98288	0.812554	38.595	21
O75340-2			11	1	54	21.664	0	0.81338	0.126423	58.644	46	0.83458	0.0225224	40.166	46	1.2592	0.0505421	91.141	6	0.97779	0.930014	16.945	6	0.7814	0.0850751	47.457	40	0.80376	0.010895	42.367	40
P08575	Receptor-type tyrosine-protein phosphatase C	PTPRC	43	43	33	147.25	0	0.81284	0.125174	29.834	139	0.89725	0.177267	22.339	139	0.99526	0.999848	30.167	50	0.89184	0.334089	27.28	50	0.7603	0.0558188	25.983	89	0.89843	0.20474	18.976	89
Q9Y5P6-2	Mannose-1-phosphate guanyltransferase beta	GMPPB	6	6	19.4	42.621	5.6425e-22	0.81276	0.206802	10.058	5	0.93785	0.574726	34.962	5	0.81276	0.295687	NaN	1	1.7923	0.0128047	NaN	1	0.86869	0.656858	11.099	4	0.85677	0.31379	16.424	4
P51784	Ubiquitin carboxyl-terminal hydrolase 11;Ubiquitin carboxyl-terminal hydrolase	USP11	5	4	5.6	109.82	5.2307e-10	0.81237	0.205797	26.545	3	1.0397	0.815163	1.6096	3	0.96855	0.733149	34.686	2	1.051	0.928069	2.0963	2	0.81237	0.535337	NaN	1	1.0397	0.822333	NaN	1
P50416	Carnitine O-palmitoyltransferase 1, liver isoform	CPT1A	27	27	38.8	88.367	2.6207e-164	0.80881	0.116129	31.419	42	0.89883	0.184652	26.444	42	0.77695	0.0190794	40.961	15	0.94851	0.705449	31.662	15	0.81522	0.312222	25.251	27	0.89057	0.421402	22.758	27
O43488	Aflatoxin B1 aldehyde reductase member 2	AKR7A2	11	11	32.3	39.589	1.5113e-67	0.80764	0.15209	17.512	14	1.0511	0.580903	17.324	14	1.1825	0.622778	NaN	1	1.1424	0.641894	NaN	1	0.80308	0.269736	14.808	13	1.0353	0.586473	17.775	13
Q9Y678	Coatomer subunit gamma-1	COPG1	15	14	21.6	97.717	4.3854e-83	0.80739	0.151394	18.768	20	0.9337	0.547183	16.849	20	1.2882	0.199246	NaN	1	0.93462	0.661563	NaN	1	0.789	0.235819	15.68	19	0.93279	0.647256	17.281	19
J3KN00	NADH dehydrogenase [ubiquinone] 1 alpha subcomplex subunit 13	NDUFA13	3	3	15.4	25.821	1.5691e-36	0.80574	0.189177	6.791	5	1.1803	0.0850442	68.605	5	0.91878	0.580294	NaN	1	1.1803	0.540713	NaN	1	0.80314	0.280895	2.3929	4	1.624	3.37913e-05	76.714	4
Q9NUQ9	Protein FAM49B	FAM49B	8	8	34.3	36.748	3.1622e-63	0.80545	0.146068	100.97	11	0.82408	0.0748293	98.249	11	0.96327	0.716673	NaN	1	0.59192	0.0188768	NaN	1	0.78446	0.211579	103.91	10	0.85197	0.242613	103.53	10
Q9HA65	TBC1 domain family member 17	TBC1D17	3	3	5.7	72.727	7.6289e-16	0.80499	0.187353	6.8061	3	0.87243	0.251743	18.535	3	0.88531	0.48262	NaN	1	0.64585	0.0478803	NaN	1	0.79032	0.319191	2.6019	2	0.88888	0.582015	2.6429	2
P06733	Alpha-enolase	ENO1	14	14	31.6	47.168	5.9114e-232	0.80113	0.100212	43.433	18	0.77038	0.000926276	31.303	18	0.91627	0.433701	21.929	12	0.84108	0.127219	36.195	12	0.46354	1.10675e-05	38.605	6	0.7279	0.00895445	18.442	6
P04440	HLA class II histocompatibility antigen, DP beta 1 chain	HLA-DPB1	6	1	23.3	29.159	4.5289e-26	0.80074	0.133684	13.613	10	0.79045	0.0296284	13.898	10	0.87137	0.208235	8.072	5	0.81825	0.0738103	9.1493	5	0.77463	0.194829	12.525	5	0.71765	0.00619869	18.009	5
P49756	RNA-binding protein 25	RBM25	8	8	9.4	100.18	3.3444e-22	0.79853	0.172109	19.548	8	0.9845	0.866307	11.938	8	0.94353	0.655507	12.291	3	0.91444	0.613749	6.2281	3	0.659	0.0582055	19.53	5	1.0337	0.72041	14.343	5
P61204	ADP-ribosylation factor 3;ADP-ribosylation factor 1	ARF3;ARF1	6	4	43.6	20.601	5.4627e-57	0.79779	0.170416	25.766	7	1.0066	0.992307	29.026	7	0.86195	0.319611	30.269	4	1.0085	0.966835	39.63	4	0.68063	0.0943981	17.714	3	0.92736	0.671329	9.6022	3
P06899	Histone H2B type 1-J;Histone H2B type 1-O;Histone H2B type 1-B;Histone H2B type 2-E	HIST1H2BJ;HIST1H2BO;HIST1H2BB;HIST2H2BE	12	0	65.9	13.904	3.9318e-130	0.79734	0.12522	13.436	6	0.67675	0.000270754	24.886	6	0.73853	0.0661761	9.6295	4	0.65069	0.00605826	8.0802	4	0.9135	0.760923	3.9726	2	1.0093	0.777829	8.4837	2
P00505	Aspartate aminotransferase, mitochondrial;Aspartate aminotransferase	GOT2	10	10	24.7	47.517	1.0957e-54	0.79711	0.124661	21.641	13	0.73532	0.00426535	16.576	12	0.83577	0.244705	6.984	6	0.70776	0.0271732	16.772	6	0.71494	0.0750224	28.682	7	0.76302	0.0627992	17.937	6
Q13586	Stromal interaction molecule 1	STIM1	6	6	10.7	77.422	5.592e-45	0.79699	0.168598	36.378	8	0.86041	0.208258	26.486	8	0.77686	0.219715	NaN	1	0.96535	0.78322	NaN	1	0.81765	0.331918	38.355	7	0.82498	0.198543	28.441	7
B4DR52	Histone H2B;Histone H2B type 1-K;Histone H2B type 1-D;Histone H2B type 1-C/E/F/G/I;Histone H2B type 2-F;Histone H2B type 1-H;Histone H2B type 1-N;Histone H2B type 1-M	HIST2H2BF;HIST1H2BK;HIST1H2BD;HIST1H2BC;HIST1H2BH;HIST1H2BN;HIST1H2BM	12	0	50	18.041	9.4203e-134	0.79631	0.0910776	22.319	46	0.92381	0.330239	27.506	46	0.75484	0.00886466	21.988	22	0.68365	0.000460106	13.469	22	0.85944	0.289337	20.831	24	1.0494	0.509173	20.075	24
Q9UK23	N-acetylglucosamine-1-phosphodiester alpha-N-acetylglucosaminidase	NAGPA	15	15	26.6	56.072	1.7123e-154	0.79508	0.0888488	33.243	37	0.80491	0.00600534	32.157	37	0.74269	0.00559156	17.324	10	0.74854	0.00835014	31.03	10	0.86715	0.318555	36.749	27	0.85848	0.0734259	33.096	27
Q9Y6K0	Choline/ethanolaminephosphotransferase 1	CEPT1	3	3	6.7	46.553	3.7821e-10	0.79379	0.161455	23.226	6	0.83088	0.123334	14.089	6	0.59267	0.0206176	NaN	1	1.0083	0.927772	NaN	1	0.81195	0.432829	19.678	5	0.80834	0.151072	13.774	5
O60763-2	General vesicular transport factor p115	USO1	4	4	3.8	109.19	9.7328e-12	0.79377	0.161411	31.892	6	0.88898	0.320183	49.825	6	0.79377	0.148676	6.1199	4	0.95245	0.750965	32.125	4	0.61905	0.0275803	64.417	2	0.55903	0.00121124	77.364	2
Q8NEB9	Phosphatidylinositol 3-kinase catalytic subunit type 3	PIK3C3	7	7	9.8	101.55	2.3823e-27	0.79255	0.158742	23.675	7	1.0439	0.793554	21.61	7	0.85141	0.288103	25.923	4	1.0476	0.797702	17.375	4	0.79255	0.326003	25.906	3	1.0439	0.693551	30.526	3
P21796	Voltage-dependent anion-selective channel protein 1	VDAC1	10	10	35.7	30.772	1.0024e-87	0.79244	0.113705	17.552	21	0.81656	0.0617495	23.522	21	0.92596	0.545201	13.004	3	0.91778	0.579859	6.6825	3	0.78463	0.212071	17.635	18	0.80375	0.0994052	24.475	18
P40926	Malate dehydrogenase, mitochondrial;Malate dehydrogenase	MDH2	15	15	56.8	35.503	1.3032e-230	0.79238	0.0840987	99.752	25	0.91823	0.447385	17.892	25	0.86768	0.337479	11.02	5	0.87152	0.377197	31.583	5	0.75766	0.0527879	111.12	20	0.932	0.667229	12.946	20
P12544	Granzyme A	GZMA	25	25	74	28.999	0	0.79209	0.0836	21.581	155	0.81314	0.00888324	25.699	155	0.91831	0.446165	8.4212	10	0.77841	0.023565	10.261	10	0.78974	0.0993331	21.946	145	0.81929	0.0199963	26.348	145
P52434	DNA-directed RNA polymerases I, II, and III subunit RPABC3	POLR2H	9	9	56	17.143	1.2049e-169	0.7902	0.108705	18.466	17	0.77859	0.0204599	10.155	17	1.2313	0.505878	NaN	1	0.98828	0.860577	NaN	1	0.75923	0.146478	15.258	16	0.76916	0.0444743	8.2788	16
Q86UX7	Fermitin family homolog 3	FERMT3	19	19	34.8	75.952	4.5733e-274	0.78973	0.0796238	103.81	41	0.82707	0.0805848	98.67	41	0.83796	0.103423	147.15	17	0.81916	0.0755387	124.74	17	0.7862	0.216649	55.653	24	0.84182	0.205131	70.678	24
P42081	T-lymphocyte activation antigen CD86	CD86	4	4	9.7	37.682	1.572e-09	0.78823	0.149527	16.186	4	0.79993	0.0645935	16.794	4	0.86613	0.429457	NaN	1	0.95631	0.752763	NaN	1	0.71734	0.140229	17.145	3	0.74437	0.114574	13.918	3
O60784-2	Target of Myb protein 1	TOM1	3	3	11	53.874	1.1638e-19	0.78562	0.144138	28.841	3	0.98049	0.840407	19.21	3	0.99045	0.801754	32.766	2	0.8468	0.406313	24.389	2	0.73558	0.335172	NaN	1	0.98049	0.972601	NaN	1
Q5K651	Sterile alpha motif domain-containing protein 9	SAMD9	33	32	24.4	184.28	1.8818e-205	0.78504	0.0978003	39.569	45	0.96433	0.766368	58.911	45	1.0595	0.983173	NaN	1	0.96468	0.780961	NaN	1	0.78487	0.212767	39.85	44	0.96342	0.875077	59.585	44
P20039	HLA class II histocompatibility antigen, DRB1-11 beta chain	HLA-DRB1	11	1	45.1	30.16	4.7702e-132	0.78501	0.0721003	23.857	32	0.78162	0.0017749	14.547	32	0.95091	0.665999	20.452	17	0.81293	0.0643079	12.088	17	0.69925	0.0125994	12.027	15	0.72305	0.000169563	13.429	15
Q15084-2	Protein disulfide-isomerase A6	PDIA6	14	14	40	53.9	0	0.7846	0.0714731	31.32	45	0.74719	0.000210952	31.157	45	0.93589	0.560337	16.398	9	0.77741	0.0228211	45.542	9	0.69556	0.0113507	32.058	36	0.74595	0.00066729	27.182	36
P07355-2	Annexin A2;Annexin;Putative annexin A2-like protein	ANXA2;ANXA2P2	32	32	68.9	40.411	0	0.78447	0.0712752	27.317	80	0.92285	0.323633	29.247	80	0.76312	0.011938	45.063	19	0.68154	0.0004117	51.755	19	0.79123	0.102053	18.508	61	0.94395	0.483339	10.921	61
P48960	CD97 antigen;CD97 antigen subunit alpha;CD97 antigen subunit beta	CD97	7	7	12	91.868	1.4101e-110	0.78013	0.0881939	22.209	15	0.91382	0.420675	16.332	15	1.1169	0.654282	14.24	3	1.0216	0.90889	8.5029	3	0.75135	0.138722	19.786	12	0.87637	0.317311	17.826	12
Q9Y5S1	Transient receptor potential cation channel subfamily V member 2	TRPV2	20	20	31.3	85.98	0	0.77859	0.062749	30.323	78	0.96194	0.650623	24.054	79	0.85564	0.152471	31.192	20	1.0127	0.837228	30.098	20	0.76344	0.0595961	29.025	58	0.95412	0.563293	21.259	59
O00560	Syntenin-1	SDCBP	11	1	56.7	32.444	0	0.77798	0.0842165	29.498	27	0.87255	0.214338	32.771	27	1.0785	0.504404	27.97	9	0.96535	0.833648	28.986	9	0.73036	0.0905236	19.874	18	0.8696	0.317311	35.159	18
Q99623	Prohibitin-2	PHB2	19	19	66.6	33.296	4.5461e-150	0.77755	0.0613262	27.063	33	0.87723	0.101058	20.291	33	0.92026	0.45824	34.566	8	0.90555	0.412036	13.93	8	0.7645	0.0609146	20.488	25	0.87723	0.123021	21.48	25
P40925-3	Malate dehydrogenase, cytoplasmic;Malate dehydrogenase	MDH1	5	5	17.3	38.627	2.0908e-19	0.77746	0.0832751	22.948	6	0.8229	0.105445	9.5705	6	1.1746	0.643234	NaN	1	0.95721	0.755792	NaN	1	0.69741	0.0535896	16.52	5	0.80648	0.0849722	8.0206	5
P10619	Lysosomal protective protein;Lysosomal protective protein 32 kDa chain;Lysosomal protective protein 20 kDa chain	CTSA	4	4	8.1	54.465	2.3031e-29	0.77724	0.0828791	60.43	8	0.72247	0.00249169	51.742	8	1.0229	0.903283	NaN	1	0.70136	0.103313	NaN	1	0.77573	0.187277	61.868	7	0.74422	0.0225641	55.544	7
P08195-4	4F2 cell-surface antigen heavy chain	SLC3A2	27	27	40.8	71.122	0	0.77651	0.0599284	18.767	114	0.78376	0.00199942	25.178	114	0.8544	0.148575	26.282	37	0.78198	0.0263863	32.431	37	0.75868	0.0539435	13.328	77	0.78719	0.00535087	20.928	77
P05362	Intercellular adhesion molecule 1	ICAM1	10	10	20.1	57.825	1.5555e-34	0.77615	0.0809384	36.076	17	0.81191	0.0546023	34.704	17	0.80987	0.181935	56.132	5	0.83609	0.251187	47.641	5	0.74786	0.131385	15.157	12	0.6971	0.00279284	24.243	12
P53007	Tricarboxylate transport protein, mitochondrial	SLC25A1	14	14	47.9	34.012	8.9544e-220	0.7754	0.0584638	24.406	45	0.80754	0.00682036	20.521	45	0.98041	0.886702	12.849	10	1.049	0.627655	15.14	10	0.75801	0.0531823	25.451	35	0.76685	0.00203175	16.288	35
P11166	Solute carrier family 2, facilitated glucose transporter member 1	SLC2A1	5	5	9.1	54.083	2.6734e-77	0.77514	0.0791708	21.04	26	0.82917	0.0848248	23.998	26	0.7638	0.0981435	11.825	2	0.66117	0.00822179	13.94	2	0.77514	0.185703	21.784	24	0.83466	0.181114	24.397	24
O14735	CDP-diacylglycerol--inositol 3-phosphatidyltransferase	CDIPT	6	6	35.2	23.539	1.5995e-57	0.77453	0.0781174	13.414	19	0.81186	0.0545291	20.218	19	0.94955	0.639855	9.5443	4	0.98584	0.922046	13.409	4	0.7507	0.12796	10.608	15	0.74802	0.0251663	20.006	15
Q9UBV8	Peflin	PEF1	8	8	30.3	30.381	0	0.77356	0.0560971	25.162	32	0.78014	0.00163314	40.459	32	0.92194	0.589779	9.3936	2	1.1298	0.67799	0.097463	2	0.7727	0.07188	25.406	30	0.7756	0.00312322	40.703	30
Q5RJ85	HLA class I histocompatibility antigen, alpha chain G	HLA-G;HLA-G2.2	4	2	13.7	38.837	5.3909e-20	0.77233	0.0744062	6.3802	3	0.85412	0.148922	5.0388	3	0.84674	0.126061	NaN	1	0.85412	0.1681	NaN	1	0.7606	0.159509	2.1643	2	0.82846	0.136549	6.6766	2
Q9NRD1	F-box only protein 6	FBXO6	5	5	20.5	33.932	3.2816e-16	0.7699	0.114456	62.052	7	0.84493	0.159944	18.735	7	0.7699	0.107271	29.527	3	0.88745	0.442678	13.366	3	0.66821	0.077502	84.25	4	0.7575	0.0556107	19.686	4
P30048	Thioredoxin-dependent peroxide reductase, mitochondrial	PRDX3	12	12	44.1	27.692	0	0.76956	0.0512087	25.775	54	0.76526	0.000679139	43.053	54	0.95108	0.667229	30.519	7	0.72373	0.00308388	16.977	7	0.76131	0.0570131	24.991	47	0.77514	0.00305498	44.99	47
Q86VZ1	P2Y purinoceptor 8	P2RY8	3	3	10.6	40.635	7.6196e-16	0.76952	0.0698625	44.029	23	0.73941	0.00502459	43.965	23	0.81847	0.0641375	19.582	16	0.84463	0.137553	18.383	16	0.55319	0.0065978	65.178	7	0.54764	1.68654e-05	60.481	7
P29590	Protein PML	PML	15	15	17.9	97.55	1.0666e-80	0.76824	0.0678644	24.646	16	0.86038	0.169323	28.279	16	0.92602	0.602082	NaN	1	0.90845	0.594324	NaN	1	0.72185	0.0850186	24.757	15	0.85166	0.211792	29.094	15
E9PEN8	Exportin-7	XPO7	13	13	11.8	124.84	2.479e-37	0.76776	0.110775	16.79	14	0.91071	0.424468	46.431	14	0.78872	0.139141	21.921	5	0.94806	0.728743	28.72	5	0.76463	0.277171	11.629	9	0.88133	0.424179	55.566	9
P25445	Tumor necrosis factor receptor superfamily member 6	FAS	2	2	6.9	37.732	7.8307e-60	0.76624	0.108212	18.269	6	0.91786	0.462083	9	6	0.74921	0.078577	20.365	5	0.92804	0.629261	9.0348	5	0.78366	0.456585	NaN	1	0.86492	0.59538	NaN	1
P18669	Phosphoglycerate mutase 1;Phosphoglycerate mutase 2	PGAM1;PGAM2	5	5	22.4	28.804	1.6196e-14	0.76533	0.0634847	173.06	5	1.1719	0.0989318	145.04	5	0.9473	0.63064	30.166	2	1.1951	0.317311	2.7779	2	0.59556	0.000304132	234.22	3	0.72144	0.0111981	179.89	3
O95563	Brain protein 44	BRP44	3	3	25.2	14.279	1.7846e-07	0.76404	0.104577	4.9978	4	0.85315	0.184532	19.948	4	0.80329	0.274469	NaN	1	0.82178	0.338315	NaN	1	0.74276	0.217647	4.3964	3	0.88572	0.445699	23.574	3
P49685	G-protein coupled receptor 15	GPR15	6	6	20	40.787	3.0661e-26	0.7614	0.0579191	69.658	28	0.86094	0.171238	45.149	28	0.97368	0.740511	18.845	7	0.8818	0.418879	14.762	7	0.73089	0.0995219	79.885	21	0.85004	0.205798	51.495	21
Q9Y5B9	FACT complex subunit SPT16	SUPT16H	7	7	8	119.91	8.0163e-17	0.76012	0.0983173	89.625	7	0.88278	0.293393	90.849	7	0.59749	0.00277268	119.26	4	0.84855	0.292235	108.53	4	0.76012	0.395269	11.282	3	1.0825	0.684854	43.118	3
P05023	Sodium/potassium-transporting ATPase subunit alpha-1	ATP1A1	36	19	35.7	112.89	0	0.75884	0.0397381	18.658	84	0.7086	1.1426e-05	25.974	84	0.72525	0.00273791	30.436	10	0.62598	1.39901e-05	43.811	10	0.76063	0.0562068	16.763	74	0.7128	8.6956e-05	23.022	74
Q96ND0	Protein FAM210A	FAM210A	6	6	27.2	30.776	6.5257e-74	0.75771	0.0530452	22.83	7	0.91001	0.398272	8.605	7	1.0371	0.947293	NaN	1	0.95035	0.732733	NaN	1	0.73357	0.104144	19.213	6	0.90187	0.452867	9.3186	6
P62805	Histone H4	HIST1H4A	9	9	52.4	11.367	9.4358e-116	0.75745	0.0384139	46.002	51	0.69492	3.4967e-06	52.167	50	0.69815	0.000790285	15.606	28	0.63635	2.82401e-05	18.852	27	0.86273	0.301608	64.839	23	1.2588	0.000839127	48.783	23
Q8NBS9	Thioredoxin domain-containing protein 5	TXNDC5	13	13	27.3	47.628	4.3827e-57	0.75723	0.0382076	25.776	18	0.78215	0.00182829	17.819	18	0.77037	0.0153305	33.052	10	0.72864	0.00379493	16.719	10	0.71731	0.0204787	14.432	8	0.88754	0.159096	18.093	8
P48735	Isocitrate dehydrogenase [NADP], mitochondrial;Isocitrate dehydrogenase [NADP]	IDH2	8	8	21.5	50.909	1.1163e-39	0.75709	0.0522586	26.219	8	0.76353	0.0123396	29.184	8	0.92669	0.604108	NaN	1	1.2199	0.447225	NaN	1	0.69224	0.0428399	26.305	7	0.75928	0.0343499	23.823	7
K7ELL7	Glucosidase 2 subunit beta	PRKCSH	6	6	11.4	60.192	9.045e-19	0.75505	0.0906247	16.002	6	0.86646	0.229488	22.998	6	0.7756	0.217274	4.6342	2	0.68599	0.084906	33.81	2	0.75337	0.245481	19.507	4	0.92796	0.674806	12.778	4
P53985	Monocarboxylate transporter 1	SLC16A1	8	8	15.8	53.944	3.5801e-50	0.75409	0.0353578	42.765	38	0.77651	0.00132749	15.402	37	0.96901	0.80013	15.196	10	0.88351	0.291211	12.348	10	0.68759	0.00900394	48.234	28	0.73901	0.0193601	11.872	27
O75746	Calcium-binding mitochondrial carrier protein Aralar1	SLC25A12	35	27	57.4	74.761	0	0.75285	0.0342803	15.954	73	0.79203	0.00312488	14.504	73	0.74867	0.077912	16.476	3	0.72413	0.0390794	8.7832	3	0.75652	0.0515192	16.009	70	0.79862	0.00880138	14.704	70
P09497	Clathrin light chain B	CLTB	4	4	15.3	25.19	2.4846e-12	0.75031	0.0838354	49.643	4	0.99596	0.940441	51.867	4	0.39758	8.87471e-05	NaN	1	0.38355	2.82942e-05	NaN	1	0.94214	0.971622	36.206	3	1.1212	0.352936	15.045	3
Q7Z2K6	Endoplasmic reticulum metallopeptidase 1	ERMP1	8	8	9.1	100.23	1.2795e-52	0.75025	0.083752	44.308	16	0.94368	0.609375	25.897	16	1.0023	0.862387	24.419	5	0.99049	0.945882	9.9767	5	0.6743	0.0854894	40.577	11	0.90739	0.558802	29.403	11
P68366	Tubulin alpha-4A chain	TUBA4A	21	3	45.8	49.924	0	0.74898	0.0427874	10.9	5	0.76949	0.0151471	79.066	5	0.75535	0.00903209	11.75	2	1.8137	1.3526e-06	125.98	2	0.74898	0.124433	12.421	3	0.76949	0.0448494	25.902	3
P26038	Moesin	MSN	45	33	60.5	67.819	0	0.74847	0.0306834	23.434	108	0.82561	0.0154962	45.927	108	0.8212	0.0688039	37.95	24	0.91711	0.484391	69.742	24	0.74338	0.0385413	17.526	84	0.80969	0.0138286	35.083	84
P35232	Prohibitin	PHB	12	12	52.9	29.804	1.4167e-171	0.74776	0.0301301	18.818	17	0.83444	0.022395	14.997	17	0.86241	0.175016	24.715	6	0.88433	0.295277	19.546	6	0.74126	0.109439	10.304	11	0.81434	0.123543	11.34	11
P54803	Galactocerebrosidase	GALC	13	13	24.5	77.032	4.0863e-154	0.74701	0.0295544	27.515	21	0.81036	0.00779996	37.012	21	0.80455	0.0440535	13.912	9	0.83202	0.103415	43.309	9	0.6859	0.0373096	29.501	12	0.7788	0.0565027	30.608	12
J3KPK2	Granzyme B	GZMB	5	4	14.9	31.42	5.6361e-22	0.74698	0.040675	110.09	7	0.93598	0.562621	23.447	7	12.831	3.11634e-49	NaN	1	1.5994	0.0479985	NaN	1	0.7001	0.0505584	12.992	6	0.92136	0.599999	10.924	6
P42765	3-ketoacyl-CoA thiolase, mitochondrial	ACAA2	8	8	24.9	41.924	1.3713e-76	0.74676	0.0404478	11.474	10	0.90776	0.385344	11.269	10	0.78237	0.127748	13.849	4	0.79453	0.140945	8.9789	4	0.74671	0.129027	9.5326	6	0.93309	0.649266	10.943	6
P30479	HLA class I histocompatibility antigen, B-41 alpha chain	HLA-B	17	0	50.3	40.539	0	0.74338	0.0268925	27.486	36	0.82079	0.0125619	16.957	36	0.89978	0.339697	30.885	15	0.84101	0.127021	18.822	15	0.71477	0.0191734	23.385	21	0.79439	0.00734853	15.975	21
Q8N490-2			2	2	19.7	15.396	8.3147e-11	0.74304	0.0741545	36.529	3	0.82177	0.103075	34.034	3	1.1917	0.599487	NaN	1	1.3172	0.269185	NaN	1	0.65691	0.0561532	17.423	2	0.74766	0.120561	13.365	2
P30876	DNA-directed RNA polymerase II subunit RPB2;DNA-directed RNA polymerase	POLR2B	61	61	52	133.9	0	0.74204	0.0259605	26.663	125	0.77267	0.00106113	15.503	125	0.88861	0.491993	NaN	1	1.2894	0.31294	NaN	1	0.74198	0.0373271	26.718	124	0.77264	0.00270667	14.828	124
P45880-1	Voltage-dependent anion-selective channel protein 2	VDAC2	10	10	32	33.371	1.1828e-69	0.73755	0.0230273	22.61	23	0.82377	0.0143136	12.996	23	1.1239	0.628087	23.549	3	0.93245	0.650862	21.327	3	0.73256	0.0299255	10.775	20	0.82173	0.021889	11.374	20
Q9UJS0-2	Calcium-binding mitochondrial carrier protein Aralar2	SLC25A13	23	15	43.2	74.303	6.4293e-254	0.73623	0.0306999	24.093	27	0.79228	0.0313043	31.024	27	0.81168	0.293226	NaN	1	0.86512	0.459487	NaN	1	0.73416	0.0968257	24.568	26	0.78168	0.060549	31.629	26
P54709	Sodium/potassium-transporting ATPase subunit beta-3	ATP1B3	6	6	24.7	31.512	2.8752e-30	0.73538	0.0300042	78.195	7	0.68168	0.000352603	8.8678	7	0.76227	0.0959434	5.0799	2	0.68456	0.0154632	0.59668	2	0.6352	0.0105015	93.618	5	0.64669	0.000270277	10.856	5
Q16555	Dihydropyrimidinase-related protein 2	DPYSL2	21	18	51.9	62.293	6.7758e-182	0.735	0.021486	36.276	52	0.94924	0.532621	23.695	52	0.86623	0.188701	26.182	9	0.95078	0.722467	15.179	9	0.72527	0.0250476	36.588	43	0.94769	0.512106	25.217	43
Q13162	Peroxiredoxin-4	PRDX4	20	16	65.7	30.54	0	0.73399	0.0208995	37.84	95	0.76222	0.000562432	42.855	95	0.89717	0.325972	19.768	9	0.92574	0.541946	18.222	9	0.72121	0.0226238	38.703	86	0.76165	0.0015581	44.698	86
J3KNF8	Cytochrome b5 type B	CYB5B	4	4	36.7	16.694	2.2059e-10	0.73382	0.0630972	22.789	5	0.70164	0.00362838	18.172	5	0.9175	0.576464	28.194	3	0.70164	0.103672	24.468	3	0.71748	0.293706	3.1851	2	0.75125	0.276115	10.984	2
P04083	Annexin A1;Annexin	ANXA1	8	8	26	38.714	9.527e-205	0.73319	0.0623896	22.794	13	0.84901	0.171849	9.1252	12	0.8612	0.317311	22.985	8	0.8583	0.326864	10.722	7	0.64219	0.0493737	13.904	5	0.83982	0.248321	7.3057	5
Q8IX12	Cell division cycle and apoptosis regulator protein 1	CCAR1	15	15	15.7	132.82	8.3071e-61	0.73305	0.0281624	20.965	22	0.7802	0.021545	17.776	22	0.73261	0.0599612	19.26	9	0.77409	0.101355	16.919	9	0.73348	0.0956753	22.734	13	0.78636	0.0675987	19.003	13
Q13423	NAD(P) transhydrogenase, mitochondrial	NNT	19	19	18.1	113.89	1.6191e-63	0.73091	0.0265527	18.397	18	0.78978	0.0290335	12.461	18	0.81928	0.310767	12.533	2	0.89353	0.546669	16.979	2	0.72538	0.0904855	18.529	16	0.78609	0.0517548	11.786	16
Q5VV89	Microsomal glutathione S-transferase 3	MGST3	3	3	16.9	18.416	7.787e-20	0.73046	0.0593919	10.489	5	0.96626	0.74923	51.298	5	0.89704	0.516213	NaN	1	0.96626	0.786289	NaN	1	0.7225	0.0860066	5.3615	4	0.95895	0.828118	58.162	4
Q8IZV5	Retinol dehydrogenase 10	RDH10	12	12	42.5	38.087	7.8122e-55	0.72734	0.0173575	55.468	27	0.91646	0.281714	39.472	27	1.0747	0.523322	69.156	5	1.1682	0.180416	24.737	5	0.72223	0.023214	47.387	22	0.90664	0.24452	41.48	22
P68431	Histone H3.1;Histone H3.1t;Histone H3.2;Histone H3.3;Histone H3;Histone H3.3C	HIST1H3A;HIST3H3;HIST2H3A;H3F3A;H3F3C	8	8	32.4	15.404	1.0666e-22	0.72472	0.0161061	29.927	27	0.65271	5.15018e-08	35.639	26	0.69841	0.000800416	19.061	19	0.63797	3.14165e-05	21.877	19	0.83582	0.210027	48.89	8	1.2014	0.00799625	48.805	7
P35611-3	Alpha-adducin	ADD1	7	7	12.1	84.302	2.5628e-65	0.72457	0.0532959	38.983	13	0.73236	0.0104047	31.878	13	0.96495	0.721911	40.297	2	0.92558	0.650251	33.406	2	0.64789	0.0175675	37.443	11	0.73236	0.0104467	31.565	11
P19397	Leukocyte surface antigen CD53	CD53	2	2	6.8	24.341	0.00015942	0.72375	0.0524865	30.017	5	0.80561	0.073323	37.144	5	0.72375	0.0514901	29.651	3	0.80561	0.166342	39.606	3	0.649	0.0558456	30.908	2	0.90408	0.540848	48.476	2
P16871	Interleukin-7 receptor subunit alpha	IL7R	8	3	21.1	51.58	3.0618e-117	0.72316	0.0213381	31.538	17	0.95338	0.685487	23.554	17	1.0454	0.951942	24.45	5	1.0724	0.697711	28.184	5	0.69372	0.0497446	29.172	12	0.90009	0.442594	21.567	12
E9PMV2		HLA-DQA1	5	2	25.7	23.673	4.5404e-35	0.72129	0.0202152	35.399	14	0.73706	0.00457514	17.968	14	1.3199	0.0189389	15.23	3	0.87523	0.252073	5.4605	3	0.6161	0.00599032	26.841	11	0.70405	0.00619712	18.27	11
Q02978	Mitochondrial 2-oxoglutarate/malate carrier protein	SLC25A11	19	19	70.4	34.061	0	0.72119	0.0145394	22.701	34	0.78161	0.00177391	13.535	34	0.81584	0.0598786	18.322	9	0.93232	0.587626	10.16	9	0.71466	0.0191184	21.043	25	0.76205	0.00159067	9.0525	25
P01889	HLA class I histocompatibility antigen, B-7 alpha chain	HLA-B	21	2	51.9	40.46	0	0.71921	0.0137177	37.227	184	0.70646	9.5462e-06	25.037	184	0.80977	0.0508943	29.385	66	0.76225	0.0137258	25.219	66	0.67397	0.00593916	40.005	118	0.68442	1.13011e-05	24.892	118
Q9HD20	Probable cation-transporting ATPase 13A1	ATP13A1	3	3	2.9	132.95	5.8097e-07	0.71553	0.0448814	58.377	3	0.71855	0.0066055	60.842	3	0.69381	0.0926306	NaN	1	0.71855	0.126915	NaN	1	1.177	0.472268	70.382	2	1.062	0.749028	79.912	2
P62834	Ras-related protein Rap-1A;Ras-related protein Rap-1b;Ras-related protein Rap-1b-like protein	RAP1A;RAP1B	8	8	38	20.987	1.6944e-23	0.71419	0.016386	32.985	9	0.8742	0.220997	12.156	9	1.3106	0.166148	41.726	2	0.98684	0.927176	10.824	2	0.70979	0.0681589	19.131	7	0.87312	0.301931	12.569	7
P00441	Superoxide dismutase [Cu-Zn]	SOD1	5	5	27.9	15.936	1.3265e-30	0.71371	0.0161506	53.973	9	0.70237	0.000998903	33.157	9	0.68626	0.0252752	83.29	4	0.70221	0.104404	48.991	4	0.71371	0.0663964	8.5286	5	0.70237	0.0058367	12.659	5
P08133	Annexin A6;Annexin	ANXA6	45	45	66.7	75.872	0	0.71175	0.0109621	22.482	74	0.67226	4.06097e-07	27.151	74	0.48183	0.00164937	NaN	1	0.39592	5.07254e-05	NaN	1	0.71216	0.017904	22.238	73	0.67245	4.36617e-06	26.604	73
O43464	Serine protease HTRA2, mitochondrial	HTRA2	3	3	7	48.84	2.2817e-07	0.71142	0.0414129	53.786	3	1.2322	0.158384	50.19	3	1.1092	0.827739	66.867	2	1.5197	0.0805244	29.659	2	0.71142	0.280409	NaN	1	0.68984	0.153627	NaN	1
Q7Z434	Mitochondrial antiviral-signaling protein	MAVS	6	6	14.1	56.527	2.8978e-85	0.71029	0.0145533	18.043	11	0.82359	0.073917	21.443	11	0.90806	0.548425	NaN	1	0.61076	0.0267483	NaN	1	0.69895	0.0552597	17.532	10	0.84378	0.183694	19.557	10
P30486	HLA class I histocompatibility antigen, B-48 alpha chain	HLA-B	20	0	49.7	40.362	0	0.70947	0.0102193	20.35	32	0.77839	0.00147868	35.099	32	0.87595	0.226734	26.579	8	0.81419	0.0664674	31.233	8	0.69065	0.0413965	17.883	24	0.76249	0.0374122	36.912	24
P04229	HLA class II histocompatibility antigen, DRB1-1 beta chain;HLA class II histocompatibility antigen, DRB1-10 beta chain	HLA-DRB1	11	2	46.6	29.914	3.4511e-119	0.70777	0.0134628	33.039	14	0.85783	0.160791	27.166	14	0.97916	0.877173	43.822	6	0.89942	0.376081	32.81	6	0.67096	0.0264859	7.3677	8	0.75127	0.0275821	15.36	8
P53634	Dipeptidyl peptidase 1;Dipeptidyl peptidase 1 exclusion domain chain;Dipeptidyl peptidase 1 heavy chain;Dipeptidyl peptidase 1 light chain	CTSC	8	8	16.4	51.853	2.2412e-124	0.70575	0.00909885	16.366	18	0.80115	0.00498852	14.071	18	0.62607	1.14615e-05	17.603	5	0.64951	6.55566e-05	8.1324	5	0.71786	0.0207708	11.552	13	0.81813	0.0191459	6.3896	13
P04406	Glyceraldehyde-3-phosphate dehydrogenase	GAPDH	18	18	57	36.053	4.2911e-297	0.70285	0.00829925	44.563	70	0.99097	0.944116	60.85	69	0.90471	0.366501	42.529	20	0.86834	0.222179	77.601	19	0.6804	0.0072519	45.278	50	1.0494	0.509173	48.963	50
Q14677-3	Clathrin interactor 1	CLINT1	11	11	19.9	70.294	1.0013e-63	0.70229	0.0344529	23.933	11	0.70007	0.0034235	26.6	11	1.0895	0.762409	5.1639	2	1.1275	0.502045	17.015	2	0.69829	0.0545391	16.052	9	0.69333	0.00239097	16.123	9
Q9NYU2	UDP-glucose:glycoprotein glucosyltransferase 1	UGGT1	69	69	52.8	177.19	0	0.70213	0.00811025	23.97	291	0.75489	0.000352206	25.621	291	0.91327	0.415694	18.962	45	0.84331	0.133643	19.773	45	0.68433	0.00816972	22.645	246	0.74125	0.000510442	26.232	246
O60613	15 kDa selenoprotein	2015-09-01	5	5	32.7	17.808	2.885e-167	0.70133	0.00790456	16.59	9	0.84283	0.0311779	20.467	9	0.92932	0.558391	17.59	2	1.1377	0.470221	13.875	2	0.70064	0.0130986	11.617	7	0.82391	0.0237047	12.972	7
P32942	Intercellular adhesion molecule 3	ICAM3	11	11	25.4	59.54	4.4754e-48	0.70096	0.010853	28.984	22	0.59443	1.13449e-06	30.384	22	0.80199	0.0409787	14.066	8	0.67259	0.000253573	34.569	8	0.54507	0.000450795	28.533	14	0.57314	9.45047e-06	26.954	14
O15031	Plexin-B2	PLXNB2	16	15	10.9	205.12	1.4579e-75	0.69974	0.0326832	29.93	21	0.77711	0.0373219	30.175	21	0.7846	0.131674	16.811	7	0.89463	0.473779	20.287	7	0.67979	0.0931796	35.279	14	0.71818	0.021079	32.149	14
P08758	Annexin A5;Annexin	ANXA5	6	6	18.1	35.936	5.3774e-15	0.69844	0.031809	53.095	5	0.60353	3.66816e-05	28.695	5	1.431	0.0574929	NaN	1	0.8175	0.196802	NaN	1	0.60965	0.0226777	35.366	4	0.55747	3.02202e-05	26.907	4
P02792	Ferritin light chain	FTL	11	11	55.4	20.019	8.1429e-170	0.69772	0.00703073	22.766	31	0.86029	0.0586506	14.242	31	0.70297	0.10332	NaN	1	0.63082	0.0376893	NaN	1	0.69439	0.0109771	23.121	30	0.8603	0.0774177	13.706	30
Q9BVC5	Ashwin	C2orf49	8	8	43.1	25.858	1.761e-78	0.69454	0.00879737	42.999	12	0.87986	0.244859	55.788	12	0.6308	0.0389868	NaN	1	0.72769	0.1408	NaN	1	0.70762	0.0589035	45.071	11	0.95687	0.831071	58.457	11
B4DPR8	CD70 antigen	CD70	2	2	12	23.438	8.2147e-07	0.69184	0.00803747	17.643	13	0.76837	0.0145819	116.23	13	1.0609	0.978658	NaN	1	0.66695	0.0654472	NaN	1	0.68938	0.0454974	14.768	12	0.78942	0.0725382	120.16	12
Q9H9B4	Sideroflexin-1	SFXN1	8	7	39.8	35.619	6.5586e-290	0.68909	0.00732173	29.872	15	0.80805	0.049179	95.752	15	1.1079	0.831658	13.747	2	0.89359	0.546858	8.8306	2	0.65999	0.0236391	25.595	13	0.79973	0.0912215	103.22	13
P07195	L-lactate dehydrogenase B chain;L-lactate dehydrogenase	LDHB	6	6	18.6	36.638	4.7648e-21	0.68474	0.0236739	25.304	7	0.89113	0.329789	27.347	7	0.69613	0.0308217	2.3331	2	0.944	0.708301	8.1508	2	0.56532	0.00912649	30.054	5	0.63717	0.00143337	28.856	5
Q7Z5L9	Interferon regulatory factor 2-binding protein 2	IRF2BP2	4	4	11.9	61.024	1.3283e-43	0.67358	0.0183613	38.579	7	0.81519	0.090043	22.708	7	1.2554	0.454241	44.307	2	1.1053	0.751491	24.767	2	0.65851	0.0659161	12.981	5	0.77186	0.0757672	13.264	5
P20718	Granzyme H	GZMH	9	8	32.9	27.315	1.8648e-33	0.66922	0.0035892	22.202	10	0.84078	0.111379	19.101	10	0.8773	0.460136	NaN	1	0.86123	0.447978	NaN	1	0.63607	0.0107608	22.146	9	0.82433	0.149932	19.908	9
Q15758	Neutral amino acid transporter B(0)	SLC1A5	11	11	21.4	56.598	3.3341e-303	0.66845	0.00251555	31.005	52	0.73364	8.10913e-05	24.597	52	0.74069	0.00516849	28.895	11	0.60455	2.91876e-06	17.23	11	0.66129	0.00393555	31.78	41	0.74965	0.000820179	25.333	41
Q9BSJ8-2	Extended synaptotagmin-1	ESYT1	9	9	9.8	124	3.2361e-54	0.66494	0.0149507	56.383	16	0.936	0.563885	56.06	15	0.96672	0.711187	8.3931	3	0.936	0.668391	10.94	3	0.65394	0.0204211	57.074	13	0.91838	0.553228	62.322	12
P16104	Histone H2A.x	H2AFX	7	1	58.7	15.144	8.5852e-47	0.66394	0.00293436	8.8073	3	0.90833	0.388598	22.602	3	0.75681	0.0883787	NaN	1	0.65951	0.00784106	NaN	1	0.6519	0.0164924	2.5868	2	0.96274	0.870502	8.2281	2
Q9UJV9	Probable ATP-dependent RNA helicase DDX41	DDX41	21	21	34.7	69.837	3.2993e-146	0.65978	0.00249448	23.083	23	0.97825	0.871487	11.104	23	0.85267	0.291776	11.31	5	0.97404	0.861417	8.6331	5	0.63862	0.0115519	20.857	18	0.98735	0.955484	11.833	18
Q9NZU0	Leucine-rich repeat transmembrane protein FLRT3	FLRT3	5	5	12	73.003	2.9924e-21	0.65506	0.0117052	108.84	4	0.70788	0.00455186	35.307	4	0.62708	0.00636192	33.448	2	0.61888	0.00218457	59.519	2	1.6532	0.0106209	158.19	2	0.70788	0.185305	4.0864	2
P01903	HLA class II histocompatibility antigen, DR alpha chain	HLA-DRA	7	6	30.7	28.607	6.2646e-200	0.65505	0.00149557	22.546	31	0.69173	2.6209e-06	19.66	31	0.93345	0.543818	18.6	8	0.81544	0.068665	28.263	8	0.63484	0.00153852	17.466	23	0.68534	1.21301e-05	15.41	23
Q8IZQ5	Selenoprotein H	SELH;C11orf31	3	3	25.4	13.471	2.5165e-12	0.64679	0.00945813	22.906	5	0.81987	0.0991774	14.412	5	0.80039	0.268136	26.823	3	1.0056	0.918747	16.454	3	0.6323	0.0410034	3.2056	2	0.80784	0.14978	2.0906	2
P08236	Beta-glucuronidase	GUSB	10	10	16.6	74.731	3.3296e-40	0.61681	0.000379185	41.5	17	0.72038	0.00227541	12.939	17	0.82206	0.317311	NaN	1	0.74003	0.161048	NaN	1	0.61121	0.00514587	42.573	16	0.71995	0.0106658	13.353	16
P01920	HLA class II histocompatibility antigen, DQ beta 1 chain	HLA-DQB1	6	4	24.5	29.991	7.9178e-53	0.61528	0.000351954	24.737	9	0.58361	4.64931e-07	24.321	9	0.88918	0.408918	10.177	2	0.78897	0.129262	21.133	2	0.59576	0.00396646	24.044	7	0.55878	8.99206e-07	20.504	7
Q9Y606	tRNA pseudouridine synthase A, mitochondrial;Pseudouridine synthase	PUS1	5	5	12.6	47.47	2.1989e-15	0.61432	0.00378515	53.943	7	0.80397	0.0707152	45.503	7	1.0463	0.947928	69.007	4	0.91668	0.574641	61.601	4	0.49668	0.000996113	14.941	3	0.60165	0.00494313	21.515	3
Q9NX76	CKLF-like MARVEL transmembrane domain-containing protein 6	CMTM6	4	4	25.7	20.419	1.0729e-09	0.61328	0.00366763	35.854	3	0.81907	0.0975693	6.7827	3	1.0335	0.936172	NaN	1	0.87363	0.485046	NaN	1	0.56472	0.00788036	11.666	2	0.79046	0.218683	5.0284	2
O75915	PRA1 family protein 3	ARL6IP5	6	6	31.9	21.614	1.0613e-137	0.61077	0.000208836	55.389	52	0.66784	0.000165249	24.653	52	1.0366	0.991425	97.645	5	1.0341	0.854722	23.414	5	0.60536	0.00427081	46.035	47	0.66665	0.00144172	22.901	47
P04040	Catalase	CAT	8	8	15	59.755	1.0271e-28	0.55024	0.000402799	53.812	9	0.611	5.62726e-05	28.398	9	0.93678	0.588045	NaN	1	1.2664	0.184459	NaN	1	0.511	0.00183366	50.438	8	0.60514	0.000360231	13.601	8
Q8NHP8	Putative phospholipase B-like 2;Putative phospholipase B-like 2 32 kDa form;Putative phospholipase B-like 2 45 kDa form	PLBD2	4	4	7.1	65.471	1.2192e-10	0.51838	0.000101812	27.495	4	0.4581	2.04236e-10	26.177	4	0.78969	0.245457	NaN	1	0.70621	0.109644	NaN	1	0.46394	0.000284942	15.785	3	0.4134	6.22931e-07	12.982	3
P30626	Sorcin	SRI	14	14	70.2	21.676	8.8535e-131	0.51542	5.74595e-07	23.2	43	0.5319	6.41033e-16	29.607	42	0.86128	0.416396	NaN	1	0.83639	0.377334	NaN	1	0.51359	3.44841e-06	21.86	42	0.52817	1.77376e-13	29.169	41
G5EA09		SDCBP	11	1	52.8	34.819	0	0.49262	2.86918e-05	51.054	4	0.89249	0.335949	18.65	4	0.77753	0.119506	17.038	2	1.0454	0.806879	10.496	2	0.32834	9.44547e-08	9.8705	2	0.77766	0.185309	7.6077	2
P15924	Desmoplakin	DSP	18	18	6.2	331.77	1.8084e-34	0.41334	1.91575e-07	181.53	10	0.50886	3.63129e-08	99.202	6	0.17939	1.33171e-21	154.53	4	0.32693	1.00773e-12	52.503	2	0.65816	0.0655233	188.86	6	0.78978	0.1081	104.41	4
Q01469	Fatty acid-binding protein, epidermal	FABP5	4	4	25.2	15.164	2.5111e-09	0.35789	1.46903e-09	82.136	9	0.34595	6.13849e-18	70.551	9	0.35789	7.28374e-09	36.057	3	0.34595	1.29497e-11	2.0629	3	0.35765	8.99198e-07	100.96	6	0.41692	2.77287e-10	89.221	6
P01040	Cystatin-A	CSTA	6	6	67.3	11.006	3.4387e-56	0.20854	1.17934e-33	104.81	7	0.20216	3.28756e-51	110.86	6	0.4836	3.41148e-05	71.651	3	0.33835	4.82224e-12	134.67	3	0.15696	8.27015e-28	106	4	0.16856	4.69244e-53	87.89	3
Q8N3U4-2	Cohesin subunit SA-2	STAG2	3	2	3.3	145.75	6.9521e-05	0.16528	4.71419e-44	100.77	3	2.4253	1.37952e-41	81.372	3	0.15251	1.59702e-70	11.368	2	3.6617	2.24505e-25	58.263	2	0.8687	0.69823	NaN	1	1.086	0.674226	NaN	1
H9KV70	Neutrophil gelatinase-associated lipocalin	LCN2	3	3	16.5	22.902	5.0365e-75	0.27575	5.81225e-13	70.648	6	0.2334	1.75454e-20	101.92	6	0.27575	5.81225e-13	70.648	6	0.2334	1.75454e-20	101.92	6
P10253	Lysosomal alpha-glucosidase;76 kDa lysosomal alpha-glucosidase;70 kDa lysosomal alpha-glucosidase	GAA	10	10	13.3	105.32	5.3203e-34	0.31483	1.23022e-27	34.706	15	0.36871	5.69574e-21	67.19	15	0.31483	1.23022e-27	34.706	15	0.36871	5.69574e-21	67.19	15
P01589	Interleukin-2 receptor subunit alpha	IL2RA	1	1	4.4	30.819	0.00092808	1.4594	0.00146281	8.4736	6	0.74704	0.0621929	7.6805	6	1.4594	0.00146281	8.4736	6	0.74704	0.0621929	7.6805	6
Q08752	Peptidyl-prolyl cis-trans isomerase D	PPID	2	2	4.6	40.763	6.7901e-05	1.7074	0.0387716	82.552	2	0.8061	0.298738	34.671	2	1.7074	0.0387716	82.552	2	0.8061	0.298738	34.671	2
Q86SK9	Stearoyl-CoA desaturase 5	SCD5	1	1	5.5	37.61	0.00097644	1.4062	0.0723147	9.3269	2	1.2714	0.344205	0.27573	2	1.4062	0.0723147	9.3269	2	1.2714	0.344205	0.27573	2
Q9NV92	NEDD4 family-interacting protein 2	NDFIP2	1	1	4.2	36.389	1.3264e-06	1.4028	0.0745944	9.1936	2	1.4139	0.0512784	11.376	2	1.4028	0.0745944	9.1936	2	1.4139	0.0512784	11.376	2
Q9Y653	G-protein coupled receptor 56	GPR56	2	2	3.2	77.737	4.3757e-06	1.319	0.336949	27.853	2	0.87761	0.497172	45.387	2	1.319	0.336949	27.853	2	0.87761	0.497172	45.387	2
Q86W34	Archaemetzincin-2	AMZ2	2	2	5.3	41.263	3.8158e-05	1.3047	0.360989	11.477	2	1.2023	0.487221	11.429	2	1.3047	0.360989	11.477	2	1.2023	0.487221	11.429	2
Q9HC10-3	Otoferlin	OTOF	3	3	3	148.93	1.8246e-07	1.2682	0.428449	4.0704	2	0.74117	0.163006	12.629	2	1.2682	0.428449	4.0704	2	0.74117	0.163006	12.629	2
Q9NVK5	FGFR1 oncogene partner 2	FGFR1OP2	2	2	5.5	29.426	7.1043e-05	1.2657	0.433398	0.76485	2	1.0534	0.919927	3.9809	2	1.2657	0.433398	0.76485	2	1.0534	0.919927	3.9809	2
P23467-3	Receptor-type tyrosine-protein phosphatase beta;Receptor-type tyrosine-protein phosphatase O	PTPRB;PTPRO	1	1	0.4	249.14	0.0014539	1.2559	0.453213	0.35464	2	0.93947	0.696323	2.3376	2	1.2559	0.453213	0.35464	2	0.93947	0.696323	2.3376	2
P21802-11	Fibroblast growth factor receptor 2;Fibroblast growth factor receptor;Fibroblast growth factor receptor 3	FGFR2;FGFR3	3	1	3.5	92.732	4.7342e-10	1.2427	0.283249	27.015	2	1.0246	0.895781	6.645	2	1.2427	0.283249	27.015	2	1.0246	0.895781	6.645	2
Q00653	Nuclear factor NF-kappa-B p100 subunit;Nuclear factor NF-kappa-B p52 subunit	NFKB2	31	2	38.2	96.748	0	1.2016	0.381015	32.651	2	1.1689	0.381652	14.527	2	1.2016	0.381015	32.651	2	1.1689	0.381652	14.527	2
Q9Y639	Neuroplastin	NPTN;DKFZp566H1924	3	3	9.3	44.387	2.78e-15	1.1063	0.695088	1.2434	2	1.1199	0.526673	7.3651	2	1.1063	0.695088	1.2434	2	1.1199	0.526673	7.3651	2
P42224	Signal transducer and activator of transcription 1-alpha/beta	STAT1	2	2	3.6	87.334	1.293e-07	1.0957	0.868858	6.8004	2	0.85109	0.418525	32.668	2	1.0957	0.868858	6.8004	2	0.85109	0.418525	32.668	2
Q5EBM0	UMP-CMP kinase 2, mitochondrial	CMPK2	2	2	4.9	49.447	2.5044e-14	1.0528	0.640445	8.7193	2	1.0836	0.457687	0.46246	2	1.0528	0.640445	8.7193	2	1.0836	0.457687	0.46246	2
P14209	CD99 antigen	CD99	2	2	13	18.848	2.6516e-14	1.049	0.935914	28.647	2	1.0705	0.705132	23.012	2	1.049	0.935914	28.647	2	1.0705	0.705132	23.012	2
P79483	HLA class II histocompatibility antigen, DR beta 3 chain	HLA-DRB3	8	2	26.7	29.962	4.2369e-56	1.0142	0.913179	95.245	2	0.69905	0.022143	20.037	2	1.0142	0.913179	95.245	2	0.69905	0.022143	20.037	2
F5H0C4	Proteasomal ATPase-associated factor 1	PAAF1	3	3	8.1	42.722	7.1453e-07	1.0074	0.854891	17.374	2	0.65106	0.0518496	22.578	2	1.0074	0.854891	17.374	2	0.65106	0.0518496	22.578	2
Q5BJF2	Transmembrane protein 97	TMEM97	2	2	10.2	20.848	8.028e-08	0.9966	0.838034	23.748	2	0.9548	0.762905	21.882	2	0.9966	0.838034	23.748	2	0.9548	0.762905	21.882	2
P62333	26S protease regulatory subunit 10B	PSMC6	3	3	9	44.172	3.5041e-06	0.98998	0.809771	32.226	2	0.92278	0.603777	7.2387	2	0.98998	0.809771	32.226	2	0.92278	0.603777	7.2387	2
E9PCT1	Serine/arginine repetitive matrix protein 1	SRRM1	3	3	2.8	103.79	9.6375e-06	0.96478	0.721381	1.9179	2	0.8867	0.525247	0.58416	2	0.96478	0.721381	1.9179	2	0.8867	0.525247	0.58416	2
Q8N357	Transmembrane protein C2orf18	C2orf18	1	1	3.2	40.214	8.5367e-05	0.92058	0.585692	9.5266	2	1.054	0.771275	15.359	2	0.92058	0.585692	9.5266	2	1.054	0.771275	15.359	2
Q8NBX0	Saccharopine dehydrogenase-like oxidoreductase	SCCPDH	3	3	8.2	47.151	2.6062e-05	0.8931	0.42265	2.0236	2	1.0771	0.679532	23.566	2	0.8931	0.42265	2.0236	2	1.0771	0.679532	23.566	2
Q96D71	RalBP1-associated Eps domain-containing protein 1	REPS1	2	2	3.5	86.661	1.1031e-15	0.86767	0.433637	3.9052	2	0.78463	0.248686	4.3902	2	0.86767	0.433637	3.9052	2	0.78463	0.248686	4.3902	2
P51148-2	Ras-related protein Rab-5C	RAB5C	3	2	14.9	27.035	3.9986e-09	1.2972	0.185342	49.741	3	0.937	0.67335	7.6599	3	1.2972	0.185342	49.741	3	0.937	0.67335	7.6599	3
Q5HY81	Ubiquitin-like protein 4A	UBL4A	3	3	16.7	20.569	1.5022e-09	1.2436	0.47902	12.025	3	1.0483	0.937261	9.7773	3	1.2436	0.47902	12.025	3	1.0483	0.937261	9.7773	3
P24001	Interleukin-32	IL32	2	2	7.7	26.676	4.8485e-06	1.1985	0.389296	17.107	3	1.4244	0.0464905	7.1768	3	1.1985	0.389296	17.107	3	1.4244	0.0464905	7.1768	3
Q53EU6	Glycerol-3-phosphate acyltransferase 3	AGPAT9	3	3	7.4	48.705	3.2788e-10	1.1383	0.576161	8.643	3	1.1563	0.415834	14.478	3	1.1383	0.576161	8.643	3	1.1563	0.415834	14.478	3
P30533	Alpha-2-macroglobulin receptor-associated protein	LRPAP1	3	3	9.5	41.465	6.365e-15	1.1319	0.598908	6.7574	3	0.92121	0.596233	40.586	3	1.1319	0.598908	6.7574	3	0.92121	0.596233	40.586	3
Q8N5M9	Protein jagunal homolog 1	JAGN1	1	1	6.6	21.125	9.0569e-05	1.1037	0.84438	9.7348	3	1.1631	0.585231	7.6805	3	1.1037	0.84438	9.7348	3	1.1631	0.585231	7.6805	3
Q9NYF8	Bcl-2-associated transcription factor 1	BCLAF1	3	3	2.8	106.12	1.4213e-08	1.0251	0.910125	5.9446	3	0.94442	0.712859	3.8737	3	1.0251	0.910125	5.9446	3	0.94442	0.712859	3.8737	3
P99999	Cytochrome c	CYCS	4	4	32.4	11.749	6.3061e-11	0.92517	0.542115	12.983	3	1.2313	0.242618	19.15	3	0.92517	0.542115	12.983	3	1.2313	0.242618	19.15	3
Q6GMV3	Putative peptidyl-tRNA hydrolase PTRHD1	PTRHD1	4	4	30.7	15.805	1.4565e-08	0.86928	0.438025	7.9319	3	1.1661	0.577297	37.091	3	0.86928	0.438025	7.9319	3	1.1661	0.577297	37.091	3
H7BYT1	Casein kinase I isoform delta;Casein kinase I isoform epsilon	CSNK1D;CSNK1E	3	3	9.1	49.064	2.3187e-11	0.77241	0.111194	9.5324	3	0.96074	0.7932	9.4074	3	0.77241	0.111194	9.5324	3	0.96074	0.7932	9.4074	3
P60174	Triosephosphate isomerase	TPI1	4	4	19.2	30.791	4.9058e-22	0.71643	0.0452033	22.122	3	0.6923	0.0187875	17.95	3	0.71643	0.0452033	22.122	3	0.6923	0.0187875	17.95	3
Q14019	Coactosin-like protein	COTL1	3	3	16.9	15.945	5.3794e-06	0.62421	0.035158	75.3	3	0.92841	0.659593	27.688	3	0.62421	0.035158	75.3	3	0.92841	0.659593	27.688	3
O43615	Mitochondrial import inner membrane translocase subunit TIM44	TIMM44	5	5	11.9	51.355	3.6094e-10	1.2769	0.411558	23.275	4	1.2395	0.227841	18.175	4	1.2769	0.411558	23.275	4	1.2395	0.227841	18.175	4
A6NCE7	Microtubule-associated proteins 1A/1B light chain 3 beta 2;Microtubule-associated proteins 1A/1B light chain 3B;Microtubule-associated proteins 1A/1B light chain 3A	MAP1LC3B2;MAP1LC3B;MAP1LC3A	3	3	22.4	14.628	3.0609e-08	1.168	0.183411	182.81	4	1.2395	0.0703251	36.533	4	1.168	0.183411	182.81	4	1.2395	0.0703251	36.533	4
Q13393	Phospholipase D1	PLD1	5	5	6.2	124.18	2.3732e-12	1.1646	0.488429	10.743	4	1.1866	0.337205	13.697	4	1.1646	0.488429	10.743	4	1.1866	0.337205	13.697	4
Q8IUW5	RELT-like protein 1	RELL1	4	4	29.5	29.34	1.0192e-09	1.1001	0.719567	20.412	4	0.96523	0.816186	32.212	4	1.1001	0.719567	20.412	4	0.96523	0.816186	32.212	4
O14773	Tripeptidyl-peptidase 1	TPP1	3	3	6.7	61.247	1.6441e-08	1.0853	0.779714	39.202	4	0.99327	0.960104	14.276	4	1.0853	0.779714	39.202	4	0.99327	0.960104	14.276	4
H3BQK9	Microtubule-actin cross-linking factor 1, isoforms 1/2/3/5	MACF1	5	4	0.6	861.07	3.3945e-10	1.0424	0.965356	12.741	4	1.0838	0.654074	27.399	4	1.0424	0.965356	12.741	4	1.0838	0.654074	27.399	4
Q16526	Cryptochrome-1	CRY1	7	4	13.8	66.394	1.4723e-33	0.69316	0.0290607	10.592	4	0.89886	0.492528	17.725	4	0.69316	0.0290607	10.592	4	0.89886	0.492528	17.725	4
Q7L014	Probable ATP-dependent RNA helicase DDX46	DDX46	6	6	5.6	117.36	4.2027e-14	0.85688	0.304232	40.267	6	1.0045	0.984728	15.843	6	0.85688	0.304232	40.267	6	1.0045	0.984728	15.843	6
Q9BW61	DET1- and DDB1-associated protein 1	DDA1	5	5	54.9	11.835	6.8884e-27	1.2634	0.242072	7.7293	7	1.2118	0.280881	13.992	7	1.2634	0.242072	7.7293	7	1.2118	0.280881	13.992	7
Q9Y561	Low-density lipoprotein receptor-related protein 12	LRP12	11	11	15.8	94.983	2.9035e-97	1.0589	0.89227	11.519	7	0.97331	0.857665	23.795	7	1.0589	0.89227	11.519	7	0.97331	0.857665	23.795	7
B4DZD6	Cryptochrome-2	CRY2	8	5	16.4	68.943	8.6218e-39	0.86413	0.181091	15.35	10	1.0408	0.672494	20.819	10	0.86413	0.181091	15.35	10	1.0408	0.672494	20.819	10
B4E040	Ras-related protein Ral-B;Ras-related protein Ral-A	RALB;RALA	2	2	10.1	25.966	3.4469e-07	3.1786	2.94666e-12	173.15	2	1.1115	0.441116	16	2									3.1786	2.94666e-12	173.15	2	1.1115	0.441116	16	2
P21359	Neurofibromin;Neurofibromin truncated	NF1	4	4	1.3	319.37	2.6726e-08	2.729	0.000108426	37.969	2	2.5354	2.32852e-05	54.319	2									2.729	0.000108426	37.969	2	2.5354	2.32852e-05	54.319	2
O75330-3	Hyaluronan mediated motility receptor	HMMR	5	5	9.5	84.228	4.24e-14	2.4454	0.000540899	28.88	3	1.1795	0.428633	23.976	3									2.4454	0.000540899	28.88	3	1.1795	0.428633	23.976	3
Q9NQW6	Actin-binding protein anillin	ANLN	3	3	2.4	124.2	1.9041e-06	2.345	0.000958265	42.603	2	1.7503	0.0103057	46.786	2									2.345	0.000958265	42.603	2	1.7503	0.0103057	46.786	2
P52292	Importin subunit alpha-2	KPNA2	4	4	10.8	57.861	1.0694e-93	2.1604	0.000128515	13.204	3	1.4442	0.0192581	6.6808	3									2.1604	0.000128515	13.204	3	1.4442	0.0192581	6.6808	3
Q9UGP4	LIM domain-containing protein 1	LIMD1	2	2	4.1	72.189	5.1871e-43	2.125	0.00011909	54.366	2	0.6118	0.00665102	31.053	2									2.125	0.00011909	54.366	2	0.6118	0.00665102	31.053	2
Q8NG31	Protein CASC5	CASC5	2	2	0.9	265.39	2.2422e-05	2.0227	0.00599015	7.8845	2	1.2721	0.25797	16.402	2									2.0227	0.00599015	7.8845	2	1.2721	0.25797	16.402	2
P46199	Translation initiation factor IF-2, mitochondrial	MTIF2	3	3	5.2	81.316	2.2426e-05	1.9579	0.000777858	58.284	3	0.88197	0.551416	53.571	3									1.9579	0.000777858	58.284	3	0.88197	0.551416	53.571	3
Q8NI27	THO complex subunit 2	THOC2	2	2	1.1	182.77	0.00028719	1.9367	0.00972468	23.802	3	1.4162	0.106642	27.763	3									1.9367	0.00972468	23.802	3	1.4162	0.106642	27.763	3
Q53EZ4	Centrosomal protein of 55 kDa	CEP55	8	8	20.5	54.178	2.2237e-38	1.9281	0.000714527	24.451	7	1.3776	0.0174955	22.201	7									1.9281	0.000714527	24.451	7	1.3776	0.0174955	22.201	7
Q9Y2Z2-6	Protein MTO1 homolog, mitochondrial	MTO1	3	3	4	81.537	7.7561e-11	1.8828	0.0131503	59.716	2	1.1513	0.494747	10.298	2									1.8828	0.0131503	59.716	2	1.1513	0.494747	10.298	2
J3KPC8	Serine/threonine-protein kinase SIK3	SIK3;KIAA0999	2	2	2.6	144.85	5.0114e-57	1.8743	0.013789	60.687	2	1.1357	0.534294	9.4446	2									1.8743	0.013789	60.687	2	1.1357	0.534294	9.4446	2
Q96CM3	RNA pseudouridylate synthase domain-containing protein 4	RPUSD4	4	4	13.3	42.205	1.4603e-129	1.8601	0.000115425	89.986	2	0.85766	0.317477	22.69	2									1.8601	0.000115425	89.986	2	0.85766	0.317477	22.69	2
Q13769	THO complex subunit 5 homolog	THOC5	2	2	2.5	78.507	3.8744e-06	1.8418	0.0021447	24.988	2	1.0684	0.593927	17.487	2									1.8418	0.0021447	24.988	2	1.0684	0.593927	17.487	2
Q5T3I0-3	G patch domain-containing protein 4	GPATCH4	2	2	4.7	50.927	7.7905e-18	1.7979	0.00228628	23.246	2	1.1524	0.32364	3.465	2									1.7979	0.00228628	23.246	2	1.1524	0.32364	3.465	2
P38919	Eukaryotic initiation factor 4A-III	EIF4A3	5	3	13.9	46.871	1.8932e-66	1.7929	0.000271509	27.1	4	1.4082	0.00299496	28.889	4									1.7929	0.000271509	27.1	4	1.4082	0.00299496	28.889	4
Q96FV9	THO complex subunit 1	THOC1	6	6	10.5	75.665	1.6113e-37	1.7117	0.00486555	13.177	5	1.3659	0.020548	13.382	5									1.7117	0.00486555	13.177	5	1.3659	0.020548	13.382	5
Q9NRG9	Aladin	AAAS	2	2	4.2	59.573	2.9629e-05	1.7092	0.0342521	2.1826	3	1.4134	0.108587	13.929	3									1.7092	0.0342521	2.1826	3	1.4134	0.108587	13.929	3
Q6SJ93	Protein FAM111B	FAM111B	3	3	4.8	84.673	6.6243e-10	1.6865	0.0387363	25.692	3	1.2118	0.361268	25.318	3									1.6865	0.0387363	25.692	3	1.2118	0.361268	25.318	3
Q9NZQ3	NCK-interacting protein with SH3 domain	NCKIPSD	3	3	3.9	78.959	1.6048e-07	1.6535	0.0462715	35.91	2	1.2559	0.283002	10.117	2									1.6535	0.0462715	35.91	2	1.2559	0.283002	10.117	2
Q9BZJ0	Crooked neck-like protein 1	CRNKL1	4	4	5.5	100.45	5.6746e-20	1.6388	0.000193326	105.2	4	1.2606	0.0101497	2.0593	3									1.6388	0.000193326	105.2	4	1.2606	0.0101497	2.0593	3
P33991	DNA replication licensing factor MCM4	MCM4	7	7	9.5	96.557	4.3197e-27	1.6193	0.0107423	29.278	5	1.1351	0.30987	29.668	5									1.6193	0.0107423	29.278	5	1.1351	0.30987	29.668	5
P49736	DNA replication licensing factor MCM2	MCM2	2	2	1.5	101.89	0.00013431	1.615	8.42298e-08	49.394	2	1.8207	1.71328e-18	80.993	2									1.615	8.42298e-08	49.394	2	1.8207	1.71328e-18	80.993	2
P23921	Ribonucleoside-diphosphate reductase large subunit;Ribonucleoside-diphosphate reductase	RRM1	27	27	39.8	90.069	4.1528e-210	1.5834	0.000486372	19.015	32	1.173	0.0673512	25.599	32									1.5834	0.000486372	19.015	32	1.173	0.0673512	25.599	32
P33316	Deoxyuridine 5-triphosphate nucleotidohydrolase, mitochondrial	DUT	4	4	18.7	26.563	5.6594e-29	1.5622	0.022296	8.3509	2	1.223	0.179089	1.4337	2									1.5622	0.022296	8.3509	2	1.223	0.179089	1.4337	2
Q96J01	THO complex subunit 3	THOC3	2	2	5.4	38.771	3.3594e-07	1.5512	0.0243454	26.98	2	1.234	0.162336	13.797	2									1.5512	0.0243454	26.98	2	1.234	0.162336	13.797	2
P11388-4	DNA topoisomerase 2-alpha	TOP2A	14	6	9.6	182.68	1.4468e-41	1.5428	0.0260293	19.502	4	1.5762	0.0041705	57.447	4									1.5428	0.0260293	19.502	4	1.5762	0.0041705	57.447	4
Q13126	S-methyl-5-thioadenosine phosphorylase	MTAP	5	5	22.3	31.236	1.7138e-20	1.5412	0.0206096	66.526	4	1.0613	0.587075	17.156	4									1.5412	0.0206096	66.526	4	1.0613	0.587075	17.156	4
Q15788	Nuclear receptor coactivator 1	NCOA1	2	2	1.6	156.75	8.6333e-05	1.5252	0.0909955	22.735	3	1.0199	0.890136	9.6102	3									1.5252	0.0909955	22.735	3	1.0199	0.890136	9.6102	3
Q8IYT2	FtsJ methyltransferase domain-containing protein 1	FTSJD1	2	2	3.2	88.119	6.272e-05	1.5231	0.0304207	53.927	2	1.2355	0.317311	60.846	2									1.5231	0.0304207	53.927	2	1.2355	0.317311	60.846	2
Q6PJ69	Tripartite motif-containing protein 65	TRIM65	3	3	7	57.353	1.4877e-37	1.5052	0.0350079	7.3577	3	1.0245	0.778288	12.174	3									1.5052	0.0350079	7.3577	3	1.0245	0.778288	12.174	3
Q14145	Kelch-like ECH-associated protein 1	KEAP1	9	9	15.1	69.666	5.5047e-30	1.5049	0.0017236	26.864	12	1.0945	0.26428	31.469	12									1.5049	0.0017236	26.864	12	1.0945	0.26428	31.469	12
Q5BKZ1	DBIRD complex subunit ZNF326	ZNF326	5	5	9.8	65.653	4.3021e-82	1.4925	0.0306316	14.09	6	1.3172	0.0392972	9.6543	6									1.4925	0.0306316	14.09	6	1.3172	0.0392972	9.6543	6
P98179	Putative RNA-binding protein 3	RBM3	4	4	33.1	17.17	4.1175e-33	1.4812	0.0114927	6.4493	5	1.3278	0.0130454	21.62	5									1.4812	0.0114927	6.4493	5	1.3278	0.0130454	21.62	5
P26358-2	Cytosine-specific methyltransferase;DNA (cytosine-5)-methyltransferase 1	DNMT1	9	9	5.2	184.82	3.9214e-16	1.4759	0.0439417	54.11	8	1.1785	0.262159	51.62	8									1.4759	0.0439417	54.11	8	1.1785	0.262159	51.62	8
P17275	Transcription factor jun-B	JUNB	4	4	22.5	35.879	9.8305e-208	1.47	0.0366778	6.1956	4	1.0939	0.449837	8.402	4									1.47	0.0366778	6.1956	4	1.0939	0.449837	8.402	4
Q5LJA9	Ubiquitin carboxyl-terminal hydrolase isozyme L5	UCHL5	4	4	10.3	41.694	1.4288e-09	1.4652	0.0477042	17.124	3	1.1312	0.381214	17.669	3									1.4652	0.0477042	17.124	3	1.1312	0.381214	17.669	3
Q5JTH9	RRP12-like protein	RRP12	7	7	5.2	143.7	4.8094e-16	1.461	0.0393962	19.757	8	1.0961	0.369124	125.43	8									1.461	0.0393962	19.757	8	1.0961	0.369124	125.43	8
Q14566	DNA replication licensing factor MCM6	MCM6	11	11	13.8	92.888	8.9688e-43	1.4603	0.0396154	17.237	11	1.2918	0.0543258	20.789	11									1.4603	0.0396154	17.237	11	1.2918	0.0543258	20.789	11
Q8WUX2	Cation transport regulator-like protein 2	CHAC2	3	3	21.2	20.874	1.8935e-95	1.4565	0.0509821	9.147	2	0.82754	0.480169	20.004	2									1.4565	0.0509821	9.147	2	0.82754	0.480169	20.004	2
Q504Q3	PAB-dependent poly(A)-specific ribonuclease subunit 2	PAN2	13	13	12.1	135.37	1.54e-37	1.4561	0.0151956	15.811	13	1.2642	0.0378032	23.296	13									1.4561	0.0151956	15.811	13	1.2642	0.0378032	23.296	13
Q96P48	Arf-GAP with Rho-GAP domain, ANK repeat and PH domain-containing protein 1	ARAP1	2	2	1.3	162.19	1.6192e-05	1.4494	0.133847	21.254	2	1.79	0.00767143	20.983	2									1.4494	0.133847	21.254	2	1.79	0.00767143	20.983	2
Q92922	SWI/SNF complex subunit SMARCC1	SMARCC1	32	21	30.5	122.87	0	1.4336	5.72597e-05	58.462	31	1.2079	0.00630101	57.555	31									1.4336	5.72597e-05	58.462	31	1.2079	0.00630101	57.555	31
Q9BTE3-2	Mini-chromosome maintenance complex-binding protein	MCMBP	4	4	6.4	72.748	7.4449e-09	1.4328	0.0609997	27.902	3	1.125	0.399394	25.734	3									1.4328	0.0609997	27.902	3	1.125	0.399394	25.734	3
Q9NUQ8	ATP-binding cassette sub-family F member 3	ABCF3	6	6	9.7	79.744	1.6339e-28	1.4138	0.0570014	35.029	5	1.0685	0.554794	21.065	5									1.4138	0.0570014	35.029	5	1.0685	0.554794	21.065	5
P08243	Asparagine synthetase [glutamine-hydrolyzing]	ASNS	11	11	23.4	64.369	2.7327e-34	1.3971	0.0287809	11.881	9	1.279	0.0297693	16.936	9									1.3971	0.0287809	11.881	9	1.279	0.0297693	16.936	9
P78346-2	Ribonuclease P protein subunit p30	RPP30;RP11-320F15.1	2	2	5.9	35.564	1.988e-05	1.391	0.0831862	32.69	2	1.1549	0.317311	3.26	2									1.391	0.0831862	32.69	2	1.1549	0.317311	3.26	2
Q02539	Histone H1.1	HIST1H1A	8	3	28.8	21.842	7.1304e-81	1.3876	0.069673	49.66	2	1.343	0.0279938	45.627	2									1.3876	0.069673	49.66	2	1.343	0.0279938	45.627	2
O60678	Protein arginine N-methyltransferase 3	PRMT3	6	6	14.5	59.875	7.0638e-23	1.3865	0.0702577	17.476	5	1.1925	0.173148	13.349	5									1.3865	0.0702577	17.476	5	1.1925	0.173148	13.349	5
Q9Y221	60S ribosome subunit biogenesis protein NIP7 homolog	NIP7	5	5	38.3	20.462	1.2749e-20	1.384	0.033045	67.219	6	1.088	0.402687	26.326	6									1.384	0.033045	67.219	6	1.088	0.402687	26.326	6
B7Z713	Tumor necrosis factor alpha-induced protein 8	TNFAIP8	2	2	16.2	24.385	2.4918e-10	1.3834	0.185366	6.4701	2	1.5037	0.0597126	27.386	2									1.3834	0.185366	6.4701	2	1.5037	0.0597126	27.386	2
Q5TEU4	Probable methyltransferase C20orf7, mitochondrial	C20orf7	3	3	9	38.918	1.4992e-05	1.3819	0.0888995	74.568	3	0.96491	0.940107	129.76	3									1.3819	0.0888995	74.568	3	0.96491	0.940107	129.76	3
F5H2R7	Ubiquitin carboxyl-terminal hydrolase CYLD	CYLD	6	6	7.5	107.3	7.5274e-27	1.3806	0.0897441	45.141	4	1.2027	0.213796	21.512	4									1.3806	0.0897441	45.141	4	1.2027	0.213796	21.512	4
Q86X83	COMM domain-containing protein 2	COMMD2	3	3	17.1	22.745	1.2062e-11	1.3767	0.0923215	27.59	2	1.1433	0.347492	3.9863	2									1.3767	0.0923215	27.59	2	1.1433	0.347492	3.9863	2
Q6PJG6	BRCA1-associated ATM activator 1	BRAT1	4	4	5.5	88.118	3.9496e-26	1.3745	0.0938048	33.816	4	1.0096	0.846413	33.196	4									1.3745	0.0938048	33.816	4	1.0096	0.846413	33.196	4
O14893	Gem-associated protein 2	GEMIN2	2	2	6.8	31.585	2.1566e-05	1.3741	0.0771658	25.788	3	1.1226	0.348409	40.177	3									1.3741	0.0771658	25.788	3	1.1226	0.348409	40.177	3
Q9Y3D8	Adenylate kinase isoenzyme 6	TAF9	3	3	19.8	20.061	6.3029e-09	1.3679	0.0983844	84.291	3	1.3104	0.0788351	71.546	3									1.3679	0.0983844	84.291	3	1.3104	0.0788351	71.546	3
Q9UJX2	Cell division cycle protein 23 homolog	CDC23	8	8	16.2	68.833	9.1196e-32	1.3611	0.0419275	54.159	6	1.2619	0.0784647	14.662	6									1.3611	0.0419275	54.159	6	1.2619	0.0784647	14.662	6
O94915-2			12	1	32.8	45.597	2.1814e-137	1.3606	0.103683	1.914	3	1.2472	0.143998	1.8537	3									1.3606	0.103683	1.914	3	1.2472	0.143998	1.8537	3
Q9NNW5	WD repeat-containing protein 6	WDR6	5	5	5.4	121.72	6.2944e-13	1.3604	0.103832	21.98	3	1.0253	0.774701	21.486	3									1.3604	0.103832	21.98	3	1.0253	0.774701	21.486	3
Q9UPY3	Endoribonuclease Dicer	DICER1	6	6	4	218.68	6.2244e-17	1.3513	0.216304	56.833	6	0.83179	0.492876	44.193	6									1.3513	0.216304	56.833	6	0.83179	0.492876	44.193	6
M0R2Z9	SURP and G-patch domain-containing protein 2	SUGP2	2	2	1.9	121.54	5.4482e-07	1.3489	0.21879	14.203	2	0.91116	0.745342	12.118	2									1.3489	0.21879	14.203	2	0.91116	0.745342	12.118	2
Q9BV57	1,2-dihydroxy-3-keto-5-methylthiopentene dioxygenase	ADI1	6	6	43	21.498	1.9368e-27	1.3472	0.0943233	18.793	6	1.2174	0.131714	7.845	6									1.3472	0.0943233	18.793	6	1.2174	0.131714	7.845	6
Q5F1R6-2	DnaJ homolog subfamily C member 21	DNAJC21	3	3	6.6	67.14	1.3509e-14	1.3442	0.116532	21.316	3	1.013	0.830658	13.197	3									1.3442	0.116532	21.316	3	1.013	0.830658	13.197	3
O76031	ATP-dependent Clp protease ATP-binding subunit clpX-like, mitochondrial	CLPX	5	5	10.4	69.223	1.2316e-10	1.3367	0.101907	31.106	4	1.4651	0.0049716	49.446	4									1.3367	0.101907	31.106	4	1.4651	0.0049716	49.446	4
O60306	Intron-binding protein aquarius	AQR	6	6	5.2	171.29	2.8228e-24	1.336	0.232582	16.27	2	1.2491	0.294086	7.031	2									1.336	0.232582	16.27	2	1.2491	0.294086	7.031	2
Q9NZL4	Hsp70-binding protein 1	HSPBP1	2	2	4.7	39.474	4.3724e-06	1.3312	0.127705	21.006	2	1.1547	0.317813	3.1938	2									1.3312	0.127705	21.006	2	1.1547	0.317813	3.1938	2
Q9UPQ9-2			30	2	41.7	109.34	0	1.3312	0.237903	16.23	3	1.0987	0.636493	14.753	3									1.3312	0.237903	16.23	3	1.0987	0.636493	14.753	3
D6RE79	Major facilitator superfamily domain-containing protein 10	MFSD10	3	3	6	50.431	2.752e-40	1.3311	0.127794	31.022	2	1.1186	0.418807	26.494	2									1.3311	0.127794	31.022	2	1.1186	0.418807	26.494	2
Q9BUT9	Protein FAM195A	FAM195A	4	4	53.1	17.828	3.3276e-213	1.3285	0.108205	34.759	4	1.1425	0.288618	21.156	4									1.3285	0.108205	34.759	4	1.1425	0.288618	21.156	4
Q9Y4K4	Mitogen-activated protein kinase kinase kinase kinase 5	MAP4K5	10	10	14.1	95.039	1.522e-50	1.3229	0.112705	32.986	8	1.2507	0.0896937	32.461	8									1.3229	0.112705	32.986	8	1.2507	0.0896937	32.461	8
Q14997	Proteasome activator complex subunit 4	PSME4	5	5	3.1	211.33	1.5342e-13	1.3219	0.248514	16.958	4	1.0993	0.634743	11.653	4									1.3219	0.248514	16.958	4	1.0993	0.634743	11.653	4
Q5T5C7	Serine--tRNA ligase, cytoplasmic	SARS	7	7	15.1	61.312	2.9933e-28	1.3195	0.0638499	9.0829	8	0.98566	0.983528	13.539	8									1.3195	0.0638499	9.0829	8	0.98566	0.983528	13.539	8
Q7KZ85	Transcription elongation factor SPT6	SUPT6H	12	12	8.1	199.07	5.2489e-73	1.3167	0.11788	22.761	14	1.1818	0.194006	32.253	14									1.3167	0.11788	22.761	14	1.1818	0.194006	32.253	14
Q9H4E7	Differentially expressed in FDCP 6 homolog	DEF6	4	4	7.1	73.91	9.6778e-12	1.3078	0.15022	60.844	2	0.89128	0.592769	8.6817	2									1.3078	0.15022	60.844	2	0.89128	0.592769	8.6817	2
R4GMX3	COMM domain-containing protein 3	COMMD3	6	6	14.7	53.293	1.8613e-24	1.3033	0.129793	31.808	5	1.1359	0.307517	15.87	5									1.3033	0.129793	31.808	5	1.1359	0.307517	15.87	5
P36405	ADP-ribosylation factor-like protein 3	ARL3	6	6	42.3	20.455	1.0571e-76	1.3004	0.077028	5.6547	6	1.1849	0.123136	5.7345	6									1.3004	0.077028	5.6547	6	1.1849	0.123136	5.7345	6
O43390-2			30	1	50.8	71.214	0	1.297	0.135754	34.415	3	1.0013	0.893304	16.169	3									1.297	0.135754	34.415	3	1.0013	0.893304	16.169	3
P30419	Glycylpeptide N-tetradecanoyltransferase 1	NMT1	6	6	14.9	56.806	6.8521e-53	1.2914	0.141253	11.185	7	0.96392	0.8633	69.757	7									1.2914	0.141253	11.185	7	0.96392	0.8633	69.757	7
Q9UHD1	Cysteine and histidine-rich domain-containing protein 1	CHORDC1	2	2	6.6	37.489	1.6246e-17	1.291	0.286736	5.2043	2	1.2056	0.373521	6.3248	2									1.291	0.286736	5.2043	2	1.2056	0.373521	6.3248	2
Q6P3X3	Tetratricopeptide repeat protein 27	TTC27	4	4	5.3	96.631	1.0096e-08	1.2894	0.288844	31.595	4	1.0447	0.805599	27.136	4									1.2894	0.288844	31.595	4	1.0447	0.805599	27.136	4
B1AM49	ELAV-like protein 2	ELAVL2	5	4	16.3	42.417	2.3303e-59	1.2851	0.0892856	14.223	5	1.1146	0.300014	11.4	5									1.2851	0.0892856	14.223	5	1.1146	0.300014	11.4	5
Q15024	Exosome complex component RRP42	EXOSC7	3	3	12.4	31.821	3.2327e-64	1.285	0.147776	29.571	3	1.2004	0.218055	4.2652	3									1.285	0.147776	29.571	3	1.2004	0.218055	4.2652	3
Q9UBK9	Protein UXT	UXT	2	1	14	18.246	2.8367e-06	1.2841	0.176485	86.702	2	1.2268	0.118422	86.168	2									1.2841	0.176485	86.702	2	1.2268	0.118422	86.168	2
Q9NR30	Nucleolar RNA helicase 2	DDX21	12	10	22	87.343	4.6569e-57	1.2832	0.0429114	61.297	20	1.131	0.247237	76.147	20									1.2832	0.0429114	61.297	20	1.131	0.247237	76.147	20
Q9NPE3	H/ACA ribonucleoprotein complex subunit 3	NOP10	3	3	37.5	7.7059	1.4984e-25	1.281	0.0928516	26.865	4	1.5205	0.000315546	51.015	4									1.281	0.0928516	26.865	4	1.5205	0.000315546	51.015	4
Q5SVS4	Kidney mitochondrial carrier protein 1	SLC25A30	2	2	7.2	32.474	7.0715e-05	1.2805	0.180803	22.834	3	0.65711	0.0214446	21.995	3									1.2805	0.180803	22.834	3	0.65711	0.0214446	21.995	3
Q8TEM1	Nuclear pore membrane glycoprotein 210	NUP210	15	15	9.8	205.11	9.4311e-37	1.2736	0.160049	25.746	12	1.4272	0.00867276	23.549	12									1.2736	0.160049	25.746	12	1.4272	0.00867276	23.549	12
Q9H814	Phosphorylated adapter RNA export protein	PHAX	2	2	4.8	44.402	4.6755e-15	1.271	0.16297	10.424	3	1.2385	0.0564833	66.07	3									1.271	0.16297	10.424	3	1.2385	0.0564833	66.07	3
P50453	Serpin B9	SERPINB9	13	12	40.2	42.403	2.3845e-73	1.2663	0.0533265	46.769	14	1.0159	0.726908	43.105	14									1.2663	0.0533265	46.769	14	1.0159	0.726908	43.105	14
Q9BVP2	Guanine nucleotide-binding protein-like 3	GNL3	4	4	6.6	61.992	1.2685e-07	1.2653	0.169534	18.599	6	0.99479	0.916313	8.0782	6									1.2653	0.169534	18.599	6	0.99479	0.916313	8.0782	6
Q9UPN9	E3 ubiquitin-protein ligase TRIM33	TRIM33	3	3	2.9	122.53	7.9487e-13	1.2647	0.323072	6.9964	2	1.1231	0.56778	4.9898	2									1.2647	0.323072	6.9964	2	1.1231	0.56778	4.9898	2
B0QYD3	Probable DNA dC->dU-editing enzyme APOBEC-3B	APOBEC3B	9	6	20.8	57.208	1.1668e-144	1.264	0.0549071	36.125	9	1.1718	0.0689439	78.129	9									1.264	0.0549071	36.125	9	1.1718	0.0689439	78.129	9
Q9Y5S9	RNA-binding protein 8A	RBM8A	6	6	46.6	19.889	1.635e-68	1.2632	0.0554666	8.8064	6	1.0391	0.647755	11.139	6									1.2632	0.0554666	8.8064	6	1.0391	0.647755	11.139	6
P23526	Adenosylhomocysteinase	AHCY	3	3	6.2	47.716	1.3378e-07	1.263	0.0556073	29.799	3	0.98303	0.991474	15.031	3									1.263	0.0556073	29.799	3	0.98303	0.991474	15.031	3
Q8N5N7	39S ribosomal protein L50, mitochondrial	MRPL50	2	2	18.4	18.325	2.0832e-06	1.2616	0.204988	5.7641	2	1.3554	0.0500009	4.8514	2									1.2616	0.204988	5.7641	2	1.3554	0.0500009	4.8514	2
G8JLI3	Serine/threonine-protein phosphatase 6 regulatory subunit 3	PPP6R3	6	6	6.9	98.268	1.6489e-16	1.261	0.205799	19.035	6	1.1592	0.306646	9.5918	6									1.261	0.205799	19.035	6	1.1592	0.306646	9.5918	6
Q71RC2-4	La-related protein 4	LARP4	3	2	3.8	81.243	6.7838e-10	1.26	0.329953	19.02	2	0.98383	0.983343	28.514	2									1.26	0.329953	19.02	2	0.98383	0.983343	28.514	2
E9PNT2	Rho GTPase-activating protein 27	ARHGAP27	2	2	4.2	75.029	5.4258e-06	1.2577	0.333364	6.1967	2	1.0034	0.94831	16.107	2									1.2577	0.333364	6.1967	2	1.0034	0.94831	16.107	2
Q8IV48	3-5 exoribonuclease 1	ERI1	4	4	10.3	40.063	1.6121e-19	1.2577	0.178641	10.336	4	1.0985	0.432351	2.9293	4									1.2577	0.178641	10.336	4	1.0985	0.432351	2.9293	4
F8W9R0	Transducin-like enhancer protein 4;Transducin-like enhancer protein 3;Transducin-like enhancer protein 1;Transducin-like enhancer protein 2	TLE4;TLE3;TLE1;TLE2	2	2	2.2	87.847	1.1681e-05	1.2573	0.210859	25.694	2	1.2071	0.205838	38.831	2									1.2573	0.210859	25.694	2	1.2071	0.205838	38.831	2
Q96RS6	NudC domain-containing protein 1	NUDCD1	6	6	10.8	66.755	4.3778e-15	1.2531	0.120631	31.374	8	1.0115	0.814629	14.215	8									1.2531	0.120631	31.374	8	1.0115	0.814629	14.215	8
Q9BV44	THUMP domain-containing protein 3	THUMPD3	2	2	4.3	57.002	2.5763e-07	1.2507	0.343924	0.25955	2	1.1667	0.457787	5.6353	2									1.2507	0.343924	0.25955	2	1.1667	0.457787	5.6353	2
Q9H3D4	Tumor protein 63	TP63	5	5	8.1	76.785	2.0431e-49	1.2471	0.192043	19.121	5	0.9691	0.92023	12.76	5									1.2471	0.192043	19.121	5	0.9691	0.92023	12.76	5
Q9UJX6	Anaphase-promoting complex subunit 2	ANAPC2	2	2	2.2	93.827	0.00092113	1.2466	0.350235	7.5015	2	1.0805	0.690972	31.285	2									1.2466	0.350235	7.5015	2	1.0805	0.690972	31.285	2
E9PAV3	Nascent polypeptide-associated complex subunit alpha	NACA	5	5	3.4	205.42	5.7507e-138	1.2446	0.0699977	17.296	12	1.2806	0.0062815	27.289	12									1.2446	0.0699977	17.296	12	1.2806	0.0062815	27.289	12
Q9H2D1	Mitochondrial folate transporter/carrier	SLC25A32	2	2	7	35.407	1.9375e-06	1.2433	0.230964	12.202	2	1.1735	0.273163	2.2346	2									1.2433	0.230964	12.202	2	1.1735	0.273163	2.2346	2
Q9H5Q4	Dimethyladenosine transferase 2, mitochondrial	TFB2M	7	7	17.9	45.348	5.4e-25	1.2415	0.233661	19.952	4	0.92324	0.740798	22.063	4									1.2415	0.233661	19.952	4	0.92324	0.740798	22.063	4
Q96QD9	UAP56-interacting factor	FYTTD1	3	3	9.4	35.818	4.7764e-12	1.2413	0.233963	11.387	3	1.1541	0.319326	24.069	3									1.2413	0.233963	11.387	3	1.1541	0.319326	24.069	3
Q9BQ75	Uncharacterized protein C3orf26	C3orf26	7	7	22.6	31.884	1.9406e-32	1.24	0.0740757	20.249	12	1.0836	0.310913	19.751	12									1.24	0.0740757	20.249	12	1.0836	0.310913	19.751	12
Q9H0Z9	RNA-binding protein 38;RNA-binding protein 24	RBM38;RBM24	3	3	19.7	25.498	7.086e-14	1.2375	0.204913	24.74	4	0.8389	0.245029	37.161	4									1.2375	0.204913	24.74	4	0.8389	0.245029	37.161	4
Q96T76-8	MMS19 nucleotide excision repair protein homolog	MMS19	2	2	2.2	115.7	3.2573e-05	1.2364	0.366347	10.082	2	1.0429	0.811604	6.5168	2									1.2364	0.366347	10.082	2	1.0429	0.811604	6.5168	2
P27694	Replication protein A 70 kDa DNA-binding subunit	RPA1	2	2	3.9	68.137	9.7142e-08	1.2352	0.208102	16.942	3	1.1362	0.306638	7.6447	3									1.2352	0.208102	16.942	3	1.1362	0.306638	7.6447	3
P38159	RNA-binding motif protein, X chromosome;RNA-binding motif protein, X chromosome, N-terminally processed;RNA binding motif protein, X-linked-like-1;RNA binding motif protein, X-linked-like-1, N-terminally processed	RBMX;RBMXL1	14	14	34	42.331	1.6484e-83	1.2349	0.0186049	30.409	25	0.98801	0.859203	18.241	25									1.2349	0.0186049	30.409	25	0.98801	0.859203	18.241	25
O75909-4	Cyclin-K	CCNK	3	3	6.5	66.136	4.3833e-07	1.2341	0.209642	15.083	2	1.0993	0.429358	12.941	2									1.2341	0.209642	15.083	2	1.0993	0.429358	12.941	2
Q9BWF3	RNA-binding protein 4	RBM4	14	0	41.5	40.313	1.1878e-119	1.2296	0.216044	1.2716	2	1.3166	0.0396036	8.2095	2									1.2296	0.216044	1.2716	2	1.3166	0.0396036	8.2095	2
Q8TDB6	E3 ubiquitin-protein ligase DTX3L	DTX3L	9	9	15.1	83.553	3.1944e-49	1.2288	0.217199	18.998	8	1.0913	0.459929	23.781	8									1.2288	0.217199	18.998	8	1.0913	0.459929	23.781	8
P10398	Serine/threonine-protein kinase A-Raf	ARAF	4	2	8.3	67.585	4.7441e-23	1.2282	0.218069	19.062	5	1.2895	0.0559138	15.306	5									1.2282	0.218069	19.062	5	1.2895	0.0559138	15.306	5
Q9UNK9	Protein angel homolog 1	ANGEL1	3	3	5.5	75.275	3.8203e-18	1.2275	0.255551	12.118	4	0.72516	0.0837408	23.852	4									1.2275	0.255551	12.118	4	0.72516	0.0837408	23.852	4
B4DQJ1	U5 small nuclear ribonucleoprotein 40 kDa protein	SNRNP40;DKFZp434D199	3	3	8.1	44.516	2.4572e-06	1.2269	0.381886	4.2786	2	1.1924	0.400673	9.3743	2									1.2269	0.381886	4.2786	2	1.1924	0.400673	9.3743	2
Q6P087	RNA pseudouridylate synthase domain-containing protein 3	RPUSD3	8	8	21.9	38.46	1.0996e-30	1.2269	0.15303	11.964	8	1.0363	0.663861	12.286	8									1.2269	0.15303	11.964	8	1.0363	0.663861	12.286	8
Q9NVP1	ATP-dependent RNA helicase DDX18	DDX18	10	10	17.3	75.406	6.5264e-31	1.2266	0.15344	33.776	15	0.81355	0.099629	14.902	15									1.2266	0.15344	33.776	15	0.81355	0.099629	14.902	15
Q01850	Cerebellar degeneration-related protein 2	CDR2	3	3	9.5	51.855	2.299e-17	1.2258	0.383719	11.349	2	0.9132	0.752056	9.5079	2									1.2258	0.383719	11.349	2	0.9132	0.752056	9.5079	2
Q9HBD4	Transcription activator BRG1	SMARCA4	48	26	28.5	188.15	0	1.2254	0.023397	23.575	66	1.1165	0.11574	36.4	66									1.2254	0.023397	23.575	66	1.1165	0.11574	36.4	66
Q9BY32	Inosine triphosphate pyrophosphatase	ITPA	4	4	17.5	21.445	2.4962e-20	1.2251	0.155506	42.389	5	1.1758	0.139395	43.177	5									1.2251	0.155506	42.389	5	1.1758	0.139395	43.177	5
P62140	Serine/threonine-protein phosphatase PP1-beta catalytic subunit;Serine/threonine-protein phosphatase	PPP1CB	7	2	22.3	37.186	1.9216e-277	1.2248	0.223053	7.6496	4	1.2391	0.102777	14.003	4									1.2248	0.223053	7.6496	4	1.2391	0.102777	14.003	4
O15350	Tumor protein p73	TP73	2	2	4.4	69.623	2.9147e-23	1.2247	0.260126	37.309	3	0.72223	0.0796313	35.117	3									1.2247	0.260126	37.309	3	0.72223	0.0796313	35.117	3
Q9NY12	H/ACA ribonucleoprotein complex subunit 1	GAR1	5	4	23.5	22.348	1.9979e-21	1.224	0.157036	18.769	4	1.0861	0.410854	14.397	4									1.224	0.157036	18.769	4	1.0861	0.410854	14.397	4
B4DW92	Nuclear receptor 2C2-associated protein	NR2C2AP	4	4	32.9	19.19	9.093e-33	1.2219	0.0922261	21.51	5	1.0813	0.321473	20.056	5									1.2219	0.0922261	21.51	5	1.0813	0.321473	20.056	5
Q9Y5A9	YTH domain family protein 2	YTHDF2	20	15	37.1	62.333	0	1.2188	0.0273544	31.883	43	1.0933	0.206349	12.986	43									1.2188	0.0273544	31.883	43	1.0933	0.206349	12.986	43
Q9Y508	RING finger protein 114	RNF114	2	2	7.9	25.694	6.8052e-06	1.2187	0.164588	13.917	2	1.1082	0.39702	23.316	2									1.2187	0.164588	13.917	2	1.1082	0.39702	23.316	2
O94822-3	E3 ubiquitin-protein ligase listerin	LTN1	5	5	2.9	205.17	4.079e-12	1.2183	0.396404	0.54447	2	1.155	0.485679	13.467	2									1.2183	0.396404	0.54447	2	1.155	0.485679	13.467	2
Q8NDV7	Trinucleotide repeat-containing gene 6A protein	TNRC6A	19	18	13.7	210.29	0	1.2173	0.166634	20.153	17	1.0335	0.680167	40.907	17									1.2173	0.166634	20.153	17	1.0335	0.680167	40.907	17
Q96DM3	Uncharacterized protein C18orf8	C18orf8	2	2	2.7	74.974	0.00066443	1.2164	0.39967	8.9494	2	0.88428	0.657488	9.847	2									1.2164	0.39967	8.9494	2	0.88428	0.657488	9.847	2
P49247	Ribose-5-phosphate isomerase	RPIA	2	2	7.7	33.269	0.0004682	1.2157	0.275288	27.805	2	0.87479	0.520238	33.675	2									1.2157	0.275288	27.805	2	0.87479	0.520238	33.675	2
Q9BZI7	Regulator of nonsense transcripts 3B	UPF3B	7	7	15.5	57.761	7.8125e-23	1.2153	0.237488	32.445	7	1.1952	0.168188	20.274	7									1.2153	0.237488	32.445	7	1.1952	0.168188	20.274	7
P17535	Transcription factor jun-D	JUND	3	3	8.6	35.173	5.4692e-07	1.215	0.276497	16.678	2	1.2964	0.0904413	27.98	2									1.215	0.276497	16.678	2	1.2964	0.0904413	27.98	2
Q7L2J0	7SK snRNA methylphosphate capping enzyme	MEPCE	27	27	47.9	74.354	0	1.2139	0.0306707	38.277	48	1.1672	0.0259529	34.639	48									1.2139	0.0306707	38.277	48	1.1672	0.0259529	34.639	48
Q9H2U1	Probable ATP-dependent RNA helicase DHX36	DHX36	21	20	23.3	114.76	0	1.2133	0.102134	27.792	34	1.0406	0.550832	17.833	34									1.2133	0.102134	27.792	34	1.0406	0.550832	17.833	34
Q9NUD5	Zinc finger CCHC domain-containing protein 3	ZCCHC3	2	2	7.7	43.618	1.8839e-25	1.2122	0.281375	19.913	2	0.96614	0.945979	38.296	2									1.2122	0.281375	19.913	2	0.96614	0.945979	38.296	2
Q8WXX5	DnaJ homolog subfamily C member 9	DNAJC9	3	3	16.5	29.909	9.2262e-23	1.2107	0.244752	50.123	4	0.80983	0.15497	53.254	4									1.2107	0.244752	50.123	4	0.80983	0.15497	53.254	4
Q9NZT2	Opioid growth factor receptor	OGFR	10	10	18.3	73.324	3.3265e-126	1.2102	0.177341	20.11	11	1.0029	0.869801	16.846	11									1.2102	0.177341	20.11	11	1.0029	0.869801	16.846	11
Q15021	Condensin complex subunit 1	NCAPD2	10	10	8	157.18	6.5607e-19	1.2087	0.287572	17.092	5	1.2382	0.156297	16.658	5									1.2087	0.287572	17.092	5	1.2382	0.156297	16.658	5
P57678	Gem-associated protein 4	GEMIN4	4	4	4.1	120.04	1.144e-09	1.2072	0.290261	17.518	3	1.3211	0.070879	20.866	3									1.2072	0.290261	17.518	3	1.3211	0.070879	20.866	3
Q13347	Eukaryotic translation initiation factor 3 subunit I	EIF3I	7	7	25.2	36.501	1.7245e-29	1.2042	0.186833	26.655	6	1.2865	0.0263202	40.136	6									1.2042	0.186833	26.655	6	1.2865	0.0263202	40.136	6
Q6P1Q0-7	LETM1 domain-containing protein 1	LETMD1	2	2	5.1	43.327	4.646e-05	1.2039	0.296248	24.537	2	1.2872	0.0988679	12.985	2									1.2039	0.296248	24.537	2	1.2872	0.0988679	12.985	2
C9J2U4		TAMM41	4	4	11	38.078	1.2409e-34	1.2023	0.299186	86.189	4	1.1832	0.252138	70.737	4									1.2023	0.299186	86.189	4	1.1832	0.252138	70.737	4
Q96KR1	Zinc finger RNA-binding protein	ZFR	12	12	13.9	117.01	0	1.2023	0.258491	23.443	13	1.186	0.185587	25.519	13									1.2023	0.258491	23.443	13	1.186	0.185587	25.519	13
O00463	TNF receptor-associated factor 5	TRAF5	8	8	17.1	64.405	2.7676e-22	1.2022	0.424756	18.891	3	1.0546	0.772967	17.354	3									1.2022	0.424756	18.891	3	1.0546	0.772967	17.354	3
Q14694-2	Ubiquitin carboxyl-terminal hydrolase 10	USP10	14	14	18.7	92.596	3.5086e-75	1.2011	0.117763	19.593	36	1.1252	0.16119	17.924	36									1.2011	0.117763	19.593	36	1.1252	0.16119	17.924	36
Q9P2Y5	UV radiation resistance-associated gene protein	UVRAG	3	3	4.6	78.15	2.5821e-08	1.2006	0.427658	9.6193	2	0.97814	0.965024	7.7687	2									1.2006	0.427658	9.6193	2	0.97814	0.965024	7.7687	2
Q9Y2X0	Mediator of RNA polymerase II transcription subunit 16	MED16	3	3	4.4	96.792	3.9304e-19	1.2	0.303451	12.729	4	0.91441	0.699162	20.263	4									1.2	0.303451	12.729	4	0.91441	0.699162	20.263	4
P49902	Cytosolic purine 5-nucleotidase	NT5C2	7	7	11.6	64.969	1.0445e-22	1.1994	0.19473	7.1433	7	1.0719	0.47544	10.795	7									1.1994	0.19473	7.1433	7	1.0719	0.47544	10.795	7
Q99543	DnaJ homolog subfamily C member 2	DNAJC2	2	2	4.7	71.996	1.8408e-08	1.198	0.307199	14.86	4	1.2004	0.218055	24.876	4									1.198	0.307199	14.86	4	1.2004	0.218055	24.876	4
Q14839-2	Chromodomain-helicase-DNA-binding protein 4	CHD4	9	4	4.6	220.85	1.5249e-18	1.197	0.267482	22.009	10	1.1758	0.206571	12.478	10									1.197	0.267482	22.009	10	1.1758	0.206571	12.478	10
P31937	3-hydroxyisobutyrate dehydrogenase, mitochondrial	HIBADH	2	2	9.8	35.329	5.8367e-14	1.1964	0.435349	39.94	3	1.2227	0.340491	6.4628	3									1.1964	0.435349	39.94	3	1.2227	0.340491	6.4628	3
Q96RF0-2	Sorting nexin-18	SNX18	7	7	12.5	69.006	1.283e-20	1.1962	0.268861	28.933	5	0.93838	0.735861	22.641	5									1.1962	0.268861	28.933	5	0.93838	0.735861	22.641	5
P0CG13	Chromosome transmission fidelity protein 8 homolog	CHTF8	3	3	24	13.313	6.473e-08	1.1959	0.26938	93.278	3	1.0519	0.630829	80.255	3									1.1959	0.26938	93.278	3	1.0519	0.630829	80.255	3
H3BSW6	Cytoplasmic tRNA 2-thiolation protein 2	CTU2	2	2	2.7	63.681	3.2346e-05	1.1927	0.442213	3.9613	2	0.86786	0.604726	32.874	2									1.1927	0.442213	3.9613	2	0.86786	0.604726	32.874	2
Q9NVP2	Histone chaperone ASF1B	ASF1B	2	1	11.4	22.433	6.9377e-13	1.1925	0.129974	23.621	6	0.94307	0.717136	32.665	6									1.1925	0.129974	23.621	6	0.94307	0.717136	32.665	6
P42574	Caspase-3;Caspase-3 subunit p17;Caspase-3 subunit p12	CASP3	2	2	7.6	31.608	7.7996e-08	1.192	0.276196	17.029	4	1.0635	0.577096	10.052	4									1.192	0.276196	17.029	4	1.0635	0.577096	10.052	4
Q12789	General transcription factor 3C polypeptide 1	GTF3C1	6	6	3.4	238.87	1.4163e-13	1.1902	0.322171	15.378	4	1.0794	0.552126	5.047	4									1.1902	0.322171	15.378	4	1.0794	0.552126	5.047	4
P16152	Carbonyl reductase [NADPH] 1	CBR1	11	9	58.5	30.375	6.0165e-129	1.1854	0.219355	11.644	10	0.94681	0.743002	10.249	10									1.1854	0.219355	11.644	10	0.94681	0.743002	10.249	10
O95758-4	Polypyrimidine tract-binding protein 3	PTBP3	6	2	13.6	60.417	8.207e-35	1.1809	0.227792	28.094	3	0.81056	0.0932171	12.611	3									1.1809	0.227792	28.094	3	0.81056	0.0932171	12.611	3
P62714	Serine/threonine-protein phosphatase 2A catalytic subunit beta isoform;Serine/threonine-protein phosphatase 2A catalytic subunit alpha isoform	PPP2CB;PPP2CA	7	7	28.8	35.575	1.3151e-52	1.1808	0.148301	37.325	5	0.88625	0.398675	39.916	5									1.1808	0.148301	37.325	5	0.88625	0.398675	39.916	5
Q9NZL9	Methionine adenosyltransferase 2 subunit beta	MAT2B	3	3	10.2	37.551	7.1914e-13	1.1804	0.341792	5.8482	2	1.1283	0.389641	3.5959	2									1.1804	0.341792	5.8482	2	1.1283	0.389641	3.5959	2
Q8IWV8	E3 ubiquitin-protein ligase UBR2	UBR2	3	3	2	200.54	5.0843e-13	1.1794	0.467576	7.9132	2	0.87265	0.620023	16.837	2									1.1794	0.467576	7.9132	2	0.87265	0.620023	16.837	2
Q15386	Ubiquitin-protein ligase E3C	UBE3C	6	6	5.4	123.92	4.4356e-17	1.1784	0.345909	4.5549	4	1.0174	0.810448	21.604	4									1.1784	0.345909	4.5549	4	1.0174	0.810448	21.604	4
Q96GM5	SWI/SNF-related matrix-associated actin-dependent regulator of chromatin subfamily D member 1	SMARCD1	18	13	34	58.232	3.2197e-152	1.1777	0.153506	47.54	17	1.1151	0.190783	12.402	17									1.1777	0.153506	47.54	17	1.1151	0.190783	12.402	17
Q96FJ2	Dynein light chain 2, cytoplasmic	DYNLL2	5	3	62.9	10.35	1.3342e-48	1.1772	0.15436	39.953	6	0.93971	0.717214	15.187	6									1.1772	0.15436	39.953	6	0.93971	0.717214	15.187	6
P52306	Rap1 GTPase-GDP dissociation stimulator 1	RAP1GDS1	9	9	14.2	66.316	6.6968e-37	1.1771	0.303539	48.976	9	1.1638	0.233668	23.266	9									1.1771	0.303539	48.976	9	1.1638	0.233668	23.266	9
Q9NX46	Poly(ADP-ribose) glycohydrolase ARH3	ADPRHL2	3	3	9.6	38.946	8.9689e-10	1.1754	0.352157	21.906	3	1.0583	0.633935	27.439	3									1.1754	0.352157	21.906	3	1.0583	0.633935	27.439	3
Q05655-2	Protein kinase C delta type	PRKCD	3	2	5	80.952	3.0798e-07	1.1752	0.47581	36.8	3	1.0284	0.86074	24.832	3									1.1752	0.47581	36.8	3	1.0284	0.86074	24.832	3
O75717	WD repeat and HMG-box DNA-binding protein 1	WDHD1	3	3	2.7	125.97	1.5124e-05	1.1751	0.476008	60.347	2	1.2648	0.269013	52.033	2									1.1751	0.476008	60.347	2	1.2648	0.269013	52.033	2
Q5T6F2	Ubiquitin-associated protein 2	UBAP2	18	18	22.8	117.11	0	1.1746	0.0729983	15.624	42	1.0682	0.356724	14.146	42									1.1746	0.0729983	15.624	42	1.0682	0.356724	14.146	42
Q9H7E2-3	Tudor domain-containing protein 3	TDRD3	3	3	5.2	83.102	1.6459e-06	1.1731	0.357006	8.8984	2	2.4007	7.12425e-08	99.062	2									1.1731	0.357006	8.8984	2	2.4007	7.12425e-08	99.062	2
P20594	Atrial natriuretic peptide receptor 2	NPR2	2	2	2.9	117.02	0.00044849	1.1726	0.244046	29.06	2	1.3224	0.0143311	51.054	2									1.1726	0.244046	29.06	2	1.3224	0.0143311	51.054	2
A4D1E9	GTP-binding protein 10	GTPBP10	6	6	19.6	42.932	4.2484e-19	1.1709	0.315538	15.88	5	1.0588	0.598537	8.7788	4									1.1709	0.315538	15.88	5	1.0588	0.598537	8.7788	4
Q13148	TAR DNA-binding protein 43	TARDBP	5	5	12.8	44.739	2.618e-21	1.1707	0.315931	30.283	2	0.99398	0.934199	7.9818	2									1.1707	0.315931	30.283	2	0.99398	0.934199	7.9818	2
P54920	Alpha-soluble NSF attachment protein	NAPA	3	3	12.9	33.232	1.844e-15	1.17	0.317311	4.1251	4	1.2916	0.0544623	6.1673	4									1.17	0.317311	4.1251	4	1.2916	0.0544623	6.1673	4
P28065	Proteasome subunit beta type-9;Proteasome subunit beta type	PSMB9	2	2	9.6	23.264	1.0538e-05	1.169	0.319289	51.412	2	0.90212	0.530324	15.131	2									1.169	0.319289	51.412	2	0.90212	0.530324	15.131	2
Q96AE7	Tetratricopeptide repeat protein 17	TTC17	3	3	2	129.56	3.2585e-07	1.1689	0.16912	38.455	3	1.1411	0.122222	33.895	3									1.1689	0.16912	38.455	3	1.1411	0.122222	33.895	3
Q9UBB9	Tuftelin-interacting protein 11	TFIP11	3	3	3.6	96.819	2.1259e-05	1.1688	0.366209	13.686	3	1.0237	0.781883	22.186	3									1.1688	0.366209	13.686	3	1.0237	0.781883	22.186	3
Q96L58	Beta-1,3-galactosyltransferase 6	B3GALT6	3	3	10	37.137	2.2623e-17	1.1682	0.320879	15.809	4	0.96089	0.870683	7.9609	4									1.1682	0.320879	15.809	4	0.96089	0.870683	7.9609	4
P29375	Lysine-specific demethylase 5A	KDM5A	1	1	0.5	192.09	0.00047492	1.1677	0.321876	12.279	2	0.99301	0.939656	2.5993	2									1.1677	0.321876	12.279	2	0.99301	0.939656	2.5993	2
Q9UNX4	WD repeat-containing protein 3	WDR3	2	2	2	106.1	1.0464e-05	1.1645	0.375594	10.8	2	1.0261	0.771122	4.213	2									1.1645	0.375594	10.8	2	1.0261	0.771122	4.213	2
E7EWR4	Cleavage stimulation factor subunit 2	CSTF2	5	3	15.1	62.942	2.3291e-38	1.1644	0.375815	23.731	2	0.97415	0.984091	22.357	2									1.1644	0.375815	23.731	2	0.97415	0.984091	22.357	2
Q9NRW3	Probable DNA dC->dU-editing enzyme APOBEC-3C	APOBEC3C	2	2	13.7	22.826	6.469e-19	1.1635	0.262927	2.7994	3	1.0679	0.494755	7.0604	3									1.1635	0.262927	2.7994	3	1.0679	0.494755	7.0604	3
O60684	Importin subunit alpha-7;Importin subunit alpha	KPNA6	10	6	20.3	60.029	1.6159e-58	1.1635	0.262927	21.316	12	1.023	0.743014	23.787	12									1.1635	0.262927	21.316	12	1.023	0.743014	23.787	12
Q16706	Alpha-mannosidase 2	MAN2A1	8	8	8.1	131.14	8.4722e-31	1.1631	0.331164	89.383	6	1.0268	0.767996	23.664	6									1.1631	0.331164	89.383	6	1.0268	0.767996	23.664	6
Q9H7B2	Ribosome production factor 2 homolog	RPF2;BXDC1	7	7	23.2	35.582	1.1487e-20	1.1612	0.335061	21.032	7	0.96622	0.902852	18.415	7									1.1612	0.335061	21.032	7	0.96622	0.902852	18.415	7
O43264	Centromere/kinetochore protein zw10 homolog	ZW10	7	7	11.3	88.828	2.8649e-52	1.1601	0.385387	8.4048	5	1.0642	0.573942	24.585	5									1.1601	0.385387	8.4048	5	1.0642	0.573942	24.585	5
Q7Z417	Nuclear fragile X mental retardation-interacting protein 2	NUFIP2	26	26	47.8	76.12	1.1259e-296	1.1595	0.0993579	34.83	75	1.0457	0.543114	46.842	75									1.1595	0.0993579	34.83	75	1.0457	0.543114	46.842	75
B7Z7Q0	Phosphatidylinositol transfer protein beta isoform	PITPNB	3	3	17.2	31.7	6.4757e-09	1.1592	0.387413	9.5614	2	0.96526	0.941779	0.65093	2									1.1592	0.387413	9.5614	2	0.96526	0.941779	0.65093	2
Q9NYY8	FAST kinase domain-containing protein 2	FASTKD2	11	11	18.9	81.462	4.9334e-65	1.1583	0.18965	33.426	15	1.0153	0.731478	32.484	15									1.1583	0.18965	33.426	15	1.0153	0.731478	32.484	15
Q8TEQ6	Gem-associated protein 5	GEMIN5	14	14	10.3	168.59	2.5971e-47	1.1582	0.274448	90.362	17	1.1682	0.223421	35.101	17									1.1582	0.274448	90.362	17	1.1682	0.223421	35.101	17
O15371	Eukaryotic translation initiation factor 3 subunit D	EIF3D	16	16	35.4	63.972	1.0796e-92	1.1576	0.191075	70.837	15	1.1392	0.126423	12.088	15									1.1576	0.191075	70.837	15	1.1392	0.126423	12.088	15
P52597	Heterogeneous nuclear ribonucleoprotein F;Heterogeneous nuclear ribonucleoprotein F, N-terminally processed	HNRNPF	9	7	30.4	45.671	0	1.1576	0.103183	11.186	23	1.0733	0.32131	20.647	23									1.1576	0.103183	11.186	23	1.0733	0.32131	20.647	23
Q9ULJ6	Zinc finger MIZ domain-containing protein 1;Zinc finger MIZ domain-containing protein 2	ZMIZ1;ZMIZ2	6	6	7.1	115.48	9.2068e-19	1.1572	0.276666	11.532	7	0.96579	0.876565	16.198	7									1.1572	0.276666	11.532	7	0.96579	0.876565	16.198	7
Q13283	Ras GTPase-activating protein-binding protein 1	G3BP1	17	13	41.6	52.164	5.6367e-209	1.1548	0.109045	16.513	36	1.1221	0.0996428	47.012	36									1.1548	0.109045	16.513	36	1.1221	0.0996428	47.012	36
Q9H6Z4	Ran-binding protein 3	RANBP3	4	4	10.1	60.209	2.7318e-14	1.1537	0.350796	25.283	7	1.0751	0.526169	23.41	7									1.1537	0.350796	25.283	7	1.0751	0.526169	23.41	7
O00541	Pescadillo homolog	PES1	5	5	7.8	68.002	5.7662e-12	1.152	0.354442	10.661	4	1.0967	0.439137	35.588	4									1.152	0.354442	10.661	4	1.0967	0.439137	35.588	4
J3KMZ8	Zinc finger protein ubi-d4	DPF2	6	6	19.5	45.78	9.9157e-69	1.1513	0.204294	26.919	8	0.99929	0.857504	10.634	8									1.1513	0.204294	26.919	8	0.99929	0.857504	10.634	8
P62253	Ubiquitin-conjugating enzyme E2 G1	UBE2G1	2	2	12.9	19.509	1.6729e-15	1.1512	0.405784	11.78	2	0.85091	0.42182	9.856	2									1.1512	0.405784	11.78	2	0.85091	0.42182	9.856	2
Q6NUQ4	Transmembrane protein 214	TMEM214	2	2	3.2	77.15	1.1752e-05	1.1499	0.527724	50.409	2	1.1775	0.433095	10.073	2									1.1499	0.527724	50.409	2	1.1775	0.433095	10.073	2
P22090	40S ribosomal protein S4, Y isoform 1	RPS4Y1	18	4	57	29.455	6.4439e-122	1.1499	0.293288	6.5425	5	0.94594	0.736967	22.541	5									1.1499	0.293288	6.5425	5	0.94594	0.736967	22.541	5
P18074	TFIIH basal transcription factor complex helicase XPD subunit	ERCC2	9	9	16.3	86.908	1.4749e-32	1.1488	0.295859	26.261	7	1.1534	0.259369	16.542	7									1.1488	0.295859	26.261	7	1.1534	0.259369	16.542	7
Q9BQA1	Methylosome protein 50	WDR77	2	2	6.4	36.724	7.6194e-07	1.1483	0.362477	4.5637	2	1.2086	0.145283	3.0852	2									1.1483	0.362477	4.5637	2	1.2086	0.145283	3.0852	2
Q9Y3C1-2	Nucleolar protein 16	NOP16	3	3	13.6	27.306	2.1191e-07	1.1479	0.297976	19.429	4	0.94879	0.797871	17.825	4									1.1479	0.297976	19.429	4	0.94879	0.797871	17.825	4
M0R2B7	DNA polymerase delta catalytic subunit	POLD1	4	4	3.6	126.39	1.0417e-11	1.1468	0.416161	80.626	4	1.064	0.611168	74.428	4									1.1468	0.416161	80.626	4	1.064	0.611168	74.428	4
Q14232	Translation initiation factor eIF-2B subunit alpha	EIF2B1	10	3	35.4	33.712	5.3186e-51	1.1466	0.301054	26.168	17	1.0953	0.372348	18.999	17									1.1466	0.301054	26.168	17	1.0953	0.372348	18.999	17
Q86TB9	Protein PAT1 homolog 1	PATL1	7	7	9.2	86.849	5.5845e-18	1.1462	0.367099	32.637	7	1.211	0.14147	31.08	7									1.1462	0.367099	32.637	7	1.211	0.14147	31.08	7
Q8IVG5	Sterile alpha motif domain-containing protein 9-like	SAMD9L	4	3	2.5	184.53	5.2378e-10	1.1455	0.419265	68.546	4	1.0927	0.504124	27.855	4									1.1455	0.419265	68.546	4	1.0927	0.504124	27.855	4
E7ETU7	39S ribosomal protein L3, mitochondrial	MRPL3	6	6	16.3	41.628	2.867e-18	1.1452	0.21779	10.168	7	1.0645	0.511555	13.146	7									1.1452	0.21779	10.168	7	1.0645	0.511555	13.146	7
Q92540	Protein SMG7	SMG7	7	7	7	127.28	4.1169e-15	1.1446	0.421424	69.177	6	1.2513	0.138675	122.89	6									1.1446	0.421424	69.177	6	1.2513	0.138675	122.89	6
Q8IYB8	ATP-dependent RNA helicase SUPV3L1, mitochondrial	SUPV3L1	11	11	17.9	87.99	8.988e-76	1.1436	0.221446	17.844	21	1.0813	0.431987	20.13	21									1.1436	0.221446	17.844	21	1.0813	0.431987	20.13	21
Q9BTZ2	Dehydrogenase/reductase SDR family member 4;Dehydrogenase/reductase SDR family member 4-like 2	DHRS4;DHRS4L2	2	2	5.4	29.537	0.00077116	1.1435	0.373109	27.914	2	1.1119	0.384094	16.327	2									1.1435	0.373109	27.914	2	1.1119	0.384094	16.327	2
E9PIN3	Nuclear RNA export factor 1	NXF1	3	3	6.5	68.106	5.1723e-07	1.1432	0.424798	29.714	2	0.5826	0.00272604	62.526	2									1.1432	0.424798	29.714	2	0.5826	0.00272604	62.526	2
Q96CT7	Coiled-coil domain-containing protein 124	CCDC124	3	3	12.1	25.835	3.2415e-09	1.1414	0.377835	13.597	5	0.95979	0.864047	20.227	5									1.1414	0.377835	13.597	5	0.95979	0.864047	20.227	5
O94804	Serine/threonine-protein kinase 10;STE20-like serine/threonine-protein kinase	STK10;SLK	2	2	2.1	112.13	5.347e-06	1.1412	0.546497	34.725	2	0.93393	0.820401	30.949	2									1.1412	0.546497	34.725	2	0.93393	0.820401	30.949	2
P51531	Probable global transcription activator SNF2L2	SMARCA2	51	29	34	181.28	0	1.1404	0.14374	22.88	125	1.0192	0.818021	22.262	125									1.1404	0.14374	22.88	125	1.0192	0.818021	22.262	125
Q9BXJ9	N-alpha-acetyltransferase 15, NatA auxiliary subunit	NAA15	14	14	15.6	101.27	7.3979e-49	1.14	0.317063	23.156	24	0.96957	0.903402	18.446	24									1.14	0.317063	23.156	24	0.96957	0.903402	18.446	24
Q12996	Cleavage stimulation factor subunit 3	CSTF3	14	14	22.7	82.921	2.0171e-86	1.1399	0.317311	19.747	16	1.0218	0.750358	22.49	16									1.1399	0.317311	19.747	16	1.0218	0.750358	22.49	16
P54687-5	Branched-chain-amino-acid aminotransferase, cytosolic	BCAT1	5	5	12.8	44.131	1.1556e-28	1.1393	0.318799	22.686	5	1.0984	0.432726	10.155	5									1.1393	0.318799	22.686	5	1.0984	0.432726	10.155	5
Q9NPL8	Translocase of inner mitochondrial membrane domain-containing protein 1	TIMMDC1	3	3	12.3	32.177	2.7595e-17	1.1392	0.382835	6.5557	5	0.97928	0.981493	7.5424	5									1.1392	0.382835	6.5557	5	0.97928	0.981493	7.5424	5
Q4G0J3-3	La-related protein 7	LARP7	46	46	60.6	67.653	0	1.1387	0.148373	42.857	122	1.1137	0.124556	41.333	122									1.1387	0.148373	42.857	122	1.1137	0.124556	41.333	122
P11413-2	Glucose-6-phosphate 1-dehydrogenase	G6PD	24	24	43	63.826	4.4304e-153	1.1384	0.149203	54.746	40	0.96849	0.68445	53.989	40									1.1384	0.149203	54.746	40	0.96849	0.68445	53.989	40
Q9NV31	U3 small nucleolar ribonucleoprotein protein IMP3	IMP3	2	2	13.6	21.85	1.4378e-13	1.138	0.437505	27.285	2	1.0709	0.584263	18.84	2									1.138	0.437505	27.285	2	1.0709	0.584263	18.84	2
P61221	ATP-binding cassette sub-family E member 1	ABCE1	9	9	21.7	67.314	3.1921e-112	1.1376	0.323044	22.92	10	1.1415	0.217413	20.222	10									1.1376	0.323044	22.92	10	1.1415	0.217413	20.222	10
H3BM91	COMM domain-containing protein 4	COMMD4	3	3	24.2	22.763	6.2785e-14	1.1374	0.438989	13.408	2	1.109	0.449166	12.109	2									1.1374	0.438989	13.408	2	1.109	0.449166	12.109	2
Q04656-3	Copper-transporting ATPase 1	ATP7A	8	8	5.8	172.08	1.4471e-27	1.1369	0.440229	31.948	7	0.89217	0.596772	26.518	7									1.1369	0.440229	31.948	7	0.89217	0.596772	26.518	7
Q92925	SWI/SNF-related matrix-associated actin-dependent regulator of chromatin subfamily D member 2	SMARCD2	28	23	51	58.92	0	1.1354	0.157712	14.876	48	1.0666	0.36836	30.292	48									1.1354	0.157712	14.876	48	1.0666	0.36836	30.292	48
H7C2Q8	Probable rRNA-processing protein EBP2	EBNA1BP2	4	4	7.5	40.684	4.3081e-10	1.1347	0.393218	28.246	5	1.0085	0.853641	19.57	5									1.1347	0.393218	28.246	5	1.0085	0.853641	19.57	5
P04156	Major prion protein	PRNP	2	2	8.7	27.661	1.3809e-07	1.1335	0.448725	3.1544	2	0.98277	0.974327	0.23808	2									1.1335	0.448725	3.1544	2	0.98277	0.974327	0.23808	2
Q86WA8	Lon protease homolog 2, peroxisomal;Lon protease homolog	LONP2	4	4	5.2	94.615	6.9111e-08	1.1332	0.564176	5.9768	3	1.0788	0.696196	25.659	3									1.1332	0.564176	5.9768	3	1.0788	0.696196	25.659	3
G5E975	SWI/SNF-related matrix-associated actin-dependent regulator of chromatin subfamily B member 1	SMARCB1	3	3	11.7	45.05	1.2156e-17	1.1302	0.254024	21.882	3	0.98838	0.946936	14.905	3									1.1302	0.254024	21.882	3	0.98838	0.946936	14.905	3
O00411	DNA-directed RNA polymerase, mitochondrial	POLRMT	21	21	20.2	138.62	2.1118e-90	1.1291	0.344922	24.876	22	1.0692	0.488424	16.372	22									1.1291	0.344922	24.876	22	1.0692	0.488424	16.372	22
Q12899	Tripartite motif-containing protein 26	TRIM26	3	3	5.6	62.165	5.3037e-06	1.129	0.460151	18.69	3	1.0465	0.682571	12.326	3									1.129	0.460151	18.69	3	1.0465	0.682571	12.326	3
Q04637-9	Eukaryotic translation initiation factor 4 gamma 1	EIF4G1	53	1	35.2	176.23	0	1.1287	0.178127	21.392	99	0.97565	0.747555	20.658	99									1.1287	0.178127	21.392	99	0.97565	0.747555	20.658	99
Q9BQ04	RNA-binding protein 4B	RBM4B;RBM4	15	3	49.9	40.149	1.1798e-140	1.1276	0.26076	10.962	15	1.1608	0.0851231	11.585	15									1.1276	0.26076	10.962	15	1.1608	0.0851231	11.585	15
Q13242	Serine/arginine-rich splicing factor 9	SRSF9	7	6	33.5	25.542	4.2449e-41	1.1275	0.261022	26.533	9	1.0569	0.449349	15.918	9									1.1275	0.261022	26.533	9	1.0569	0.449349	15.918	9
Q8TBC3	SH3KBP1-binding protein 1	SHKBP1	2	1	3.8	76.343	9.8375e-08	1.1269	0.465555	28.961	2	0.68341	0.0381916	39.809	2									1.1269	0.465555	28.961	2	0.68341	0.0381916	39.809	2
O75821	Eukaryotic translation initiation factor 3 subunit G	EIF3G	4	4	15	35.611	1.7336e-35	1.1269	0.411716	73.317	4	0.85627	0.311729	43.333	4									1.1269	0.411716	73.317	4	0.85627	0.311729	43.333	4
P31483	Nucleolysin TIA-1 isoform p40	TIA1	17	2	49.5	42.963	0	1.1257	0.265771	8.9048	3	0.99225	0.914964	5.0115	3									1.1257	0.265771	8.9048	3	0.99225	0.914964	5.0115	3
P19525	Interferon-induced, double-stranded RNA-activated protein kinase	EIF2AK2	10	10	20.9	62.094	4.8382e-155	1.1255	0.266303	33.179	15	1.1338	0.139019	23.558	15									1.1255	0.266303	33.179	15	1.1338	0.139019	23.558	15
Q7LBC6	Lysine-specific demethylase 3B	KDM3B	4	1	3.7	191.58	4.5335e-12	1.1249	0.58294	13.712	3	1.0098	0.925583	19.528	3									1.1249	0.58294	13.712	3	1.0098	0.925583	19.528	3
P38117-2	Electron transfer flavoprotein subunit beta	ETFB	10	10	26.9	37.434	6.6099e-44	1.1249	0.267903	28.138	10	1.093	0.270368	6.8438	10									1.1249	0.267903	28.138	10	1.093	0.270368	6.8438	10
O00148	ATP-dependent RNA helicase DDX39A;Spliceosome RNA helicase DDX39B	DDX39A;DDX39B;BAT1	5	5	9.6	49.129	2.5916e-33	1.1242	0.269779	7.1452	5	1.0846	0.306401	21.333	5									1.1242	0.269779	7.1452	5	1.0846	0.306401	21.333	5
Q96E29	mTERF domain-containing protein 1, mitochondrial	MTERFD1	8	8	22.1	47.971	2.4632e-21	1.1239	0.419001	31.628	7	1.0185	0.799641	34.342	7									1.1239	0.419001	31.628	7	1.0185	0.799641	34.342	7
Q96EK6	Glucosamine 6-phosphate N-acetyltransferase	GNPNAT1	4	4	27.2	20.749	7.7251e-60	1.1234	0.360206	9.6512	5	1.2683	0.0354016	15.002	5									1.1234	0.360206	9.6512	5	1.2683	0.0354016	15.002	5
F8WA39	Myotubularin-related protein 1	MTMR1	5	5	9.5	75.717	4.0238e-13	1.1223	0.477549	17.106	3	1.0758	0.565599	6.8528	3									1.1223	0.477549	17.106	3	1.0758	0.565599	6.8528	3
I3L1Q2	B-cell CLL/lymphoma 7 protein family member C	BCL7C	4	3	16	32.725	9.332e-79	1.12	0.369561	20.532	6	1.0646	0.511056	17.242	6									1.12	0.369561	20.532	6	1.0646	0.511056	17.242	6
Q9Y4E8	Ubiquitin carboxyl-terminal hydrolase 15;Ubiquitin carboxyl-terminal hydrolase	USP15	31	30	34.9	112.42	1.883e-240	1.1196	0.282364	22.49	38	1.0135	0.745261	21.895	38									1.1196	0.282364	22.49	38	1.0135	0.745261	21.895	38
O96019	Actin-like protein 6A	ACTL6A	10	10	32.4	47.46	3.4182e-112	1.1173	0.217619	27.501	22	1.0145	0.871289	18.853	22									1.1173	0.217619	27.501	22	1.0145	0.871289	18.853	22
O75626	PR domain zinc finger protein 1	PRDM1	3	3	6.1	91.77	2.5988e-16	1.1168	0.492175	11.04	3	0.90488	0.654784	22.086	3									1.1168	0.492175	11.04	3	0.90488	0.654784	22.086	3
Q9P2E3	NFX1-type zinc finger-containing protein 1	ZNFX1	18	18	10.5	220.22	1.0311e-92	1.1168	0.378529	70.438	15	1.009	0.830537	56.544	15									1.1168	0.378529	70.438	15	1.009	0.830537	56.544	15
E9PF32	DENN domain-containing protein 3	DENND3	6	6	5.1	144.32	3.1556e-14	1.1155	0.495677	14.247	4	1.0231	0.784584	23.93	4									1.1155	0.495677	14.247	4	1.0231	0.784584	23.93	4
Q9UGU0	Transcription factor 20	TCF20	6	6	4.3	211.77	5.9266e-39	1.1154	0.604943	21.076	4	1.0662	0.735619	19.206	4									1.1154	0.604943	21.076	4	1.0662	0.735619	19.206	4
Q96T51	RUN and FYVE domain-containing protein 1	RUFY1	6	6	8.8	79.817	7.7889e-20	1.1141	0.443462	32.812	5	0.86676	0.35656	23.737	5									1.1141	0.443462	32.812	5	0.86676	0.35656	23.737	5
O76021	Ribosomal L1 domain-containing protein 1	RSL1D1	12	12	19.6	54.972	2.2131e-55	1.1139	0.386793	21.516	12	0.98779	0.969303	16.772	12									1.1139	0.386793	21.516	12	0.98779	0.969303	16.772	12
A6NC98	Coiled-coil domain-containing protein 88B	CCDC88B	7	7	5	164.81	5.2057e-20	1.1137	0.500556	46.781	6	0.88906	0.58282	42.464	6									1.1137	0.500556	46.781	6	0.88906	0.58282	42.464	6
Q9H6S0	Probable ATP-dependent RNA helicase YTHDC2	YTHDC2	17	17	12.7	160.25	1.1405e-65	1.1132	0.388807	15.191	17	0.89238	0.399447	19.497	17									1.1132	0.388807	15.191	17	0.89238	0.399447	19.497	17
O95239	Chromosome-associated kinesin KIF4A	KIF4A	3	2	3	139.88	5.1165e-06	1.1124	0.612007	94.065	2	0.78272	0.354154	100.78	2									1.1124	0.612007	94.065	2	0.78272	0.354154	100.78	2
Q14247	Src substrate cortactin	CTTN	24	24	46	61.585	3.7995e-278	1.112	0.304137	45.305	29	0.98295	0.992142	36.669	29									1.112	0.304137	45.305	29	0.98295	0.992142	36.669	29
O15226-2	NF-kappa-B-repressing factor	NKRF	14	14	21.3	79.495	9.9914e-45	1.1112	0.394605	33.732	22	1.0007	0.884106	28.445	22									1.1112	0.394605	33.732	22	1.0007	0.884106	28.445	22
Q14331	Protein FRG1;Protein FRG1B	FRG1;FRG1B	6	6	28.3	29.172	4.8489e-23	1.1088	0.457117	24.81	5	0.98231	0.999641	14.257	4									1.1088	0.457117	24.81	5	0.98231	0.999641	14.257	4
Q13546	Receptor-interacting serine/threonine-protein kinase 1	RIPK1	4	4	6.9	75.93	2.103e-09	1.1084	0.458159	20.171	4	0.99898	0.896342	21.312	4									1.1084	0.458159	20.171	4	0.99898	0.896342	21.312	4
P27707	Deoxycytidine kinase	DCK	3	3	10.4	30.518	6.1183e-08	1.107	0.461822	20.79	3	1.0619	0.584344	14.964	3									1.107	0.461822	20.79	3	1.0619	0.584344	14.964	3
Q96EP5	DAZ-associated protein 1	DAZAP1	7	7	25.6	43.383	2.7174e-94	1.1052	0.324674	73.244	8	0.94775	0.770206	14.79	8									1.1052	0.324674	73.244	8	0.94775	0.770206	14.79	8
P35869	Aryl hydrocarbon receptor	AHR	17	17	23.1	96.146	0	1.1052	0.324674	16.838	19	1.0577	0.444695	9.9173	19									1.1052	0.324674	16.838	19	1.0577	0.444695	9.9173	19
Q9GZS3	WD repeat-containing protein 61	WDR61	4	4	14.4	33.58	1.2527e-09	1.1046	0.525727	13.162	3	1.0577	0.63636	3.4759	3									1.1046	0.525727	13.162	3	1.0577	0.63636	3.4759	3
Q9Y4C1	Lysine-specific demethylase 3A	KDM3A	5	5	4.5	147.34	5.1148e-14	1.1042	0.526853	22.378	3	1.1511	0.326969	5.6305	3									1.1042	0.526853	22.378	3	1.1511	0.326969	5.6305	3
Q9NX04	Uncharacterized protein C1orf109	C1orf109	2	2	12.8	23.373	1.8647e-08	1.1037	0.528263	14.887	2	1.0229	0.785485	15.814	2									1.1037	0.528263	14.887	2	1.0229	0.785485	15.814	2
Q5H9U9	Probable ATP-dependent RNA helicase DDX60-like	DDX60L	4	4	2.6	197.67	2.004e-09	1.1037	0.632806	18.249	3	0.98214	0.977912	22.076	3									1.1037	0.632806	18.249	3	0.98214	0.977912	22.076	3
Q92696	Geranylgeranyl transferase type-2 subunit alpha	RABGGTA	3	3	5.6	65.071	1.2716e-07	1.1032	0.634015	5.1102	2	0.93797	0.833719	4.9552	2									1.1032	0.634015	5.1102	2	0.93797	0.833719	4.9552	2
P33908	Mannosyl-oligosaccharide 1,2-alpha-mannosidase IA	MAN1A1	4	4	8	72.968	6.6742e-13	1.1031	0.529958	24.81	3	1.2563	0.132412	22.253	3									1.1031	0.529958	24.81	3	1.2563	0.132412	22.253	3
Q58A45-3			5	1	8	89.404	5.0998e-13	1.103	0.530241	36.267	5	1.6207	0.00243002	58.322	5									1.103	0.530241	36.267	5	1.6207	0.00243002	58.322	5
P20290	Transcription factor BTF3	BTF3	3	3	13.1	22.168	8.4568e-05	1.1029	0.530524	31.444	3	1.3569	0.0492306	11.391	3									1.1029	0.530524	31.444	3	1.3569	0.0492306	11.391	3
J3KQJ6	Myeloid differentiation primary response protein MyD88	MYD88	3	3	13.2	35.444	7.8386e-20	1.1028	0.530807	11.661	2	1.0511	0.663375	5.2545	2									1.1028	0.530807	11.661	2	1.0511	0.663375	5.2545	2
B0QY89	Eukaryotic translation initiation factor 3 subunit L	EIF3EIP;EIF3L	19	19	30.5	70.901	5.6006e-219	1.1027	0.33248	18.994	32	1.1342	0.138052	16.989	32									1.1027	0.33248	18.994	32	1.1342	0.138052	16.989	32
Q9P2R6	Arginine-glutamic acid dipeptide repeats protein	RERE	10	10	6.7	172.42	3.4084e-68	1.1022	0.47454	22.418	13	0.97092	0.931206	36.259	13									1.1022	0.47454	22.418	13	0.97092	0.931206	36.259	13
P40692	DNA mismatch repair protein Mlh1	MLH1	3	3	3.6	84.6	4.6715e-07	1.1021	0.421777	20.49	2	1.0259	0.725399	7.2514	2									1.1021	0.421777	20.49	2	1.0259	0.725399	7.2514	2
Q969Z0	Protein TBRG4	TBRG4	2	2	3.5	70.737	7.9331e-09	1.1016	0.534212	7.3597	2	1.2422	0.150725	9.4496	2									1.1016	0.534212	7.3597	2	1.2422	0.150725	9.4496	2
Q9H0J9	Poly [ADP-ribose] polymerase 12	PARP12	14	10	23.8	79.063	4.1781e-52	1.0995	0.342673	49.773	17	1.0662	0.397174	27.684	17									1.0995	0.342673	49.773	17	1.0662	0.397174	27.684	17
Q9NXW9	Probable alpha-ketoglutarate-dependent dioxygenase ABH4	ALKBH4	4	4	14.2	33.837	2.447e-12	1.0993	0.540779	22.037	3	1.0927	0.504124	3.8797	3									1.0993	0.540779	22.037	3	1.0927	0.504124	3.8797	3
Q6PJG2	Uncharacterized protein C14orf43	C14orf43	14	14	16.5	114.99	8.933e-67	1.0983	0.433509	45.555	14	0.92745	0.611811	36.224	14									1.0983	0.433509	45.555	14	0.92745	0.611811	36.224	14
Q9NTZ6	RNA-binding protein 12	RBM12	3	3	3.5	97.394	2.5052e-10	1.0978	0.647175	44.943	2	1.1097	0.604891	4.0682	2									1.0978	0.647175	44.943	2	1.1097	0.604891	4.0682	2
P62633-6	Cellular nucleic acid-binding protein	CNBP	3	3	17.9	19.691	9.7271e-19	1.0962	0.440091	8.5287	5	1.114	0.302094	2.8254	5									1.0962	0.440091	8.5287	5	1.114	0.302094	2.8254	5
Q8IY37	Probable ATP-dependent RNA helicase DHX37	DHX37	6	6	6.5	129.54	3.5678e-60	1.0953	0.442933	42.09	10	0.87141	0.29402	28.083	10									1.0953	0.442933	42.09	10	0.87141	0.29402	28.083	10
Q99471	Prefoldin subunit 5	PFDN5	4	4	31.2	17.328	6.5323e-09	1.0949	0.553492	23.945	2	1.1468	0.338167	17.716	2									1.0949	0.553492	23.945	2	1.1468	0.338167	17.716	2
Q53GT1	Kelch-like protein 22	KLHL22	7	7	12.1	71.666	2.5163e-25	1.0947	0.494906	18.638	9	1.0696	0.549958	28.147	9									1.0947	0.494906	18.638	9	1.0696	0.549958	28.147	9
Q9BYD3	39S ribosomal protein L4, mitochondrial	MRPL4	9	9	45.7	34.919	6.3846e-205	1.0947	0.35839	29.969	15	1.0855	0.302381	43.329	15									1.0947	0.35839	29.969	15	1.0855	0.302381	43.329	15
P29083	General transcription factor IIE subunit 1	GTF2E1	6	6	13.9	49.452	1.7242e-25	1.0945	0.359057	26.58	5	1.0318	0.690163	18.909	5									1.0945	0.359057	26.58	5	1.0318	0.690163	18.909	5
Q00534	Cyclin-dependent kinase 6	CDK6	3	2	11.3	36.938	1.079e-17	1.0943	0.655798	22.988	2	1.6096	0.00278329	37.912	2									1.0943	0.655798	22.988	2	1.6096	0.00278329	37.912	2
P55212	Caspase-6;Caspase-6 subunit p18;Caspase-6 subunit p11	CASP6	2	2	10.6	33.31	5.2092e-12	1.0941	0.496561	7.1761	4	1.0129	0.829715	6.3978	4									1.0941	0.496561	7.1761	4	1.0129	0.829715	6.3978	4
Q9BQC6	Ribosomal protein 63, mitochondrial	MRP63	3	3	26.5	12.266	1.7873e-08	1.0936	0.497944	4.5927	3	0.94311	0.763936	6.2886	3									1.0936	0.497944	4.5927	3	0.94311	0.763936	6.2886	3
Q8N1F7	Nuclear pore complex protein Nup93	NUP93	4	4	5.1	93.487	1.5439e-09	1.0933	0.558164	6.4742	4	1.1141	0.432852	22.142	4									1.0933	0.558164	6.4742	4	1.1141	0.432852	22.142	4
Q5VUA4	Zinc finger protein 318	ZNF318	2	2	0.9	251.11	5.051e-05	1.0927	0.500439	3.2588	2	1.1126	0.381682	1.4926	2									1.0927	0.500439	3.2588	2	1.1126	0.381682	1.4926	2
Q96PZ0	Pseudouridylate synthase 7 homolog	PUS7	5	5	8.9	75.035	1.0126e-15	1.0898	0.508537	39.757	6	1.0564	0.641631	42.121	6									1.0898	0.508537	39.757	6	1.0564	0.641631	42.121	6
Q14152	Eukaryotic translation initiation factor 3 subunit A	EIF3A	43	43	34.2	166.57	3.9947e-175	1.0887	0.345908	30.56	78	1.0791	0.284107	33.914	78									1.0887	0.345908	30.56	78	1.0791	0.284107	33.914	78
Q96PU4	E3 ubiquitin-protein ligase UHRF2	UHRF2	2	2	3.1	89.984	4.6918e-08	1.0885	0.572336	5.8119	2	0.94073	0.824228	13.492	2									1.0885	0.572336	5.8119	2	0.94073	0.824228	13.492	2
Q92905	COP9 signalosome complex subunit 5	COPS5	3	3	7.5	37.578	5.2841e-06	1.0879	0.671758	13.511	2	1.0972	0.640881	9.5463	2									1.0879	0.671758	13.511	2	1.0972	0.640881	9.5463	2
Q9Y676	28S ribosomal protein S18b, mitochondrial	MRPS18B	10	10	43	29.395	3.0712e-104	1.0877	0.382241	13.193	8	1.0618	0.421332	12.233	8									1.0877	0.382241	13.193	8	1.0618	0.421332	12.233	8
Q9UGR2	Zinc finger CCCH domain-containing protein 7B	ZC3H7B	3	3	3.6	111.58	3.9394e-10	1.0874	0.575616	7.4591	3	0.93281	0.786334	25.604	3									1.0874	0.575616	7.4591	3	0.93281	0.786334	25.604	3
Q15020	Squamous cell carcinoma antigen recognized by T-cells 3	SART3	20	20	21.5	109.93	1.4837e-84	1.0864	0.386793	55.139	18	0.93322	0.675075	19.441	18									1.0864	0.386793	55.139	18	0.93322	0.675075	19.441	18
Q96TA2	ATP-dependent zinc metalloprotease YME1L1	YME1L1	9	9	14.1	86.454	7.1133e-101	1.0857	0.520141	15.971	9	1.0508	0.636065	33.01	9									1.0857	0.520141	15.971	9	1.0508	0.636065	33.01	9
Q9BYG3	MKI67 FHA domain-interacting nucleolar phosphoprotein	MKI67IP	8	8	29	34.222	3.781e-90	1.0844	0.47837	22.091	11	0.99394	0.928475	21.062	11									1.0844	0.47837	22.091	11	0.99394	0.928475	21.062	11
Q9UGI8	Testin	TES	2	2	5.2	47.996	1.7144e-08	1.0838	0.396012	10.801	2	1.1782	0.134942	35.079	2									1.0838	0.396012	10.801	2	1.1782	0.134942	35.079	2
F8VWT9	Probable E3 ubiquitin-protein ligase C12orf51	C12orf51	8	3	2	468.65	4.9128e-19	1.0819	0.5922	69.884	7	1.0896	0.515061	47.924	7									1.0819	0.5922	69.884	7	1.0896	0.515061	47.924	7
D6R968	NEDD4-binding protein 2-like 2	N4BP2L2	8	6	11.6	82.367	2.7238e-34	1.0816	0.487777	19.656	8	0.97996	0.977107	23.513	8									1.0816	0.487777	19.656	8	0.97996	0.977107	23.513	8
P50579	Methionine aminopeptidase 2;Methionine aminopeptidase	METAP2	2	2	4.2	52.891	1.357e-08	1.0806	0.596165	15.835	3	0.91611	0.707144	15.021	3									1.0806	0.596165	15.835	3	0.91611	0.707144	15.021	3
Q5VZE5	N-alpha-acetyltransferase 35, NatC auxiliary subunit	NAA35	6	6	9	83.638	1.121e-12	1.0799	0.536862	18.138	4	0.9899	0.957206	13.352	4									1.0799	0.536862	18.138	4	0.9899	0.957206	13.352	4
G3V1L9	Tight junction protein ZO-1	TJP1	2	2	1.3	197.46	1.1092e-08	1.0796	0.692821	4.2045	2	1.1836	0.419592	8.2401	2									1.0796	0.692821	4.2045	2	1.1836	0.419592	8.2401	2
O00116	Alkyldihydroxyacetonephosphate synthase, peroxisomal	AGPS	11	11	23.3	72.911	6.2716e-91	1.0782	0.541831	34.249	12	1.0494	0.642763	19.594	12									1.0782	0.541831	34.249	12	1.0494	0.642763	19.594	12
O60502	Bifunctional protein NCOAT;Protein O-GlcNAcase;Histone acetyltransferase	MGEA5	4	4	4.3	102.91	4.5779e-09	1.0781	0.603835	28.252	3	1.06	0.627094	5.2476	3									1.0781	0.603835	28.252	3	1.06	0.627094	5.2476	3
Q9H9J2	39S ribosomal protein L44, mitochondrial	MRPL44	11	11	28.6	37.535	2.2793e-67	1.078	0.417132	22.11	14	1.0388	0.562796	24.968	14									1.078	0.417132	22.11	14	1.0388	0.562796	24.968	14
Q4U2R6	39S ribosomal protein L51, mitochondrial	MRPL51	3	3	21.1	15.095	3.1677e-08	1.0773	0.544474	2.4134	3	1.0355	0.71128	16.888	3									1.0773	0.544474	2.4134	3	1.0355	0.71128	16.888	3
Q8N1G2	Cap-specific mRNA (nucleoside-2-O-)-methyltransferase 1	FTSJD2	11	11	11.1	95.32	2.2634e-19	1.0772	0.544768	12.657	10	1.0856	0.482577	24.288	10									1.0772	0.544768	12.657	10	1.0856	0.482577	24.288	10
O14497	AT-rich interactive domain-containing protein 1A	ARID1A	71	68	42.9	242.04	0	1.0771	0.410724	25.274	177	1.0174	0.838308	26.639	177									1.0771	0.410724	25.274	177	1.0174	0.838308	26.639	177
Q9BYJ9	YTH domain family protein 1	YTHDF1	25	17	45.3	60.873	0	1.0769	0.411907	15.36	42	1.0073	0.954442	13.76	42									1.0769	0.411907	15.36	42	1.0073	0.954442	13.76	42
Q13951-2	Core-binding factor subunit beta	CBFB	5	5	26.2	21.991	1.6334e-32	1.0767	0.504535	15.252	6	1.0048	0.857507	37.739	6									1.0767	0.504535	15.252	6	1.0048	0.857507	37.739	6
Q69YN2	CWF19-like protein 1	CWF19L1	5	5	8	60.618	2.8068e-09	1.0766	0.546536	11.978	6	1.1821	0.193395	18.707	6									1.0766	0.546536	11.978	6	1.1821	0.193395	18.707	6
P42696	RNA-binding protein 34	RBM34	9	9	20	48.564	4.4039e-35	1.0749	0.510787	10.145	13	0.99222	0.939854	19.594	13									1.0749	0.510787	10.145	13	0.99222	0.939854	19.594	13
Q96EL2	28S ribosomal protein S24, mitochondrial	MRPS24	4	4	29.3	19.015	3.3661e-18	1.0744	0.553049	10.239	4	0.91108	0.579074	14.206	4									1.0744	0.553049	10.239	4	0.91108	0.579074	14.206	4
Q8WWW0	Ras association domain-containing protein 5	RASSF5	3	3	9.1	47.09	1.3364e-28	1.0741	0.616237	26.784	2	0.95895	0.911603	3.8877	2									1.0741	0.616237	26.784	2	0.95895	0.911603	3.8877	2
G3V0I6	OTU domain-containing protein 4	OTUD4	7	7	8	124.04	1.4384e-52	1.0738	0.514632	18.984	11	0.96865	0.896869	19.385	11									1.0738	0.514632	18.984	11	0.96865	0.896869	19.385	11
Q8N394	Transmembrane and TPR repeat-containing protein 2	TMTC2	2	2	2.8	94.129	0.00088229	1.0733	0.516386	7.6092	2	1.1918	0.111898	16.763	2									1.0733	0.516386	7.6092	2	1.1918	0.111898	16.763	2
Q15633	RISC-loading complex subunit TARBP2	TARBP2	3	3	13.1	39.039	1.2165e-19	1.0733	0.618737	16.606	2	0.99847	0.898765	23.951	2									1.0733	0.618737	16.606	2	0.99847	0.898765	23.951	2
Q04446	1,4-alpha-glucan-branching enzyme	GBE1	5	5	7.5	80.473	4.2483e-11	1.0732	0.556623	24.231	4	0.81455	0.167771	32.937	4									1.0732	0.556623	24.231	4	0.81455	0.167771	32.937	4
J3KQY1	39S ribosomal protein L22, mitochondrial	MRPL22	8	8	34.9	26.475	1.1428e-45	1.0727	0.437104	90.18	9	1.0436	0.622304	30.3	9									1.0727	0.437104	90.18	9	1.0436	0.622304	30.3	9
Q8WX93	Palladin	PALLD	3	3	3.2	150.56	5.0499e-21	1.0725	0.558716	9.1096	3	0.94102	0.751507	18.725	3									1.0725	0.558716	9.1096	3	0.94102	0.751507	18.725	3
P49406	39S ribosomal protein L19, mitochondrial	MRPL19	8	8	28.1	33.535	2.4439e-26	1.0721	0.439406	18.005	10	1.0288	0.63185	11.703	10									1.0721	0.439406	18.005	10	1.0288	0.63185	11.703	10
P0C2W1	F-box/SPRY domain-containing protein 1	FBXO45	4	4	13.6	30.632	9.9932e-08	1.0717	0.561113	48.002	3	0.92073	0.633251	85.549	3									1.0717	0.561113	48.002	3	0.92073	0.633251	85.549	3
P09661	U2 small nuclear ribonucleoprotein A	SNRPA1	7	7	27.5	28.415	7.2729e-27	1.0716	0.522379	24.075	7	1.1481	0.200169	19.5	7									1.0716	0.522379	24.075	7	1.1481	0.200169	19.5	7
Q14671	Pumilio homolog 1	PUM1	26	1	23.4	126.47	1.9041e-189	1.0715	0.624383	10.385	5	0.97751	1	9.0315	5									1.0715	0.624383	10.385	5	0.97751	1	9.0315	5
Q5VU43-2	Myomegalin	PDE4DIP	3	3	2.9	128.46	3.3926e-07	1.0708	0.626587	7.1714	3	1.0224	0.787741	6.3578	3									1.0708	0.626587	7.1714	3	1.0224	0.787741	6.3578	3
Q9P032	NADH dehydrogenase [ubiquinone] 1 alpha subcomplex assembly factor 4	NDUFAF4	5	5	26.9	20.266	5.2467e-50	1.0702	0.527348	75.009	4	0.91359	0.593009	9.6962	4									1.0702	0.527348	75.009	4	0.91359	0.593009	9.6962	4
P61978-3		HNRNPK	28	1	64.1	48.562	0	1.0697	0.448694	5.2005	6	0.85981	0.274336	16.076	6									1.0697	0.448694	5.2005	6	0.85981	0.274336	16.076	6
Q9BVQ7	Spermatogenesis-associated protein 5-like protein 1	SPATA5L1	15	15	23.6	80.709	1.4078e-127	1.0697	0.448694	43.016	21	1.0467	0.511388	54.608	21									1.0697	0.448694	43.016	21	1.0467	0.511388	54.608	21
Q9Y333	U6 snRNA-associated Sm-like protein LSm2	LSM2	4	4	47.4	10.834	6.4833e-51	1.0691	0.568951	8.4452	4	1.0162	0.811939	27.732	4									1.0691	0.568951	8.4452	4	1.0162	0.811939	27.732	4
P61289-2	Proteasome activator complex subunit 3	PSME3	6	6	25.1	30.886	1.6776e-36	1.0689	0.53199	138.97	6	1.1485	0.272219	40.417	6									1.0689	0.53199	138.97	6	1.1485	0.272219	40.417	6
Q14376	UDP-glucose 4-epimerase	GALE	5	5	19.8	38.281	2.1617e-17	1.0683	0.571377	2.4794	2	1.9647	1.1116e-06	83.253	2									1.0683	0.571377	2.4794	2	1.9647	1.1116e-06	83.253	2
Q5ST30-4	Valine--tRNA ligase, mitochondrial	VARS2	9	9	9.1	121.54	5.811e-25	1.0682	0.571681	9.5624	6	1.0123	0.832963	48.83	6									1.0682	0.571681	9.5624	6	1.0123	0.832963	48.83	6
[truncated: 797 more rows]
