# Supplementary material for: Data on interleukin (IL)-2- and IL-15-dependent changes in IL-2Rβ and IL-2Rγ complexes
Source: Data Brief. 2017 Mar 2;11:499–506. doi: 10.1016/j.dib.2017.02.030 (PMC5345956; doi:10.1016/j.dib.2017.02.030)
Supplement: Supplementary file 3 — Supplementary material [file mmc3.xlsx]

## Sheet: All quantified proteins
Table S2. List of all quantified proteins in the IL-2Rγ immunoprecipitations performed.
The 7 and 8 proteins that were significantly enriched upon IL-2 and IL-15 stimulation respectively (treatment/Ctr ratio > 2 and Significance B p-value<0.001) are coloured in pink.
The proteins highlighted in light grey were detected only in one out of the two replicas performed
								Combined values								Replica 1								Replica 2
Uniprot ID	Protein Names	Gene Names	Peptides (seq)	Unique Peptides (seq)	Sequence Coverage [%]	Mol. Weight [kDa]	PEP	IL-2/Ctr ratio	IL-2/Ctr Sign.B	IL-2/Ctr Variability [%]	IL-2/Ctr Ratio Count	IL-15/Ctr ratio	IL-15/Ctr Sign.B	IL-15/Ctr Variability [%]	IL-15/Ctr Ratio Count	IL-2/Ctr ratio	IL-2/Ctr Sign.B	IL-2/Ctr Variability [%]	IL-2/Ctr Ratio Count	IL-15/Ctr ratio	IL-15/Ctr Sign.B	IL-15/Ctr Variability [%]	IL-15/Ctr Ratio Count	IL-2/Ctr ratio	IL-2/Ctr Sign.B	IL-2/Ctr Variability [%]	IL-2/Ctr Ratio Count	IL-15/Ctr ratio	IL-15/Ctr Sign.B	IL-15/Ctr Variability [%]	IL-15/Ctr Ratio Count
P29353-6	SHC-transforming protein 1	SHC1	12	12	28.8	62.892	1.4762e-87	10.247	7.79754e-148	151.16	10	7.4188	3.24475e-170	147.65	10	3.9093	2.60609e-48	92.235	4	3.1468	7.28852e-58	85.526	4	18.564	7.86482e-84	127.99	6	13.808	2.61552e-57	131.45	6
P14784	Interleukin-2 receptor subunit beta	IL2RB	19	19	46.1	61.116	0	6.6637	2.61489e-135	58.185	214	5.9089	4.37212e-261	62.17	214	7.2913	6.0218e-108	61.074	139	6.7305	8.03716e-298	62.677	139	5.5132	1.04529e-62	47.044	75	4.5541	1.83655e-48	52.417	75
P23458	Tyrosine-protein kinase JAK1	JAK1	54	51	46	133.28	0	5.3491	2.95383e-106	58.52	163	4.8035	2.06347e-204	58.196	163	5.0319	4.40845e-72	46.729	98	5.0361	1.24735e-214	45.292	98	5.7192	2.43078e-65	72.781	65	4.6258	2.04407e-49	73.242	65
Q9H706	Protein FAM59A	FAM59A	18	18	23.6	97.185	1.035e-69	4.5288	1.44728e-34	121.03	20	3.7164	8.41343e-42	120.47	20	3.9024	2.30452e-22	84.306	15	3.1481	1.41338e-42	84.559	15	27.908	2.64488e-108	158.26	5	24.745	1.06476e-84	160.3	5
Q07890	Son of sevenless homolog 2	SOS2	48	38	36.3	152.98	0	2.9314	1.16646e-32	32.085	51	2.6883	1.56381e-42	30.085	51	2.8844	1.03903e-29	23.296	40	2.5755	8.77589e-40	20.508	40	3.7594	1.52925e-18	53.105	11	3.3574	1.84724e-13	52.296	11
P62993	Growth factor receptor-bound protein 2	GRB2	17	17	65.4	25.206	1.8657e-152	2.7027	1.21306e-38	44.859	45	2.423	9.70237e-67	47.196	45	2.6761	6.87768e-28	36.751	30	2.2171	2.21843e-53	42.234	30	3.4896	1.60833e-34	58.467	15	2.6006	1.43529e-20	57.307	15
P52333	Tyrosine-protein kinase JAK3	JAK3	52	50	50.8	125.1	0	2.2785	4.44792e-27	52.946	190	1.7963	2.00148e-30	50.577	190	2.6671	1.03836e-27	30.126	82	2.2972	4.30227e-58	29.913	82	2.0034	7.81048e-12	60.136	108	1.5289	2.20286e-05	54.019	108
Q13261	Interleukin-15 receptor subunit alpha;Soluble interleukin-15 receptor subunit alpha	IL15RA	6	6	25.1	28.233	4.9121e-154	0.81986	0.0810507	56.952	8	2.1442	6.33075e-15	73.106	8	0.51717	1.56147e-07	68.579	5	2.1017	1.973e-14	89.832	5	0.8662	0.461098	7.8846	3	2.2921	4.67629e-07	30.224	3
P01589	Interleukin-2 receptor subunit alpha	IL2RA	2	2	7.4	30.819	9.2137e-13	1.4776	2.21793e-05	16.976	9	0.97959	0.615897	23.322	9	1.2664	0.0312157	16.474	6	1.0399	0.792931	14.214	6	1.6164	0.00147837	13.014	3	0.71655	0.144202	33.472	3
Q07889	Son of sevenless homolog 1	SOS1	72	62	54	152.46	0	1.7928	1.95936e-14	56.683	158	1.8764	8.14237e-35	48.554	158	1.71	2.28198e-09	57.892	111	1.8246	3.79207e-31	51.17	111	2.3816	1.48527e-17	43.731	47	1.9844	1.76156e-11	41.746	47
P08243	Asparagine synthetase [glutamine-hydrolyzing];Asparagine synthetase	ASNS	15	15	31.7	64.369	4.2138e-62	1.6465	4.98461e-08	33.418	19	0.98139	0.638902	54.095	19	1.6468	2.72269e-08	35.295	17	0.98139	0.697336	32.322	17	1.5231	0.0912709	11.021	2	2.0708	9.78197e-06	151.57	2
O95816	BAG family molecular chaperone regulator 2	BAG2	5	5	21.8	23.772	3.265e-18	1.156	0.289546	54.375	5	1.7803	4.81944e-09	62.537	5	2.0246	1.6882e-05	79.248	2	1.2431	0.0328188	68.663	2	0.97774	0.901952	20.891	3	1.7803	0.000459864	73.746	3
O00442-2	RNA 3-terminal phosphate cyclase	RTCD1	3	3	9.2	40.709	8.7296e-08	1.6312	0.00010263	64.362	4	1.0143	0.983611	6.0345	4	2.5374	4.44238e-11	70.32	3	0.99327	0.849183	6.8943	3	1.0486	0.93969	NaN	1	1.0358	0.996515	NaN	1
Q8TEM1	Nuclear pore membrane glycoprotein 210	NUP210	19	19	9.9	205.11	1.174e-48	1.6243	0.000118354	31.664	21	1.0924	0.454131	39.749	21	1.6757	1.02499e-06	24.584	18	1.0943	0.378872	27.975	18	0.86846	0.490336	38.058	3	0.58299	0.0226099	94.573	3
Q06124-2	Tyrosine-protein phosphatase non-receptor type 11	PTPN11	24	1	34.9	68.01	1.0864e-139	1.4717	2.70465e-05	50.971	43	1.3294	0.000114132	44.074	43	1.3126	0.00487699	34.578	38	1.2365	0.00484799	37.786	38	4.294	4.00489e-22	36.243	5	3.1403	3.57467e-12	22.23	5
P12004	Proliferating cell nuclear antigen	PCNA	10	10	41.8	28.768	2.3414e-76	1.4692	2.94086e-05	12.996	20	1.0906	0.271334	22.197	20	1.4864	3.20491e-05	13.211	18	1.0906	0.29821	22.325	18	1.3684	0.0382522	10.95	2	0.99845	0.99258	25.842	2
E7EWZ9	Glia maturation factor beta	GMFB	4	3	28.1	18.053	5.5303e-11	1.3729	0.0135138	20.552	3	1.9689	4.99491e-12	117.41	3	1.23	0.190812	15.542	2	3.0903	1.22469e-31	161.92	2	1.6617	0.0389154	NaN	1	1.9689	0.00362611	NaN	1
P20700	Lamin-B1	LMNB1	12	11	21.2	66.408	6.8467e-41	1.3674	0.0148096	20.863	16	1.3406	0.00387129	50.101	16	1.3935	0.00201867	20.193	14	1.4025	0.000102389	46.682	14	1.141	0.659516	23.463	2	0.85478	0.447607	55.69	2
P42574	Caspase-3;Caspase-3 subunit p17;Caspase-3 subunit p12	CASP3	8	8	34.3	31.608	6.3845e-44	1.3609	0.016489	33.582	11	1.1726	0.136481	26.999	11	1.4302	0.000834438	34.995	10	1.1405	0.167362	28.029	10	1.0971	0.78636	NaN	1	1.2663	0.361247	NaN	1
P30533	Alpha-2-macroglobulin receptor-associated protein	LRPAP1	16	16	44.3	41.465	6.9153e-70	1.3598	0.00092357	29.732	19	0.98704	0.713025	26.612	19	1.4544	8.73522e-05	24.427	12	1.1832	0.0282739	21.564	12	1.1614	0.325958	32.488	7	0.89347	0.607948	16.166	7
P33993	DNA replication licensing factor MCM7	MCM7	34	34	48.1	81.307	8.3013e-302	1.3554	6.07849e-05	24.719	67	1.108	0.0349178	26.945	67	1.3723	0.000408273	21.852	54	1.1083	0.0508628	29.045	54	1.0877	0.375664	33.428	13	1.0321	0.614094	15.421	13
O95347	Structural maintenance of chromosomes protein 2	SMC2	21	21	18.6	135.65	1.099e-77	1.7027	2.27285e-05	20.335	25	1.1414	0.227371	16.146	25	1.709	3.79885e-07	15.136	24	1.1291	0.208002	16.493	24	0.85251	0.444536	NaN	1	1.1439	0.650344	NaN	1
P33992	DNA replication licensing factor MCM5	MCM5	31	31	42.2	82.285	4.1219e-155	1.352	6.97835e-05	35.315	37	1.1002	0.221674	65.621	37	1.3422	0.00100709	35.712	36	1.1049	0.0583399	66.248	36	1.6192	0.0508051	NaN	1	0.84811	0.429214	NaN	1
Q9NXS2	Glutaminyl-peptide cyclotransferase-like protein	QPCTL	3	3	7.9	42.924	3.6573e-08	1.3498	0.0197683	21.231	5	1.0388	0.823767	13.589	5	1.4225	0.0178627	19.225	4	0.96948	0.683911	15.411	4	1.0515	0.9302	NaN	1	1.0437	0.969107	NaN	1
P27986-4	Phosphatidylinositol 3-kinase regulatory subunit alpha	PIK3R1	27	23	31.4	84.473	1.7468e-131	1.3444	0.00144512	62.2	36	1.4261	1.32079e-06	83.58	36	1.3429	0.000986579	57.532	33	1.4256	1.36064e-06	55.498	33	2.1349	4.96644e-07	120.84	3	2.0356	1.57649e-05	246.46	3
Q14566	DNA replication licensing factor MCM6	MCM6	37	37	46.3	92.888	0	1.3437	9.74719e-05	32.29	55	1.0694	0.40851	24.657	55	1.3565	0.000658844	32.1	51	1.0666	0.226304	24.676	51	1.2607	0.383386	39.726	4	1.2432	0.406689	20.35	4
C9JIU8	Ribonuclease T2	RNASET2	2	2	8.5	35.335	2.4813e-07	1.5838	0.00027016	66.11	4	0.9117	0.380882	19.496	4	2.0265	1.56894e-11	33.118	3	0.92106	0.22539	13.334	3	0.53847	0.0088423	NaN	1	0.71237	0.137924	NaN	1
Q16891	Mitochondrial inner membrane protein	IMMT	17	17	25.1	83.677	1.827e-67	1.3419	0.0224564	19.334	23	1.392	0.00103181	27.762	23	1.3621	0.00416876	19.28	21	1.4319	3.53283e-05	24.392	21	1.1198	0.719193	16.299	2	0.81475	0.342117	28.146	2
Q06210	Glucosamine--fructose-6-phosphate aminotransferase [isomerizing] 1	GFPT1	25	25	43.9	78.806	4.2291e-206	1.3371	0.00178042	37.016	33	1.0512	0.556947	32.963	33	1.3397	0.00108368	37.443	32	1.052	0.345672	33.489	32	0.98591	0.858676	NaN	1	0.99456	0.874772	NaN	1
A8MXP9	Matrin-3	MATR3	24	24	31.8	99.966	8.8815e-247	1.3345	0.00191669	22.603	39	1.2503	0.00266638	29.231	39	1.3649	0.00120733	19.07	28	1.3227	0.000162877	18.056	28	1.1471	0.36814	28.043	11	1.083	0.630051	39.553	11
P01889	HLA class I histocompatibility antigen, B-7 alpha chain;HLA class I histocompatibility antigen, B-14 alpha chain	HLA-B	20	0	47.2	40.46	0	1.3173	0.00309839	17.836	13	1.023	0.8348	15.786	13	1.3173	0.00432185	18.096	11	1.023	0.892759	17.219	11	1.2476	0.144833	22.977	2	1.0116	0.946526	3.3283	2
P33991	DNA replication licensing factor MCM4	MCM4	30	30	33	96.557	1.6224e-252	1.3068	0.00412648	41.736	55	1.067	0.426486	47.828	55	1.3068	0.0056539	43.882	47	1.0535	0.581955	48.522	47	1.2843	0.0988054	27.611	8	1.207	0.25403	38.985	8
P60981	Destrin	DSTN	7	5	40.6	18.506	5.862e-17	1.2989	0.0438677	12.83	4	1.2341	0.0430415	19.148	4	1.3466	0.048998	5.6252	3	1.3031	0.00854828	8.8699	3	1.048	0.941658	NaN	1	0.90153	0.583812	NaN	1
P22102	Trifunctional purine biosynthetic protein adenosine-3;Phosphoribosylamine--glycine ligase;Phosphoribosylformylglycinamidine cyclo-ligase;Phosphoribosylglycinamide formyltransferase	GART	24	24	25	107.77	2.414e-108	1.2931	0.00595054	31.47	47	1.0806	0.331217	23.802	47	1.2991	0.00686418	32.839	42	1.0781	0.380402	24.85	42	1.2297	0.444814	10.722	5	1.1848	0.540438	12.379	5
P25205	DNA replication licensing factor MCM3	MCM3	42	42	53.5	90.98	0	1.2927	0.000692025	25.163	76	1.1422	0.00697837	17.58	76	1.2986	0.00347747	26.357	65	1.1344	0.0162432	17.813	65	1.2869	0.0960902	17.221	11	1.1884	0.295463	16.915	11
Q13283	Ras GTPase-activating protein-binding protein 1	G3BP1	7	7	20	52.164	1.6147e-27	1.2883	0.0514001	28.103	8	1.235	0.0422625	38.138	8	1.271	0.0285469	29.859	7	1.2721	0.00686916	40.989	7	1.3058	0.306043	NaN	1	1.199	0.505393	NaN	1
Q92835	Phosphatidylinositol 3,4,5-trisphosphate 5-phosphatase 1	INPP5D	9	7	8.9	133.29	1.9638e-52	1.2877	0.051859	73.986	7	1.3954	0.000942317	64.349	7	1.2877	0.142349	76.043	5	1.3954	0.0232261	62.588	5	1.3905	0.195273	83.042	2	0.97335	0.807807	95.774	2
O14602	Eukaryotic translation initiation factor 1A, Y-chromosomal;Eukaryotic translation initiation factor 1A, X-chromosomal	EIF1AY;EIF1AX	5	5	26.4	16.442	9.3769e-15	1.2837	0.0550126	15.409	7	1.1822	0.115431	39.703	7	1.0959	0.648033	11.832	2	1.4774	0.00750908	39.493	2	1.2863	0.337789	15.758	5	1.1822	0.54703	44.28	5
O15357	Phosphatidylinositol 3,4,5-trisphosphate 5-phosphatase 2	INPPL1	19	17	16.9	138.6	1.8312e-115	1.2822	0.00791091	25.3	33	1.1493	0.067198	31.597	33	1.1755	0.10453	24.915	28	1.1004	0.243265	29.551	28	1.4269	0.0187579	11.852	5	1.8157	0.000291438	17.608	5
B4E2P2	Translocon-associated protein subunit gamma	SSR3	3	3	8.1	22.61	8.4924e-08	1.2796	0.0584202	13.941	7	1.1347	0.251951	15.437	7	1.1889	0.333602	7.2181	3	1.1317	0.251077	20.488	3	1.3961	0.18935	15.897	4	1.2382	0.417072	13.548	4
Q9GZT3	SRA stem-loop-interacting RNA-binding protein, mitochondrial	SLIRP	5	5	48.6	12.349	9.9125e-28	1.2734	0.0639279	6.2022	6	0.97319	0.724431	10.174	6	1.2734	0.118514	3.5568	4	0.97161	0.698393	7.9013	4	1.2414	0.420814	12.233	2	1.06	0.913355	16.264	2
Q9UHV9	Prefoldin subunit 2	PFDN2	3	3	22.7	16.648	2.5939e-45	1.2574	0.0803008	18.852	7	0.98981	0.828471	15.992	7	1.359	0.0418057	12.739	4	1.0792	0.516594	10.203	4	0.95915	0.772526	19.054	3	0.86357	0.47229	10.17	3
O95166	Gamma-aminobutyric acid receptor-associated protein	GABARAP	3	2	21.4	13.918	1.6175e-09	1.2536	0.0846878	16.577	5	1.1538	0.186804	13.75	5	1.3063	0.11948	NaN	1	1.0144	0.987754	NaN	1	1.1166	0.470974	17.893	4	1.1617	0.363836	13.487	4
Q9UJV9	Probable ATP-dependent RNA helicase DDX41	DDX41	25	25	38.3	69.837	8.027e-180	1.2503	0.00309379	45.807	37	1.1143	0.161664	26.453	37	0.80776	0.00980886	94.959	8	0.9436	0.273611	24.537	8	1.2705	0.0163605	19.478	29	1.1295	0.173098	25.958	29
P48651	Phosphatidylserine synthase 1	PTDSS1	4	4	8.9	55.527	7.9062e-08	1.2423	0.0989794	39.314	3	1.4144	0.000563584	30.125	3	1.562	0.00742552	32.39	2	1.5613	0.00218498	13.976	2	0.89809	0.579284	NaN	1	0.95374	0.745842	NaN	1
Q9BZZ5	Apoptosis inhibitor 5	API5	8	8	17.2	59.004	8.5349e-125	1.242	0.0993855	20.058	8	1.1544	0.184997	34.195	8	1.301	0.0156357	21.664	7	1.122	0.236932	36.407	7	1.1858	0.543849	NaN	1	1.2547	0.38355	NaN	1
O75976	Carboxypeptidase D	CPD	60	60	43.6	152.93	0	1.2406	0.00427935	19.104	171	1.0077	0.785444	19.7	171	1.237	0.0171866	19.18	169	1.0076	0.914051	19.294	169	1.3477	0.246033	4.9677	2	1.4072	0.1645	31.13	2
P08670	Vimentin	VIM	24	21	53.4	53.651	0	1.233	0.00549057	17.429	35	1.1646	0.00211286	20.005	35	1.2707	0.00734028	16.373	32	1.1852	0.00114688	16.792	32	1.0149	0.931206	7.3776	3	0.75729	0.20666	24.597	3
Q10472	Polypeptide N-acetylgalactosaminyltransferase 1;Polypeptide N-acetylgalactosaminyltransferase 1 soluble form	GALNT1	7	7	14.5	64.218	6.4172e-29	1.2321	0.113608	18.746	8	0.98684	0.809728	30.439	8	1.245	0.162543	20.202	7	0.99378	0.852784	21.759	7	1.2194	0.466771	NaN	1	0.52766	0.00744643	NaN	1
P07910	Heterogeneous nuclear ribonucleoproteins C1/C2;Heterogeneous nuclear ribonucleoprotein C-like 1	HNRNPC;HNRNPCL1	16	16	40.8	33.67	1.2575e-90	1.2282	0.0296474	25.419	25	1.1132	0.165827	32.307	25	1.4	0.000445674	27.987	13	1.3315	0.000111363	36.213	13	1.1105	0.276502	9.9778	12	1.0529	0.487624	18.572	12
A6NCE7	Microtubule-associated proteins 1A/1B light chain 3 beta 2;Microtubule-associated proteins 1A/1B light chain 3B;Microtubule-associated proteins 1A/1B light chain 3A	MAP1LC3B2;MAP1LC3B;MAP1LC3A	2	2	16.8	14.628	1.3242e-09	1.228	0.0297842	19.995	8	1.2222	0.00720715	12.805	8	1.129	0.23513	8.1218	3	1.0448	0.664877	2.7332	3	1.2411	0.0298206	24.027	5	1.2456	0.0218304	8.6297	5
E9PB61	THO complex subunit 4	ALYREF	2	2	9.1	27.557	4.0619e-09	1.2278	0.120304	55.217	5	1.0464	0.765023	61.434	5	0.75192	0.0439202	69.348	2	0.55954	4.60729e-05	103.42	2	1.4586	0.0125492	48.274	3	1.0464	0.785107	22.803	3
Q9NV79	Protein-L-isoaspartate O-methyltransferase domain-containing protein 2	PCMTD2	21	21	47.9	41.071	1.3786e-111	1.2268	0.00670653	15.082	42	1.2894	4.53955e-07	50.26	42	1.2487	0.0228523	17.696	14	1.1098	0.198014	18.116	14	1.2214	0.0437543	13.534	28	1.3299	0.0035407	57.751	28
P0C0S5	Histone H2A,Z;Histone H2A,V;Histone H2A	H2AFZ;H2AFV	5	3	53.9	13.553	2.2325e-87	1.222	0.0341594	93.532	6	0.92045	0.423927	30.095	6	2.6199	2.30409e-20	106.08	4	1.1447	0.0844613	25.85	4	1.0534	0.738581	18.185	2	0.67511	0.0744815	13.578	2
H7BZT4	Small ubiquitin-related modifier 2	SUMO2	2	1	23.2	10.839	9.2776e-22	1.2196	0.133998	29.11	5	1.2813	0.0157093	21.981	5	0.97448	0.683119	28.183	3	1.0513	0.708868	30.84	3	1.3822	0.204346	2.6908	2	1.2909	0.317311	1.0584	2
O76031	ATP-dependent Clp protease ATP-binding subunit clpX-like, mitochondrial	CLPX;DKFZp586J151	8	8	15.2	69.223	4.2837e-65	1.2195	0.134173	7.7157	6	1.0634	0.640264	30.241	6	1.2369	0.177346	4.4823	5	1.0441	0.763289	18.372	5	1.0376	0.975995	NaN	1	1.8361	0.00950907	NaN	1
O60711	Leupaxin	LPXN	5	5	19.4	43.332	5.0756e-34	1.2181	0.0373018	21.591	7	1.3938	6.25926e-06	65.229	7	0.98521	0.834894	NaN	1	0.97542	0.833568	NaN	1	1.2923	0.0102678	20.015	6	1.4622	0.000134086	66.141	6
P02786	Transferrin receptor protein 1;Transferrin receptor protein 1, serum form	TFRC	41	40	54.3	84.87	0	1.2169	0.00917345	28.58	350	0.86906	0.0269509	27.799	350	1.2963	0.00370356	17.003	213	0.87614	0.0120116	26.083	213	1.1093	0.281182	39.543	137	0.84999	0.188123	30.373	137
P15927-3	Replication protein A 32 kDa subunit	RPA2	2	2	5.6	38.809	4.4273e-05	1.2168	0.138963	21.617	5	1.1306	0.267952	6.3382	5	1.1853	0.34319	24.684	4	1.1136	0.499716	7.2635	4	1.2891	0.333075	NaN	1	1.1306	0.688864	NaN	1
P42704	Leucine-rich PPR motif-containing protein, mitochondrial	LRPPRC	66	65	48.4	157.9	0	1.213	0.0103562	23.017	157	1.0812	0.101995	20.083	157	1.2185	0.0267287	23.845	116	1.0724	0.188525	20.98	116	1.1873	0.0818042	20.73	41	1.1029	0.256145	17.186	41
E9PMV2		HLA-DQA1	5	2	25.7	23.673	1.4437e-41	1.2092	0.0116415	16.628	11	0.99276	0.790477	12.572	11	1.2092	0.0331363	14.461	9	1.0095	0.885174	11.46	9	1.1608	0.128462	30.051	2	0.89012	0.375646	15.433	2
Q9HB71	Calcyclin-binding protein	CACYBP	14	14	59.6	26.21	1.8891e-152	1.2089	0.0457514	15.356	27	1.0893	0.27864	12.644	27	1.2035	0.0377104	13.84	25	1.0893	0.105714	12.519	25	1.5114	0.0062837	26.338	2	1.1088	0.754775	19.233	2
Q8IY17	Neuropathy target esterase	PNPLA6	13	13	12.5	149.99	8.3678e-61	1.2058	0.159974	22.548	13	1.1038	0.391415	24.211	13	1.2058	0.244715	21.164	11	1.1038	0.37592	24.822	11	0.98549	0.857326	31.217	2	1.1138	0.739364	29.338	2
Q5SU54		HLA-DQB1	10	1	38.3	30.492	0	1.2026	0.0142251	91.691	21	1.0602	0.480095	24.161	21	1.2026	0.061552	14.234	15	1.0865	0.1169	18.285	15	1.1761	0.0993758	167.96	6	0.77445	0.028955	24.234	6
O75367	Core histone macro-H2A,1;Histone H2A;Core histone macro-H2A,2	H2AFY;H2AFY2	3	3	12.4	39.617	3.6093e-06	1.2023	0.167184	36.582	3	0.87853	0.240532	35.921	3	1.4093	0.0785687	NaN	1	1.4436	0.0568508	NaN	1	0.91826	0.642053	38.118	2	0.79444	0.293582	14.229	2
Q99613	Eukaryotic translation initiation factor 3 subunit C	EIF3C;EIF3CL	23	23	24.5	105.34	8.1793e-177	1.2021	0.053038	25.958	43	1.0585	0.494106	21.446	43	1.1966	0.0694509	26.18	42	1.0535	0.581955	19.453	42	1.3795	0.207375	NaN	1	1.9805	0.00332963	NaN	1
Q99615	DnaJ homolog subfamily C member 7	DNAJC7	7	7	15.2	56.44	1.7156e-16	1.1945	0.184208	50.237	7	0.89288	0.296649	136.27	7	1.1206	0.529395	54.528	6	0.85539	0.12659	70.028	6	1.245	0.41363	NaN	1	21.402	2.24154e-77	NaN	1
Q01780	Exosome component 10	EXOSC10	8	8	8.7	100.83	2.3003e-17	1.1945	0.184208	23.911	9	1.1675	0.148889	24.142	9	1.1716	0.381555	27.185	6	1.3086	0.0694211	27.847	6	1.1945	0.523089	15.701	3	1.1329	0.682109	4.6662	3
P57678	Gem-associated protein 4	GEMIN4	8	8	12.3	120.04	2.547e-18	1.1924	0.189024	21.537	5	1.0831	0.509778	39.78	5	1.1924	0.415078	NaN	1	1.2344	0.296767	NaN	1	1.0151	0.951875	23.306	4	1.0357	0.996863	42.936	4
G5E9P9	Rap1 GTPase-GDP dissociation stimulator 1	RAP1GDS1	12	12	22.4	66.316	4.6943e-65	1.1901	0.194414	52.439	16	1.0753	0.559461	27.049	16	1.2037	0.0971418	53.666	15	1.0955	0.371724	27.902	15	1.0592	0.905179	NaN	1	0.99488	0.875779	NaN	1
O95977	Sphingosine 1-phosphate receptor 4	S1PR4	3	3	9.1	41.623	1.202e-06	1.1898	0.195126	7.7199	3	0.90193	0.335685	11.044	3	1.1328	0.506686	10.155	2	0.96984	0.768859	10.267	2	1.1898	0.534235	NaN	1	0.83965	0.406328	NaN	1
Q5TEC6	Histone H3	HIST2H3PS2	6	1	32.4	15.43	2.5427e-20	1.1892	0.196556	42.767	4	0.51503	4.79363e-08	82.264	4	1.2713	0.12138	28.785	3	0.64943	6.52257e-05	100.5	3	0.68408	0.0984269	NaN	1	0.40844	0.000220902	NaN	1
P28908	Tumor necrosis factor receptor superfamily member 8	TNFRSF8	7	7	11.9	63.747	1.9149e-51	1.1867	0.202607	13.996	13	1.0339	0.862428	10.407	13	1.1946	0.113005	9.709	9	0.9822	0.66673	11.3	9	1.0937	0.559757	22.238	4	1.0464	0.785107	7.4829	4
P30519	Heme oxygenase 2	HMOX2	7	7	26.9	36.032	1.4659e-115	1.1866	0.202852	14.355	12	1.0734	0.571966	19.533	12	1.2321	0.0592407	14.102	11	1.1016	0.336808	18.761	11	0.98669	0.861182	NaN	1	0.84344	0.416517	NaN	1
Q8NF50	Dedicator of cytokinesis protein 8	DOCK8	48	48	23.9	238.53	3.4491e-145	1.1866	0.0735329	16.65	54	1.1558	0.0562729	17.541	54	1.1863	0.0850548	16.986	47	1.15	0.0733361	17.7	47	1.241	0.1548	13.805	7	1.2762	0.139006	15.466	7
Q9UN86	Ras GTPase-activating protein-binding protein 2	G3BP2	3	3	6.8	54.12	8.3648e-21	1.1864	0.203343	22.708	4	1.0491	0.744557	19.564	4	1.0118	0.963016	20.907	3	0.99736	0.919132	7.185	3	1.4802	0.117519	NaN	1	1.4796	0.105884	NaN	1
H7C1E4	AP-1 complex subunit sigma-1A	AP1S1	3	3	16.8	22.065	2.0926e-07	1.1851	0.206557	17.342	5	1.0539	0.708749	20.829	5	1.2504	0.199523	16.084	4	1.0122	1	5.4335	4	0.95086	0.745869	NaN	1	1.5905	0.0519169	NaN	1
Q9Y241-2	HIG1 domain family member 1A	HIGD1A	3	3	44.9	11.77	6.124e-32	1.1848	0.207304	8.6739	3	1.2063	0.0742338	3.0488	3	1.1537	0.436238	3.7662	2	1.1754	0.12214	3.6713	2	1.331	0.268658	NaN	1	1.2084	0.483089	NaN	1
Q8NBJ5	Procollagen galactosyltransferase 1	GLT25D1	13	13	19.1	71.635	4.2767e-79	1.1844	0.0769339	28.341	17	1.0138	0.934094	28.463	17	1.1769	0.101811	29.17	16	1.0253	0.867691	29.362	16	1.2847	0.340507	NaN	1	0.93787	0.695944	NaN	1
F8W8J4	Myoferlin	MYOF	62	62	33.8	234.65	0	1.184	0.0245465	48.286	105	1.0861	0.0849241	48.624	105	1.186	0.0554383	50.357	94	1.0811	0.141175	49.908	94	1.1744	0.290853	23.089	11	1.2382	0.195061	28.114	11
Q63HN8-4	E3 ubiquitin-protein ligase RNF213	RNF213	139	138	26.5	596.48	0	1.1834	0.0249703	24.96	251	1.0966	0.056252	23.61	251	1.2289	0.0209003	21.618	168	1.1255	0.0243938	25.478	168	1.0302	0.721629	28.86	83	1.0373	0.580908	17.809	83
Q86X55	Histone-arginine methyltransferase CARM1	CARM1	12	12	19.2	65.853	1.3637e-56	1.1821	0.0806327	85.592	17	1.0485	0.581254	79.981	17	1.1687	0.170387	98.775	12	1.0879	0.418546	93.003	12	1.2108	0.208002	34.583	5	0.99975	0.997287	42.438	5
E9PAV3	Nascent polypeptide-associated complex subunit alpha	NACA	5	5	3.4	205.42	7.5498e-117	1.1819	0.0809614	22.54	11	1.0244	0.819956	22.038	11	1.186	0.0855508	22.218	10	1.0478	0.635669	23.208	10	0.87639	0.513689	NaN	1	0.97396	0.809736	NaN	1
O14975	Very long-chain acyl-CoA synthetase	SLC27A2	23	23	31.5	70.311	3.0311e-279	1.1797	0.0846531	26.06	42	1.154	0.00376912	54.225	42	1.1805	0.0623445	25.908	39	1.1614	0.00425071	54.655	39	0.8332	0.391453	21.982	3	0.96155	0.7705	39.538	3
P62314	Small nuclear ribonucleoprotein Sm D1	SNRPD1	4	4	43.7	13.281	4.2446e-62	1.1785	0.223501	24.425	11	1.0083	0.945666	17.327	11	1.2915	0.0189862	31.953	6	1.0736	0.516522	22.345	6	1.0238	0.885229	11.822	5	1.0024	0.990798	11.246	5
Q92769	Histone deacetylase 2;Histone deacetylase	HDAC2	7	3	16	55.364	4.2452e-37	1.1781	0.224562	20.035	3	1.1181	0.321397	3.2116	3	1.1781	0.455163	NaN	1	1.1003	0.681168	NaN	1	1.0991	0.537941	27.76	2	1.144	0.415216	3.2393	2
B0I1T2	Unconventional myosin-Ig;Minor histocompatibility antigen HA-2	MYO1G	37	36	40	116.44	0	1.1778	0.0292524	21.599	103	1.1444	0.00623556	21.394	104	1.1821	0.0602623	20.38	92	1.1554	0.00580452	20.187	93	1.0526	0.742394	28.567	11	0.95275	0.824522	27.448	11
P51571	Translocon-associated protein subunit delta	SSR4	5	5	36.4	18.998	4.9412e-32	1.1775	0.088487	24.853	15	1.0888	0.281488	7.5431	15	1.1849	0.0873908	9.4371	10	1.0526	0.590275	5.6357	10	1.1775	0.282926	39.958	5	1.1337	0.447392	10.694	5
O95433	Activator of 90 kDa heat shock protein ATPase homolog 1	AHSA1	11	11	39.9	38.274	3.4465e-235	1.177	0.0893786	26.514	15	1.0839	0.310513	17.128	15	1.18	0.0960012	15.85	12	1.0875	0.317311	17.498	12	1.139	0.393728	53.754	3	1.0839	0.626468	19.21	3
P17844	Probable ATP-dependent RNA helicase DDX5	DDX5	21	13	34.9	69.147	1.3656e-128	1.1769	0.0895578	15.045	20	1.034	0.720681	17.385	20	1.213	0.0829242	6.669	11	1.0507	0.698295	12.971	11	1.1	0.31946	21.764	9	0.95483	0.816923	20.227	9
Q9NZN3	EH domain-containing protein 3	EHD3	15	4	27.1	60.886	1.2455e-99	1.1768	0.228038	22.371	5	1.1106	0.356923	11.839	5	1.2001	0.259012	23.831	4	1.1117	0.336866	3.0264	4	0.90637	0.611937	NaN	1	0.85184	0.465789	NaN	1
O94766	Galactosylgalactosylxylosylprotein 3-beta-glucuronosyltransferase 3	B3GAT3	5	5	19.4	37.121	1.4357e-27	1.1747	0.233742	76.326	4	1.0675	0.611769	72.22	4	1.2941	0.0932253	14.562	3	1.0677	0.591937	4.3593	3	0.2769	7.19247e-11	NaN	1	0.25869	8.62309e-10	NaN	1
P43007	Neutral amino acid transporter A	SLC1A4	6	6	16.5	55.722	1.6179e-90	1.1746	0.093765	23.104	14	1.0191	0.876556	28.615	14	1.2287	0.0629647	13.211	10	1.0814	0.461501	9.7251	10	0.83134	0.344553	11.79	4	0.56114	0.00874069	17.462	4
B4DTG2	Elongation factor 1-gamma	EEF1G	6	6	13.3	56.149	1.5008e-69	1.1732	0.0964068	17.703	11	1.0001	0.892196	25.593	11	1.1732	0.109129	18.986	9	1.0001	0.84036	13.873	9	1.0713	0.655816	15.352	2	1.1738	0.331514	66.243	2
H7C2I1	Protein arginine N-methyltransferase 1	PRMT1	12	12	31.5	42.461	5.5768e-129	1.1725	0.097751	13.085	15	1.0906	0.271334	32.17	15	1.1835	0.0897812	12.31	14	1.0913	0.294013	11.967	14	0.9692	0.804892	NaN	1	0.33988	9.69043e-06	NaN	1
Q8IYN6	Protein FAM100B	FAM100B	3	3	22.6	17.877	1.561e-10	1.1723	0.240397	21.116	7	1.0201	0.973803	23.821	7	1.0544	0.713789	22.999	6	0.90909	0.170245	22.689	6	1.1723	0.577169	NaN	1	1.3004	0.30153	NaN	1
P02545-2		LMNA	44	1	68.2	65.134	0	1.1721	0.240958	6.4002	3	1.0471	0.759695	39.854	3	1.2051	0.246437	3.92	2	1.1078	0.355774	7.9666	2	1.0905	0.572937	NaN	1	0.55933	0.00837213	NaN	1
Q9BT23	LIM domain-containing protein 2	LIMD2	4	3	33.1	14.07	4.6142e-29	1.171	0.244063	20.001	7	1.2466	0.0332841	28.997	7	1.1965	0.314025	12.567	2	1.2521	0.132671	5.6279	2	1.171	0.299742	22.774	5	1.2466	0.181271	34.45	5
Q9GZZ1	N-alpha-acetyltransferase 50	NAA50	26	26	79.3	19.398	0	1.1706	0.0357124	17.857	188	1.0733	0.135365	21.944	188	1.1609	0.0933421	16.023	106	1.052	0.345672	16.544	106	1.1944	0.0721053	19.928	82	1.1197	0.200757	25.436	82
Q8NCA5	Protein FAM98A	FAM98A	4	4	8.5	55.4	1.0651e-26	1.1699	0.247198	8.8018	6	1.2473	0.0328013	28.869	6	0.99599	0.87308	NaN	1	0.65454	0.0411794	NaN	1	1.1803	0.275911	6.114	5	1.2473	0.18016	17.265	5
Q9HCJ0-2	Trinucleotide repeat-containing gene 6C protein	TNRC6C	25	25	19.7	179.66	4.2228e-259	1.1694	0.103895	11.808	28	1.061	0.473585	18.127	28	0.97712	0.806213	NaN	1	0.79379	0.247624	NaN	1	1.1736	0.103708	11.546	27	1.0674	0.409805	17.594	27
P57088	Transmembrane protein 33	TMEM33	3	3	11.7	27.978	2.6587e-17	1.1692	0.24921	12.148	6	1.1154	0.333884	11.7	6	1.1774	0.148929	5.3356	3	1.177	0.0780345	14.62	3	1.0551	0.730509	14.173	3	1.0571	0.737992	10.943	3
P23284	Peptidyl-prolyl cis-trans isomerase B	PPIB	13	13	55.1	23.742	1.2914e-243	1.1677	0.0386519	14.422	42	1.0254	0.542294	31.463	42	1.1771	0.0669772	10.83	32	1.0313	0.576733	34.524	32	1.0952	0.340629	22.975	10	0.98408	0.959406	18.192	10
O60568	Procollagen-lysine,2-oxoglutarate 5-dioxygenase 3	PLOD3	18	18	29.8	84.784	1.7317e-82	1.1675	0.107819	26.415	24	1.0329	0.731809	20.605	24	1.1559	0.149406	27.003	23	1.0381	0.732234	21.06	23	1.2485	0.406734	NaN	1	1.0276	0.977867	NaN	1
P46531	Neurogenic locus notch homolog protein 1;Notch 1 extracellular truncation;Notch 1 intracellular domain	NOTCH1	6	5	2.2	272.5	1.7084e-13	1.1669	0.255908	12.313	5	1.0276	0.912884	35.462	5	1.1534	0.530565	14.123	4	1.0686	0.802523	32.689	4	1.1669	0.590871	NaN	1	0.71475	0.141477	NaN	1
F8W035		HLA-DQA1	8	0	34.8	22.755	2.0134e-81	1.1667	0.109507	17.48	13	1.0423	0.639119	22.453	13	1.2037	0.0601918	19.342	9	1.0517	0.598656	16.745	9	1.1162	0.255064	11.781	4	0.88074	0.324752	30.691	4
Q8IVM0-2			18	2	45	56.339	7.1219e-266	1.1664	0.110146	19.228	28	1.0808	0.329935	21.665	28	1.1933	0.0473086	17.319	24	1.0854	0.121549	22.983	24	1.0241	0.883692	31.528	4	0.97628	0.911527	10.576	4
Q01105-2	Protein SET	SET	9	9	35	32.103	0	1.1662	0.0402545	22.444	17	1.048	0.302339	23.493	17	1.1532	0.108677	22.809	16	1.0408	0.461891	22.742	16	1.4039	0.18136	NaN	1	1.4914	0.0983522	NaN	1
P61221	ATP-binding cassette sub-family E member 1	ABCE1	22	22	40.4	67.314	4.1151e-273	1.1657	0.0408015	14.532	30	1.0508	0.278768	25.045	30	1.1359	0.150885	14.578	29	1.048	0.384714	25.487	29	1.3258	0.276047	NaN	1	1.1306	0.688864	NaN	1
P63167	Dynein light chain 1, cytoplasmic;Dynein light chain 2, cytoplasmic	DYNLL1;DYNLL2	4	4	57.3	10.366	1.3191e-16	1.1643	0.263646	19.169	9	1.0929	0.451253	12.193	9	1.1693	0.388291	14.68	8	1.1088	0.519316	12.887	8	0.79261	0.289844	NaN	1	1.0053	0.908507	NaN	1
O75400	Pre-mRNA-processing factor 40 homolog A	PRPF40A	10	10	10	108.8	7.0631e-28	1.1622	0.270025	28.124	17	1.1956	0.090637	45.754	17	1.2329	0.232245	10.825	7	1.294	0.0825016	10.448	7	1.1368	0.400892	34.375	10	0.998	0.990949	59.15	10
Q9Y5B9	FACT complex subunit SPT16	SUPT16H	9	9	9.7	119.91	1.09e-83	1.1619	0.270946	56.263	11	1.0426	0.794196	48.501	11	1.1141	0.365922	59.263	10	1.0618	0.606635	50.75	10	1.4166	0.168978	NaN	1	1.0426	0.97291	NaN	1
P27708	CAD protein;Glutamine-dependent carbamoyl-phosphate synthase;Aspartate carbamoyltransferase;Dihydroorotase	CAD	64	57	33.9	242.98	0	1.1616	0.0455391	26.041	139	1.0059	0.812178	20.626	139	1.1759	0.0686818	18.188	97	1.0319	0.569067	19.504	97	1.0624	0.511559	38.809	42	0.97903	0.998449	23.223	42
Q5SW79	Centrosomal protein of 170 kDa	CEP170	9	9	6.4	175.29	2.1063e-29	1.1608	0.122655	114.81	7	1.0607	0.659388	42.8	6	1.1558	0.429553	49.845	5	0.88538	0.357473	24.381	4	5.1384	8.2851e-58	210.39	2	1.7119	0.0228188	38.07	2
Q14232	Translation initiation factor eIF-2B subunit alpha	EIF2B1	13	13	50.5	33.712	2.5724e-41	1.1585	0.128122	27.736	20	0.99736	0.85401	27.24	19	1.1227	0.259829	14.519	17	0.99533	0.78341	16.211	16	1.5913	0.0021057	47.419	3	1.3872	0.0469803	68.28	3
O75592	Probable E3 ubiquitin-protein ligase MYCBP2	MYCBP2	45	45	11.1	510.08	1.3062e-123	1.1577	0.284091	49.705	47	1.2044	0.0769449	17.277	47	1.188	0.291501	55.34	36	1.2164	0.0307003	13.724	36	1.006	0.977822	12.031	11	1.0196	0.908482	20.258	11
Q6ZMZ3	Nesprin-3	C14orf49	27	27	31.4	112.22	3.4325e-162	1.156	0.13429	49.064	36	1.1101	0.178016	20.581	36	1.1833	0.135674	45.167	15	1.0539	0.671239	22.93	15	1.1383	0.183741	52.742	21	1.1275	0.178479	17.741	21
P04233-2		CD74	12	2	52.6	26.398	0	1.1557	0.0531988	18.58	92	1.0295	0.49233	43.286	92	1.1205	0.19882	17.159	68	1.0182	0.756109	40.759	68	1.3145	0.00628034	14.505	24	1.0382	0.575268	49.166	24
O95372	Acyl-protein thioesterase 2	LYPLA2	4	4	13.9	24.737	1.8213e-09	1.1544	0.294751	16.9	6	1.0594	0.668694	19.134	6	1.0661	0.635184	12.889	4	1.0478	0.723224	3.7415	4	1.3333	0.0575019	19.099	2	1.4913	0.0152517	4.0333	2
P55060	Exportin-2	CSE1L	35	35	35.8	110.42	0	1.153	0.0570624	23.086	65	1.0596	0.213296	24.8	65	1.1633	0.0889532	20.994	59	1.0721	0.190352	18.585	59	1.0371	0.818007	31.595	6	0.84174	0.433375	59.279	6
Q04917	14-3-3 protein eta	YWHAH	10	6	37.8	28.218	4.174e-43	1.1513	0.305036	13.883	5	1.0338	0.863223	14.24	5	1.2014	0.255696	15.964	4	1.0016	0.908115	15.943	4	1.1432	0.6535	NaN	1	1.037	0.992337	NaN	1
P61077-2	Ubiquitin-conjugating enzyme E2 D3	UBE2D3;PUBC1;UBE2D2	4	2	26.4	16.785	9.5401e-20	1.1511	0.305708	17.94	5	1.0019	0.905081	15.648	5	1.1299	0.297626	17.17	4	0.97878	0.636168	10.534	4	1.3454	0.0500534	NaN	1	1.3426	0.0738039	NaN	1
Q9NYL4	Peptidyl-prolyl cis-trans isomerase FKBP11;Peptidyl-prolyl cis-trans isomerase	FKBP11	4	4	14.4	22.18	5.1686e-25	1.1503	0.149265	11.075	14	0.98275	0.65649	15.538	14	1.1776	0.100474	7.5903	8	0.99631	0.795049	13.13	8	1.0524	0.572625	15.088	6	0.98275	0.969664	19.434	6
Q460N5	Poly [ADP-ribose] polymerase 14	PARP14	14	14	8.6	202.8	2.0376e-32	1.1503	0.308409	50.602	12	1.0923	0.454708	17.819	12	1.013	0.969282	20.297	9	1.0718	0.685868	16.965	9	2.6645	4.0353e-05	57.038	3	1.2113	0.476352	23.882	3
Q14165	Malectin	MLEC	8	8	30.1	32.233	3.8167e-69	1.1477	0.317311	21.825	8	1.0576	0.681683	36.458	8	1.1477	0.23246	20.334	6	1.1493	0.140533	36.17	6	1.0001	0.904159	28.671	2	0.8207	0.35701	0.047406	2
O60256	Phosphoribosyl pyrophosphate synthase-associated protein 2	PRPSAP2	8	6	24.7	40.925	2.6445e-34	1.1475	0.318003	28.124	7	1.069	0.601513	13.946	7	1.205	0.0950376	29.129	6	1.096	0.368773	13.726	6	0.85721	0.45786	NaN	1	0.90613	0.597775	NaN	1
O60341	Lysine-specific histone demethylase 1A	KDM1A	11	11	15.5	92.902	3.4001e-53	1.1471	0.319391	23.979	13	1.1045	0.387764	24.702	13	1.1608	0.375651	25.498	11	1.0885	0.460048	26.934	11	1.0605	0.900981	4.8448	2	1.1925	0.521233	6.9164	2
Q15365	Poly(rC)-binding protein 1	PCBP1	15	11	65.7	37.497	7.0327e-292	1.1462	0.0678843	8.2553	30	1.133	0.0110442	44.762	30	1.1449	0.127508	8.3618	25	1.1234	0.0267805	25.277	25	1.1507	0.151294	8.3312	5	1.1601	0.10595	99.019	5
P08238	Heat shock protein HSP 90-beta;Putative heat shock protein HSP 90-beta-3	HSP90AB1;HSP90AB3P	60	30	69.8	83.263	0	1.146	0.0682276	21.394	163	1.0001	0.900002	27.985	163	1.1453	0.126543	22.026	146	0.99673	0.921392	29.313	146	1.1502	0.152505	15.38	17	1.0276	0.643607	11.887	17
Q13868	Exosome complex component RRP4	EXOSC2	4	4	18.1	32.789	9.0255e-14	1.1452	0.326046	19.997	3	0.97814	0.755168	11.968	3	1.117	0.564619	3.5169	2	0.94203	0.621404	16.645	2	1.5751	0.0666838	NaN	1	0.97814	0.822952	NaN	1
Q9BRA2	Thioredoxin domain-containing protein 17	TXNDC17	4	4	28.5	13.941	6.5093e-12	1.1452	0.163786	11.97	6	0.98454	0.679894	14.578	6	1.1713	0.113055	8.2628	5	1.0083	0.939427	8.9118	5	0.93534	0.696181	NaN	1	0.76436	0.228718	NaN	1
Q8NE71	ATP-binding cassette sub-family F member 1	ABCF1	15	15	23.6	95.925	2.1996e-178	1.1446	0.165567	19.426	28	0.957	0.360752	14.795	28	1.1144	0.364531	21.112	19	0.98008	0.647729	16.243	19	1.185	0.26444	13.718	9	0.88203	0.567704	9.9406	9
P46109	Crk-like protein	CRKL	10	10	36.6	33.777	1.1832e-57	1.1434	0.332444	14.93	10	1.0333	0.867199	18.062	10	1.1479	0.231795	15.603	8	1.0879	0.418546	20.149	8	1.0423	0.960426	14.399	2	1.0016	0.896904	1.1349	2
P82970	High mobility group nucleosome-binding domain-containing protein 5	HMGN5;NSBP1	6	6	26.6	31.524	1.0999e-296	1.1431	0.333519	21.796	7	1.0322	0.875966	90.608	7	1.0425	0.918649	22.39	6	0.97853	0.745959	98.684	6	1.3126	0.295559	NaN	1	1.7364	0.0192468	NaN	1
Q9NR28	Diablo homolog, mitochondrial	DIABLO	5	5	21.8	27.131	2.6043e-41	1.1431	0.333519	21.797	8	0.96892	0.698144	17.219	8	1.1284	0.496814	20.72	3	1.0471	0.740408	21.976	3	1.1581	0.134267	22.076	5	0.93352	0.658495	15.93	5
B0QY89	Eukaryotic translation initiation factor 3 subunit L	EIF3EIP;EIF3L	18	18	31.8	70.901	0	1.1413	0.175638	19.477	23	1.0498	0.569481	42.805	23	1.1413	0.192128	20.267	21	1.0617	0.262389	44.4	21	1.1526	0.628179	8.397	2	0.93639	0.691311	15.539	2
P67809	Nuclease-sensitive element-binding protein 1	YBX1	10	10	43.5	35.924	2.8475e-278	1.1407	0.17752	50.857	29	1.001	0.904775	13.765	29	1.1691	0.169349	71.94	13	1.001	0.851179	11.121	13	1.1147	0.477965	19.801	16	0.99387	0.97595	15.94	16
P16949	Stathmin	STMN1	13	11	70.5	17.302	8.8512e-45	1.1407	0.34221	10.744	13	1.0285	0.90563	12.218	13	1.1407	0.256646	11.15	11	1.0693	0.548428	9.2723	11	1.1366	0.671649	11.595	2	0.86288	0.470335	12.413	2
P15531-2	Nucleoside diphosphate kinase A	NME1	14	1	77.4	19.653	4.712e-158	1.1404	0.343308	59.284	7	1.03	0.893573	86.807	7	1.1129	0.371524	76.494	4	1.0213	0.964944	110.84	4	1.3356	0.0560137	9.7597	3	1.265	0.153892	16.384	3
P61081	NEDD8-conjugating enzyme Ubc12	UBE2M	8	8	32.2	20.9	4.7973e-43	1.14	0.179737	26.792	11	1.0975	0.234889	26.194	11	1.1236	0.323651	14.343	8	1.0888	0.412809	8.3247	8	1.8455	4.91446e-05	30.226	3	1.3108	0.100566	54.033	3
O60234	Glia maturation factor gamma	GMFG	5	4	36.6	16.801	3.918e-25	1.1394	0.181654	9.8056	11	1.1699	0.037724	9.4063	11	1.1394	0.198335	11.764	7	1.0693	0.44655	9.2691	7	1.1698	0.302928	5.7532	4	1.1851	0.303335	10.447	4
O43324	Eukaryotic translation elongation factor 1 epsilon-1	EEF1E1	6	6	32.8	19.81	4.4127e-22	1.139	0.182941	13.365	13	1.0588	0.491616	14.736	13	1.1819	0.138728	13.595	8	1.0404	0.788447	13.291	8	1.1066	0.508537	14.437	5	1.2522	0.172537	15.366	5
P07237	Protein disulfide-isomerase	P4HB	36	36	65.2	57.116	0	1.1389	0.0814142	22.802	151	0.93197	0.290046	22.888	151	1.1568	0.101263	23.42	117	0.94706	0.291314	23.437	117	0.97979	0.90069	16.252	34	0.82459	0.109804	16.922	34
Q14657	L antigen family member 3	LAGE3	2	2	27.3	14.804	1.1395e-19	1.1383	0.351064	8.7106	5	0.97992	0.766281	20.698	5	1.1179	0.561213	3.7511	4	0.9207	0.514855	14.176	4	1.3336	0.265026	NaN	1	1.2834	0.33023	NaN	1
O00410-3	Importin-5	IPO5	36	33	39.9	125.54	0	1.1381	0.0830273	23.064	49	1.0048	0.82865	19.703	49	1.1352	0.15284	23.304	48	0.99846	0.947196	19.575	48	1.1982	0.51443	NaN	1	1.2866	0.324668	NaN	1
Q14444	Caprin-1	CAPRIN1	4	4	6.1	78.365	3.0153e-32	1.1373	0.354801	43.574	6	1.1349	0.251189	37.664	6	1.2085	0.284915	47.439	5	0.99045	0.881302	42.068	5	1.0703	0.869597	NaN	1	1.3003	0.301693	NaN	1
B4DNJ6	Serine-threonine kinase receptor-associated protein	STRAP	11	11	38	39.777	1.8798e-76	1.137	0.189485	24.973	13	1.112	0.170465	61.291	13	1.1231	0.258205	25.831	12	1.0933	0.282255	63.825	12	1.3848	0.201466	NaN	1	1.112	0.744893	NaN	1
Q92506	Estradiol 17-beta-dehydrogenase 8	HSD17B8	5	5	24.9	26.973	6.8917e-38	1.1365	0.357811	102.17	7	0.9096	0.370907	26.931	7	1.072	0.759898	109.66	6	0.96454	0.650654	20.417	6	2.9459	5.64441e-06	NaN	1	0.58338	0.022768	NaN	1
Q92900	Regulator of nonsense transcripts 1	UPF1	41	41	37.1	124.34	0	1.1359	0.0876034	22.14	78	1.0481	0.301473	25.309	78	1.1469	0.122741	18.791	64	1.0558	0.311135	26.547	64	1.0048	0.984148	30.956	14	1.0261	0.877938	19.459	14
Q969X5	Endoplasmic reticulum-Golgi intermediate compartment protein 1	ERGIC1	6	6	20.7	32.592	1.692e-18	1.1346	0.365033	21.805	6	0.99836	0.882621	24.98	6	1.1411	0.255214	21.25	5	0.96477	0.516719	24.825	5	0.93658	0.700136	NaN	1	1.2245	0.44654	NaN	1
Q9NZ01	Trans-2,3-enoyl-CoA reductase	TECR	10	10	26.3	36.034	3.9004e-45	1.1342	0.198954	20.679	20	1.1473	0.0709054	17.846	20	1.163	0.131609	20.796	13	1.1895	0.0232921	16.627	13	1.1061	0.29395	21.788	7	1.118	0.205893	21.329	7
Q9HCE1	Putative helicase MOV-10	MOV10	21	21	22	113.67	2.9363e-86	1.134	0.199644	60.557	36	0.9938	0.804762	63.844	36	1.1329	0.478614	18.59	17	0.95539	0.590466	33.172	17	1.1387	0.182614	82.122	19	1.0273	0.6456	83.052	19
Q96GY0	Zinc finger C2HC domain-containing protein 1A	ZC2HC1A	5	5	16.6	35.092	2.4289e-13	1.1338	0.368105	24.023	5	0.9909	0.835361	24.823	5	1.0719	0.750677	27.478	4	0.99005	0.879112	27.896	4	1.1338	0.67944	NaN	1	1.1277	0.697437	NaN	1
O00154-4	Cytosolic acyl coenzyme A thioester hydrolase	ACOT7	13	13	45.6	37.419	1.5442e-147	1.1332	0.0935082	13.993	24	1.0231	0.57148	25.392	24	1.1348	0.153966	8.9068	21	1.025	0.660301	26.72	21	1.102	0.526447	36.267	3	1.0129	0.940313	13.137	3
Q9Y6G9	Cytoplasmic dynein 1 light intermediate chain 1	DYNC1LI1	10	10	26.6	56.578	1.7359e-51	1.1327	0.204177	115.79	11	0.93701	0.511474	113.61	11	1.0966	0.453459	121.24	10	0.95465	0.437357	119.35	10	1.1338	0.67944	NaN	1	0.88398	0.531354	NaN	1
Q9Y676	28S ribosomal protein S18b, mitochondrial	MRPS18B	3	3	16.3	29.395	3.7549e-26	1.1323	0.373913	10.587	3	0.88246	0.255187	39.99	3	1.0751	0.73655	7.3342	2	0.79952	0.104936	13.958	2	1.2615	0.381892	NaN	1	1.5644	0.0616231	NaN	1
O75449	Katanin p60 ATPase-containing subunit A1	KATNA1	13	13	28.7	55.964	4.1474e-57	1.1323	0.373913	18.561	14	1.1942	0.0180669	41.404	14	1.0965	0.73283	NaN	1	4.4208	7.62682e-16	NaN	1	1.1693	0.111533	19.288	13	1.1782	0.0777355	19.795	13
P36969	Phospholipid hydroperoxide glutathione peroxidase, mitochondrial	GPX4	6	6	33.5	22.192	8.1124e-25	1.1313	0.377821	30.215	9	1.1635	0.159251	10.544	9	1.0881	0.500478	32.301	8	1.1615	0.109227	11.035	8	1.2168	0.472437	NaN	1	1.2733	0.348285	NaN	1
Q15369	Transcription elongation factor B polypeptide 1	TCEB1	8	8	66.1	12.473	8.583e-135	1.1311	0.0983286	11.027	30	1.2485	9.83657e-06	9.625	30	1.0634	0.588812	14.427	14	1.1475	0.0784183	10.627	14	1.136	0.190331	6.2172	16	1.2989	0.00710256	5.8289	16
Q86UE4	Protein LYRIC	MTDH	3	3	6	63.836	2.6175e-08	1.1308	0.379785	32.678	3	1.0395	0.818291	18.455	3	0.95761	0.73722	23.509	2	0.99179	0.893627	6.6458	2	1.5589	0.0735947	NaN	1	1.351	0.227901	NaN	1
P30536	Translocator protein	TSPO	2	2	9.5	18.828	1.1498e-05	1.1306	0.380573	9.2395	5	1.0438	0.784938	8.765	5	1.1326	0.479814	2.7091	3	0.9703	0.689477	6.2057	3	1.0176	0.917184	14.892	2	1.1169	0.503485	9.5734	2
Q9BQA1	Methylosome protein 50	WDR77	5	5	18.1	36.724	3.1075e-25	1.1302	0.382152	14.252	5	1.1259	0.287215	15.091	5	1.0756	0.741353	14.227	4	1.0846	0.483271	10.112	4	1.2217	0.4618	NaN	1	1.4179	0.154345	NaN	1
O94905	Erlin-2;Erlin-1	ERLIN2;ERLIN1	5	5	15.9	37.839	3.939e-29	1.13	0.382944	14.211	6	0.95166	0.594687	17.733	6	1.1781	0.320314	10.265	4	1.078	0.524181	19.097	4	0.97792	0.832976	7.1898	2	0.86267	0.46974	3.0192	2
P22307	Non-specific lipid-transfer protein	SCP2	11	11	14.8	58.993	4.0222e-65	1.1298	0.214577	19.674	17	1.065	0.441845	7.5606	17	1.1451	0.180174	18.979	14	1.0801	0.366323	6.4441	14	1.1254	0.703134	27.025	3	1.0148	0.938187	10.577	3
P25685	DnaJ homolog subfamily B member 1	DNAJB1	28	28	78.5	38.044	0	1.1295	0.102139	21.913	71	1.1263	0.0152466	48.525	71	1.1485	0.119033	9.2453	30	1.081	0.14166	13.847	30	1.124	0.227801	27.892	41	1.1658	0.0962513	61.943	41
P30038	Delta-1-pyrroline-5-carboxylate dehydrogenase, mitochondrial	ALDH4A1	3	3	6.2	61.719	5.6455e-07	1.1293	0.385722	23.304	7	0.96406	0.668522	14.999	7	1.2088	0.237443	25.509	6	0.97859	0.746374	15.037	6	1.1202	0.718039	NaN	1	0.84675	0.4255	NaN	1
F5H2M7	Serine/threonine-protein kinase WNK1	WNK1	22	18	8.1	304.64	1.8225e-72	1.1286	0.388514	21.229	26	1.0066	0.934893	21.974	26	1.142	0.443158	22.399	23	1.0464	0.735391	22.739	23	1.1006	0.775794	8.7735	3	0.92981	0.670766	13.951	3
O60613	15 kDa selenoprotein	2015-09-01	3	3	19.8	17.808	2.1335e-39	1.1283	0.389716	35.234	5	1.1894	0.101483	54.428	5	0.79656	0.102591	49.236	2	1.1547	0.351774	4.1847	2	1.2166	0.196762	18.719	3	1.2872	0.125603	69.057	3
P29597	Non-receptor tyrosine-protein kinase TYK2;Tyrosine-protein kinase	TYK2	13	11	11.6	133.65	3.9794e-39	1.1281	0.390518	13.4	11	1.1375	0.241444	16.729	11	1.0752	0.743403	13.982	10	1.111	0.340206	17.607	10	1.1281	0.695466	NaN	1	1.1375	0.668716	NaN	1
Q14157-5	Ubiquitin-associated protein 2-like	UBAP2L	12	12	17.1	116.64	2.5768e-83	1.128	0.221235	35.418	21	1.128	0.116477	40.178	20	1.1834	0.304635	33.072	8	1.1159	0.317311	13.351	8	1.1219	0.23491	36.93	13	1.1645	0.0983942	50.304	12
O60488	Long-chain-fatty-acid--CoA ligase 4	ACSL4	25	23	40.5	79.187	3.7708e-300	1.1278	0.106322	37.03	62	1.0403	0.374188	25.732	62	1.1285	0.172607	13.284	51	1.0569	0.301599	16.174	51	1.0898	0.365612	82.316	11	0.7859	0.0406353	44.17	11
Q14683	Structural maintenance of chromosomes protein 1A	SMC1A	47	47	37.8	143.23	4.6582e-233	1.127	0.225002	21.783	63	1.0939	0.253418	30.877	63	1.129	0.23513	21.9	62	1.0969	0.261953	30.914	62	1	0.903839	NaN	1	0.84766	0.427983	NaN	1
B7WPD3	Transcription elongation factor B polypeptide 2	TCEB2	13	13	49.1	17.911	2.4646e-126	1.1269	0.108593	27.267	32	1.1997	0.000263478	17.172	32	1.0065	0.954628	27.825	14	1.0821	0.352599	7.7425	14	1.1966	0.0693094	27.57	18	1.2893	0.00875668	21.171	18
Q9NR09	Baculoviral IAP repeat-containing protein 6	BIRC6	167	166	38.5	530.25	0	1.1268	0.108848	27.164	529	1.0773	0.117514	35.456	529	1.0884	0.677171	23.542	23	0.97709	0.736001	25.449	23	1.1301	0.208095	27.28	506	1.0786	0.355716	35.695	506
B0UZ92	HLA class II histocompatibility antigen, DQ beta 1 chain	HLA-DQB1	13	3	54.6	30.616	4.0336e-264	1.1255	0.112207	15.39	32	0.96757	0.660719	20.987	32	1.134	0.156239	14.696	24	0.97879	0.660979	11.109	24	0.97827	0.88945	11.608	8	0.89244	0.388868	39.283	8
Q9Y617	Phosphoserine aminotransferase	PSAT1	20	20	55.9	40.422	8.9592e-113	1.1253	0.112731	17.323	34	1.1131	0.0279333	13.44	34	1.135	0.153402	16.048	32	1.1131	0.0417175	13.699	32	0.90316	0.594919	28.5	2	1.0488	0.951541	9.3671	2
P60891	Ribose-phosphate pyrophosphokinase 1;Ribose-phosphate pyrophosphokinase	PRPS1	15	3	47.5	34.834	1.5891e-141	1.1249	0.233072	11.168	13	1.0747	0.370577	8.6983	13	1.1357	0.210872	5.6806	7	1.0793	0.371912	5.3703	7	1.0422	0.638916	12.383	6	1.0422	0.550574	9.7207	6
Q92665	28S ribosomal protein S31, mitochondrial	MRPS31	5	5	13.7	45.318	1.2314e-16	1.1241	0.406801	53.91	4	0.97414	0.73031	20.598	4	1.1241	0.538094	15.299	2	1.0618	0.735212	18.476	2	1.6627	0.000761134	83.382	2	0.8668	0.48148	22.796	2
P05141	ADP/ATP translocase 2	SLC25A5	20	6	49.7	32.852	1.1324e-144	1.1241	0.115918	13.534	43	1.0986	0.0518524	18.89	43	1.1444	0.128724	12.486	26	1.1114	0.0447787	11.924	26	1.0598	0.527049	13.473	17	1.0293	0.632373	26.239	17
P55145	Mesencephalic astrocyte-derived neurotrophic factor	MANF	10	10	52.2	20.7	7.0711e-65	1.1236	0.238178	19.364	16	1.0035	0.939773	16.882	16	1.1019	0.355085	20.044	15	1.0133	1	17.308	15	1.1457	0.646704	NaN	1	0.8954	0.565335	NaN	1
O75165	DnaJ homolog subfamily C member 13	DNAJC13	32	32	15.7	254.41	4.8686e-152	1.1236	0.408869	40.502	32	1.0727	0.576613	31.655	32	1.1863	0.129317	42.884	24	1.1149	0.268805	32.044	24	0.93402	0.722571	26.261	8	0.83035	0.397998	19.422	8
A4QN19		SEC16A	74	2	50.9	186.49	0	1.1232	0.410528	15.288	8	1.142	0.225263	20.39	8	1.1089	0.595841	15.528	6	1.1417	0.394707	24.03	6	1.2787	0.350853	11.569	2	1.1578	0.611521	4.4975	2
Q13630	GDP-L-fucose synthase	TSTA3	8	8	28.7	35.892	2.2884e-46	1.1227	0.241762	20.837	8	1.0285	0.776987	16.534	8	1.0962	0.384988	21.974	7	1.0325	0.790537	17.843	7	1.2394	0.424846	NaN	1	1.0107	0.925399	NaN	1
P12268	Inosine-5-monophosphate dehydrogenase 2	IMPDH2	8	8	21.2	55.804	6.6428e-40	1.1227	0.241762	28.993	10	1.0357	0.703623	18.318	10	1.158	0.14395	23.683	9	1.0428	0.684686	12.949	9	0.6544	0.0670303	NaN	1	0.68106	0.0964802	NaN	1
Q92598	Heat shock protein 105 kDa	HSPH1	41	36	49.2	96.864	0	1.1223	0.120839	38.678	87	0.98676	0.908776	50.794	86	1.1317	0.162925	24.979	61	0.9718	0.566861	42.316	61	1.0561	0.549564	58.964	26	1.0338	0.603135	68.088	25
A1L0T0	Acetolactate synthase-like protein	ILVBL	12	12	25	67.867	3.3283e-128	1.1212	0.247826	25.491	14	1.0345	0.715646	16.7	14	1.116	0.288176	24.94	13	1.027	0.849282	17.114	13	1.599	0.0575809	NaN	1	1.1596	0.606603	NaN	1
E7EP74	Golgin subfamily B member 1	GOLGB1	27	19	8.6	377.13	2.5067e-64	1.1212	0.418893	56.633	25	1.1023	0.399318	63.449	25	1.1312	0.485438	16.475	23	1.1171	0.311876	33.824	23	0.26652	1.94342e-11	185.47	2	0.26969	2.77816e-09	188.37	2
Q8IZD4	mRNA-decapping enzyme 1B	DCP1B	8	8	14.9	67.722	7.9385e-16	1.1207	0.421002	52.586	5	1.1574	0.176166	16.222	5	1.1016	0.614098	6.1826	4	1.0906	0.44784	9.7036	4	3.4736	1.51008e-07	NaN	1	1.4612	0.118669	NaN	1
P61073-2	C-X-C chemokine receptor type 4	CXCR4	2	2	8.4	40.221	1.3599e-37	1.1199	0.424392	23.867	9	1.0549	0.701386	19.578	9	1.1565	0.427341	26.994	7	0.97497	0.796713	22.502	7	1.0194	0.907871	13.293	2	1.0854	0.829072	4.0289	2
P13674-2	Prolyl 4-hydroxylase subunit alpha-1	P4HA1	13	13	24.5	60.966	7.9001e-64	1.1197	0.425242	27.309	11	0.97676	0.746573	14.556	11	1.1163	0.355806	18.987	10	0.94786	0.387874	14.614	10	2.0407	0.00314824	NaN	1	1.1452	0.646651	NaN	1
Q6PKG0	La-related protein 1	LARP1	17	17	18.6	123.51	2.7551e-136	1.1197	0.425242	22.828	20	1.0252	0.932291	23.765	20	1.1197	0.340561	26.502	12	1.0203	0.974402	27.629	12	1.1315	0.418528	17.617	8	1.0854	0.620522	18.077	8
P55884-2	Eukaryotic translation initiation factor 3 subunit B	EIF3B	27	27	34.7	99.028	2.5118e-251	1.1184	0.259451	28.536	49	0.98592	0.698121	28.407	48	1.1206	0.198474	29.618	45	0.98592	0.762087	29.001	44	1.0261	0.98654	12.534	4	1.0843	0.832648	18.818	4
P68431	Histone H3,1;Histone H3,1t;Histone H3,2;Histone H3,3;Histone H3	HIST1H3A;HIST3H3;HIST2H3A;H3F3A	7	2	32.4	15.404	1.7521e-21	1.1182	0.132689	72.209	29	0.84998	0.00991295	67.815	29	1.234	0.0184857	95.688	15	1.1257	0.0241766	92.852	15	0.75819	0.0134511	36.859	14	0.65884	0.000222683	16.044	14
O14976	Cyclin-G-associated kinase	GAK	13	13	10.3	143.19	2.1278e-35	1.1178	0.433377	18.788	13	1.0336	0.864813	17.864	13	1.1191	0.535809	19.599	12	1.0148	0.998347	18.622	12	1.1178	0.724979	NaN	1	1.0336	0.996321	NaN	1
P04843	Dolichyl-diphosphooligosaccharide--protein glycosyltransferase subunit 1	RPN1	35	35	61.9	68.569	0	1.1171	0.136024	22.751	93	1.0135	0.701463	24.987	93	1.1337	0.157098	22.082	75	1.029	0.606606	26.392	75	0.98321	0.925985	22.578	18	0.92581	0.603529	15.551	18
Q08379	Golgin subfamily A member 2	GOLGA2	9	7	9.8	113.08	2.7388e-54	1.1171	0.4364	62.169	10	0.99719	0.8752	40.151	10	1.1443	0.434483	68.605	8	1.1049	0.370304	42.946	8	0.97355	0.818904	23.814	2	0.81601	0.345246	35.559	2
P53004	Biliverdin reductase A	BLVRA	10	10	33.1	33.428	4.4142e-89	1.1163	0.268434	142.08	12	1.0797	0.337026	39.282	12	1.0788	0.4865	156.33	10	1.0797	0.148083	41.313	10	1.7073	0.0291048	45.138	2	1.2831	0.330756	38.438	2
P46934-4	E3 ubiquitin-protein ligase NEDD4;E3 ubiquitin-protein ligase	NEDD4	7	7	8	104.22	9.9255e-14	1.1155	0.443363	26.577	6	0.93402	0.495119	26.774	6	1.1155	0.570324	4.7086	4	0.98554	0.854421	7.7902	4	0.98206	0.846298	56.536	2	0.60961	0.0355052	16.63	2
P28799	Granulins;Acrogranin;Paragranulin;Granulin-1;Granulin-2;Granulin-3;Granulin-4;Granulin-5;Granulin-6;Granulin-7	GRN	7	7	12.1	63.544	1.5469e-39	1.1132	0.4535	17.462	15	0.91645	0.403958	22.216	15	1.1306	0.294832	18.662	12	1.0294	0.888965	22.512	12	0.96867	0.803185	9.5608	3	0.90972	0.608727	17.019	3
Q13547	Histone deacetylase 1	HDAC1	11	7	25.7	55.102	2.0681e-105	1.1125	0.285272	21.69	29	1.0531	0.540181	20.054	29	1.1629	0.131847	19.56	18	1.1182	0.163338	18.161	18	0.97702	0.880211	20.596	11	0.90774	0.481963	15.215	11
P61803	Dolichyl-diphosphooligosaccharide--protein glycosyltransferase subunit DAD1	DAD1	5	5	36.3	12.497	4.1211e-24	1.1124	0.457061	15.453	9	1.0441	0.78263	36.268	9	1.0789	0.554593	9.9817	5	1.0768	0.493498	8.657	5	1.267	0.118628	20.144	4	0.98833	0.955747	56.642	4
P51572-2	B-cell receptor-associated protein 31	BCAP31	14	14	34.5	34.752	4.7553e-162	1.1123	0.151383	20.078	40	0.99599	0.963366	38.717	40	1.1166	0.212682	20.958	31	0.98827	0.79626	42.82	31	1.108	0.286319	17.821	9	1.0384	0.574018	20.713	9
Q32MZ4-3	Leucine-rich repeat flightless-interacting protein 1	LRRFIP1	14	13	23	82.688	3.7844e-153	1.1116	0.46064	40.72	17	1.0694	0.40851	58.156	17	1.1059	0.405376	42.019	16	1.0623	0.602657	59.989	16	1.1696	0.583993	NaN	1	1.175	0.565568	NaN	1
P19784	Casein kinase II subunit alpha	CSNK2A2	5	5	16.3	41.213	9.57e-36	1.1114	0.461538	30.947	10	0.95751	0.62918	24.424	10	1.0768	0.567402	32.806	9	0.94756	0.385762	23.861	9	1.1541	0.624196	NaN	1	1.2998	0.302508	NaN	1
Q7Z2W4	Zinc finger CCCH-type antiviral protein 1	ZC3HAV1	6	6	9.3	101.43	1.003e-27	1.1108	0.464238	20.642	6	0.93789	0.516331	25.614	6	1.2486	0.202704	22.288	4	0.93789	0.600183	23.598	4	0.98537	0.856941	15.084	2	1.0903	0.81323	35.446	2
Q13085-4	Acetyl-CoA carboxylase 1;Biotin carboxylase	ACACA	65	65	32	270	0	1.1107	0.156802	22.155	101	1.0289	0.499472	18.147	101	1.1085	0.392567	18.589	25	1.041	0.783079	16.835	25	1.1199	0.241837	23.287	76	1.0287	0.636327	18.65	76
P28068	HLA class II histocompatibility antigen, DM beta chain	HLA-DMB	6	6	27.8	28.943	1.4971e-67	1.1096	0.298634	14.951	13	0.98753	0.719576	31.585	13	1.0696	0.546268	10.965	10	0.99029	0.72419	35.404	10	1.4624	0.130281	13.7	3	0.98753	0.852612	17.458	3
Q12904-2	Aminoacyl tRNA synthase complex-interacting multifunctional protein 1;Endothelial monocyte-activating polypeptide 2	AIMP1	13	13	50	37.039	1.3254e-125	1.1085	0.303819	31.217	27	1.1343	0.099491	15.122	27	1.0911	0.41315	22.652	14	1.0929	0.284579	13.002	14	1.118	0.248562	39.4	13	1.1519	0.12134	17.417	13
Q5JPE7	Nodal modulator 2;Nodal modulator 3;Nodal modulator 1	NOMO2;NOMO3;NOMO1	29	29	27.5	139.44	1.9497e-238	1.1079	0.306675	21.119	64	1.002	0.918766	22.238	64	1.1007	0.277013	21.306	62	1.0065	0.930849	22.571	62	1.2987	0.317311	1.8262	2	0.95688	0.75575	5.4749	2
P62318	Small nuclear ribonucleoprotein Sm D3	SNRPD3	3	3	31.7	13.916	5.7529e-16	1.1078	0.307153	29.557	9	1.0145	0.926451	12.78	9	1.1202	0.338358	26.941	6	1.0154	0.979	15.706	6	1.031	0.715968	40.014	3	1.0077	0.782098	4.4527	3
O76003	Glutaredoxin-3	GLRX3	12	12	40.3	37.432	9.149e-109	1.1076	0.30811	26.759	17	1.0894	0.278073	23.425	17	1.1716	0.112427	20.276	14	1.0643	0.487145	24.782	14	0.66575	0.0383703	22.104	3	1.1114	0.522818	9.5559	3
Q92616	Translational activator GCN1	GCN1L1	119	119	45.1	292.75	0	1.107	0.169926	30.002	204	1.0093	0.76193	36.714	204	1.1222	0.193003	26.572	161	1.0145	0.810257	28.057	161	1.0562	0.548948	40.748	43	0.97286	0.954504	58.463	43
P48556	26S proteasome non-ATPase regulatory subunit 8	PSMD8	3	3	9.1	39.611	4.1431e-16	1.1066	0.483424	3.1896	6	1.0101	0.957064	6.1473	6	1.0903	0.48803	3.1385	5	1.0155	0.979955	6.2323	5	1.1333	0.680837	NaN	1	0.98694	0.85075	NaN	1
Q969H8	UPF0556 protein C19orf10	C19orf10	5	5	27.2	18.795	1.4003e-35	1.1062	0.31487	41.874	19	0.95954	0.38589	28.329	19	1.0939	0.308546	34.622	14	1.0095	0.885174	31.66	14	1.2942	0.088812	41.185	5	0.83299	0.406081	18.671	5
P78371	T-complex protein 1 subunit beta	CCT2	13	13	23	57.488	4.5869e-280	1.1061	0.315357	19.642	13	0.99232	0.78445	43.666	13	1.0875	0.433827	20.485	10	0.95312	0.346924	38.64	10	1.2484	0.143663	10.554	3	0.99232	0.970307	61.107	3
P24752	Acetyl-CoA acetyltransferase, mitochondrial	ACAT1	26	24	65.3	45.199	0	1.1061	0.173247	18.65	108	1.0144	0.688765	25.781	108	1.1137	0.223466	16.145	77	1.0233	0.683749	16.949	77	1.0292	0.728732	24.017	31	0.96066	0.861286	40.515	31
I3L504	Eukaryotic translation initiation factor 5A-1;Eukaryotic translation initiation factor 5A-1-like;Eukaryotic translation initiation factor 5A-2	EIF5A;EIF5AL1;EIF5A2	8	8	44.6	20.503	3.4497e-37	1.1057	0.317311	33.494	17	1.0927	0.259829	28.526	17	1.1287	0.236264	16.036	11	1.1168	0.168759	20.959	11	1.0413	0.797206	48.079	6	1.0421	0.804414	37.09	6
G8JLB6	Heterogeneous nuclear ribonucleoprotein H;Heterogeneous nuclear ribonucleoprotein H, N-terminally processed	HNRNPH1	11	2	25.4	51.229	1.6274e-218	1.1047	0.322231	16.138	14	1.0346	0.714641	12.949	14	1.1522	0.159429	15.995	9	1.1444	0.0851314	10.017	9	1.0448	0.621651	11.732	5	0.93885	0.697352	10.93	5
Q5VW36	Focadhesin	FOCAD	13	13	7.4	200.07	4.4484e-56	1.1044	0.493673	26.491	16	1.0653	0.626976	17.913	16	1.0641	0.80129	21.395	12	1.0653	0.579077	15.656	12	1.2063	0.217078	42.36	4	1.1294	0.461323	26.27	4
Q14974	Importin subunit beta-1	KPNB1	27	27	35.4	97.169	0	1.1043	0.180041	18.708	68	1.0393	0.384281	34.132	68	1.1068	0.250808	18.836	67	1.0403	0.467574	34.065	67	1.0194	0.965463	NaN	1	0.73054	0.166515	NaN	1
Q7Z739	YTH domain family protein 3	YTHDF3	10	4	19	63.86	3.7565e-115	1.104	0.495551	19.074	14	1.0815	0.519749	20.614	14	1.172	0.161971	21.084	7	1.1389	0.172653	18.223	7	1.0709	0.65761	14.638	7	0.94194	0.784491	18.998	7
P14735	Insulin-degrading enzyme	IDE	26	26	26.4	117.97	7.7949e-87	1.1039	0.326206	21.132	37	0.9809	0.632608	14.367	37	1.1085	0.322524	19.59	35	0.98754	0.692412	13.658	35	0.78203	0.265848	16.316	2	0.80794	0.325439	4.9589	2
O43760	Synaptogyrin-2	SYNGR2	5	5	17.4	24.81	1.3764e-12	1.1038	0.326706	27.149	9	0.93555	0.18868	23.342	9	1.1056	0.33656	13.225	8	0.97372	0.540482	19.786	8	0.55282	0.0120053	NaN	1	0.67367	0.0880987	NaN	1
Q9Y530	O-acetyl-ADP-ribose deacetylase C6orf130	C6orf130	3	3	15.8	17.025	2.8191e-10	1.1034	0.498376	6.2576	3	1.0035	0.915233	6.9115	3	1.0461	0.772074	7.5437	2	1.0633	0.594742	8.1946	2	1.1071	0.756371	NaN	1	0.99618	0.87987	NaN	1
O14979-2			10	1	39.5	33.588	2.385e-125	1.1022	0.334769	19.69	19	1.0601	0.480912	18.266	19	1.1904	0.12103	17.613	8	1.0269	0.912276	10.176	8	1.0615	0.51689	20.447	11	1.0601	0.447889	21.333	11
Q07666	KH domain-containing, RNA-binding, signal transduction-associated protein 1	KHDRBS1	11	10	17.4	48.227	4.7003e-65	1.1022	0.334769	30.793	22	1.1592	0.0511955	26.119	22	1.2103	0.0868555	40.709	9	1.3402	0.000854122	32.952	9	1.0619	0.514516	13.728	13	1.0427	0.547531	15.948	13
P82650	28S ribosomal protein S22, mitochondrial	MRPS22	9	9	31.1	41.28	1.873e-52	1.1018	0.50596	15.872	12	1.0202	0.972986	16.809	12	1.1073	0.587911	13.518	5	1.0607	0.640562	15.111	5	1.0963	0.335692	18.426	7	0.96229	0.873726	17.272	7
P14625	Endoplasmin	HSP90B1	66	64	72.9	92.468	0	1.1003	0.195889	25.909	247	0.98914	0.940376	29.513	247	1.111	0.23388	23.229	189	1.0283	0.615846	28.259	189	1.0272	0.74303	32.85	58	0.92115	0.571128	31.654	58
Q9UPT8	Zinc finger CCCH domain-containing protein 4	ZC3H4	8	8	7.8	140.26	3.5593e-41	1.0997	0.516022	27.021	8	1.0752	0.560115	13.557	8	0.67669	0.058915	NaN	1	0.96598	0.798895	NaN	1	1.1503	0.35837	22.203	7	1.1052	0.545178	14.11	7
P16885	1-phosphatidylinositol 4,5-bisphosphate phosphodiesterase gamma-2	PLCG2	36	35	28.8	147.87	3.9203e-235	1.0995	0.348692	20.179	52	1.0466	0.59869	26.972	52	1.0982	0.374307	20.077	46	1.0466	0.647278	24.736	46	1.1195	0.460435	21.908	6	1.066	0.699883	42.974	6
Q09161	Nuclear cap-binding protein subunit 1	NCBP1	10	10	16.6	91.838	3.3589e-35	1.0995	0.516987	23.938	11	1.0418	0.643905	124.78	11	1.1159	0.357631	17.544	10	1.0584	0.634043	130.8	10	0.58885	0.0239911	NaN	1	1.0098	0.922587	NaN	1
P42126	Enoyl-CoA delta isomerase 1, mitochondrial	ECI1;DCI	7	7	23.5	32.816	2.1383e-39	1.0991	0.350788	30.048	19	0.93687	0.197196	10.93	19	1.0814	0.373075	23.023	18	0.93661	0.206635	11.148	18	2.7125	3.62347e-11	NaN	1	1.0341	0.840861	NaN	1
Q9UJ41-3	Rab5 GDP/GTP exchange factor	KCTD7;RABGEF1	30	30	48.8	61.299	0	1.0991	0.200848	24.491	71	1.1161	0.0244278	48.263	71	1.3065	0.183123	NaN	1	1.0141	0.974805	NaN	1	1.0958	0.33793	24.551	70	1.1205	0.198376	48.605	70
B4DR61	Protein transport protein Sec61 subunit alpha isoform 1;Protein transport protein Sec61 subunit alpha isoform 2	SEC61A1;SEC61A2	8	8	19.3	52.949	1.9412e-50	1.0985	0.203364	32.388	29	1.0629	0.45834	30.536	29	1.1146	0.294375	31.703	22	1.079	0.374022	34.834	22	1.0381	0.666631	36.114	7	0.95219	0.796928	9.757	7
Q99729-3	Heterogeneous nuclear ribonucleoprotein A/B	HNRNPAB	17	16	49.1	30.588	1.6936e-246	1.0983	0.204208	15.948	37	0.98084	0.830578	27.413	37	1.1424	0.133682	18.081	21	1.0388	0.484872	33.908	21	1.0488	0.595575	12.407	16	0.92336	0.586412	11.424	16
Q9Y6I9	Testis-expressed sequence 264 protein	TEX264	3	3	11.8	34.188	4.6115e-08	1.0977	0.525719	87.16	4	1.0192	0.981161	15.311	4	1.1289	0.494771	95.343	3	0.98117	0.764285	18.331	3	0.86889	0.491593	NaN	1	1.0588	0.917419	NaN	1
Q13310-3	Polyadenylate-binding protein 4	PABPC4	19	9	29.8	72.39	2.2326e-164	1.0977	0.525719	17.599	15	1.0463	0.765785	15.97	15	1.1159	0.357631	17.484	10	1.0726	0.523844	16.437	10	0.99694	0.980338	15.108	5	1.0463	0.785554	16.634	5
Q9Y4L1	Hypoxia up-regulated protein 1	HYOU1	47	47	52.4	111.33	0	1.0967	0.211058	20.368	85	1.039	0.387343	19.655	85	1.0907	0.324249	20.385	65	1.061	0.267866	17.914	65	1.1609	0.128251	20.01	20	0.89939	0.42992	21.889	20
P60468	Protein transport protein Sec61 subunit beta	SEC61B	5	5	49	9.9743	1.1623e-62	1.0959	0.53454	5.7886	6	1.0595	0.667976	6.4554	6	1.0959	0.457221	4.7079	4	1.0576	0.64058	5.4211	4	1.1285	0.428748	9.6959	2	1.1126	0.518559	9.7787	2
Q9NZT2	Opioid growth factor receptor	OGFR	9	9	17.3	73.324	3.7963e-87	1.0957	0.535526	41.47	18	0.99031	0.831631	16.019	18	1.0885	0.4982	42.743	17	0.98227	0.667361	16.286	17	1.1029	0.768892	NaN	1	1.1104	0.749825	NaN	1
P12236	ADP/ATP translocase 3	SLC25A6	21	5	57	32.866	5.3995e-118	1.0953	0.217195	21.763	116	0.98288	0.857429	15.946	115	1.1141	0.221954	16.036	66	1.0174	0.767709	15.99	65	1.0457	0.615732	27.557	50	0.93166	0.645092	15.718	50
P00492	Hypoxanthine-guanine phosphoribosyltransferase	HPRT1	11	11	59.2	24.579	4.4026e-43	1.0945	0.375526	11.336	17	1.0399	0.662246	19.558	17	1.0945	0.305664	12.415	11	0.98744	0.784152	20.393	11	1.1149	0.477226	9.3282	6	1.0805	0.640066	19.806	6
P19623	Spermidine synthase	SRM	12	12	45.4	33.824	2.6385e-108	1.0945	0.220763	16.249	21	1.0818	0.0997639	42.244	21	1.1091	0.241427	15.014	16	1.0768	0.163242	9.4062	16	1.0563	0.724837	20.043	5	1.1251	0.475548	88.887	5
E9PC47	LIM domain kinase 1	LIMK1	9	9	13.3	75.526	8.2144e-30	1.0944	0.541959	25.934	10	1.0411	0.805823	19.656	10	1.5121	0.0310239	NaN	1	0.73802	0.136067	NaN	1	1.0918	0.356214	24.857	9	1.0835	0.333701	17.813	9
O75663	TIP41-like protein	TIPRL	11	11	42.3	31.444	3.948e-49	1.0943	0.376628	18.109	16	1.0891	0.279777	16.209	16	1.1242	0.253778	14.964	14	1.0988	0.251681	16.069	14	0.79511	0.295672	3.8346	2	0.92207	0.646729	10.155	2
P50402	Emerin	EMD	9	9	38.2	28.994	4.5826e-68	1.0941	0.377732	20.587	18	1.0756	0.364378	17.695	18	1.0941	0.466986	17.914	12	1.0955	0.371724	20.452	12	1.1032	0.305885	24.831	6	1.0756	0.659954	11.27	6
P62304	Small nuclear ribonucleoprotein E	SNRPE	2	2	25	10.803	9.3702e-10	1.094	0.543948	17.955	4	1.2106	0.0684003	25.137	4	1.1722	0.161472	6.4364	2	1.2588	0.00999946	22.287	2	0.9296	0.677911	19.702	2	1.073	0.869786	33.822	2
P14314	Glucosidase 2 subunit beta	PRKCSH	21	21	33.7	59.425	4.8465e-208	1.0939	0.223468	25.66	67	0.98313	0.860728	21.623	67	1.0956	0.30043	25.855	66	0.97736	0.641272	21.55	66	1.0437	0.955804	NaN	1	1.2993	0.303324	NaN	1
Q9Y3I0	tRNA-splicing ligase RtcB homolog	C22orf28	13	13	25.1	55.21	3.152e-42	1.0939	0.378838	32.625	21	1.0672	0.424969	23.566	21	1.0007	0.901909	18.341	5	1.084	0.339889	29.747	5	1.1086	0.283939	35.049	16	0.99192	0.899412	21.585	16
F5H0C4	Proteasomal ATPase-associated factor 1	PAAF1	4	4	11.5	42.722	4.5156e-14	1.0938	0.544944	23.544	6	1.0572	0.684586	15.57	6	1.1843	0.437462	26.594	2	0.97861	0.816548	1.0466	2	1.0764	0.63318	24.73	4	1.176	0.325878	16.656	4
Q01650	Large neutral amino acids transporter small subunit 1	SLC7A5	7	7	16.2	55.01	2.6535e-114	1.0937	0.379947	19.304	31	0.99242	0.785819	21.692	31	1.1636	0.130189	18.967	24	0.99568	0.787563	21.703	24	1.0172	0.816192	10.72	7	0.83688	0.143986	17.867	7
O00170	AH receptor-interacting protein;Peptidyl-prolyl cis-trans isomerase	AIP	13	13	45.5	37.636	7.0407e-160	1.0934	0.381614	13.019	27	1.0572	0.504981	19.354	27	1.0924	0.405845	10.836	21	1.0572	0.548411	21.123	21	1.1184	0.464414	20.072	6	1.0752	0.661593	12.738	6
Q15629	Translocating chain-associated membrane protein 1	TRAM1	4	4	12	43.071	2.343e-19	1.093	0.548939	36.869	5	1.2101	0.0690576	30.458	5	0.81697	0.143015	18.211	3	1.2101	0.206788	40.824	3	1.4853	0.00887459	39.829	2	1.2166	0.234529	1.44	2
Q59F66	Probable ATP-dependent RNA helicase DDX17	DDX17	36	28	49.7	81.067	0	1.0928	0.228492	30.22	135	1.1676	0.00178592	32.068	135	1.0928	0.313881	26.454	103	1.1755	0.00198394	34.88	103	1.094	0.346074	40.063	32	1.1268	0.180394	20.373	32
O43823	A-kinase anchor protein 8	AKAP8	9	9	14.5	76.107	1.123e-44	1.0924	0.551946	35.302	18	1.1196	0.314607	41.859	18	1.1195	0.341444	36.886	12	1.2881	0.00431072	48.707	12	1.0289	0.859224	32.923	6	0.96743	0.87887	19.485	6
P30046	D-dopachrome decarboxylase;D-dopachrome decarboxylase-like protein	DDT;DDTL	7	7	62.7	12.712	5.0923e-56	1.0919	0.55446	11.171	9	1.0027	0.910157	12.503	9	1.0701	0.609363	11.942	8	1.0018	0.849055	10.245	8	1.1143	0.735166	NaN	1	1.2903	0.318329	NaN	1
Q6UXN9	WD repeat-containing protein 82	WDR82	6	6	23.3	35.079	1.4984e-70	1.0915	0.556476	13.493	8	1.059	0.67157	18.831	8	1.0243	0.932908	9.814	6	1.0316	0.868577	7.8109	6	1.2671	0.37156	6.6144	2	1.4073	0.164403	26.654	2
Q96TA2	ATP-dependent zinc metalloprotease YME1L1	YME1L1	6	6	10	86.454	1.4823e-58	1.0911	0.558496	19.534	9	1.2106	0.0684003	47.246	9	1.2563	0.267053	19.933	2	0.88328	0.505607	71.088	2	1.0721	0.652237	19.833	7	1.2106	0.246571	39.282	7
Q12931	Heat shock protein 75 kDa, mitochondrial	TRAP1	31	31	46.6	80.109	0	1.0905	0.239274	20.761	71	1.0516	0.272281	22.54	71	1.096	0.298543	14.852	59	1.0637	0.247187	14.42	59	1.0395	0.657101	38.103	12	0.8819	0.567252	38.567	12
Q13643	Four and a half LIM domains protein 3	FHL3	4	4	12.1	31.192	3.0271e-14	1.0905	0.561534	10.357	5	1.1621	0.163013	8.9394	5	1.0963	0.733605	NaN	1	1.1621	0.47682	NaN	1	1.0606	0.522253	11.935	4	1.202	0.0506688	9.8525	4
Q5VWZ2	Lysophospholipase-like protein 1	LYPLAL1	5	5	21.1	26.316	3.5878e-15	1.0904	0.562042	31.917	6	1.0522	0.721343	20.975	6	1.1381	0.266099	30.411	5	1.1182	0.253617	17.817	5	0.82718	0.375489	NaN	1	0.80423	0.316522	NaN	1
Q9NTZ6	RNA-binding protein 12	RBM12	17	17	19.4	97.394	1.5608e-140	1.09	0.400849	48.616	29	0.98407	0.673722	15.284	29	1.1047	0.341002	48.213	28	0.98253	0.635702	15.548	28	0.70036	0.119317	NaN	1	0.98557	0.846426	NaN	1
P79483	HLA class II histocompatibility antigen, DR beta 3 chain	HLA-DRB3	9	2	33.5	29.962	8.2095e-243	1.0899	0.401425	10.468	6	0.88761	0.0248333	46.624	6	1.0948	0.392587	5.6653	5	0.89808	0.0636912	47.321	5	0.87007	0.474949	NaN	1	0.67964	0.0948292	NaN	1
O43837	Isocitrate dehydrogenase [NAD] subunit beta, mitochondrial	IDH3B	16	16	47.5	42.183	1.5671e-69	1.0898	0.402	14.364	24	1.1202	0.140733	18.312	24	1.0635	0.588112	13.621	12	1.113	0.184187	17.688	12	1.1091	0.281968	15.091	12	1.1464	0.132676	18.826	12
Q9H936	Mitochondrial glutamate carrier 1	SLC25A22	12	12	38.7	34.47	1.3193e-94	1.0897	0.402577	20.199	18	1.074	0.375447	21.884	18	1.1186	0.276917	22.662	13	1.1012	0.239136	24.317	13	1.0168	0.921332	13.786	5	0.99091	0.965167	15.136	5
P11021	78 kDa glucose-regulated protein	HSPA5	60	58	67.3	72.332	0	1.0895	0.244079	28.299	546	1.0124	0.717111	29.717	546	1.1251	0.18339	27.2	347	1.0473	0.39183	30.095	347	1.033	0.701905	29.652	199	0.93281	0.653369	28.426	199
O00329	Phosphatidylinositol 4,5-bisphosphate 3-kinase catalytic subunit delta isoform	PIK3CD	15	15	13	119.48	1.5659e-65	1.0895	0.56662	37.974	20	1.2463	0.00308488	19.304	20	1.023	0.942765	37.447	17	1.223	0.0259832	14.146	17	1.7413	0.0233735	9.2997	3	1.5457	0.0695829	21.728	3
P42285	Superkiller viralicidic activity 2-like 2	SKIV2L2	14	14	13.1	117.8	2.5513e-42	1.0887	0.570707	20.609	15	1.1505	0.196996	31.892	15	1.093	0.473018	21.379	14	1.1517	0.133856	33.082	14	1.0887	0.812015	NaN	1	1.1112	0.747357	NaN	1
P11908-2	Ribose-phosphate pyrophosphokinase 2	PRPS2	16	5	53	35.054	2.1281e-122	1.0884	0.249447	15.47	24	1.0678	0.163376	11.256	24	1.0994	0.282851	16.73	17	1.07	0.203527	12.252	17	1.02	0.795441	10.123	7	1.0657	0.418475	8.4448	7
Q32Q12	Nucleoside diphosphate kinase;Nucleoside diphosphate kinase B	NME1-NME2;NME1;NME2	18	5	79.1	32.642	4.3307e-205	1.088	0.251421	60.985	47	1.0208	0.601462	11.875	47	1.0838	0.360018	20.804	37	1.035	0.530321	12.8	37	1.0967	0.333909	121.37	10	0.98835	0.926621	4.4029	10
Q8IY67-2	Ribonucleoprotein PTB-binding 1	RAVER1	10	1	19.5	77.859	7.4281e-162	1.0877	0.57584	16.98	8	1.0501	0.737034	10.468	8	1.0291	0.896723	12.576	7	1.047	0.730166	10.772	7	1.4648	0.128491	NaN	1	1.0918	0.80841	NaN	1
E7ENU4	Double-stranded RNA-specific adenosine deaminase	ADAR	17	17	14	140.83	7.4891e-47	1.0877	0.414221	54.965	23	1.2015	0.0143195	19.563	23	1.0157	0.926776	15.509	10	1.1923	0.089912	13.219	10	1.1877	0.0812294	66.428	13	1.2015	0.0511386	23.741	13
P30405	Peptidyl-prolyl cis-trans isomerase F, mitochondrial;Peptidyl-prolyl cis-trans isomerase	PPIF	7	6	43	22.04	2.1264e-125	1.0874	0.415986	34.595	16	0.99055	0.760312	33.813	16	1.0874	0.43441	17.947	12	1.0237	0.885111	17.723	12	1.0942	0.557715	63.07	4	0.97267	0.89822	62.076	4
Q9UG63	ATP-binding cassette sub-family F member 2	ABCF2	8	8	14.6	71.289	1.4854e-30	1.0865	0.421312	44.473	11	1.0125	0.948318	25.886	11	1.0895	0.492534	48.713	7	1.024	0.939481	32.915	7	0.9212	0.490723	28.018	4	1.0043	0.8069	3.5902	4
E7EUU4		EIF4G1	49	1	33.7	171.64	0	1.0864	0.259433	33.754	102	0.97528	0.758201	37.799	102	1.0854	0.35149	29.842	97	0.97822	0.653098	33.019	97	1.1925	0.246912	79.31	5	0.95452	0.83108	97.778	5
P68032	Actin, alpha cardiac muscle 1;Actin, alpha skeletal muscle;Actin, aortic smooth muscle;Actin, gamma-enteric smooth muscle	ACTC1;ACTA1;ACTA2;ACTG2	21	4	43.8	42.019	0	1.086	0.261465	22.556	32	1.0204	0.606755	21.154	32	1.0885	0.335369	20.793	28	1.0204	0.724544	21.991	28	0.86014	0.439748	26.385	4	1.0775	0.652202	15.99	4
C9JEJ2	Choline-phosphate cytidylyltransferase A	PCYT1A	12	9	41.1	43.263	3.3593e-42	1.0859	0.424888	35.106	15	1.0362	0.698639	48.525	15	1.023	0.902795	35.785	14	1.0006	0.846368	48.584	14	1.2861	0.338128	NaN	1	1.3421	0.239637	NaN	1
Q9Y237-2	Peptidyl-prolyl cis-trans isomerase NIMA-interacting 4	PIN4	3	3	17.3	16.608	7.3606e-25	1.0857	0.586186	6.984	5	1.1905	0.0994825	9.2032	5	1.0453	0.872654	7.3488	4	1.1713	0.302043	10.62	4	1.13	0.690099	NaN	1	1.1905	0.526176	NaN	1
P51809-2	Vesicle-associated membrane protein 7	VAMP7	3	3	11.2	30.216	1.1594e-20	1.0851	0.58931	32.647	3	0.8941	0.301749	18.766	3	1.0851	0.777693	NaN	1	0.69453	0.076819	NaN	1	1.3842	0.0316799	41.671	2	0.94661	0.723381	8.0707	2
P13667	Protein disulfide-isomerase A4	PDIA4	50	50	58	72.932	0	1.0845	0.26919	15.708	160	0.98513	0.887171	21.571	160	1.0929	0.313394	13.761	138	0.99808	0.941526	19.97	138	0.90142	0.374633	20.709	22	0.79486	0.0521961	21.757	22
P10155	60 kDa SS-A/Ro ribonucleoprotein	TROVE2	9	9	19.9	60.67	1.6641e-71	1.0844	0.592967	20.51	9	1.1604	0.167676	15.973	9	1.3128	0.074547	6.2237	2	1.4275	0.000333604	8.4556	2	1.0018	1	18.192	7	1.1285	0.175772	11.408	7
Q9BUQ8	Probable ATP-dependent RNA helicase DDX23	DDX23	10	9	13.7	95.581	3.4629e-30	1.084	0.595062	13.291	11	1.1165	0.328756	18.403	11	1.0749	0.744943	14.597	8	1.076	0.536971	19.648	8	1.1173	0.726429	6.7145	3	1.1165	0.731114	18.171	3
Q96BY6	Dedicator of cytokinesis protein 10	DOCK10;DOCK10,2	16	14	8.1	249.53	7.2624e-51	1.0838	0.596111	56.057	15	0.96686	0.685547	20.431	15	1.0886	0.676191	58.133	14	0.94847	0.546361	20.826	14	1.0327	0.992313	NaN	1	1.0785	0.85162	NaN	1
Q9Y4Z0	U6 snRNA-associated Sm-like protein LSm4	LSM4	4	4	25.9	15.35	2.0814e-07	1.0838	0.596111	17.903	5	0.99059	0.833401	16.161	5	1.0838	0.69881	23.939	3	0.99059	0.882069	15.596	3	1.0981	0.783334	2.0697	2	1.0372	0.991641	23.174	2
Q96MG8	Protein-L-isoaspartate O-methyltransferase domain-containing protein 1	PCMTD1	19	19	51.3	40.675	6.4148e-212	1.0836	0.273905	17.077	65	1.2226	5.94783e-05	21.907	65	0.97907	0.801067	20.388	23	1.102	0.0654402	23.973	23	1.102	0.310925	14.418	42	1.2494	0.0202173	19.505	42
Q96PE3	Type I inositol 3,4-bisphosphate 4-phosphatase	INPP4A	29	29	32.1	109.95	8.5526e-221	1.082	0.448605	34.258	54	1.0897	0.276377	23.046	54	1.065	0.642382	60.154	14	0.98699	0.710288	37.708	14	1.0954	0.339728	19.681	40	1.1034	0.254344	13.921	40
Q9BVA0	Katanin p80 WD40-containing subunit B1	KATNB1	7	7	12.2	72.333	1.1871e-23	1.0814	0.608782	18.795	7	1.0928	0.451827	24.488	7	1.3043	0.186274	19.917	2	1.3507	0.1239	36.63	2	0.98912	0.94853	13.366	5	1.0928	0.591672	17.043	5
Q15907	Ras-related protein Rab-11B;Ras-related protein Rab-11A	RAB11B;RAB11A	9	9	40.4	24.488	3.1404e-30	1.0807	0.289508	153.68	13	1.0537	0.255769	37.62	13	1.074	0.415346	10.74	12	1.0528	0.338195	33.43	12	263.33	0	NaN	1	2.3358	0.000231657	NaN	1
B3KY94	CDP-diacylglycerol--inositol 3-phosphatidyltransferase	CDIPT	2	2	8.9	25.946	2.059e-05	1.0806	0.613038	32.595	4	1.0754	0.558807	32.297	4	1.0177	0.993765	54.551	2	0.97769	0.81153	53.19	2	1.0806	0.837137	13.254	2	1.0754	0.861838	14.469	2
Q969Q0	60S ribosomal protein L36a-like	RPL36AL	3	2	17	12.469	1.2905e-12	1.0802	0.615173	20.941	8	0.97948	0.763531	14.562	8	1.4853	0.0398067	NaN	1	0.97032	0.814833	NaN	1	1.0708	0.658059	16.578	7	0.98872	0.957172	15.722	7
Q8TEQ6	Gem-associated protein 5	GEMIN5	16	16	13.3	168.59	7.9386e-61	1.0802	0.615173	25.537	13	1.0694	0.598793	14.062	13	1.0773	0.732668	26.535	12	1.0941	0.427959	11.117	12	1.0802	0.838387	NaN	1	0.77371	0.247944	NaN	1
O60264	SWI/SNF-related matrix-associated actin-dependent regulator of chromatin subfamily A member 5	SMARCA5	10	10	10.5	121.9	4.7502e-25	1.0801	0.615707	35.448	8	1.0479	0.753625	27.144	8	1.0659	0.777504	37.481	7	1.0981	0.564719	29.257	7	1.1446	0.649689	NaN	1	1	0.89188	NaN	1
O95373	Importin-7	IPO7	17	17	20.2	119.52	5.4653e-202	1.0796	0.46361	32.427	24	0.98661	0.707292	42.984	24	1.0951	0.39095	24.774	21	1.0045	0.893407	38.181	21	1.0622	0.895503	70.314	3	0.59104	0.0260496	42.074	3
Q14152	Eukaryotic translation initiation factor 3 subunit A	EIF3A	82	82	56.4	166.57	0	1.0793	0.297266	24.076	120	0.99628	0.958874	20.613	120	1.082	0.369781	24.338	117	1.0007	0.980618	20.728	117	0.95902	0.772108	1.2788	3	0.8412	0.410482	18	3
P43246	DNA mismatch repair protein Msh2	MSH2	15	15	18	104.74	1.3661e-159	1.0793	0.465508	28.067	27	1.0305	0.756323	26.438	27	1.0883	0.429175	22.301	20	1.0282	0.836354	28.124	20	1.0325	0.841034	39.664	7	1.1012	0.559919	22.876	7
Q5LJA9	Ubiquitin carboxyl-terminal hydrolase isozyme L5	UCHL5	10	10	28.5	41.694	7.7034e-43	1.0791	0.466775	17.754	9	1.0643	0.447302	15.551	9	1.1024	0.423056	14.737	8	1.0511	0.694886	16.622	8	0.78736	0.277801	NaN	1	1.088	0.820648	NaN	1
P11182	Lipoamide acyltransferase component of branched-chain alpha-keto acid dehydrogenase complex, mitochondrial	DBT	3	3	6.2	53.486	8.4731e-12	1.0788	0.622674	10.595	3	1.0936	0.447242	8.3448	3	1.0788	0.803024	NaN	1	1.0936	0.705969	NaN	1	1.0722	0.863567	14.975	2	1.0232	0.964272	10.477	2
Q15366-3	Poly(rC)-binding protein 2	PCBP2	16	8	57.7	38.221	1.4502e-175	1.0787	0.300636	12.941	33	1.095	0.0599979	13.139	33	1.0738	0.416531	11.977	27	1.0682	0.215359	12.085	27	1.1705	0.109301	10.255	6	1.1671	0.0941483	12.76	6
Q9UJZ1	Stomatin-like protein 2	STOML2	13	13	49.4	38.534	7.1057e-197	1.0784	0.471229	34.342	28	1.1352	0.0972417	22.9	28	1.0787	0.487127	17.181	10	1.0801	0.366323	25.896	10	1.0697	0.469564	40.65	18	1.2375	0.0256661	18.369	18
P54578	Ubiquitin carboxyl-terminal hydrolase 14;Ubiquitin carboxyl-terminal hydrolase	USP14	5	5	12.8	56.068	9.4003e-11	1.0783	0.625366	13.442	4	0.88649	0.270775	8.0262	4	1.0231	0.9709	14.173	3	0.91744	0.367628	8.4345	3	1.1459	0.646163	NaN	1	0.85347	0.443971	NaN	1
O75643	U5 small nuclear ribonucleoprotein 200 kDa helicase	SNRNP200	60	60	30.9	244.5	0	1.0783	0.471868	23.582	102	1.0323	0.737908	21.11	102	1.0906	0.415982	25.308	71	1.0692	0.447341	22.285	71	1.0248	0.760341	18.317	31	0.91175	0.507943	13.878	31
O14818	Proteasome subunit alpha type-7;Proteasome subunit alpha type	PSMA7	12	12	54	27.887	6.5545e-240	1.0781	0.473146	36.005	14	0.98891	0.738115	30.824	14	1.0668	0.565261	36.396	13	0.96415	0.444978	32.009	13	1.4995	0.104964	NaN	1	1.153	0.624759	NaN	1
B7ZKM8	Protein transport protein Sec24B	SEC24B	23	21	21.2	140.42	2.7997e-183	1.0772	0.478925	32.721	41	1.1613	0.0482622	30.088	41	0.97267	0.653111	27.892	21	1.0375	0.738399	38.036	21	1.1592	0.131876	31.892	20	1.3341	0.00321469	13.677	20
P43403	Tyrosine-protein kinase ZAP-70	ZAP70	15	15	24.7	69.872	3.8228e-81	1.0762	0.485397	26.514	23	1.1155	0.157218	28.308	23	1.0664	0.633228	27.128	22	1.1346	0.18753	27.223	22	1.0788	0.842769	NaN	1	0.70272	0.124107	NaN	1
P04844	Dolichyl-diphosphooligosaccharide--protein glycosyltransferase subunit 2	RPN2	10	10	23	69.283	6.8282e-252	1.0758	0.317311	29.13	27	1.0248	0.549829	15.685	27	1.1117	0.231145	12.996	16	1.08	0.146581	15.287	16	0.99778	0.964528	44.098	11	0.94376	0.733665	9.1943	11
Q9HCN8	Stromal cell-derived factor 2-like protein 1	SDF2L1	5	5	27.1	23.598	1.2256e-29	1.0754	0.641097	11.986	6	0.91897	0.416482	19.912	6	1.067	0.629326	6.5901	4	0.86492	0.0480197	13.99	4	1.1995	0.231395	20.801	2	1.0968	0.576418	23.933	2
Q7L0Y3	Mitochondrial ribonuclease P protein 1	RG9MTD1	6	6	14.4	47.346	3.0785e-18	1.0754	0.641097	7.3217	7	0.99293	0.848205	11.118	7	1.1059	0.594283	8.3564	5	0.99293	0.846782	11.71	5	1.0496	0.936413	3.4257	2	1.0451	0.964275	13.341	2
O15067	Phosphoribosylformylglycinamidine synthase	PFAS	29	29	26.2	144.73	0	1.0736	0.502473	14.084	35	1.0169	0.900342	31.011	35	1.0642	0.475977	14.297	33	1.0169	0.77499	31.694	33	1.1664	0.592151	10.841	2	1.0197	0.953423	22.487	2
O43175	D-3-phosphoglycerate dehydrogenase	PHGDH	6	6	14.3	56.65	2.649e-107	1.0736	0.502473	11.826	5	1.1406	0.0846198	27.4	5	1.0212	0.917879	13.385	4	1.1655	0.047683	31.629	4	1.1053	0.761724	NaN	1	1.1406	0.659779	NaN	1
O14980	Exportin-1	XPO1	26	26	24.7	123.38	4.4735e-213	1.0732	0.332806	22.045	79	1.0181	0.637625	33.889	79	1.0654	0.468271	22.158	68	1.0012	0.988075	34.875	68	1.1095	0.497449	21.174	11	1.2348	0.200884	21.029	11
P16615	Sarcoplasmic/endoplasmic reticulum calcium ATPase 2	ATP2A2	37	28	35.5	114.76	9.055e-239	1.073	0.33402	22.469	86	1.0919	0.0678624	18.189	86	1.0942	0.307103	22.264	81	1.0991	0.0732597	17.955	81	0.97166	0.876973	17.176	5	0.88309	0.571401	12.991	5
Q14258	E3 ubiquitin/ISG15 ligase TRIM25	TRIM25	15	15	27.5	70.973	4.9365e-80	1.0726	0.509135	34.213	33	1.0151	0.919909	41.848	33	1.0824	0.464243	24.382	22	1.0074	0.928519	48.26	22	1.0612	0.518674	48.682	11	1.0923	0.296645	26.652	11
P31939	Bifunctional purine biosynthesis protein PURH;Phosphoribosylaminoimidazolecarboxamide formyltransferase;IMP cyclohydrolase	ATIC	32	32	69.1	64.615	0	1.0725	0.337067	40.348	48	1.0321	0.462071	35.103	48	1.0734	0.418907	40.608	47	1.03	0.593524	35.477	47	0.80418	0.317311	NaN	1	1.0421	0.97464	NaN	1
Q16799	Reticulon-1	RTN1	3	3	3.4	83.617	1.0215e-05	1.0719	0.51383	7.7656	4	1.0615	0.469544	13.641	4	1.1204	0.33748	8.9643	3	1.0298	0.885249	16.698	3	1.0256	0.984971	NaN	1	1.0941	0.586688	NaN	1
O95881	Thioredoxin domain-containing protein 12	TXNDC12	6	6	39	19.206	1.0413e-24	1.0716	0.662022	17.196	8	1.0105	0.959595	28.849	8	0.95924	0.597113	19.386	2	0.79359	0.0278887	30.356	2	1.1059	0.511237	17.597	6	1.0386	0.820278	26.669	6
P07741	Adenine phosphoribosyltransferase	APRT	10	10	53.3	19.608	5.9699e-75	1.0716	0.51585	28.614	23	0.99287	0.791986	22.083	23	1.0768	0.398995	28.503	22	0.99771	0.936006	14.44	22	0.80211	0.312305	NaN	1	0.45245	0.00101184	NaN	1
O00571	ATP-dependent RNA helicase DDX3X	DDX3X	21	5	35.2	73.243	2.1953e-144	1.0715	0.516524	23.434	34	0.99586	0.8332	17.035	34	1.036	0.795982	24.04	24	1.0102	0.962458	13.619	24	1.1552	0.140741	23.145	10	0.96091	0.863193	24.03	10
Q14498	RNA-binding protein 39	RBM39	14	14	29.2	59.379	3.3417e-143	1.0712	0.51855	35.26	53	0.99712	0.850676	27.985	53	1.0801	0.547349	55.281	16	0.97185	0.575833	41.317	16	1.0712	0.461212	20.876	37	1.0042	0.807634	20.059	37
Q14166	Tubulin--tyrosine ligase-like protein 12	TTLL12	13	13	26.1	74.403	0	1.0707	0.348196	97.914	24	0.98987	0.950075	50.212	24	1.0707	0.435174	39.78	22	1.0116	0.853498	51.809	22	9.5849	6.64954e-51	324.75	2	0.82215	0.360683	23.074	2
Q13155	Aminoacyl tRNA synthase complex-interacting multifunctional protein 2	AIMP2	10	10	36.9	35.348	4.6013e-79	1.0706	0.522617	28.303	19	1.0763	0.359605	22.952	19	1.0706	0.606176	36.87	11	1.0785	0.48152	29.562	11	1.0722	0.455696	8.2268	8	1.0723	0.385494	8.5457	8
Q9H0U4	Ras-related protein Rab-1B;Putative Ras-related protein Rab-1C	RAB1B;RAB1C	10	4	43.8	22.171	2.5943e-54	1.0702	0.525338	18.587	8	1.0463	0.601467	72.518	8	1.0702	0.542246	15.328	6	1.0975	0.258677	83.344	6	1.2012	0.227747	28.886	2	0.98703	0.950993	2.6351	2
F5H301	Tight junction protein ZO-2	TJP2	23	23	19.8	137.34	4.3721e-78	1.0702	0.669818	18.36	32	1.1146	0.337649	31.472	32	1.08	0.547951	17.878	31	1.1307	0.201876	31.812	31	0.81045	0.332711	NaN	1	0.90728	0.601278	NaN	1
P13639	Elongation factor 2	EEF2	58	57	58.5	95.337	0	1.0701	0.351961	51.144	173	1.009	0.76632	30.689	172	1.0723	0.425486	51.371	162	1.009	0.892755	31.542	162	0.99113	0.984471	49.836	11	1.0236	0.670436	8.5876	10
P14868	Aspartate--tRNA ligase, cytoplasmic	DARS;DKFZp781B11202	17	17	36.1	57.136	2.8555e-278	1.0698	0.353854	25.614	32	1.0253	0.543546	38.56	32	1.0962	0.297603	14.523	20	1.0288	0.609239	11.674	20	1.0503	0.585952	38.157	12	1.022	0.681318	62.399	12
I3L416	Coronin-7	CORO7	23	23	23	114.16	1.4243e-271	1.0692	0.532177	41.82	33	0.99075	0.763031	28.878	33	1.0653	0.575586	44.599	29	0.98393	0.651382	26.981	29	1.1124	0.48652	9.3321	4	1.1316	0.454159	43.524	4
P42167-2	Lamina-associated polypeptide 2, isoforms beta/gamma;Thymopoietin;Thymopentin	TMPO	14	6	47.2	38.737	2.0192e-262	1.069	0.53355	21.661	26	1.0923	0.261992	21.474	26	1.0587	0.622221	19.87	25	1.0798	0.368412	21.664	25	1.7869	0.0173607	NaN	1	1.3434	0.237892	NaN	1
P02545	Prelamin-A/C;Lamin-A/C	LMNA	45	2	61.4	74.139	0	1.0689	0.359575	29.674	129	1.0951	0.0597577	34.922	128	1.2121	0.0310047	22.935	82	1.1923	0.000758702	26.068	82	0.87384	0.2411	27.837	47	0.93067	0.637994	40.83	46
F5H1J9	Protein THEMIS	THEMIS	23	23	28.5	77.514	1.8726e-205	1.0688	0.534926	26.936	24	1.0594	0.486658	22.642	24	1.0756	0.506822	27.262	23	1.059	0.532486	23.039	23	0.92872	0.675117	NaN	1	1.195	0.515101	NaN	1
Q9Y5Y5-2	Peroxisomal membrane protein PEX16	PEX16	11	11	30.6	39.269	4.4715e-62	1.0685	0.362138	11.291	35	1.1088	0.03373	6.7462	35	1.068	0.451843	11.576	30	1.1048	0.0585734	6.261	30	1.0936	0.560166	10.155	5	1.1603	0.367721	8.9872	5
Q13177	Serine/threonine-protein kinase PAK 2;PAK-2p27;PAK-2p34	PAK2	28	22	57.6	58.042	0	1.0682	0.364068	23.882	66	1.0215	0.592255	23.534	66	1.0389	0.655775	24.522	52	1.0303	0.589628	22.483	52	1.1334	0.198005	21.433	14	0.99718	0.859721	27.031	14
P52789	Hexokinase-2	HK2	36	32	44.1	102.38	0	1.0678	0.541837	30.45	53	1.0663	0.431823	32.116	53	1.0548	0.539002	26.284	46	1.0551	0.317311	22.486	46	1.1317	0.417853	53.229	7	1.1165	0.504875	71.741	7
P61026	Ras-related protein Rab-10	RAB10	5	4	25.5	22.541	6.2174e-16	1.0675	0.684983	21.205	4	0.99028	0.831441	22.007	4	1.0347	0.854992	1.7796	2	0.99028	0.740648	7.7862	2	1.3203	0.284044	27.421	2	0.89058	0.550919	35.773	2
P29144	Tripeptidyl-peptidase 2	TPP2	43	43	40.2	138.35	0	1.0674	0.369249	30.822	61	0.96942	0.683733	49.382	61	1.0675	0.454974	30.711	60	0.97834	0.654754	49.677	60	0.77108	0.242177	NaN	1	0.84147	0.411208	NaN	1
P42677	40S ribosomal protein S27	RPS27	5	3	40.5	9.461	5.2989e-42	1.0674	0.544615	11.836	12	1.0909	0.269668	37.384	12	1.0603	0.673597	7.2855	6	1.0909	0.399623	6.0117	6	1.0892	0.578344	14.752	6	1.0642	0.707508	53.655	6
Q7L014	Probable ATP-dependent RNA helicase DDX46	DDX46	28	28	24	117.36	6.4122e-106	1.0672	0.546008	28.125	49	1.0015	0.911769	24.867	49	0.99466	0.861363	28.056	31	0.97809	0.630062	27.395	31	1.2108	0.208002	27.486	18	1.1351	0.44292	18.745	18
Q86W34	Archaemetzincin-2	AMZ2	3	3	8.1	41.263	1.1504e-07	1.0671	0.687244	40.703	3	1.0953	0.437598	33.42	3	0.97778	0.702165	12.36	2	1.003	0.918031	12.438	2	1.9466	0.00597989	NaN	1	1.7533	0.0171016	NaN	1
O95671	N-acetylserotonin O-methyltransferase-like protein	ASMTL	21	21	34.9	68.856	5.5221e-181	1.0671	0.546705	9.5378	27	1.035	0.710626	22.377	27	1.0541	0.65584	9.3668	26	1.0158	0.972184	21.728	26	1.1755	0.56915	NaN	1	1.4565	0.12215	NaN	1
P61088	Ubiquitin-conjugating enzyme E2 N;Putative ubiquitin-conjugating enzyme E2 N-like	UBE2N;UBE2NL	10	10	65.8	17.138	5.6242e-59	1.0669	0.372512	12.766	28	1.0274	0.517584	10.639	28	1.0421	0.631308	13.234	22	1.0088	0.895791	8.9387	22	1.127	0.433922	10.439	6	1.1379	0.434068	11.183	6
Q12907	Vesicular integral-membrane protein VIP36	LMAN2	14	14	47.8	40.228	1.4299e-161	1.0665	0.375137	15.425	34	1.0205	0.60543	18.533	34	1.0627	0.485719	15.361	27	1.0223	0.697706	16.628	27	1.0931	0.350197	16.759	7	0.94256	0.724749	26.095	7
Q12846	Syntaxin-4	STX4	7	7	25.9	34.18	2.9135e-119	1.066	0.554404	34.893	13	1.036	0.700631	45.704	13	1.0603	0.610738	36.723	11	1.036	0.7539	48.803	11	1.1606	0.607126	10.304	2	1.0952	0.797535	29.406	2
Q15084-2	Protein disulfide-isomerase A6	PDIA6	17	17	41.9	53.9	0	1.0659	0.379097	27.335	61	0.93525	0.317311	21.074	61	1.0986	0.286487	23.223	53	0.94538	0.276388	20.308	53	0.84109	0.128043	36.852	8	0.7185	0.00393408	14.496	8
Q9BRF8	Calcineurin-like phosphoesterase domain-containing protein 1	CPPED1	12	12	52.5	35.548	7.3188e-204	1.065	0.38509	51.702	30	1.0505	0.281229	56.212	30	1.0594	0.507576	21.008	20	1.0505	0.35999	22.675	20	1.2108	0.0534289	84.925	10	1.0614	0.440944	88.894	10
Q6GMV3	Putative peptidyl-tRNA hydrolase PTRHD1	PTRHD1	4	4	30.7	15.805	1.2393e-08	1.0647	0.700886	16.756	5	1.0097	0.954532	4.6034	5	1.0647	0.798114	20.629	3	1.037	0.818507	6.4523	3	1.0555	0.917169	13.345	2	1.0041	0.904746	0.78417	2
Q5EP54	HLA class II histocompatibility antigen, DP beta 1 chain	HLA-DPB1	12	0	45.7	29.29	0	1.0643	0.389794	34.733	39	0.93375	0.304652	61.016	39	1.0738	0.416531	41.205	27	0.97137	0.561266	71.494	27	1.003	0.924033	11.773	12	0.86803	0.262586	16.034	12
E9PRY8	Elongation factor 1-delta	EEF1D	14	12	23	76.569	7.3537e-223	1.0641	0.567845	45.693	25	1.1608	0.048947	25.986	25	1.0759	0.404203	46.733	23	1.1705	0.00261181	23.479	23	0.8725	0.48373	5.4679	2	0.75336	0.198306	21.662	2
B7Z4Q3		LUC7L2	9	1	20.5	54.223	5.445e-33	1.0627	0.712352	39.764	15	1.0264	0.922576	41.8	15	1.0642	0.80076	50.736	9	1.0798	0.512825	54.585	9	0.96057	0.831342	17.562	6	0.97575	0.909575	11.055	6
Q9Y2L1	Exosome complex exonuclease RRP44	DIS3	22	22	27.3	109	2.1672e-212	1.0625	0.579302	32.049	38	1.015	0.920999	27.533	38	1.0463	0.714793	30.012	33	0.97627	0.567385	16.11	33	1.2043	0.500376	43.161	5	1.1836	0.543474	60.025	5
Q8TCJ2	Dolichyl-diphosphooligosaccharide--protein glycosyltransferase subunit STT3B	STT3B	12	12	13.4	93.673	8.0161e-66	1.0625	0.713503	22.606	12	1.1585	0.173014	10.734	12	1.0532	0.722094	23.613	11	1.1724	0.0863844	8.2904	11	1.0718	0.864835	NaN	1	0.89929	0.577042	NaN	1
Q13151	Heterogeneous nuclear ribonucleoprotein A0	HNRNPA0	7	7	24.6	30.84	2.392e-24	1.0624	0.580023	28.97	13	1.01	0.975765	28.358	13	1.0624	0.595838	30.709	11	1.01	0.960034	29.391	11	1.1755	0.288021	24.333	2	1.0035	0.985479	31.046	2
P31947	14-3-3 protein sigma	SFN	8	4	33.1	27.774	6.2253e-73	1.0621	0.582186	107.69	10	0.97412	0.548093	23.867	8	1.0728	0.525014	126.58	5	0.97298	0.532783	12.952	4	1.0516	0.577682	97.322	5	0.9836	0.963106	31.004	4
Q1KMD3	Heterogeneous nuclear ribonucleoprotein U-like protein 2	HNRNPUL2;hCG_2044799	23	23	28.4	85.104	3.2183e-146	1.0621	0.582186	25.815	35	1.0653	0.439519	24.897	35	1.154	0.212229	23.713	17	1.1486	0.142531	23.398	17	0.97377	0.856211	23.993	18	0.95303	0.803282	20.021	18
P30040	Endoplasmic reticulum resident protein 29	ERP29	17	17	59.8	28.993	5.7224e-180	1.0619	0.40621	17.926	49	0.92267	0.221084	12.593	49	1.0623	0.488338	18.174	42	0.9217	0.118014	12.465	42	0.99403	0.993814	16.86	7	0.9971	0.860321	12.277	7
P30419	Glycylpeptide N-tetradecanoyltransferase 1	NMT1	7	7	17.3	56.806	1.3676e-110	1.0617	0.718118	12.189	7	1.0544	0.705063	14.645	7	1.0025	0.847918	8.8555	6	1.0687	0.585157	11.456	6	1.2736	0.359842	NaN	1	0.8137	0.33952	NaN	1
Q9NVI7-2	ATPase family AAA domain-containing protein 3A	ATAD3A	24	7	38.9	66.217	1.1704e-128	1.0617	0.585078	33.914	38	1.4435	5.57031e-07	36.977	38	1.0928	0.403615	25.467	25	1.568	6.49504e-10	21.487	25	0.91804	0.47115	45.706	13	0.99767	0.856051	48.535	13
Q8NBQ5	Estradiol 17-beta-dehydrogenase 11	HSD17B11	7	7	25.3	32.935	6.0253e-77	1.0616	0.718696	14.32	11	1.1234	0.297868	15.818	11	1.0559	0.703468	17.459	6	1.1359	0.182929	14.916	6	1.0616	0.700046	10.907	5	1.0649	0.704538	15.024	5
Q96IU4	Abhydrolase domain-containing protein 14B	ABHD14B	6	6	36.2	22.345	3.6111e-37	1.0615	0.586527	26.388	9	0.93342	0.17549	24.651	9	1.0511	0.678234	27.301	8	0.93241	0.201232	25.631	8	1.1627	0.601675	NaN	1	1.0162	0.942545	NaN	1
O43617	Trafficking protein particle complex subunit 3	TRAPPC3	4	4	22.2	20.274	1.4059e-13	1.0614	0.719852	54.321	4	1.0858	0.493214	59.667	4	1.0262	0.989324	61.946	3	1.0373	0.86252	67.818	3	1.1037	0.766498	NaN	1	1.1458	0.64495	NaN	1
O75821	Eukaryotic translation initiation factor 3 subunit G	EIF3G	10	10	25.3	35.611	8.4634e-63	1.0609	0.590885	18.481	12	0.98549	0.692425	35.19	12	1.0449	0.725617	18.868	11	0.9048	0.0818916	36.004	11	1.2138	0.479037	NaN	1	1.3058	0.292846	NaN	1
P26196	Probable ATP-dependent RNA helicase DDX6	DDX6	6	6	18.4	54.416	0	1.0608	0.591613	24.604	6	1.0709	0.397527	12.635	6	1.5513	0.00269532	NaN	1	1.0583	0.657686	NaN	1	1.0212	0.786609	20.073	5	1.0836	0.333262	14.121	5
Q9NP61	ADP-ribosylation factor GTPase-activating protein 3	ARFGAP3	10	2	19.8	56.928	7.9972e-38	1.0601	0.727388	23.163	16	1.104	0.39037	39.535	16	0.93736	0.50008	16.984	12	1.0833	0.44867	44.342	12	1.4119	0.0226026	16.774	4	1.3012	0.11017	24.268	4
Q96QR8	Transcriptional activator protein Pur-beta	PURB	6	6	28.8	33.24	2.6811e-66	1.0597	0.729714	6.2774	5	1.056	0.693328	10.124	5	0.97675	0.804902	NaN	1	0.90637	0.58423	NaN	1	1.073	0.648222	5.8966	4	1.0662	0.699039	7.541	4
Q99471	Prefoldin subunit 5	PFDN5	5	5	31.2	17.328	1.3184e-21	1.0594	0.731461	23.258	6	1.0639	0.636753	4.22	6	1.0749	0.744943	25.975	5	1.0636	0.620175	4.2263	5	0.98386	0.852087	NaN	1	1.1054	0.765351	NaN	1
O60880	SH2 domain-containing protein 1A	SH2D1A	3	3	39.1	14.187	3.3081e-12	1.0593	0.732044	18.84	3	1.2265	0.0501431	21.752	3	1.0534	0.908569	0.78416	2	1.1878	0.405558	4.5356	2	1.4597	0.132322	NaN	1	1.7242	0.020953	NaN	1
P19525	Interferon-induced, double-stranded RNA-activated protein kinase	EIF2AK2	4	4	8.2	62.094	3.8299e-27	1.059	0.733793	13.819	7	0.89463	0.30398	20.895	7	1.0284	0.901978	14.073	6	0.88606	0.0922785	18.461	6	1.1643	0.597544	NaN	1	1.2408	0.411648	NaN	1
Q9Y5M8	Signal recognition particle receptor subunit beta	SRPRB	10	10	44.3	29.702	5.9501e-246	1.059	0.604798	21.363	17	1.0704	0.401166	37.921	17	1.0507	0.681247	20.836	14	1.0479	0.634706	38.255	14	1.2024	0.225199	13.905	3	1.2273	0.214236	21.932	3
P04229	HLA class II histocompatibility antigen, DRB1-1 beta chain;HLA class II histocompatibility antigen, DRB1-10 beta chain	HLA-DRB1	15	2	55.6	29.914	0	1.0588	0.428072	18.741	46	0.93215	0.291502	21.544	46	1.0819	0.370329	16.01	32	0.95099	0.328197	17.801	32	0.89044	0.317311	18.555	14	0.74793	0.0121061	23.815	14
O95486	Protein transport protein Sec24A	SEC24A	12	10	12	119.75	2.4706e-76	1.0587	0.735544	11.36	15	0.96723	0.687805	25.427	15	1.0475	0.762109	10.882	12	0.90508	0.154104	27.075	12	1.1839	0.267091	13.108	3	0.96942	0.886223	17.044	3
O43390	Heterogeneous nuclear ribonucleoprotein R	HNRNPR	18	11	30.2	70.942	6.3322e-100	1.0577	0.614417	27.364	23	0.99175	0.776658	19.306	23	1.095	0.391495	29.465	19	0.98931	0.712818	21.286	19	0.99506	0.972709	15.84	4	0.9971	0.987685	3.6383	4
Q9UNM6	26S proteasome non-ATPase regulatory subunit 13	PSMD13	13	13	35.1	42.945	1.5909e-83	1.0569	0.620375	18.803	17	1.0348	0.712632	14.455	17	1.0571	0.523151	16.1	15	1.0295	0.600047	14.877	15	0.83396	0.352753	33.5	2	1.1073	0.537537	9.5738	2
P52566	Rho GDP-dissociation inhibitor 2	ARHGDIB	10	10	51.7	22.988	0	1.0568	0.442568	13.935	32	1.0158	0.669209	13.997	32	1.0624	0.487682	11.772	29	1.0199	0.731673	13.441	29	0.94666	0.774187	19.984	3	0.98934	0.959437	16.436	3
P07900-2	Heat shock protein HSP 90-alpha	HSP90AA1	62	40	60.1	98.16	0	1.0567	0.443301	21.044	327	0.98679	0.909174	18.522	327	1.06	0.503559	18.035	294	0.98647	0.770054	17.32	294	1.0258	0.753108	39.1	33	1.02	0.695039	26.696	33
P14866	Heterogeneous nuclear ribonucleoprotein L	HNRNPL	20	20	42.3	64.132	0	1.0567	0.443301	32.686	47	0.98802	0.925501	22.881	47	1.0916	0.319776	20.516	38	1.0115	0.855	24.277	38	0.91461	0.450327	64.688	9	0.87624	0.547642	12.475	9
Q9P2J5	Leucine--tRNA ligase, cytoplasmic	LARS;PIG44	47	47	39.5	134.46	0	1.0566	0.444034	25.695	88	1.0609	0.204693	23.565	88	1.0535	0.548083	20.346	67	1.066	0.230514	16.6	67	1.1005	0.317311	38.807	21	1.0302	0.626467	38.593	21
Q12974	Protein tyrosine phosphatase type IVA 2	PTP4A2	3	3	17.4	19.127	4.9359e-30	1.0564	0.749032	28.724	4	1.0396	0.81751	14.696	4	1.0481	0.887711	2.6227	3	1.0189	0.964554	2.3537	3	1.8465	0.0117103	NaN	1	1.3814	0.191412	NaN	1
Q5T4S7-2	E3 ubiquitin-protein ligase UBR4	UBR4	63	63	13.4	575.95	1.0445e-193	1.0557	0.629367	38.1	105	1.0585	0.494106	28.807	105	1.078	0.491533	34.374	75	1.0623	0.50398	32.541	75	1.009	0.877991	46.804	30	1.0362	0.587844	15.987	30
P31946	14-3-3 protein beta/alpha;14-3-3 protein beta/alpha, N-terminally processed	YWHAB	13	6	56.1	28.082	5.3235e-292	1.0553	0.632379	15.283	19	1.0313	0.748117	20.038	19	1.0467	0.711714	10.968	14	1.0114	0.976999	21.952	14	1.1648	0.316483	17.051	5	1.1736	0.33203	9.5638	5
E7EPK6	40S ribosomal protein S24	RPS24	6	6	17.3	32.43	9.7933e-55	1.0552	0.756111	24.1	10	1.0397	0.816729	23.84	10	1.1238	0.3228	13.065	5	1.0166	0.990459	20.829	5	0.99085	0.955583	33.706	5	1.0959	0.579829	29.05	5
Q15046	Lysine--tRNA ligase	KARS	28	28	41.4	68.047	0	1.0551	0.45513	22.881	60	1.0279	0.511506	33.208	60	1.0457	0.604347	21.08	45	1.0268	0.635873	36.975	45	1.0695	0.470685	27.978	15	1.1217	0.194845	18.213	15
P50416	Carnitine O-palmitoyltransferase 1, liver isoform	CPT1A	23	23	32.3	88.367	3.7393e-170	1.0548	0.636155	35.839	42	1.1023	0.211791	29.991	42	1.0484	0.698692	35.672	40	1.1	0.245349	30.263	40	1.3203	0.284044	31.882	2	1.3028	0.108515	8.7997	2
Q9Y5A9	YTH domain family protein 2	YTHDF2	7	3	12.1	62.333	8.5922e-19	1.0545	0.760254	13.429	5	0.86781	0.203312	20.622	5	0.94312	0.686401	NaN	1	1.1684	0.458595	NaN	1	1.0592	0.711219	15.013	4	0.83621	0.416037	19.763	4
Q8WWI1	LIM domain only protein 7	LMO7	11	11	7.7	192.69	2.5169e-26	1.0542	0.762032	54.058	6	0.9292	0.469246	46.477	6	1.0896	0.759829	60.174	5	0.96663	0.801281	51.747	5	0.85081	0.439754	NaN	1	0.89321	0.558772	NaN	1
A8MXQ0	Urotensin-2	UTS2	1	1	5.8	16.267	0.0018441	1.0542	0.461868	4.9618	6	0.91651	0.182113	13.288	6	1.0893	0.331295	7.3568	3	1.0098	0.880632	20.952	3	1.0335	0.698409	2.6967	3	0.9059	0.470251	1.4254	3
P26885	Peptidyl-prolyl cis-trans isomerase FKBP2;Peptidyl-prolyl cis-trans isomerase	FKBP2	7	7	38.7	15.649	2.669e-36	1.0541	0.641459	19.618	14	0.96989	0.498078	14.637	14	1.0873	0.434995	12.341	10	0.98925	0.712123	11.464	10	0.97093	0.873971	28.396	4	0.93592	0.762239	22.618	4
O94906	Pre-mRNA-processing factor 6	PRPF6	21	21	22.7	106.92	4.625e-85	1.0538	0.643739	19.525	30	0.97495	0.558164	13.627	30	1.0607	0.670912	16.456	17	0.95628	0.4497	10.932	17	1.0195	0.907354	23.486	13	1.0109	0.949877	17.006	13
P16403	Histone H1,2	HIST1H1C	14	4	47.4	21.364	1.9883e-57	1.0537	0.765001	20.805	12	0.8196	0.0834858	25.082	12	1.1632	0.406569	4.2652	6	1.1867	0.260842	16.8	6	0.83152	0.345113	15.479	6	0.74155	0.174452	9.5568	6
Q9H0U3	Magnesium transporter protein 1	MAGT1	8	8	19.4	38.036	1.1447e-18	1.0533	0.767379	32.127	7	1.1238	0.296144	29.422	7	1.0745	0.746998	30.479	6	1.1524	0.180831	24.864	6	0.66964	0.0821056	NaN	1	0.78106	0.263657	NaN	1
P20645	Cation-dependent mannose-6-phosphate receptor	M6PR	10	10	39.7	30.993	2.7653e-135	1.0532	0.648311	33.497	20	0.91668	0.0940234	15.76	20	1.1579	0.200412	45.988	8	1.0165	0.964413	12.697	8	0.97468	0.862927	19.099	12	0.89287	0.391345	16.637	12
P17812	CTP synthase 1	CTPS	20	20	38.4	66.69	3.5552e-170	1.0532	0.469428	24.959	38	1.0271	0.791571	18.015	38	1.0718	0.428498	25.466	27	1.0411	0.458501	17.531	27	1.0351	0.687276	24.726	11	0.98763	0.932132	19.468	11
Q9BTV4	Transmembrane protein 43	TMEM43	11	11	27.5	44.875	1.2655e-31	1.0531	0.649075	25.104	13	1.1836	0.0250887	61.105	13	0.97887	0.706552	29.026	8	1.1247	0.22559	33.115	8	1.1679	0.308026	12.795	5	1.2787	0.135857	86.454	5
P31942	Heterogeneous nuclear ribonucleoprotein H3	HNRNPH3	10	9	34.7	36.926	1.2517e-87	1.0529	0.650603	88.404	17	1.0063	0.979002	62.919	17	1.0497	0.746557	12.462	10	0.96127	0.488551	5.908	10	1.2148	0.0495765	143.53	7	1.1304	0.17072	100.56	7
O43772	Mitochondrial carnitine/acylcarnitine carrier protein	SLC25A20	8	8	24.3	32.943	1.6497e-17	1.0527	0.652134	29.115	10	1.0536	0.535816	27.685	10	0.9891	0.797085	35.114	7	1.0041	0.88857	19.005	7	1.1469	0.368756	6.8859	3	1.5045	0.0131414	16.053	3
E9PBD4	Dolichol-phosphate mannosyltransferase	DPM1	6	6	24.4	33.349	6.2988e-132	1.0526	0.652899	12.534	7	1.0112	0.962576	20.664	7	1.0906	0.666431	11.157	2	0.98292	0.776479	1.6137	2	1.0526	0.571365	14.165	5	1.1162	0.211443	24.019	5
P78347	General transcription factor II-I	GTF2I	29	29	36.2	112.42	1.5905e-188	1.0525	0.653666	21.715	45	1.0663	0.431823	19.659	45	1.0137	0.981274	17.283	34	1.0304	0.812809	13.536	34	1.1361	0.190041	25.418	11	1.0978	0.275076	29.696	11
P14618	Pyruvate kinase isozymes M1/M2	PKM2	53	0	84.9	57.936	0	1.0521	0.47783	19.299	31	1.0141	0.692987	34.972	31	1.0101	0.893601	21.405	24	1.0165	0.780832	39.358	24	1.1459	0.163253	5.6998	7	1.0092	0.77125	13.218	7
P54136	Arginine--tRNA ligase, cytoplasmic	RARS	29	29	39.1	75.378	7.49e-186	1.052	0.478598	27.01	80	0.99484	0.981202	20.461	80	1.0837	0.360556	26.828	53	1.0387	0.486038	19.043	53	0.94918	0.677925	27.146	27	0.90778	0.482219	19.965	27
P17900	Ganglioside GM2 activator;Ganglioside GM2 activator isoform short	GM2A	5	5	19.2	20.838	1.7089e-09	1.0519	0.775726	60.228	5	0.78234	0.0353651	70.41	5	1.0825	0.706403	15.166	4	0.85657	0.129684	26.804	4	0.30053	6.66818e-07	NaN	1	0.2074	1.69562e-10	NaN	1
H9KV28	Protein diaphanous homolog 1	DIAPH1	57	57	43	141.57	0	1.0517	0.480908	18.084	107	1.0229	0.574056	33.435	107	1.0574	0.521104	18.07	99	1.0229	0.689318	34.013	99	0.94536	0.768859	16.019	8	1.0434	0.798555	25.739	8
O14617-5	AP-3 complex subunit delta-1	AP3D1	10	10	9.9	136.65	4.04e-42	1.0511	0.780512	108.63	15	1.0087	0.9482	13.078	15	1.0102	0.893911	112.48	14	1.0005	0.900325	12.616	14	1.1664	0.592151	NaN	1	1.2418	0.409576	NaN	1
P39656	Dolichyl-diphosphooligosaccharide--protein glycosyltransferase 48 kDa subunit	DDOST	9	9	19.7	50.8	1.7061e-37	1.051	0.665211	15.685	17	1.0069	0.987404	15.623	17	1.0676	0.559797	14.648	13	1.0139	0.993317	12.925	13	0.89419	0.5647	15.025	4	0.88308	0.571366	17.688	4
O75396	Vesicle-trafficking protein SEC22b	SEC22B	11	11	46	24.593	3.9549e-78	1.0508	0.666758	15.051	13	1.083	0.316067	19.59	13	1.0589	0.62078	14.074	10	1.0715	0.429374	17.897	10	1.0465	0.771766	21.572	3	1.3545	0.065553	29.263	3
P12270	Nucleoprotein TPR	TPR	58	58	27.6	267.29	0	1.0503	0.670632	22.379	70	1.0759	0.362327	17.095	70	1.0579	0.628004	19.802	67	1.0756	0.398499	17.381	67	0.82197	0.361912	62.229	3	1.1172	0.728983	8.8452	3
Q8TC12	Retinol dehydrogenase 11	RDH11	11	11	42.5	35.386	2.2481e-103	1.0502	0.671408	11.991	23	1.0681	0.418185	16.377	23	1.0484	0.698692	9.8059	21	1.0681	0.456096	17.008	21	1.3381	0.258836	1.5603	2	0.99675	0.881664	10.673	2
O75558	Syntaxin-11	STX11	6	6	23.3	33.195	7.9011e-36	1.0502	0.785911	21.021	5	1.1052	0.384136	10.912	5	1.0233	0.97209	12.221	4	1.0951	0.422386	6.7624	4	1.4673	0.12665	NaN	1	1.3252	0.263316	NaN	1
O15260	Surfeit locus protein 4	SURF4	2	2	10.4	30.394	2.2445e-06	1.0499	0.787715	16.83	8	0.94025	0.52945	8.8837	8	1.0861	0.688493	16.774	5	0.92378	0.401308	6.0604	5	1.0148	0.931727	20.232	3	0.95701	0.840305	13.599	3
P20039	HLA class II histocompatibility antigen, DRB1-11 beta chain;HLA class II histocompatibility antigen, DRB1-12 beta chain	HLA-DRB1	16	1	54.5	30.16	0	1.0499	0.494906	14.645	105	0.94331	0.390736	28.205	105	1.076	0.403622	11.287	73	0.96679	0.503239	14.172	73	0.98863	0.966036	18.647	32	0.84693	0.177085	46.844	32
Q96RS6	NudC domain-containing protein 1	NUDCD1	11	11	21.1	66.755	1.7365e-63	1.0498	0.674517	28.812	13	0.98699	0.712358	18.224	13	1.0754	0.508109	26.295	12	1.0058	0.909138	18.468	12	0.6761	0.0891563	NaN	1	0.80456	0.317311	NaN	1
Q9NZB2-6	Constitutive coactivator of PPAR-gamma-like protein 1	FAM120A	21	21	24.5	125.27	1.9548e-227	1.0497	0.675295	33.72	26	0.989	0.739329	33.015	26	0.94684	0.55545	37.181	15	0.99095	0.74687	30.845	15	1.1336	0.197406	16.506	11	0.97737	0.988894	36.003	11
P35268	60S ribosomal protein L22	RPL22	4	4	36.7	14.787	1.9097e-30	1.0494	0.677633	9.4391	5	0.97852	0.602377	4.368	5	1.0494	0.880575	12.757	3	1.005	0.932193	4.6715	3	1.0132	0.846158	5.4714	2	0.95863	0.845812	2.9036	2
P33176	Kinesin-1 heavy chain	KIF5B	51	51	57.8	109.68	0	1.0494	0.498836	37.564	75	1.0582	0.222861	32.927	75	1.0494	0.577282	38.481	71	1.0582	0.290596	31.558	71	1.0097	0.958374	15.935	4	1.2293	0.210606	58.106	4
Q99832	T-complex protein 1 subunit eta	CCT7	25	25	44.6	59.366	7.9692e-170	1.049	0.501994	16.44	52	0.98787	0.923509	19.775	52	1.0696	0.441917	14.454	34	1.0019	0.99851	16.162	34	0.98401	0.931902	19.414	18	0.93291	0.65409	25.76	18
P62081	40S ribosomal protein S7	RPS7	14	14	69.1	22.127	9.1194e-208	1.0487	0.50437	24.889	23	0.99046	0.957913	27.231	23	0.99912	0.887559	17.55	11	0.99046	0.726168	17.564	11	1.0507	0.583401	30.284	12	0.97034	0.935252	34.476	12
Q15393	Splicing factor 3B subunit 3	SF3B3	30	30	27.1	135.58	2.8623e-234	1.0484	0.506753	24.404	76	0.97852	0.800214	24.834	76	1.0954	0.301377	24.334	57	0.99571	0.906194	23.321	57	0.90602	0.400214	19.833	19	0.92751	0.61551	28.986	19
O43776	Asparagine--tRNA ligase, cytoplasmic	NARS	24	24	40.9	62.942	2.8157e-273	1.0484	0.506753	23.201	39	1.0325	0.457516	14.344	39	1.0517	0.560798	23.685	36	1.0321	0.566523	14.872	36	0.86064	0.441493	7.2407	3	1.0733	0.669405	6.1095	3
Q01085-2	Nucleolysin TIAR	TIAL1;TIA1	8	5	25.8	43.448	2.8859e-35	1.0482	0.687019	13.695	12	0.99883	0.874473	9.1179	12	0.95257	0.590027	5.0287	3	0.9763	0.614318	3.873	3	1.0948	0.342437	13.333	9	1.0181	0.708192	9.092	9
Q6P2Q9	Pre-mRNA-processing-splicing factor 8	PRPF8	63	63	28.2	273.6	9.0916e-219	1.048	0.68859	30.221	102	1.0176	0.892757	26.711	102	1.0836	0.456968	23.614	75	1.0521	0.594924	18.781	75	0.90379	0.387701	40.648	27	0.89774	0.419981	38.489	27
Q96HE7	ERO1-like protein alpha	ERO1L	11	11	29.5	54.392	5.665e-238	1.048	0.68859	40.068	22	1.0013	0.908971	48.753	22	1.1035	0.264744	47.916	15	1.0895	0.10495	49.571	15	0.88962	0.54728	13.267	7	0.86768	0.518403	50.385	7
P27797	Calreticulin	CALR	17	17	44.1	48.141	0	1.0479	0.510739	29.576	58	0.9781	0.79474	26.896	58	1.072	0.427291	31.031	51	0.98322	0.723296	28.257	51	0.95233	0.700258	14.8	7	0.90497	0.464382	11.492	7
Q8NC51	Plasminogen activator inhibitor 1 RNA-binding protein	SERBP1	4	4	12	44.965	7.3308e-139	1.0477	0.800987	48.547	5	1.0453	0.773425	28.794	5	1.4738	0.000278941	44.92	4	1.266	0.00817117	30.93	4	0.79334	0.237082	NaN	1	1.0017	0.994186	NaN	1
P30479	HLA class I histocompatibility antigen, B-41 alpha chain	HLA-B	19	0	52.2	40.539	0	1.0476	0.691735	16.754	16	0.98951	0.746216	16.204	16	1.0407	0.758501	17.853	11	0.99751	0.809347	18.906	11	1.1065	0.292331	15.201	5	0.98158	0.978703	7.5458	5
P49915	GMP synthase [glutamine-hydrolyzing]	GMPS	31	31	43.9	76.715	0	1.0471	0.517154	23.259	42	1.0434	0.344014	35.479	42	1.0569	0.524518	23.652	40	1.0434	0.433009	36.271	40	0.90608	0.603971	11.421	2	1.0744	0.865146	6.3	2
Q92804	TATA-binding protein-associated factor 2N	TAF15	9	7	20.8	61.829	1.0223e-77	1.0467	0.698836	19.555	14	1.0627	0.45993	19.078	14	1.0467	0.767797	12.644	10	1.0627	0.599484	21.332	10	1.0265	0.871428	33.2	4	1.0862	0.617364	13.383	4
Q5JRA6	Melanoma inhibitory activity protein 3	MIA3	19	19	12.5	213.7	1.1581e-48	1.0466	0.807656	31.129	21	1.0606	0.660102	20.661	21	1.1193	0.534951	30.783	17	1.0606	0.641271	22.044	17	0.81953	0.355631	20.919	4	1.112	0.744893	14.622	4
P53680	AP-2 complex subunit sigma	AP2S1	2	2	10.6	17.018	5.3731e-05	1.0465	0.808263	13.144	4	1.2542	0.0283675	16.581	4	0.97873	0.707672	8.9316	3	1.1625	0.152748	12.786	3	1.2586	0.387329	NaN	1	1.5292	0.0773819	NaN	1
O43242	26S proteasome non-ATPase regulatory subunit 3	PSMD3	29	29	54.9	60.977	0	1.0464	0.522806	21.432	43	1.0597	0.212624	18.268	43	1.0458	0.603606	22.823	36	1.0444	0.422203	15.544	36	1.0464	0.772252	12.552	7	1.1854	0.302613	25.656	7
P52565	Rho GDP-dissociation inhibitor 1	ARHGDIA	9	9	49	23.207	0	1.0464	0.522806	17.967	47	1.0481	0.301473	28.441	47	1.0571	0.523151	17.981	43	1.0456	0.409461	29.724	43	0.90183	0.5942	8.9939	4	1.1026	0.554732	5.7986	4
Q5T5C7	Serine--tRNA ligase, cytoplasmic	SARS	12	12	25.9	61.312	4.0008e-114	1.0462	0.702796	45.889	19	1.1188	0.145491	18.479	19	1.0629	0.592319	47.108	18	1.1429	0.0885496	18.995	18	0.781	0.26357	NaN	1	1.0977	0.789585	NaN	1
P01903	HLA class II histocompatibility antigen, DR alpha chain	HLA-DRA	11	10	47.2	28.607	0	1.0456	0.529308	20.751	106	0.89963	0.100739	22.184	106	1.0744	0.412984	22.074	71	0.94544	0.276913	17.934	71	0.97118	0.837122	15.099	35	0.8199	0.0984802	27.308	35
Q9H3P7	Golgi resident protein GCP60	ACBD3	9	9	23.1	60.593	1.043e-60	1.0456	0.813736	64.377	12	0.99837	0.882685	11.55	12	1.0311	0.982483	67.502	11	1.0031	0.918739	12.105	11	1.2383	0.427076	NaN	1	0.99364	0.871874	NaN	1
Q92878-2	DNA repair protein RAD50	RAD50	55	55	39.7	154.59	3.6089e-220	1.0455	0.708355	45.221	77	1.0718	0.391031	39.098	77	1.0455	0.605828	46.011	73	1.0858	0.119842	39.621	73	1.038	0.813531	31.324	4	0.81275	0.346018	18.823	4
P49368	T-complex protein 1 subunit gamma	CCT3	31	31	53	60.533	0	1.0452	0.532576	21.555	88	1.0114	0.731456	32.825	88	1.0552	0.536226	20.475	66	1.0313	0.576733	36.991	66	1.0144	0.83713	24.906	22	0.96934	0.927608	10.545	22
G3V325	ATP synthase subunit f, mitochondrial	PTCD1;ATP5J2	3	3	4.4	84.109	2.9292e-20	1.045	0.712338	11.181	4	0.98028	0.624678	8.2949	4	1.1036	0.416938	12.271	3	0.99522	0.786796	3.8264	3	0.98954	0.870335	NaN	1	0.85787	0.456228	NaN	1
Q06830	Peroxiredoxin-1	PRDX1	15	11	66.3	22.11	0	1.0448	0.535856	38.515	77	0.9946	0.984928	36.691	77	1.0642	0.475977	32.021	37	1.0091	0.891237	35.242	37	0.98476	0.937447	42.447	40	0.96483	0.89313	36.445	40
P61586	Transforming protein RhoA	RHOA;RHOC	8	3	34.2	21.768	7.0831e-42	1.0446	0.715531	60.158	19	1.0356	0.704622	13.999	19	1.0512	0.677482	61.41	18	1.0441	0.67178	14.104	18	0.8966	0.574709	NaN	1	0.89426	0.561916	NaN	1
Q9BSJ8	Extended synaptotagmin-1	ESYT1	28	28	28.3	122.85	1.7438e-300	1.0444	0.539147	15.265	41	1.0179	0.640344	11.609	41	1.0447	0.611775	13.662	37	1.0179	0.760451	11.36	37	0.90153	0.593034	22.865	4	1.0211	0.901403	15.761	4
P47897	Glutamine--tRNA ligase	QARS	43	42	58.5	87.798	0	1.0443	0.539972	24.077	63	1.0059	0.812178	29.722	63	1.0416	0.6351	20.666	54	1.0058	0.941564	31.566	54	1.1343	0.195322	36.225	9	1.0175	0.712369	15.651	9
P58546	Myotrophin	MTPN	4	4	41.5	12.895	2.9327e-79	1.0442	0.822278	13.603	8	1.068	0.60834	25.275	8	1.0519	0.866905	14.548	7	1.0777	0.526088	27.069	7	1.0366	0.979319	NaN	1	0.99049	0.861948	NaN	1
P11717	Cation-independent mannose-6-phosphate receptor	IGF2R	62	62	26.3	274.37	0	1.0441	0.541623	17.363	95	0.93552	0.319623	27.737	95	1.0866	0.345187	16.661	75	0.93552	0.19891	30.754	75	0.9083	0.413223	15.092	20	0.93419	0.663344	10.859	20
Q5U5X0	LYR motif-containing protein 7	LYRM7	2	2	24	11.955	1.6268e-41	1.044	0.823501	30.24	5	1.0658	0.623503	58.064	5	0.7485	0.0154122	23.227	3	1.0357	0.828766	18.268	3	1.2535	0.397037	15.032	2	1.9416	0.00442948	81.302	2
Q01081	Splicing factor U2AF 35 kDa subunit	U2AF1	6	2	30.8	27.872	2.6676e-49	1.0439	0.721135	14.192	16	1.1072	0.190045	14.598	16	1.0439	0.787835	10.315	6	0.97908	0.63883	17.548	6	1.0526	0.571365	16.234	10	1.1292	0.173897	12.926	10
Q96FW1	Ubiquitin thioesterase OTUB1	OTUB1	13	13	50.6	31.284	6.8645e-153	1.0439	0.721135	24.48	23	1.0346	0.714641	22.667	23	1.0579	0.628004	19.714	20	1.0384	0.489547	20.238	20	0.8702	0.495429	36.376	3	0.9889	0.856934	37.895	3
P41252	Isoleucine--tRNA ligase, cytoplasmic	IARS	53	53	44.2	144.5	0	1.0438	0.544105	38.197	126	1.0508	0.278768	20.471	126	1.0497	0.575117	44.518	85	1.055	0.3182	15.92	85	1.0349	0.688663	19.176	41	1.0356	0.591647	27.294	41
P07814	Bifunctional glutamate/proline--tRNA ligase;Glutamate--tRNA ligase;Proline--tRNA ligase	EPRS	82	81	54.1	170.59	0	1.0437	0.544934	19.152	300	1.0458	0.32181	21.955	300	1.061	0.496906	18.248	212	1.0564	0.305908	15.936	212	1.0124	0.852194	20.77	88	0.99258	0.894404	32.21	88
H7BZJ3	Thioredoxin	PDIA3	7	1	56.1	13.519	5.7788e-69	1.0437	0.722739	11.928	7	0.95939	0.384378	15.921	7	1.0636	0.587412	14.806	4	1.1122	0.187571	14.992	4	0.97187	0.877836	6.0858	3	0.93168	0.746597	6.346	3
Q07021	Complement component 1 Q subcomponent-binding protein, mitochondrial	C1QBP	2	2	12.1	31.362	1.0822e-22	1.0437	0.825336	13.193	4	1.1286	0.276028	13.175	4	0.95411	0.599449	14.872	3	1.1438	0.156858	15.721	3	1.1417	0.385061	NaN	1	1.1135	0.51538	NaN	1
Q5T1M5	FK506-binding protein 15	FKBP15	15	15	14.2	133.63	3.25e-148	1.0435	0.826561	32.336	24	1.0068	0.936161	28.001	24	1.043	0.794318	26.578	21	0.9718	0.575406	23.025	21	1.8695	0.0100458	62.506	3	1.4227	0.149971	27.889	3
P62310	U6 snRNA-associated Sm-like protein LSm3	LSM3	3	3	40.2	11.845	6.6951e-07	1.0434	0.827174	10.618	6	0.98637	0.806767	10.373	6	1.0565	0.841942	11.669	5	0.99876	0.888005	10.151	5	1.0304	1	NaN	1	0.85952	0.460856	NaN	1
Q15386	Ubiquitin-protein ligase E3C	UBE3C	10	10	10.1	123.92	2.5471e-30	1.0434	0.827174	19.08	11	1.0248	0.935534	14.954	11	1.0427	0.917539	20.112	10	1.038	0.810645	15.712	10	1.1313	0.419204	NaN	1	1.0248	0.884019	NaN	1
O75131	Copine-3;Copine-7;Copine-5;Copine-8;Copine-6;Copine-4;Copine-9;Copine-2	CPNE3;CPNE7;CPNE6;CPNE5;CPNE8;CPNE4;CPNE9;CPNE2	2	2	3.4	60.13	9.534e-05	1.0433	0.827786	20.982	3	1.0528	0.716887	33.877	3	0.89095	0.27465	22.322	2	1.2489	0.0290207	24.16	2	1.132	0.684477	NaN	1	0.75245	0.205488	NaN	1
Q9NW82	WD repeat-containing protein 70	WDR70	32	32	51.4	73.2	0	1.0431	0.549922	36.031	73	1.005	0.825648	37.415	73	1.0259	0.759602	37.742	61	0.99373	0.876751	40.07	61	1.1305	0.206851	23.579	12	1.0534	0.484796	19.653	12
P48643	T-complex protein 1 subunit epsilon	CCT5	35	35	60.3	59.67	0	1.0431	0.549922	20.168	72	1.01	0.751721	13.892	72	1.0459	0.602867	16.316	56	1.0111	0.861015	12.15	56	1.025	0.758892	30.709	16	0.97617	0.979754	19.291	16
O60506	Heterogeneous nuclear ribonucleoprotein Q	SYNCRIP	25	0	43.2	69.602	0	1.0429	0.55159	39.848	73	1.0068	0.798776	39.339	73	1.0431	0.623758	44.019	40	1.0087	0.89731	45.331	40	1.0429	0.634244	31.989	33	1.0021	0.823099	28.615	33
Q9H2U1	Probable ATP-dependent RNA helicase DHX36	DHX36	12	12	13.8	114.76	6.0098e-60	1.0428	0.830852	20.692	15	0.90904	0.368271	24.58	15	0.96952	0.654752	14.867	11	0.89467	0.260226	24.114	11	1.1251	0.440537	25.703	4	1.0577	0.735391	24.465	4
Q13526	Peptidyl-prolyl cis-trans isomerase NIMA-interacting 1	PIN1	5	5	42.3	18.243	2.8151e-48	1.0427	0.831466	14.244	7	1.0532	0.713923	20.407	7	0.91144	0.362538	14.713	5	1.0532	0.677116	21.964	5	1.0888	0.811707	0.96557	2	1.1559	0.61674	20.046	2
Q08752	Peptidyl-prolyl cis-trans isomerase D	PPID	12	11	33.2	40.763	3.9842e-46	1.0426	0.731591	10.378	14	1.021	0.856143	13.397	14	1.0558	0.643312	8.131	13	1.0306	0.810679	10.478	13	0.81014	0.331941	NaN	1	0.738	0.179234	NaN	1
P49327	Fatty acid synthase;[Acyl-carrier-protein] S-acetyltransferase;[Acyl-carrier-protein] S-malonyltransferase;3-oxoacyl-[acyl-carrier-protein] synthase;3-oxoacyl-[acyl-carrier-protein] reductase;3-hydroxypalmitoyl-[acyl-carrier-protein] dehydratase;Enoyl-[acyl-carrier-protein] reductase;Oleoyl-[acyl-carrier-protein] hydrolase	FASN	107	107	51.7	273.42	0	1.0421	0.558291	21.574	306	0.96899	0.67836	21.762	306	1.0364	0.675205	21.989	262	0.97055	0.550664	22.227	262	1.0709	0.462875	18.95	44	0.9676	0.914305	18.89	44
P34897	Serine hydroxymethyltransferase, mitochondrial;Serine hydroxymethyltransferase	SHMT2	11	11	22.2	55.992	1.308e-65	1.0415	0.563346	18.284	11	1.0369	0.409216	18.885	11	1.0366	0.67364	17.425	10	1.0349	0.531547	19.807	10	1.3793	0.0335981	NaN	1	1.0439	0.796307	NaN	1
D3K174	Sodium bicarbonate cotransporter 3	SLC4A7	33	32	30.8	127.8	3.128e-224	1.0411	0.743734	23.15	72	1.0162	0.907941	12.838	72	0.97842	0.702632	23.028	40	1.0162	0.967742	13.482	40	1.1692	0.11172	15.725	32	1.0191	0.701255	12.151	32
Q96PK6	RNA-binding protein 14	RBM14	12	11	22.4	69.491	1.1539e-63	1.0409	0.745359	47.789	19	1.0219	0.959114	19.227	19	1.1043	0.413396	51.836	11	1.1591	0.114881	21.216	11	0.96162	0.835663	45.077	8	0.99167	0.967938	10.803	8
P13164	Interferon-induced transmembrane protein 1;Interferon-induced transmembrane protein 3;Interferon-induced transmembrane protein 2	IFITM1;IFITM3;IFITM2	3	3	30.4	13.964	3.0265e-92	1.0407	0.746986	24.684	17	0.94764	0.276768	24.673	17	1.0135	0.982975	25.948	14	0.95081	0.328149	25.636	14	1.0423	0.792286	20.855	3	0.94764	0.805592	22.278	3
Q7Z4W1	L-xylulose reductase	DCXR	14	14	72.1	25.913	0	1.0407	0.570124	16.893	51	1.0008	0.889287	18.154	51	1.0279	0.7432	21.287	23	0.96591	0.492434	21.838	23	1.0412	0.645621	12.598	28	1.0206	0.690909	13.65	28
P09651	Heterogeneous nuclear ribonucleoprotein A1;Heterogeneous nuclear ribonucleoprotein A1-like 2	HNRNPA1;HNRNPA1L2	16	13	37.1	38.746	2.1052e-129	1.0406	0.570975	13.731	37	0.96274	0.601971	32.291	37	1.046	0.602128	14.307	22	0.98892	0.80577	28.668	22	1.0365	0.677604	13.295	15	0.89352	0.395106	35.89	15
P22626	Heterogeneous nuclear ribonucleoproteins A2/B1	HNRNPA2B1	23	22	69.7	37.429	0	1.0399	0.576946	14.896	92	1.0071	0.794324	18.846	92	1.0436	0.62	16.925	51	1.0128	0.835529	20.954	51	1.0376	0.670051	11.981	41	1.0003	0.836436	16.092	41
P84090	Enhancer of rudimentary homolog	ERH	5	5	40.4	12.259	1.4175e-80	1.0397	0.755141	21.572	11	1.0259	0.804146	17.739	11	1.0219	0.951121	26.231	6	0.98433	0.685998	14.066	6	1.0913	0.569624	9.8022	5	1.0819	0.634447	18.713	5
Q12959-7	Disks large homolog 1	DLG1	12	10	14.8	101.85	2.2243e-45	1.0395	0.851187	26.941	14	1.0095	0.953266	47.275	14	1.0474	0.891561	28.024	13	1.0373	0.816146	48.786	13	1.0261	0.98654	NaN	1	0.9122	0.616319	NaN	1
O75436	Vacuolar protein sorting-associated protein 26A	VPS26A	12	11	46.5	38.169	3.8315e-114	1.0395	0.756776	23.494	17	1.0735	0.378952	56.64	17	1.0533	0.661777	24.387	14	1.0465	0.64825	16.034	14	0.98628	0.936934	22.302	3	1.9811	3.28501e-05	121.36	3
Q14204	Cytoplasmic dynein 1 heavy chain 1	DYNC1H1	192	192	43.4	532.4	0	1.0387	0.587261	24.465	409	1.03	0.486424	30.408	409	1.0517	0.560798	23.529	290	1.0412	0.457374	21.913	290	0.99475	0.988181	26.14	119	0.98526	0.950323	44.828	119
P10809	60 kDa heat shock protein, mitochondrial	HSPD1	48	48	82.9	61.054	0	1.0386	0.588125	30.635	180	0.91916	0.198235	36.745	180	1.0631	0.483109	25.951	145	0.92891	0.15638	35.942	145	0.87463	0.244436	42.405	35	0.85118	0.192539	38.943	35
Q99829	Copine-1	CPNE1	10	10	17.1	59.058	3.9114e-70	1.0386	0.764153	14.067	13	1.0276	0.786351	12.507	13	1.022	0.911168	8.2898	10	1.0123	0.987898	13.921	10	1.2961	0.0869988	21.366	3	1.055	0.74713	6.7471	3
Q5VTR2	E3 ubiquitin-protein ligase BRE1A	RNF20	17	12	19.5	113.66	6.6629e-81	1.0382	0.859243	57.562	16	1.0148	0.986765	73.339	16	1.0484	0.755731	59.212	15	1.0167	0.991414	74.571	15	0.71289	0.137251	NaN	1	0.50341	0.00419476	NaN	1
P42858	Huntingtin	HTT	14	14	5.2	347.6	1.317e-42	1.0381	0.859864	47.655	10	1.2152	0.0626031	48.257	10	1.0569	0.818526	45.16	9	1.3137	0.0653045	48.584	9	0.71075	0.081962	NaN	1	0.85516	0.476644	NaN	1
E7ERK9	Translation initiation factor eIF-2B subunit delta	EIF2B4	5	5	13.2	59.714	9.0773e-16	1.0376	0.86297	3.7142	5	0.91423	0.393086	2.9442	5	1.0461	0.86888	2.1191	4	0.92426	0.532123	3.3424	4	0.97765	0.832106	NaN	1	0.90829	0.604359	NaN	1
Q9NUL5	UPF0515 protein C19orf66	C19orf66	3	3	9.3	33.11	8.4806e-09	1.0374	0.864213	21.696	3	0.97622	0.743215	9.4592	3	1.0374	0.977354	NaN	1	0.96517	0.795922	NaN	1	0.87393	0.506406	27.301	2	1.0564	0.925568	11.162	2
P51570	Galactokinase	GALK1	7	7	20.4	42.272	8.1763e-25	1.0372	0.775682	17.52	13	1.1136	0.164303	16.368	13	1.048	0.758563	18.279	7	1.101	0.340138	13.511	7	0.94142	0.752737	13.329	6	1.1794	0.317311	20.007	6
P00491	Purine nucleoside phosphorylase	PNP	17	17	63.3	32.118	0	1.0366	0.605544	21.519	29	0.99864	0.922429	55.233	29	1.0366	0.67364	19.602	27	0.99864	0.949881	56.725	27	0.69315	0.109734	13.231	2	1.1701	0.578421	41.753	2
Q7KZF4	Staphylococcal nuclease domain-containing protein 1	SND1	49	49	52.3	102	0	1.0362	0.60906	42.905	92	1.008	0.781017	20.365	92	1.0453	0.607312	13.27	70	1.008	0.907956	9.9831	70	0.96417	0.785714	84.97	22	1.0117	0.753307	38.182	22
Q9UHX1-6			24	1	54	55.399	0	1.0361	0.60994	19.508	54	1.0275	0.516365	14.867	54	1.0369	0.788752	15.86	21	1.0103	0.96367	10.589	21	1.0353	0.68589	21.465	33	1.0395	0.567175	17.204	33
P05362	Intercellular adhesion molecule 1	ICAM1	16	16	29.1	57.825	6.1661e-99	1.0359	0.611703	13.418	29	0.95667	0.531299	18.889	29	1.0339	0.694901	13.259	27	0.95849	0.406115	17.005	27	1.1927	0.246458	11.278	2	0.72434	0.143056	21.668	2
Q10471	Polypeptide N-acetylgalactosaminyltransferase 2;Polypeptide N-acetylgalactosaminyltransferase 2 soluble form	GALNT2	15	14	28	64.732	6.1116e-127	1.0359	0.786446	37.07	24	0.99962	0.885493	43.051	24	1.0359	0.796787	38.728	22	1.0115	0.97821	44.926	22	1.0085	0.930936	7.147	2	0.92098	0.643356	12.697	2
Q15019-2	Septin-2	2002-09-01	14	14	46.7	45.46	0	1.0358	0.787276	47.83	18	1.0188	0.87979	41.224	18	1.0651	0.57697	49.302	17	1.0241	0.880748	42.469	17	0.97603	0.826891	NaN	1	0.86745	0.483337	NaN	1
Q86UA1	Pre-mRNA-processing factor 39	PRPF39	21	21	34.5	78.429	1.4072e-178	1.0355	0.789769	31.695	50	1.0698	0.405562	37.269	50	0.99583	0.857731	37.736	30	1.0477	0.636633	35.706	30	1.1149	0.259839	16.817	20	1.1823	0.0723303	37.087	20
O43488	Aflatoxin B1 aldehyde reductase member 2	AKR7A2	9	9	27.3	39.589	5.9772e-35	1.0352	0.792265	53.639	18	1.0525	0.545444	41.545	18	1.0109	0.994564	59.758	12	1.0338	0.776855	50.012	12	1.0836	0.601981	36.323	6	1.1454	0.410973	14.274	6
P51665	26S proteasome non-ATPase regulatory subunit 7	PSMD7	11	11	29.6	37.025	2.2854e-98	1.0352	0.792265	32.792	16	1.1282	0.115903	14.785	16	1.0096	0.982777	33.932	15	1.144	0.0860319	15.291	15	1.0762	0.850935	NaN	1	1.0747	0.864153	NaN	1
P00505	Aspartate aminotransferase, mitochondrial;Aspartate aminotransferase	GOT2	30	30	67.7	47.517	0	1.0351	0.618781	29.611	90	0.91689	0.184366	26.911	90	1.0433	0.622254	30.886	75	0.92075	0.113544	24.089	75	0.86792	0.217032	18.293	15	0.83193	0.12941	39.101	15
P30508	HLA class I histocompatibility antigen, Cw-12 alpha chain;HLA class I histocompatibility antigen, Cw-8 alpha chain	HLA-C	20	0	55.7	40.885	0	1.0348	0.795597	51.233	22	1.0104	0.971366	15.959	22	0.98551	0.765039	13.772	15	1.0225	0.898232	16.929	15	1.0984	0.326408	79.831	7	0.95689	0.83257	13.66	7
P24539	ATP synthase subunit b, mitochondrial	ATP5F1	13	13	46.5	28.908	1.3124e-232	1.0344	0.798934	20.157	15	1.0169	0.900342	14.342	15	1.0368	0.672078	19.528	13	1.0334	0.550136	8.1937	13	0.8565	0.427131	20.731	2	0.77436	0.245344	23.802	2
Q9NZ45	CDGSH iron-sulfur domain-containing protein 1	CISD1	4	4	44.4	12.199	9.709e-65	1.0342	0.884184	32.788	11	1.1137	0.34192	18.435	11	1.0342	0.965026	31.351	7	1.118	0.307844	20.2	7	1.0019	0.909907	31.681	4	1.0473	0.956697	15.851	4
Q9NQC3	Reticulon-4	RTN4	8	8	12.8	129.93	1.5961e-81	1.0341	0.80144	26.94	19	0.96884	0.486017	13.834	19	1.0343	0.809704	29.293	16	0.95662	0.376554	13.678	16	1.0341	0.832996	9.5065	3	1.1059	0.542623	10.455	3
P11142	Heat shock cognate 71 kDa protein	HSPA8	64	25	81.9	70.897	0	1.034	0.628579	29.066	637	1.0167	0.656768	30.855	637	1.0348	0.687781	24.434	402	1.0124	0.841507	26.368	402	1.0319	0.709624	35.632	235	1.0271	0.646931	37.34	235
Q14558-2	Phosphoribosyl pyrophosphate synthase-associated protein 1	PRPSAP1	10	8	32.7	42.467	1.96e-51	1.034	0.802276	27.513	14	1.0872	0.290742	23.469	14	1.0361	0.844653	21.803	9	1.1397	0.169991	22.66	9	0.91245	0.635907	38.799	5	0.89768	0.622938	26.315	5
Q9Y490	Talin-1	TLN1	143	126	58.9	269.76	0	1.0339	0.629474	31.338	400	1.0453	0.326353	30.566	400	1.0371	0.669737	31.546	333	1.0481	0.383704	30.556	333	0.99291	0.997573	30.24	67	1.0227	0.676547	30.446	67
Q8IZH2	5-3 exoribonuclease 1	XRN1	11	11	7	194.1	2.2078e-27	1.0338	0.886691	29.662	14	1.0356	0.848952	26.197	14	0.91472	0.474463	27.395	7	1.0183	0.966119	14.856	7	1.149	0.362316	29.714	7	1.1497	0.398132	35.345	7
O15511-2	Actin-related protein 2/3 complex subunit 5	ARPC5	8	7	43.5	16.631	4.3981e-27	1.0334	0.807298	45.432	11	1.0174	0.894923	19.415	11	1.0108	0.993658	47.674	10	1.003	0.875283	19.983	10	1.0648	0.887153	NaN	1	1.1015	0.777577	NaN	1
P08590	Myosin light chain 3;Myosin light chain 1/3, skeletal muscle isoform	MYL3;MYL1	2	2	8.2	21.932	2.8998e-23	1.0334	0.889199	11.649	6	1.0134	0.977929	20.282	6	1.0334	0.969525	8.2102	4	1.0242	0.921173	10.375	4	1.1467	0.643999	18.941	2	0.8188	0.352222	29.954	2
Q92538	Golgi-specific brefeldin A-resistance guanine nucleotide exchange factor 1	GBF1	28	28	18.3	206.44	5.3954e-131	1.0334	0.807298	44.512	40	1.0366	0.694663	23.498	40	1.0338	0.86166	51.688	29	1.0243	0.936659	24.182	29	1.0198	0.905805	14.348	11	1.1252	0.475213	19.529	11
Q9Y224	UPF0568 protein C14orf166	C14orf166	10	10	43.4	28.068	2.1343e-119	1.0328	0.812332	15.217	18	1.0463	0.317311	21.426	18	0.96289	0.571751	18.707	7	1.0608	0.516826	30.586	7	1.0542	0.561339	11.54	11	1.0436	0.542078	13.912	11
Q15437	Protein transport protein Sec23B	SEC23B	26	23	38.3	86.478	0	1.0327	0.640258	20.27	40	0.98687	0.910236	21.712	40	1.0214	0.797013	20.762	36	0.99588	0.908726	22.803	36	1.2023	0.225411	3.4681	4	0.972	0.895748	7.7251	4
B0V043	Valine--tRNA ligase	VARS	41	41	34.3	140.46	0	1.0321	0.645683	14.271	68	0.98872	0.934797	19.736	68	1.0321	0.709243	14.678	58	0.99471	0.891313	20.317	58	1.0191	0.80209	11.533	10	0.88424	0.343254	14.184	10
P40926	Malate dehydrogenase, mitochondrial;Malate dehydrogenase	MDH2	20	20	68	35.503	0	1.032	0.64659	19.965	98	0.94386	0.396072	15.508	98	1.0405	0.643484	19.659	86	0.94747	0.295033	15.097	86	0.87584	0.249602	9.9436	12	0.87839	0.31266	17.583	12
O75533	Splicing factor 3B subunit 1	SF3B1	40	40	35.2	145.83	9.8543e-264	1.032	0.819059	18.275	70	1.0235	0.82949	17.887	70	1.0544	0.653621	15.526	47	1.0747	0.40515	14.918	47	0.95941	0.751108	22.487	23	0.9287	0.623945	18.203	23
B5MDF5	GTP-binding nuclear protein Ran	RAN	12	12	37.8	26.224	5.2496e-92	1.0316	0.650221	21.113	34	1.0316	0.467802	43.782	34	1.0316	0.713249	22.095	30	1.0058	0.941564	46.676	30	1.0316	0.711736	13.128	4	1.0627	0.434069	1.3795	4
P46781	40S ribosomal protein S9	RPS9	15	15	58.2	22.591	1.6829e-120	1.0312	0.825805	28.841	48	0.98441	0.678185	27.602	48	1.1096	0.317311	23.968	25	1.0143	0.988864	14.068	25	0.84292	0.133105	29.876	23	0.81013	0.0777221	34.104	23
P25788	Proteasome subunit alpha type-3	PSMA3	9	9	36.1	28.433	1.6428e-82	1.0311	0.82665	87.825	12	0.97761	0.590974	92.512	12	1.035	0.804043	91.634	11	0.98924	0.712008	97.004	11	0.93766	0.703584	NaN	1	0.64016	0.0563589	NaN	1
P50991	T-complex protein 1 subunit delta	CCT4	26	26	53.4	57.924	6.4496e-219	1.0309	0.6566	18.106	64	0.97061	0.698672	20.499	64	1.0349	0.686991	19.093	40	0.96129	0.437652	21.563	40	1.0195	0.799133	16.39	24	0.99614	0.867527	18.792	24
P23368	NAD-dependent malic enzyme, mitochondrial	ME2	23	22	40.4	65.443	1.2165e-258	1.0309	0.6566	44.578	41	0.96822	0.668775	21.243	41	1.0354	0.683052	45.135	39	0.9702	0.546166	18.794	39	0.80909	0.278947	16.539	2	0.60113	0.0208938	17.751	2
P62258	14-3-3 protein epsilon	YWHAE	25	22	73.7	29.174	8.8911e-204	1.0309	0.6566	43.874	67	0.99023	0.954858	38.772	67	1.0418	0.633582	36.601	54	1.0089	0.894273	41.929	54	0.98982	0.974815	68.246	13	0.92274	0.582109	21.622	13
Q9P035	3-hydroxyacyl-CoA dehydratase 3	PTPLAD1	5	5	17.4	43.159	2.2201e-26	1.0309	0.904922	29.195	15	1.1119	0.350576	16.275	15	1.0483	0.886612	34.41	10	1.1546	0.174387	16.597	10	1.0309	0.8491	14.275	5	0.9376	0.768444	15.093	5
P08962	CD63 antigen	CD63	2	2	7.6	25.636	1.0032e-14	1.0308	0.829185	70.928	12	1.0037	0.942575	25.27	12	1.0104	0.990032	73.993	11	0.97577	0.562065	26.319	11	1.0517	0.929546	NaN	1	1.0866	0.825179	NaN	1
P35611-3	Alpha-adducin	ADD1	17	15	21.2	84.302	6.6552e-131	1.0307	0.830031	18.021	28	1.03	0.76147	23.043	28	1.0577	0.629454	17.064	17	0.95552	0.36709	26.041	17	0.90406	0.602894	20.045	11	1.081	0.638056	17.082	11
Q8TDL5	BPI fold-containing family B member 1	BPIFB1	5	5	12	52.441	2.3558e-18	1.0301	0.90997	85.02	4	0.82704	0.0972575	125.32	4	1.0301	0.992731	53.445	2	0.48825	0.000705529	90.339	2	0.81282	0.289427	135.16	2	1.9787	3.39246e-05	139.17	2
P82933	28S ribosomal protein S9, mitochondrial	MRPS9	7	7	20.5	45.834	9.4499e-24	1.0298	0.911865	9.4561	7	1.1261	0.286375	11.41	7	1.1331	0.598306	NaN	1	1.1393	0.546879	NaN	1	1.0291	0.858209	8.924	6	1.0745	0.664465	12.339	6
Q8IV08	Phospholipase D3	PLD3	7	7	16.9	54.705	5.8768e-36	1.0288	0.84615	35.763	13	0.91296	0.386935	19.697	13	0.84883	0.131062	31.253	8	0.90677	0.160767	20.944	8	1.1545	0.345838	30.088	5	0.97765	0.916571	18.729	5
P30101	Protein disulfide-isomerase A3	PDIA3	33	27	56	56.782	0	1.0284	0.67962	22.052	95	0.94658	0.423055	25.451	94	1.0653	0.46891	23.489	53	1.011	0.86252	28.513	52	1.0109	0.863546	19.583	42	0.89047	0.377625	20.217	42
P49588	Alanine--tRNA ligase, cytoplasmic	AARS	53	53	59.2	106.81	0	1.0284	0.67962	22.552	127	1.043	0.347813	24.607	127	1.0292	0.732617	16.376	88	1.0624	0.256993	16.94	88	1.0152	0.83113	32.398	39	0.97324	0.957405	34.927	39
Q9NTJ5	Phosphatidylinositide phosphatase SAC1	SACM1L	8	8	12.3	66.966	7.5294e-21	1.0282	0.921988	60.676	9	0.95698	0.626028	76.486	9	1.0435	0.790714	65.307	7	0.98064	0.65273	81.948	7	0.84229	0.416097	24.653	2	0.80699	0.323144	6.1099	2
Q9H4L5	Oxysterol-binding protein-related protein 3	OSBPL3	21	21	27.7	101.22	7.2645e-202	1.0282	0.851261	18.294	30	1.154	0.0591331	13.464	30	1.0359	0.796787	13.792	27	1.1677	0.0447637	13.736	27	0.67498	0.087905	6.3292	3	1.0628	0.903899	8.642	3
Q93034	Cullin-5	CUL5	31	31	38.1	90.954	1.5937e-202	1.0281	0.682407	31.414	53	1.0748	0.128432	21.775	53	1.0213	0.797852	19.935	46	1.0546	0.321773	20.534	46	1.2314	0.0360865	63.365	7	1.1759	0.0809177	30.396	7
P46782	40S ribosomal protein S5;40S ribosomal protein S5, N-terminally processed	RPS5	11	11	48.5	22.876	3.6835e-47	1.0272	0.859798	19.187	19	0.90674	0.0618738	17.571	19	1.0535	0.66029	24.683	9	0.99773	0.811974	17.153	9	0.96269	0.774924	12.649	10	0.89583	0.408625	15.244	10
P62269	40S ribosomal protein S18	RPS18	17	17	59.9	17.718	4.6636e-82	1.0272	0.690799	22.981	47	0.99253	0.985405	23.068	47	1.0655	0.574203	13.822	26	0.99848	0.820939	16.174	26	1.0242	0.764694	30.794	21	0.99148	0.902754	29.945	21
B4E040	Ras-related protein Ral-B	RALB	9	9	30.7	25.966	4.3063e-73	1.0271	0.691734	11.596	22	1.0779	0.115009	41.593	22	0.974	0.664466	9.9947	9	1.0349	0.765346	18.286	9	1.0557	0.552031	12.074	13	1.0937	0.29104	50.107	13
Q96MH6	Transmembrane protein 68	TMEM68	4	4	13.3	37.424	9.2532e-08	1.0262	0.934682	23.049	3	1.1295	0.272372	57.791	3	0.89866	0.405017	18.773	2	0.86421	0.277235	37.863	2	1.2455	0.412639	NaN	1	2.0983	0.00138948	NaN	1
Q8N1G4	Leucine-rich repeat-containing protein 47	LRRC47	18	18	36.7	63.472	1.0898e-199	1.026	0.870076	21.931	36	1.0167	0.902511	18.87	36	1.0195	0.932176	21.883	33	1.0264	0.855767	19.535	33	1.0852	0.822825	24.224	3	0.98254	0.836857	6.7735	3
B0YIW6	Coatomer subunit delta	ARCN1	15	15	29.7	61.626	3.4885e-76	1.0253	0.876088	15.214	24	1.0525	0.545444	21.258	24	1.0196	0.931334	15.393	20	1.0672	0.463338	22.767	20	1.1236	0.445808	16.347	4	1.0455	0.789131	13.435	4
P10316	HLA class I histocompatibility antigen, A-69 alpha chain;HLA class I histocompatibility antigen, A-2 alpha chain;HLA class I histocompatibility antigen, A-68 alpha chain	HLA-A	22	0	44.9	40.976	0	1.0251	0.710555	26.267	31	0.9661	0.642626	35.919	31	1.0251	0.766203	21.62	23	0.98427	0.738316	39.486	23	1.0168	0.819172	36.471	8	0.8605	0.229538	19.863	8
P35237	Serpin B6	SERPINB6	9	8	28.2	42.621	5.3336e-111	1.0249	0.879528	24.345	9	0.91187	0.077143	24.545	9	1.0338	0.813755	24.404	8	0.91286	0.108808	13.256	8	0.80413	0.317189	NaN	1	0.51103	0.00505611	NaN	1
P21912	Succinate dehydrogenase [ubiquinone] iron-sulfur subunit, mitochondrial	SDHB	10	10	36.1	31.629	1.4226e-25	1.0249	0.879528	15.214	11	1.1672	0.0407907	43.882	11	1.0592	0.618621	15.915	10	1.0971	0.260858	18.821	10	0.95008	0.788216	NaN	1	4.1967	2.8875e-18	NaN	1
P56192	Methionine--tRNA ligase, cytoplasmic	MARS	31	31	39.7	101.11	0	1.0246	0.715294	16.705	61	1.0394	0.383264	12.834	61	1.0592	0.508919	15.645	37	1.0394	0.477909	12.437	37	0.97004	0.828734	16.779	24	1.0379	0.577145	13.617	24
H3BN98			8	2	27	27.168	1.9056e-33	1.0244	0.883833	9.8188	18	0.98201	0.646899	10.896	18	1.0658	0.572133	10.032	11	0.98513	0.664928	9.8394	11	0.97014	0.829469	5.0474	7	0.9585	0.844822	13.197	7
Q15276	Rab GTPase-binding effector protein 1	RABEP1	97	0	77.1	99.289	0	1.0243	0.718144	30.424	537	1.0062	0.807703	35.712	537	1.0219	0.951121	33.188	14	0.97578	0.726969	38.176	14	1.0243	0.763968	30.314	523	1.0064	0.791546	35.606	523
O43809	Cleavage and polyadenylation specificity factor subunit 5	NUDT21;DKFZp313O211	12	12	45.8	26.227	9.1618e-177	1.0243	0.718144	18.855	23	1.0535	0.257309	50.039	23	1.024	0.894441	8.3284	8	1.0859	0.327498	14.459	8	1.0255	0.755275	22.609	15	1.0498	0.505388	60.85	15
Q96A26	Protein FAM162A	FAM162A	8	8	39	17.342	5.3584e-66	1.0241	0.886419	16.146	20	0.99964	0.885773	9.5378	20	1.0194	0.933019	16.028	17	0.99654	0.797785	8.0348	17	1.2117	0.483696	11.421	3	1.1696	0.579744	13.12	3
P24666	Low molecular weight phosphotyrosine protein phosphatase	ACP1	5	3	38	18.042	2.5931e-71	1.0237	0.950607	13.599	12	1.1118	0.351062	29.64	12	1.0284	0.901978	15.94	7	1.0281	0.901069	14.78	7	1.0036	0.990483	10.456	5	1.1883	0.2957	34.656	5
F5GX82	Protein furry homolog-like	FRYL	12	7	3.9	339.59	8.1861e-36	1.0235	0.951884	10.894	12	1.0035	0.915233	18.104	12	1.0047	0.861049	11.99	10	1.0318	0.85979	18.766	10	1.0538	0.922698	1.6571	2	0.90904	0.606649	9.5437	2
O14964	Hepatocyte growth factor-regulated tyrosine kinase substrate	HGS	14	14	14.8	86.191	5.9754e-81	1.0234	0.89246	15.683	23	0.96788	0.475119	10.646	23	1.0089	0.956204	13.55	19	0.97098	0.568423	9.6585	19	1.2233	0.184401	22.207	4	0.87077	0.49286	13.112	4
Q15149	Plectin	PLEC	118	108	27.8	531.78	0	1.0231	0.895052	32.156	127	0.9971	0.850398	34.522	127	1.0348	0.805659	30.906	120	1.007	0.923672	33.316	120	0.8319	0.346297	40.107	7	0.61982	0.0299257	21.153	7
Q8TD19	Serine/threonine-protein kinase Nek9	NEK9	13	13	15.7	107.17	8.7282e-81	1.023	0.955077	26.17	25	1.0062	0.932357	27.614	25	1.023	0.942765	29.687	19	0.97703	0.620721	29.832	19	1.0208	0.900647	8.1141	6	1.1409	0.424723	20.075	6
Q9H6K4	Optic atrophy 3 protein	OPA3	5	5	22.9	19.996	4.6943e-15	1.0229	0.955716	20.03	9	1.0882	0.478769	16.404	9	1.0004	0.90329	28.008	4	1.0759	0.666134	17.622	4	1.0229	0.889845	14.518	5	1.0882	0.609511	17.316	5
I3L0Q9	Glucosylceramidase	GBA	11	11	20.3	59.663	1.39e-23	1.0224	0.958912	25.876	10	1.0713	0.585967	15.616	10	1.0604	0.672926	28.958	7	1.0772	0.490664	9.1738	7	0.95397	0.804196	21.677	3	1.0655	0.701997	27.902	3
B4DEG8	Threonine--tRNA ligase, cytoplasmic	TARS	37	37	45.2	86.86	0	1.0223	0.737264	29.768	59	0.98239	0.850968	21.601	59	1.0228	0.785302	30.024	58	0.98288	0.718451	21.788	58	1.0013	0.907992	NaN	1	0.97657	0.817989	NaN	1
P38646	Stress-70 protein, mitochondrial	HSPA9	67	66	75.1	73.68	0	1.0223	0.737264	30.271	604	1.0269	0.523702	37.7	603	1.0243	0.772825	36.11	306	1.0335	0.548886	41.467	306	1.017	0.817682	22.824	298	1.0222	0.679953	33.394	297
Q9BVC6	Transmembrane protein 109	TMEM109	4	4	12.8	26.21	3.3813e-24	1.0222	0.90284	22.989	10	0.98061	0.628894	12.853	10	1.0188	0.938077	25.062	6	0.99901	0.827285	11.33	6	1.057	0.721539	21.646	4	0.89873	0.626691	10.646	4
F5H012	E3 ubiquitin-protein ligase TRIM21	TRIM21	34	34	61.5	54.081	0	1.0221	0.739187	54.865	286	1.0247	0.55109	31.293	285	0.96973	0.705367	41.948	174	0.97432	0.600127	30.01	173	1.0867	0.380517	69.206	112	1.1081	0.237878	31.108	112
E9PEQ4	Dynamin-2	DNM2	50	1	51	97.965	0	1.0221	0.739187	17.652	102	1.0391	0.38632	13.933	102	1.0087	0.905786	16.882	79	1.035	0.530321	12.571	79	1.1188	0.245714	20.02	23	1.1058	0.245831	17.366	23
Q9UEW8	STE20/SPS1-related proline-alanine-rich protein kinase	STK39	9	7	17.4	59.473	3.2367e-50	1.022	0.96147	20.923	10	1.1381	0.239237	22.864	10	1.0602	0.674269	20.979	9	1.0818	0.458781	24.244	9	0.87304	0.503779	NaN	1	1.1973	0.509503	NaN	1
Q15459	Splicing factor 3A subunit 1	SF3A1	28	28	37.6	88.885	0	1.0219	0.90544	41.412	56	0.99997	0.89038	47.588	56	1.0296	0.848051	50.817	36	1.002	0.863221	48.203	36	0.9317	0.558263	14.142	20	0.99539	0.87317	45.322	20
P57772	Selenocysteine-specific elongation factor	EEFSEC	7	7	13.1	65.304	7.6972e-17	1.0219	0.96211	7.1992	4	1.1107	0.356432	19.964	4	1.0271	0.959942	5.4149	3	1.0589	0.653384	17.007	3	0.94094	0.714067	NaN	1	1.3467	0.233509	NaN	1
D6REX3	Protein transport protein Sec31A	SEC31A	33	33	28	136.22	1.7996e-260	1.0216	0.744004	27.708	72	1.0402	0.37519	33.186	72	1.0177	0.828256	29.212	57	1.0314	0.575452	34.818	57	1.0256	0.754552	20.566	15	1.1693	0.0906785	22.87	15
Q8WY22	BRI3-binding protein	BRI3BP	3	2	17.1	27.835	4.6299e-46	1.0209	0.968513	6.6078	3	0.96462	0.671917	16.123	3	1.0889	0.762595	NaN	1	1.252	0.262179	NaN	1	0.98695	0.939671	4.7816	2	0.94842	0.808481	2.3949	2
P08195-4	4F2 cell-surface antigen heavy chain	SLC3A2	27	27	40.8	71.122	0	1.0208	0.751737	26.718	149	0.89524	0.085057	22.335	149	1.0921	0.317311	27.206	98	0.93045	0.165639	22.145	98	0.89708	0.351336	22.603	51	0.75483	0.0153761	16.725	51
P62249	40S ribosomal protein S16	RPS16	15	15	72.6	16.445	1.7815e-51	1.0205	0.754645	23.946	29	0.97573	0.764005	23.017	29	1.0529	0.552303	23.234	15	0.97573	0.619079	26.481	15	1.0054	0.905544	24.67	14	0.99735	0.858447	18.128	14
P48047	ATP synthase subunit O, mitochondrial	ATP5O	9	9	47.4	23.277	1.8139e-54	1.0205	0.754645	19.505	18	1.0002	0.898469	25.427	18	1.0205	0.804574	19.989	14	1.0051	0.952298	27.893	14	1.0973	0.331248	16.427	4	0.94566	0.747833	13.325	4
P34932	Heat shock 70 kDa protein 4	HSPA4	55	51	69.5	94.33	0	1.0205	0.754645	28.126	160	1.0102	0.748814	23.69	160	1.0267	0.753024	20.924	109	1.0109	0.864026	20.781	109	0.98291	0.923767	39.569	51	1.0095	0.769088	28.912	51
P04899-4	Guanine nucleotide-binding protein G(i) subunit alpha-2	GNAI2	13	8	39.3	41.548	0	1.0204	0.755615	26.739	26	0.98848	0.931609	19.446	26	1.0297	0.728564	28.408	21	0.99491	0.894287	20.157	21	0.91235	0.63551	12.878	5	0.89951	0.629481	17.266	5
P05534	HLA class I histocompatibility antigen, A-24 alpha chain;HLA class I histocompatibility antigen, A-23 alpha chain	HLA-A	32	8	64.4	40.688	0	1.0204	0.755615	32.527	194	1.001	0.886231	33.473	194	1.0204	0.805416	31.822	146	1.0027	0.98921	35.188	146	1.0232	0.771972	34.172	48	1.0007	0.833466	27.794	48
P14678-3	Small nuclear ribonucleoprotein-associated protein;Small nuclear ribonucleoprotein-associated proteins B and B;Small nuclear ribonucleoprotein-associated protein N	SNRPB;SNRPN	5	5	13.5	30.032	9.2616e-30	1.0202	0.920204	10.78	15	1.0181	0.887349	15.471	15	1.0202	0.926283	6.7795	7	1.0258	0.862265	18.196	7	1.0263	0.749502	13.877	8	1.0012	0.829759	13.8	8
E7EU23	Rab GDP dissociation inhibitor beta	GDI2	17	10	50.3	51.18	0	1.0199	0.760473	24.51	14	0.99882	0.919658	31.195	14	1.024	0.775315	24.085	13	0.97902	0.664169	28.067	13	0.82864	0.379334	NaN	1	1.8528	0.00843523	NaN	1
P62714	Serine/threonine-protein phosphatase 2A catalytic subunit beta isoform;Serine/threonine-protein phosphatase 2A catalytic subunit alpha isoform;Serine/threonine-protein phosphatase	PPP2CB;PPP2CA	8	8	33.7	35.575	2.2983e-99	1.0199	0.922814	22.017	11	1.055	0.5237	24.524	11	1.0307	0.839025	22.784	10	1.0646	0.484649	25.815	10	0.84816	0.398838	NaN	1	0.9759	0.910127	NaN	1
Q99426	Tubulin-folding cofactor B	TBCB	8	8	34.4	27.325	2.8861e-40	1.0197	0.924556	14.038	15	0.93743	0.200889	22.785	15	1.0197	0.930492	14.125	13	0.97011	0.503403	23.697	13	1.0122	0.945287	19.091	2	0.78773	0.278314	12.052	2
Q96AG4	Leucine-rich repeat-containing protein 59	LRRC59	8	8	31.3	34.93	4.3474e-64	1.0193	0.928041	71.246	17	1.0966	0.239423	21.445	17	0.99805	0.877849	97.827	9	1.1574	0.0599044	20.108	9	1.0315	0.712441	13.831	8	1.0641	0.426745	23.25	8
Q15717	ELAV-like protein 1	ELAVL1	12	12	43.9	36.091	1.2998e-79	1.019	0.930657	11.206	18	0.98486	0.684107	62.189	18	1.111	0.310763	9.5515	8	1.0159	0.971074	91.383	8	0.97802	0.887602	8.8396	10	0.97055	0.936857	17.505	10
P45974	Ubiquitin carboxyl-terminal hydrolase 5	USP5	26	26	34.3	95.785	0	1.0188	0.771204	26.905	43	0.97301	0.729096	27.486	43	1.0219	0.792823	27.37	40	0.97429	0.599727	28.499	40	0.95343	0.801976	22.01	3	0.89754	0.622438	5.2691	3
Q99460	26S proteasome non-ATPase regulatory subunit 1	PSMD1	32	32	39.7	105.84	3.0759e-201	1.0188	0.771204	22.549	50	1.0086	0.772187	20.997	49	1.0092	0.90143	22.512	45	1.009	0.892755	16.704	44	1.1131	0.483906	25.099	5	0.83883	0.424214	47.639	5
Q15181	Inorganic pyrophosphatase	PPA1	20	20	69.6	32.66	0	1.0188	0.771204	48.957	47	1.0158	0.669209	50.012	47	1.0248	0.768684	50.938	43	1.0182	0.756109	52.262	43	0.90771	0.617199	17.234	4	0.95895	0.84749	9.4318	4
P04632	Calpain small subunit 1	CAPNS1	5	4	20.1	28.315	9.0925e-97	1.0184	0.935893	90.429	14	1.0928	0.25929	44.537	14	1.0115	1	105.9	10	1.0528	0.58842	52.046	10	1.0351	0.827988	18.44	4	1.114	0.51362	11.867	4
P07195	L-lactate dehydrogenase B chain;L-lactate dehydrogenase	LDHB	21	19	57.5	36.638	0	1.0183	0.776099	29.359	85	1.0028	0.858834	31.658	85	1.0133	0.865913	28.525	68	1.0037	0.973812	32.105	68	1.053	0.568849	32.261	17	0.99739	0.858148	30.197	17
P40227	T-complex protein 1 subunit zeta	CCT6A	20	14	33.3	58.024	1.0972e-193	1.0181	0.778061	23.977	45	0.98239	0.850968	19.291	45	1.0665	0.461276	17.411	28	1.025	0.660301	18.445	28	0.97761	0.884571	30.53	17	0.92909	0.626718	17.171	17
P42766	60S ribosomal protein L35	RPL35	7	7	46.3	14.551	1.4551e-46	1.0178	0.941135	17.74	23	0.98687	0.710757	18.959	23	1.0348	0.961655	11.125	7	0.97777	0.7407	14.242	7	0.97525	0.867135	20.072	16	1.0017	0.826057	20.965	16
P62995	Transformer-2 protein homolog beta	TRA2B	5	5	19.4	33.665	6.1133e-17	1.0178	0.988413	34.618	7	0.9576	0.629715	31.567	7	1.0799	0.715605	12.58	3	0.9853	0.853108	6.6145	3	0.91721	0.654831	47.489	4	0.93802	0.769996	44.311	4
P14618-2	Pyruvate kinase	PKM2	54	4	84.9	58.061	0	1.0177	0.781989	29.713	408	0.97428	0.745343	31.713	408	1.0077	0.914513	29.712	336	0.97401	0.595992	32.789	336	1.0901	0.364192	29.858	72	0.97681	0.98463	26.116	72
P50990	T-complex protein 1 subunit theta	CCT8	31	31	56.2	59.62	4.0443e-124	1.0177	0.781989	46.84	68	0.98119	0.835175	38.497	68	1.0208	0.802051	58.843	39	1.01	0.877608	46.238	39	1.0071	0.892504	22.858	29	0.94741	0.760932	25.355	29
Q9Y3D6	Mitochondrial fission 1 protein	FIS1	4	4	26.3	16.937	2.1804e-28	1.0171	0.992917	21.54	6	1.066	0.622116	28.031	6	1.0291	0.993778	24.703	4	1.0305	0.870208	33.432	4	0.94201	0.71749	15.977	2	1.1792	0.554704	17.354	2
P63261	Actin, cytoplasmic 2;Actin, cytoplasmic 2, N-terminally processed	ACTG1	30	0	87.7	41.792	0	1.0167	0.791841	35.859	564	0.97727	0.783946	48.404	564	1.0312	0.716462	25.59	400	0.99211	0.852743	30.524	400	0.94627	0.657476	48.547	164	0.84545	0.171909	68.89	164
Q04826	HLA class I histocompatibility antigen, B-40 alpha chain	HLA-B	20	0	50.6	40.505	0	1.0167	0.950759	29.159	11	1.2653	0.00152474	29.39	11	0.99224	0.825303	39.788	6	1.2154	0.0100701	27.334	6	1.0922	0.354355	11.766	5	1.438	0.000252184	29.93	5
P62873	Guanine nucleotide-binding protein G(I)/G(S)/G(T) subunit beta-1	GNB1	11	6	27.9	37.377	1.9651e-110	1.0166	0.792829	17.934	31	1.0153	0.676165	38.856	31	1.0166	0.837621	15.97	27	1.0153	0.798446	19.463	27	1.1104	0.494041	25.723	4	1.2456	0.0218304	94.704	4
Q9NPJ3	Acyl-coenzyme A thioesterase 13	ACOT13	5	5	43.6	14.96	2.1268e-31	1.0166	0.951635	8.3668	16	0.95969	0.387405	13.6	16	1.0628	0.593022	11.135	8	1.0323	0.792649	16.646	8	0.99688	0.980095	3.1443	8	0.91896	0.699896	3.5446	8
O00487	26S proteasome non-ATPase regulatory subunit 14	PSMD14	9	9	28.4	34.577	2.4729e-37	1.0165	0.996779	17.153	11	1.0035	0.915233	12.568	11	0.99754	0.880537	17.815	10	1.0107	0.93405	11.898	10	1.0486	0.93969	NaN	1	0.8233	0.363609	NaN	1
Q9UHB6-4	LIM domain and actin-binding protein 1	LIMA1	9	8	13	85.223	8.1305e-26	1.0165	0.996779	26.958	6	1.1818	0.116251	83.962	6	0.92148	0.505149	26.073	5	1.068	0.704421	93.198	5	1.2719	0.362878	NaN	1	1.3078	0.289682	NaN	1
H0Y6Z2		HLA-DPB1	10	0	45.5	26.864	0	1.0164	0.794805	13.876	24	0.955	0.512546	37.95	24	1.0232	0.781967	12.075	17	1.0316	0.572894	39.822	17	0.91143	0.431429	16.251	7	0.81286	0.0831515	15.995	7
P05198	Eukaryotic translation initiation factor 2 subunit 1	EIF2S1	15	15	44.8	36.112	2.9924e-97	1.0163	0.954263	13.828	31	1.0142	0.929725	13.72	31	1.0153	0.967687	12.878	23	1.0002	0.841561	12.34	23	1.0316	0.711736	16.874	8	1.0854	0.325431	17.679	8
O95466-2	Formin-like protein 1	FMNL1	33	33	29.4	122.41	0	1.0161	0.797773	19.533	44	0.99029	0.955655	13.196	44	1.0221	0.791149	19.274	38	0.96062	0.429989	10.996	38	0.98222	0.920322	22.661	6	1.0932	0.590136	15.122	6
O43447	Peptidyl-prolyl cis-trans isomerase H;Peptidyl-prolyl cis-trans isomerase	PPIH	5	5	28.8	19.208	7.352e-12	1.0161	0.999356	27.841	5	1.0602	0.66296	21.878	5	1.0004	0.90329	2.1976	2	1.0085	0.979917	9.2462	2	1.1431	0.380621	34.295	3	1.0602	0.724603	29.649	3
Q5SPM3	HLA class I histocompatibility antigen, A-25 alpha chain;HLA class I histocompatibility antigen, A-26 alpha chain;HLA class I histocompatibility antigen, A-34 alpha chain;HLA class I histocompatibility antigen, A-66 alpha chain;HLA class I histocompatibility antigen, A-43 alpha chain;HLA class I histocompatibility antigen, A-32 alpha chain;HLA class I histocompatibility antigen, A-74 alpha chain;…	HLA-A	17	1	36.7	41.621	0	1.016	1	12.01	3	0.95728	0.627812	5.299	3	0.83017	0.329865	NaN	1	0.93892	0.70007	NaN	1	1.0219	0.894984	0.82162	2	0.99662	0.985944	5.6963	2
Q31610	HLA class I histocompatibility antigen, B-81 alpha chain	HLA-B	20	0	46.4	40.4	0	1.0154	0.996166	3.9375	3	0.99848	0.883383	29.364	3	1.0154	0.999338	NaN	1	0.99848	0.817549	NaN	1	1.0009	0.996366	5.4429	2	0.7746	0.245915	35.983	2
Q14344	Guanine nucleotide-binding protein subunit alpha-13	GNA13	10	9	25.5	44.049	3.725e-35	1.0154	0.996166	85.609	7	1.0029	0.911426	37.567	7	1.0516	0.733233	90.521	6	1.0103	0.930223	40.786	6	0.71391	0.138783	NaN	1	0.85097	0.437064	NaN	1
P62316	Small nuclear ribonucleoprotein Sm D2	SNRPD2	8	8	67.8	13.527	1.3942e-52	1.015	0.965667	28.614	17	0.97423	0.549423	19.705	17	0.98377	0.789192	32.27	9	0.9655	0.522685	26.071	9	1.0607	0.521656	13.921	8	0.97448	0.966869	2.8214	8
O00160	Unconventional myosin-If	MYO1F	33	33	31.7	124.84	0	1.0149	0.809682	38.819	51	0.97159	0.711049	30.137	51	1.0081	0.91102	41.36	43	0.96887	0.529228	27.388	43	1.1218	0.452191	21.953	8	1.0712	0.678099	42.173	8
P17612	cAMP-dependent protein kinase catalytic subunit alpha;cAMP-dependent protein kinase catalytic subunit beta	PRKACA;PRKACB	11	11	23.6	40.589	1.1681e-51	1.0149	0.966545	12.865	12	0.97503	0.559139	15.353	12	0.9733	0.658482	13.214	11	0.97786	0.584442	16.079	11	1.0792	0.841516	NaN	1	0.96647	0.786051	NaN	1
P11940	Polyadenylate-binding protein 1;Polyadenylate-binding protein 3	PABPC1;PABPC3	31	21	47.5	70.67	7.1981e-297	1.0149	0.809682	19.896	75	0.96686	0.651958	22.44	74	1.028	0.742384	16.624	45	0.98361	0.728864	20.758	44	0.96906	0.82153	23.622	30	0.91422	0.524246	24.659	30
O95782	AP-2 complex subunit alpha-1	AP2A1	42	31	43.6	107.54	0	1.0149	0.809682	33.632	88	1.0267	0.52616	22.091	88	0.98193	0.830869	15.596	64	0.99375	0.877048	18.287	64	1.2765	0.0144164	50.416	24	1.2583	0.0168562	23.005	24
P53621	Coatomer subunit alpha;Xenin;Proxenin	COPA	57	57	46.8	138.34	0	1.0147	0.811673	20.066	82	1.0212	0.596192	20.427	82	1.01	0.89447	20.412	70	1.0113	0.858006	20.542	70	1.0812	0.407974	16.897	12	1.1495	0.126184	15.08	12
P52272	Heterogeneous nuclear ribonucleoprotein M	HNRNPM	40	40	58.2	77.515	2.2931e-208	1.0147	0.811673	16.882	115	1.0274	0.517584	19.271	114	1.0173	0.831658	16.077	106	1.0325	0.561454	14.411	105	0.96944	0.824323	25.771	9	0.72446	0.00501043	37.767	9
H3BQK9		MACF1	51	0	7.1	861.07	8.7769e-122	1.0147	0.991691	37.978	35	1.0572	0.684586	51.484	36	1.0075	0.94689	38.335	33	1.0485	0.717172	52.635	34	1.292	0.328248	28.579	2	1.2832	0.330581	14.087	2
Q86XP3	ATP-dependent RNA helicase DDX42	DDX42	19	19	23.5	102.97	1.7847e-73	1.0146	0.969181	37.235	28	0.94831	0.282321	29.773	28	1.0131	0.986377	37.895	27	0.96212	0.42592	30.215	27	1.0678	0.877558	NaN	1	0.82359	0.364348	NaN	1
B4DUT8	Calponin-2	CNN2	12	12	43	35.943	5.5203e-71	1.0144	0.970938	32.966	23	1.0619	0.466326	17.299	23	1.017	0.953284	34.16	21	1.0619	0.507387	17.784	21	0.98389	0.927159	1.2607	2	1.1174	0.501751	14.057	2
P26368	Splicing factor U2AF 65 kDa subunit	U2AF2	14	14	41.5	53.5	9.0336e-109	1.0143	0.971817	15.395	23	1.034	0.720681	24.504	23	0.67506	0.0574836	NaN	1	0.392	1.10523e-05	NaN	1	1.0207	0.790285	13.108	22	1.042	0.551794	14.19	22
P51659	Peroxisomal multifunctional enzyme type 2;(3R)-hydroxyacyl-CoA dehydrogenase;Enoyl-CoA hydratase 2	HSD17B4	31	31	44	79.685	0	1.0141	0.817654	30.704	97	1.0295	0.49233	15.18	96	1.0174	0.830807	31.712	89	1.0422	0.446198	15.407	88	0.97046	0.831823	10.963	8	0.97563	0.975639	12.768	8
P62266	40S ribosomal protein S23	RPS23	6	6	30.1	15.807	3.7642e-26	1.014	0.974454	20.887	19	1.011	0.964773	14.933	19	1.0467	0.711714	8.2017	8	1.0663	0.470649	14.89	8	0.98302	0.92458	25.163	11	0.98319	0.966268	14.052	11
Q08J23	tRNA (cytosine(34)-C(5))-methyltransferase	NSUN2	26	26	39.8	86.47	3.4885e-251	1.0136	0.977973	26.404	51	1.0915	0.266359	72.213	51	1.0141	0.859029	26.616	50	1.0853	0.121979	72.946	50	0.88966	0.553531	NaN	1	1.2649	0.363884	NaN	1
P62854	40S ribosomal protein S26;Putative 40S ribosomal protein S26-like 1	RPS26;RPS26P11	3	3	27	13.015	4.0589e-31	1.0135	0.984013	9.4893	6	1.0025	0.908888	14.013	6	0.97741	0.7828	11.412	2	0.98028	0.825664	2.8188	2	1.0135	0.843898	10.296	4	1.0197	0.697108	17.8	4
O43684	Mitotic checkpoint protein BUB3	BUB3	9	9	32	37.154	2.8872e-160	1.0132	0.981493	13.113	14	1.0305	0.756323	15.45	14	0.97917	0.709169	12.924	11	1.0142	0.989977	6.5607	11	1.1581	0.335357	8.2549	3	1.407	0.0382068	11.165	3
Q93008	Probable ubiquitin carboxyl-terminal hydrolase FAF-X	USP9X	38	19	15.5	292.28	8.766e-123	1.0129	0.984134	27.124	52	1.0523	0.547205	27.419	52	1.0129	0.988078	22.213	48	1.0523	0.593062	28.189	48	1.038	0.974667	64.875	4	1.0939	0.801684	14.386	4
P30486	HLA class I histocompatibility antigen, B-48 alpha chain	HLA-B	20	0	47	40.362	0	1.0128	0.830662	18.82	115	0.99079	0.962297	24.963	115	1.0332	0.700463	15.89	76	0.99615	0.912748	17.097	76	0.97313	0.851491	22.313	39	0.93831	0.693387	35.606	39
Q13263	Transcription intermediary factor 1-beta	TRIM28	29	29	39.9	88.549	0	1.0119	0.839705	48.96	50	1.0595	0.213968	50.293	50	1.0298	0.727755	27.394	38	1.0519	0.346614	32.967	38	0.92246	0.498629	84.857	12	1.114	0.218385	85.658	12
Q01813	6-phosphofructokinase type C;6-phosphofructokinase	PFKP	40	35	50.5	85.595	0	1.0116	0.842726	27.134	119	1.0003	0.896938	27.57	119	1.0093	0.900559	27.805	108	0.99356	0.874228	27.839	108	1.1324	0.201021	18.273	11	1.0109	0.75903	25.7	11
P50750-2	Cyclin-dependent kinase 9	CDK9	6	5	12.9	53.365	1.7182e-52	1.0114	0.970558	15.028	8	1.0683	0.606288	12.368	8	1.0818	0.790916	16.072	2	1.1068	0.657574	6.2392	2	1.0114	0.94947	15.382	6	1.0654	0.70242	14.152	6
Q6PI48	Aspartate--tRNA ligase, mitochondrial	DARS2	12	12	21.7	73.562	2.2812e-46	1.0113	0.969916	26.181	14	1.0139	0.981086	22.415	14	0.95861	0.627277	26.676	13	0.94768	0.386606	23.259	13	1.1969	0.517461	NaN	1	1.0848	0.831022	NaN	1
P62277	40S ribosomal protein S13	RPS13	9	9	45	17.222	2.5999e-94	1.0113	0.84575	41.413	25	0.96351	0.611197	26.151	25	1.0159	0.843599	59.63	12	0.97517	0.611524	36.398	12	1.0003	0.944934	13.018	13	0.95508	0.81882	12.383	13
Q10567	AP-1 complex subunit beta-1	AP1B1	37	1	37.8	104.64	0	1.0113	0.998236	36.776	21	0.99437	0.812612	28.796	21	1.0162	0.960057	37.721	20	0.98965	0.716758	29.506	20	0.95601	0.762423	NaN	1	0.99437	0.874173	NaN	1
P53597	Succinyl-CoA ligase [ADP/GDP-forming] subunit alpha, mitochondrial	SUCLG1	5	5	19.7	36.249	8.9459e-34	1.0113	0.998236	30.921	13	1.0814	0.326112	28.465	13	1.0113	0.972155	18.585	11	1.0814	0.461501	19.356	11	0.73552	0.117393	83.916	2	0.80372	0.32071	69.68	2
P42768	Wiskott-Aldrich syndrome protein	WAS	9	9	22.7	52.912	8.5938e-161	1.0111	1	26.757	10	1.0162	0.907941	28.947	10	1.0092	0.958199	31.006	5	1.0257	0.923513	37.638	5	1.0771	0.630108	25.097	5	0.85445	0.474314	21.395	5
P62280	40S ribosomal protein S11	RPS11	12	12	58.2	18.431	2.2994e-34	1.011	0.848777	14.757	30	0.99285	0.989652	14.396	30	1.0433	0.738073	6.6602	18	1.0053	0.903085	14.418	18	0.97796	0.887159	21.51	12	0.94635	0.752992	13.841	12
B0QYN7	SUMO-conjugating enzyme UBC9	UBE2I	7	7	33.7	20.457	3.658e-53	1.0109	0.998053	18.144	16	1.0771	0.354202	13.128	16	0.95065	0.476241	14.511	9	1.0247	0.874213	12.821	9	1.041	0.646967	19.952	7	1.1336	0.162476	7.1052	7
P62136	Serine/threonine-protein phosphatase PP1-alpha catalytic subunit;Serine/threonine-protein phosphatase	PPP1CA	13	5	42.7	37.512	5.2191e-85	1.0107	0.851808	26.866	25	1.0523	0.266694	24.14	25	1.0337	0.696488	22.238	22	1.0828	0.133134	25.046	22	0.88941	0.546484	44.485	3	0.93448	0.756923	13.248	3
Q9NYU2	UDP-glucose:glycoprotein glucosyltransferase 1	UGGT1	68	68	52.2	177.19	0	1.0106	0.852818	30.516	190	0.93691	0.331691	31.489	190	1.0384	0.659639	19.658	139	0.9451	0.27395	24.286	139	0.90888	0.416566	46.047	51	0.89114	0.381429	44.466	51
F8W6H6	Unconventional myosin-Va	MYO5A	24	21	14.2	218.63	9.3486e-91	1.0106	0.965426	36.91	30	1.0348	0.855285	38.326	30	0.96075	0.605472	40.71	19	1.0231	0.930143	38.347	19	1.1354	0.405499	23.483	11	1.183	0.308428	27.628	11
P15880	40S ribosomal protein S2	RPS2	15	15	50.5	31.324	3.926e-65	1.0104	0.854841	25.639	32	0.99884	0.919351	24.793	32	1.0104	0.890996	26.48	26	1.0156	0.79403	26.99	26	1.0225	0.777083	23.771	6	0.93131	0.64258	7.3031	6
P11586	C-1-tetrahydrofolate synthase, cytoplasmic;Methylenetetrahydrofolate dehydrogenase;Methenyltetrahydrofolate cyclohydrolase;Formyltetrahydrofolate synthetase	MTHFD1	58	1	66.2	101.56	0	1.01	0.85889	22.425	161	1.0089	0.767785	19.462	161	1.039	0.655003	18.001	106	1.0259	0.648034	15.928	106	0.95348	0.708459	28.502	55	0.97687	0.985087	25.013	55
Q04721	Neurogenic locus notch homolog protein 2;Notch 2 extracellular truncation;Notch 2 intracellular domain	NOTCH2	10	9	4.7	265.4	3.7816e-35	1.01	0.961576	35.679	10	1.0537	0.710225	33.706	10	1.01	0.953608	24.551	6	1.1886	0.256077	41.404	6	0.99374	0.967346	51.53	4	0.99963	0.890718	10.047	4
P35606	Coatomer subunit beta	COPB2	34	34	43.7	102.49	0	1.0099	0.859904	24.091	69	0.99834	0.92705	20.209	69	1.0094	0.899689	18.482	60	0.99747	0.932426	20.525	60	1.0473	0.767885	46.592	9	1.0358	0.833061	19.078	9
P32969	60S ribosomal protein L9	RPL9	6	6	32.3	21.863	2.6039e-71	1.0098	0.987341	24.329	17	0.94672	0.269259	10.048	17	1.0177	0.947365	28.687	11	0.96611	0.463792	10.633	11	0.99625	0.97646	10.21	6	0.93927	0.70044	9.808	6
P30043	Flavin reductase (NADPH)	BLVRB	8	8	38.3	22.119	2.7941e-80	1.0097	0.986366	21.229	16	1.0488	0.578526	29.659	16	1.0097	0.897079	21.414	14	1.0488	0.376685	14.268	14	1.0992	0.537542	22.333	2	0.7707	0.236724	93.342	2
P25705	ATP synthase subunit alpha, mitochondrial;ATP synthase subunit alpha	ATP5A1	23	23	45	59.75	1.5112e-225	1.0097	0.861931	50.216	39	1.0816	0.100503	27.738	39	1.0154	0.847876	31.598	27	1.1127	0.042421	24.418	27	0.97005	0.828807	79.351	12	0.89029	0.376607	28.715	12
Q9BXP5	Serrate RNA effector molecule homolog	SRRT	27	27	30.4	100.67	7.1324e-128	1.0096	0.985392	46.088	51	0.95623	0.353327	29.269	51	1.0075	0.963713	42.912	48	0.97074	0.509786	21.609	48	1.0681	0.67024	86.689	3	0.95572	0.835526	88.511	3
Q9BX68	Histidine triad nucleotide-binding protein 2, mitochondrial	HINT2	4	4	28.8	17.162	1.6308e-33	1.0096	0.985392	13.945	8	0.99904	0.877401	17.455	8	0.99598	0.870148	14.885	7	0.99186	0.755341	17.945	7	1.0243	0.98089	NaN	1	1.0838	0.834276	NaN	1
P15153	Ras-related C3 botulinum toxin substrate 2	RAC2	10	5	45.3	21.429	1.8976e-82	1.0096	0.862945	8.6328	44	1.0293	0.494704	10.997	44	1.0062	0.927639	8.238	33	1.0253	0.6562	11.399	33	1.0696	0.470125	10.144	11	1.092	0.297856	8.3316	11
Q96J02	E3 ubiquitin-protein ligase Itchy homolog;E3 ubiquitin-protein ligase	ITCH	10	9	14.6	102.8	2.6003e-46	1.0093	0.957083	27.373	17	1.0461	0.767311	48.727	17	0.98011	0.715688	34.174	6	0.91331	0.346549	51.77	6	1.0093	0.960472	24.395	11	1.2767	0.138371	44.914	11
Q92608	Dedicator of cytokinesis protein 2	DOCK2	78	77	41.6	211.95	0	1.0093	0.86599	17.684	178	1.0128	0.711405	20.239	178	1.0178	0.827406	16.213	145	1.0224	0.696305	20.615	145	0.98391	0.931162	22.834	33	0.91225	0.511225	15.397	33
Q9NQR4	Omega-amidase NIT2	NIT2	15	15	55.8	30.608	1.4531e-166	1.0093	0.982468	14.809	22	1.0507	0.561406	17.844	22	1.0024	0.917358	13.139	20	1.0331	0.784212	16.259	20	1.291	0.329906	21.08	2	1.4147	0.157323	10.34	2
Q15363	Transmembrane emp24 domain-containing protein 2	TMED2	5	5	24.9	22.761	1.0755e-34	1.0089	0.978569	26.966	16	0.98868	0.735016	23.324	16	0.98456	0.756604	10.234	13	1.0019	0.862016	14.713	13	1.277	0.106789	49.35	3	0.73381	0.15984	46.979	3
Q08209	Serine/threonine-protein phosphatase 2B catalytic subunit alpha isoform;Serine/threonine-protein phosphatase	PPP3CA	7	6	15.7	58.687	9.6092e-24	1.0088	0.953872	23.075	11	1.0344	0.858458	28.1	11	1.0293	0.895223	16.974	8	1.0715	0.531967	25.718	8	0.77444	0.249312	32.987	3	0.90203	0.585325	34.844	3
Q86UX7	Fermitin family homolog 3	FERMT3	23	23	45.3	75.952	0	1.0087	0.872087	15.017	56	1.0261	0.533573	17.42	56	1.0109	0.886658	14.447	41	1.0266	0.638566	18.478	41	0.96619	0.800481	16.805	15	0.98259	0.970899	14.009	15
P10515	Dihydrolipoyllysine-residue acetyltransferase component of pyruvate dehydrogenase complex, mitochondrial	DLAT	10	10	16.4	68.996	9.2311e-77	1.0082	0.877177	20.22	29	1.0666	0.170052	15.135	29	1.0121	0.994889	18.483	18	1.1056	0.217361	11.677	18	0.99337	0.998982	23.37	11	1.0005	0.834951	18.586	11
Q9UQ35	Serine/arginine repetitive matrix protein 2	SRRM2	10	10	4.8	299.61	6.3799e-29	1.008	0.948733	28.118	12	1.0493	0.74305	15.075	12	1.0436	0.912547	38.802	4	0.87894	0.198927	19.012	4	1.008	0.967298	21.827	8	1.0564	0.741032	8.7374	8
P61513	60S ribosomal protein L37a	RPL37A	4	4	37	10.275	3.3875e-29	1.008	0.969792	48.143	10	1.0269	0.918535	12.575	10	1.0498	0.745853	9.6094	4	0.99844	0.81717	13.416	4	0.99337	0.998982	63.283	6	1.0528	0.756762	11.809	6
P0CG48	Polyubiquitin-C;Ubiquitin;Polyubiquitin-B;Ubiquitin;Ubiquitin-40S ribosomal protein S27a;Ubiquitin;40S ribosomal protein S27a;Ubiquitin-60S ribosomal protein L40;Ubiquitin;60S ribosomal protein L40	UBC;UBB;RPS27A;UBA52	8	8	84.1	77.038	7.8234e-146	1.0076	0.883295	21.208	265	0.95532	0.516115	16.838	265	0.98745	0.888795	23.498	151	0.9683	0.522044	19.36	151	1.0314	0.713146	17.277	114	0.94515	0.744024	12.797	114
E9PCT1	Serine/arginine repetitive matrix protein 1	SRRM1	13	13	15.7	103.79	1.3299e-41	1.0075	0.94552	20.705	13	0.87759	0.237108	16.933	13	1.0075	0.940525	21.736	7	1.0237	0.936344	17.163	7	0.97477	0.889756	20.56	6	0.83926	0.425563	6.24	6
Q13435	Splicing factor 3B subunit 2	SF3B2	27	27	30.6	100.23	8.8997e-177	1.0073	0.962962	20.802	44	1.0563	0.512591	12.331	44	1.0187	0.938921	12.729	35	1.0655	0.477206	11.656	35	0.95723	0.735364	40.018	9	0.9808	0.984736	15.399	9
Q96AQ6	Pre-B-cell leukemia transcription factor-interacting protein 1	PBXIP1	5	5	7.1	80.642	4.3671e-13	1.0059	0.935235	78.068	7	0.95368	0.606523	38.151	7	0.95514	0.57462	85.44	6	0.94978	0.554608	34.53	6	1.209	0.489735	NaN	1	1.4898	0.0993443	NaN	1
P68104	Elongation factor 1-alpha 1;Putative elongation factor 1-alpha-like 3;Elongation factor 1-alpha	EEF1A1;EEF1A1P5	19	19	36.4	50.14	1.6345e-300	1.0057	0.902737	43.192	143	0.88183	0.048687	43.791	142	1.1039	0.263024	39.313	99	0.92916	0.157857	38.239	99	0.86656	0.211734	47.993	44	0.84727	0.178289	53.198	43
P20036	HLA class II histocompatibility antigen, DP alpha 1 chain	HLA-DPA1	5	4	26.2	29.38	4.6891e-139	1.0057	0.902737	21.878	33	0.95713	0.536519	23.315	33	1.0507	0.567932	23.458	26	0.96849	0.524433	19.609	26	0.93655	0.590644	13.359	7	0.76094	0.0188636	14.874	7
P31040	Succinate dehydrogenase [ubiquinone] flavoprotein subunit, mitochondrial	SDHA	25	25	49.4	72.691	0	1.0055	0.904789	28.706	83	1.0614	0.201456	62.887	83	1.0055	0.933779	22.526	65	1.0665	0.227002	15.804	65	1.0085	0.881804	45.062	18	0.98423	0.95825	132.82	18
P30876	DNA-directed RNA polymerase II subunit RPB2;DNA-directed RNA polymerase	POLR2B	35	35	29.9	133.9	3.6144e-241	1.0048	0.938558	20.263	40	1.0047	0.956587	19.431	40	1.0152	0.968535	19.4	39	0.99962	0.834598	19.673	39	0.67444	0.0873061	NaN	1	1.0491	0.950511	NaN	1
P46940	Ras GTPase-activating-like protein IQGAP1	IQGAP1	85	80	50.7	189.25	0	1.0044	0.916094	24.544	185	0.99259	0.986201	24.064	184	0.99107	0.92695	17.522	146	0.98716	0.780076	15.422	145	1.031	0.715968	41.775	39	1.0169	0.716558	43.425	39
O43143	Putative pre-mRNA-splicing factor ATP-dependent RNA helicase DHX15	DHX15	38	37	45.4	90.932	9.7461e-274	1.0044	0.916094	23.568	73	0.99445	0.987257	22.063	73	1.0061	0.928516	24.267	60	0.99666	0.920348	21.81	60	0.99091	0.98285	20.541	13	0.99432	0.881239	24.114	13
O15523	ATP-dependent RNA helicase DDX3Y	DDX3Y	18	2	30.8	73.153	1.5476e-137	1.0044	0.925587	18.864	5	1.0313	0.883158	15.335	5	1.0238	0.976018	17.068	2	1.0437	0.82848	9.9394	2	1.0044	0.986259	22.715	3	1.0313	0.853769	19.287	3
O60763-2	General vesicular transport factor p115	USO1	36	36	45.5	109.19	0	1.0043	0.917124	27.26	52	1.0113	0.732897	13.626	52	1.0065	0.925011	27.318	47	1.0111	0.861015	10.932	47	0.99406	0.968647	27.991	5	1.076	0.658318	29.468	5
Q7L2E3-2	Putative ATP-dependent RNA helicase DHX30	DHX30	18	18	15.1	136.11	1.1978e-56	1.0042	0.932699	30.501	26	0.96272	0.418727	21.315	26	0.99742	0.872136	35.231	17	0.94753	0.302571	23.725	17	1.0525	0.742871	19.902	9	0.99624	0.984564	13.692	9
A6NIW2	Dedicator of cytokinesis protein 11	DOCK11	96	91	49.3	238.1	0	1.0038	0.922274	34.604	228	1.0591	0.216676	20.534	228	0.99722	0.870323	23.423	50	1.1048	0.221203	29.292	50	1.0069	0.894036	36.834	178	1.0549	0.476372	17.354	178
Q9HA64	Ketosamine-3-kinase	FN3KRP	4	1	15.9	34.412	1.7497e-13	1.0037	0.921084	20.612	8	1.1416	0.226667	16.637	8	0.87987	0.234849	24.05	5	1.0575	0.663443	19.222	5	1.1619	0.324552	13.246	3	1.2141	0.239488	10.147	3
C9IZQ1	Translocon-associated protein subunit alpha	SSR1	2	2	6.4	33.887	1.7765e-08	1.0035	0.925865	9.294	7	0.95694	0.360171	21.098	7	1.0008	0.902817	9.1937	6	1.0024	0.868043	16.977	6	1.1274	0.432538	NaN	1	0.71042	0.120545	NaN	1
Q96QK1	Vacuolar protein sorting-associated protein 35	VPS35	36	36	41	91.706	0	1.0035	0.925366	22.916	72	1.0201	0.61074	17.586	72	1.0035	0.951363	23.047	66	1.0201	0.728818	17.737	66	0.96204	0.837391	23.115	6	1.0259	0.878873	16.97	6
Q16775	Hydroxyacylglutathione hydrolase, mitochondrial	HAGH	8	8	27.9	33.805	2.1943e-31	1.0034	0.924888	23.014	17	0.97644	0.576444	14.063	17	1.0012	0.906452	22.02	14	0.98721	0.688628	12.298	14	1.0034	0.991539	31.069	3	0.77291	0.241908	20.853	3
Q92614	Unconventional myosin-XVIIIa	MYO18A	12	12	6.5	233.11	9.5662e-32	1.0033	0.91851	26.192	14	1.0478	0.754383	19.971	14	1.0333	0.929926	26.316	8	1.0478	0.806946	25.696	8	0.97583	0.89411	23.019	6	1.0397	0.815278	10.569	6
Q96DA6	Mitochondrial import inner membrane translocase subunit TIM14	DNAJC19	7	7	62.9	12.498	8.0005e-67	1.0029	0.915936	15.723	10	0.97539	0.73806	16.314	10	0.97967	0.794588	NaN	1	1.0929	0.587619	NaN	1	1.0041	0.987842	16.673	9	0.96718	0.877945	17.057	9
E9PC51	Sodium/potassium-transporting ATPase subunit alpha-3	ATP1A3	38	16	33	133.32	0	1.0028	0.919031	42.968	29	0.95235	0.317311	70.351	29	1.0214	0.9162	33.586	26	0.99188	0.742746	63.159	26	0.3438	5.96286e-08	46.934	3	0.25941	9.33353e-10	61.308	3
P68371	Tubulin beta-4B chain;Tubulin beta-4A chain	TUBB4B;TUBB4A;TUBB3	19	3	53.3	49.83	0	1.0028	0.932591	27.477	100	0.98145	0.838593	41.697	100	1.0129	0.869361	27.091	74	1.0126	0.838517	35.293	74	0.90333	0.385146	26.728	26	0.86191	0.235511	51.79	26
P17693	HLA class I histocompatibility antigen, alpha chain G	HLA-G;HLA-G2,2	5	2	16	38.224	3.6704e-24	1.0025	0.916102	5.7714	4	1.0132	0.940654	6.1244	4	1.0147	0.972779	9.6552	2	0.98348	0.646327	0.97908	2	1.0025	0.927895	2.2878	2	1.077	0.363122	5.3974	2
P41250	Glycine--tRNA ligase	GARS	30	30	42.5	83.165	0	1.0025	0.93569	25.726	60	1.0575	0.227762	33.297	60	1.009	0.903171	19.104	53	1.0763	0.165974	29.381	53	0.84164	0.12955	49.207	7	0.87761	0.308706	48.934	7
P22314	Ubiquitin-like modifier-activating enzyme 1	UBA1	44	44	46.3	117.85	0	1.0024	0.936724	30.783	150	0.98959	0.946355	28.263	150	1.0001	0.981388	32.995	122	0.9939	0.879275	30.573	122	1.0422	0.638916	18.398	28	0.96505	0.894811	14.771	28
E9PFU1	Programmed cell death 6-interacting protein	PDCD6IP	55	55	63.2	96.771	0	1.0023	0.937758	23.327	139	0.99283	0.989387	23.01	139	0.99847	0.995831	22.802	113	0.99312	0.867701	22.926	113	1.0422	0.638916	25.651	26	0.95415	0.811766	22.734	26
P17066	Heat shock 70 kDa protein 6	HSPA6	14	1	18.7	71.027	0	1.0022	0.938792	18.335	42	0.99331	0.995756	25.095	42	0.99927	0.988739	19.405	28	1.0034	0.978429	26.912	28	1.0235	0.769786	16.55	14	0.97641	0.981583	20.905	14
O75369-8	Filamin-B	FLNB	95	80	42.7	281.63	0	1.002	0.94086	23.755	118	0.97835	0.797997	27.476	118	1.0086	0.906658	23.951	106	0.99116	0.838707	27.624	106	0.91132	0.631434	22.168	12	0.90986	0.666771	22.715	12
P17987	T-complex protein 1 subunit alpha	TCP1	28	28	51.8	60.343	0	1.0019	0.941895	22.199	62	0.99411	0.992539	19.818	62	1.0186	0.820619	15.478	42	1.0038	0.972273	17.094	42	0.98506	0.939665	32.636	20	0.94386	0.734409	25.106	20
Q562R1	Beta-actin-like protein 2	ACTBL2	9	1	19.9	42.003	9.6864e-99	1.0018	0.90927	7.7946	3	0.9737	0.543028	11.589	3	1.0091	0.97824	1.0267	2	0.9739	0.542362	0.030233	2	0.88216	0.530901	NaN	1	0.79679	0.299009	NaN	1
Q9NSD9	Phenylalanine--tRNA ligase beta subunit	FARSB	22	22	39	66.115	5.5399e-103	1.0017	0.908294	30.882	32	1.0031	0.93417	22.929	32	1.0061	0.928516	26.086	25	1.0432	0.43519	13.724	25	0.89351	0.562097	45.291	7	0.90707	0.656675	39.615	7
Q9NYF8	Bcl-2-associated transcription factor 1	BCLAF1	19	19	18.2	106.12	1.517e-47	1.0017	0.908213	25.278	25	0.99912	0.887443	20.778	25	1.0936	0.65193	22.782	12	1.0571	0.666331	24.354	12	0.90095	0.59078	26.001	13	0.92922	0.737536	14.917	13
Q9Y2Q9	28S ribosomal protein S28, mitochondrial	MRPS28	6	4	29.4	20.843	8.8503e-25	1.0014	0.906283	13.952	6	1.1531	0.18893	13.132	6	1.1807	0.44768	16.142	2	1.2574	0.252239	1.6993	2	0.95144	0.7938	7.5516	4	1.0793	0.644905	12.183	4
B0QY62	SUN domain-containing protein 2	UNC84B;SUN2	17	17	32.8	82.501	1.573e-198	1.0013	0.904391	16.725	47	1.0973	0.235891	20.941	47	1.0551	0.648457	17.678	27	1.1086	0.203401	24.641	27	0.95798	0.740772	13.623	20	1.0775	0.360796	14.307	20
P32119	Peroxiredoxin-2	PRDX2	10	9	40.9	21.892	9.4748e-151	1.0012	0.949143	39.32	37	0.99491	0.980115	27.419	37	1.0147	0.853876	42.656	15	0.9953	0.90009	31.512	15	0.99324	1	37.742	22	0.99416	0.882447	24.134	22
Q709C8-3	Vacuolar protein sorting-associated protein 13C	VPS13C	75	74	22.7	417.27	4.3481e-280	1.0012	0.903416	20.381	94	1.0598	0.48337	31.159	94	0.99281	0.830441	20.661	87	1.0508	0.607099	31.736	87	1.0487	0.761113	17.811	7	1.1795	0.317061	24.126	7
Q15233	Non-POU domain-containing octamer-binding protein	NONO	16	13	36.7	54.231	2.2404e-85	1.0011	0.90244	17.222	29	0.97403	0.547006	12.083	29	0.95169	0.584666	9.1648	7	0.94461	0.365331	12.159	7	1.042	0.640254	18.863	22	0.98808	0.928687	12.344	22
P61978-3	Heterogeneous nuclear ribonucleoprotein K	HNRNPK	21	21	53.4	48.562	6.0694e-279	1.0011	0.950179	33.975	87	1.0189	0.626805	20.737	86	1.0083	0.909274	28.33	61	1.0561	0.308514	20.772	61	1.0009	0.940281	45.218	26	1.0088	0.774137	20.426	25
P05387	60S acidic ribosomal protein P2	RPLP2	10	9	95.7	11.665	2.1358e-208	1.0009	0.900489	11.242	26	1.0267	0.795755	45.219	26	0.99607	0.859904	12.336	11	1.0763	0.393376	15.365	11	1.003	0.924033	10.814	15	0.98373	0.962103	58.867	15
Q8N3C0	Activating signal cointegrator 1 complex subunit 3	ASCC3	20	20	9.2	251.46	1.6468e-47	1.0008	0.902421	31.723	18	0.94458	0.553866	29.059	18	1.0008	0.837781	31.891	16	0.98661	0.802298	30.516	16	0.95549	0.760751	41.676	2	0.86607	0.479397	9.6282	2
P06576	ATP synthase subunit beta, mitochondrial;ATP synthase subunit beta	ATP5B	20	20	48.6	56.559	0	1.0007	0.954325	32.76	45	0.94055	0.364579	24.306	43	1.0007	0.976079	36.588	33	0.98565	0.758184	26.872	31	1.0019	0.932536	19.298	12	0.81075	0.0789307	11.128	12
Q9P2E9	Ribosome-binding protein 1	RRBP1	20	19	26.5	152.47	1.0323e-75	1.0007	0.901777	67.783	29	1.0625	0.646608	102.57	29	0.98546	0.746949	36.014	17	1.1235	0.284024	102.59	17	1.0686	0.667975	97.092	12	0.93735	0.76752	97.807	12
O75746	Calcium-binding mitochondrial carrier protein Aralar1	SLC25A12	14	10	22	74.761	3.6847e-54	1.0005	0.896588	43.606	19	0.94806	0.573796	26.098	19	0.9909	0.836371	23.433	16	0.94528	0.369917	24.02	16	1.0415	0.96307	91.39	3	1.1528	0.625315	37.474	3
P63010-2	AP-2 complex subunit beta	AP2B1	43	21	49.9	105.69	0	1.0004	0.957437	22.866	77	0.99894	0.917812	27.806	76	0.98268	0.838712	22.418	62	0.98507	0.749817	21.277	61	1.114	0.263184	23.71	15	1.2443	0.0224086	37.673	15
O15145	Actin-related protein 2/3 complex subunit 3	ARPC3	5	5	29.8	20.546	5.1397e-109	1.0001	0.892687	23.457	17	1.0241	0.82313	13.625	17	1.0167	0.955823	22.288	15	1.0374	0.739429	11.425	15	0.76949	0.181223	21.273	2	0.80248	0.317311	9.1933	2
Q2YD98	UV-stimulated scaffold protein A	UVSSA	11	11	15.7	80.591	5.1212e-31	1.0001	0.897916	20.015	9	1.1066	0.376948	12.724	9	1.0438	0.911439	19.02	8	1.1065	0.362237	10.594	8	0.79549	0.296564	NaN	1	1.3932	0.178664	NaN	1
Q13404	Ubiquitin-conjugating enzyme E2 variant 1	UBE2V1;TMEM189	10	5	60.5	16.495	7.3303e-38	1	0.891712	21.181	23	1.048	0.585816	20.683	23	1.0182	0.943141	22.576	20	1.0272	0.847123	21.697	20	0.99551	0.889476	9.5139	3	1.1637	0.595495	14.509	3
Q9BQE5	Apolipoprotein L2	APOL2	8	8	21.7	37.092	1.0365e-34	1	0.897272	12.149	9	1.0645	0.632554	18.406	9	1.0007	0.837184	12.283	8	1.0532	0.6948	12.359	8	0.86491	0.480002	NaN	1	1.5836	0.0543344	NaN	1
P17931	Galectin-3	LGALS3	13	13	47.6	26.152	3.9934e-151	0.99999	0.961693	25.132	65	1.0007	0.890816	28.085	65	0.96211	0.629889	20.233	51	0.98672	0.773682	18.45	51	1.1199	0.241837	38.678	14	1.1726	0.085679	49.884	14
O15027-5	Protein transport protein Sec16A	SEC16A	85	13	48	235.75	0	0.99977	0.963977	18.958	367	1.1261	0.0153917	25.988	367	1.0307	0.720486	16.843	232	1.1889	0.00092587	20.766	232	0.963	0.777182	21.691	135	0.98702	0.936807	30.928	135
H3BPE7	RNA-binding protein FUS	FUS	10	8	14	53.496	1.0151e-249	0.99933	0.968549	25.219	51	1.0037	0.845216	17.141	51	1.0061	0.928516	12.083	25	1.014	0.817666	12.927	25	0.97012	0.829322	33.537	26	0.98626	0.942638	19.584	26
P47914	60S ribosomal protein L29	RPL29	4	4	24.5	17.752	1.7316e-12	0.99931	0.892832	9.5529	14	0.87999	0.245913	13.671	14	1.0846	0.69539	7.9081	7	1.0412	0.841718	15.926	7	0.96121	0.833976	8.3862	7	0.8711	0.530021	5.0018	7
B7Z6Z4	Myosin light polypeptide 6	MYL6	9	9	38.2	26.707	2.1342e-112	0.99912	0.883136	13.711	32	0.99583	0.832784	19.128	32	0.97558	0.678035	12.674	24	0.99583	0.789344	20.601	24	1.0249	0.879598	12.448	8	0.97447	0.904858	14.719	8
Q9UPU5	Ubiquitin carboxyl-terminal hydrolase 24;Ubiquitin carboxyl-terminal hydrolase	USP24	28	28	12	294.36	1.4813e-101	0.99912	0.891609	23.193	26	1.0438	0.784938	11.803	26	0.99738	0.879471	22.484	25	1.0422	0.772382	12.027	25	1.4581	0.133545	NaN	1	1.054	0.933742	NaN	1
P62942	Peptidyl-prolyl cis-trans isomerase FKBP1A;Peptidyl-prolyl cis-trans isomerase	FKBP1A	4	4	41.7	11.951	4.8618e-36	0.99896	0.890579	20.42	7	1.0151	0.988658	16.908	7	0.98021	0.765785	21.242	6	1.0095	0.922568	15.549	6	1.1291	0.692638	NaN	1	1.3051	0.293961	NaN	1
Q9P0L0	Vesicle-associated membrane protein-associated protein A	VAPA	16	15	53.8	27.893	1.3627e-105	0.99887	0.8807	33.467	27	1.1208	0.138733	34.79	27	0.97999	0.716335	34.743	25	1.1208	0.153639	33.788	25	1.0278	0.86481	1.5066	2	1.4384	0.0273281	45.394	2
P30049	ATP synthase subunit delta, mitochondrial	ATP5D	2	2	13.7	17.49	1.0403e-14	0.99855	0.887941	16.557	5	1.0222	0.95667	21.695	5	0.99855	0.824378	21.753	3	1.0222	0.937496	13.837	3	0.99702	0.980663	11.683	2	0.88468	0.576958	33.222	2
Q96A72	Protein mago nashi homolog 2;Protein mago nashi homolog	MAGOHB;MAGOH	2	2	20.9	17.276	1.9251e-09	0.99854	0.887877	13.735	3	0.95435	0.610467	14.248	3	1.0454	0.872182	19.061	2	1.0244	0.932501	19.303	2	0.99854	0.899172	NaN	1	0.95435	0.747766	NaN	1
Q92734	Protein TFG	TFG	15	15	40	43.447	5.9347e-189	0.9985	0.877097	23.455	38	0.98074	0.630558	32.199	38	1.028	1	31.553	4	0.86167	0.143681	51.467	4	0.9985	0.958922	22.787	34	0.98235	0.972752	30.328	34
P61204	ADP-ribosylation factor 3;ADP-ribosylation factor 1	ARF3;ARF1	9	4	54.7	20.601	3.5801e-271	0.99811	0.8733	24.71	23	0.98602	0.699448	18.989	23	1.0245	0.890272	28.609	16	1.0603	0.521149	22.03	16	0.96149	0.835128	11.614	7	0.94439	0.793558	7.6665	7
P62841	40S ribosomal protein S15	RPS15	9	9	74.5	17.04	6.8041e-50	0.9978	0.870283	13.729	24	0.95858	0.376274	16.372	24	1.0118	0.997444	19.642	9	0.97702	0.575405	22.967	9	0.95771	0.738824	9.3905	15	0.93883	0.697205	10.427	15
P62851	40S ribosomal protein S25	RPS25	8	8	44.8	13.742	9.6841e-49	0.99777	0.869991	14.522	24	0.96806	0.477153	8.8057	24	1.043	0.740418	17.208	10	0.99383	0.765667	8.6923	10	0.99464	0.989041	11.02	14	0.95659	0.830289	9.0842	14
Q9Y2Q3-2	Glutathione S-transferase kappa 1	GSTK1	10	10	41.5	31.566	0	0.9975	0.987593	24.444	40	1.0008	0.889287	27.29	41	1.0135	0.86419	17.654	26	0.97173	0.565949	23.079	27	0.88978	0.314037	34.112	14	1.0661	0.416424	33.159	14
P62937	Peptidyl-prolyl cis-trans isomerase A;Peptidyl-prolyl cis-trans isomerase	PPIA	17	14	82.4	18.012	0	0.99733	0.989364	32.939	99	1.0253	0.543546	28.654	99	0.9804	0.814904	37.182	76	1.0169	0.77499	31.732	76	1.0245	0.762516	7.7677	23	1.0593	0.452198	12.844	23
E7EWS7	Ubiquitin-conjugating enzyme E2 L3	UBE2L3	7	7	28.8	24.003	7.5033e-41	0.99726	0.865029	13.929	15	0.97421	0.549181	14.279	15	0.99726	0.870686	10.67	11	0.96342	0.438074	10.54	11	1.0039	0.988898	20.596	4	1.0857	0.619337	15.146	4
H7BY58	Protein-L-isoaspartate O-methyltransferase;Protein-L-isoaspartate(D-aspartate) O-methyltransferase	PCMT1	16	16	54.9	30.358	0	0.99668	0.996141	55.989	94	1.0325	0.457516	39.309	94	0.92956	0.349929	33.927	44	1.0248	0.663041	37.321	44	1.0527	0.570736	67.675	50	1.0371	0.582166	41.245	50
Q96HC4	PDZ and LIM domain protein 5	PDLIM5	14	14	26.5	63.944	3.348e-81	0.99653	0.874945	22.428	18	1.0603	0.662245	17.964	18	0.97913	0.758708	16.193	14	1.0358	0.830026	14.746	14	1.2888	0.0941474	40.232	4	1.1781	0.320566	18.983	4
Q14697	Neutral alpha-glucosidase AB	GANAB	44	1	45.7	106.87	0	0.99636	0.999478	14.242	139	0.97609	0.768656	17.562	139	0.9893	0.908285	13.761	100	0.99029	0.825887	14.622	100	1.0248	0.760341	15.286	39	0.93271	0.652648	22.791	39
Q96C19	EF-hand domain-containing protein D2	EFHD2	12	12	44.6	26.697	1.6711e-107	0.99631	1	21.153	27	1.0243	0.556151	13.046	27	0.99631	0.982209	11.353	23	1.0187	0.748891	11.848	23	0.79322	0.236778	46.105	4	1.2041	0.260169	15.457	4
Q9H4M9	EH domain-containing protein 1	EHD1	27	17	47.6	60.626	1.6852e-223	0.99615	0.998241	25.222	47	0.97942	0.811968	25.79	47	0.99111	0.927372	29.14	31	0.96191	0.444809	28.294	31	1.0299	0.723757	15.376	16	1.0873	0.317311	17.525	16
P62330	ADP-ribosylation factor 6	ARF6	3	3	21.1	20.082	1.4366e-11	0.9956	0.868964	11.891	5	1.0268	0.919343	8.0526	5	0.98964	0.82801	13.641	4	0.99415	0.77675	9.2084	4	1.0082	0.929982	NaN	1	1.0367	0.993381	NaN	1
Q9HC35	Echinoderm microtubule-associated protein-like 4	EML4	18	18	22.9	108.91	1.6209e-116	0.99486	0.841722	25.682	34	0.99312	0.795416	20.107	34	0.98631	0.772158	25.671	31	0.98166	0.626028	14.097	31	1.0737	0.85882	23.824	3	1.1871	0.534652	48.1	3
P50914	60S ribosomal protein L14	RPL14	6	6	26.5	23.432	8.2795e-26	0.99486	0.841722	24.406	24	0.98095	0.63325	28.725	24	0.98628	0.805761	22.787	5	1.0335	0.851074	19.95	5	1.0041	0.915547	24.573	19	0.94604	0.750673	31.018	19
Q9BUP3-3	Oxidoreductase HTATIP2	HTATIP2	15	15	55.4	30.13	6.6926e-58	0.99476	0.840753	15.346	23	1.0349	0.711629	15.202	23	0.99476	0.84805	15.716	21	1.0349	0.765346	13.885	21	1.0642	0.889077	11.267	2	0.96971	0.796296	33.106	2
P11166	Solute carrier family 2, facilitated glucose transporter member 1	SLC2A1	4	4	12	54.083	1.4669e-51	0.99469	0.863113	24.094	13	0.95824	0.633528	12.755	13	1.0039	0.922916	27.352	10	0.94901	0.39603	14.006	10	0.92602	0.690175	6.5124	3	1.01	0.954189	7.564	3
Q92945	Far upstream element-binding protein 2	KHSRP	36	31	56.1	73.114	0	0.99438	0.978768	16.126	87	1.0404	0.373189	15.43	87	0.99476	0.965873	16.033	84	1.0385	0.488376	15.63	84	0.9498	0.787067	22.53	3	1.0792	0.645309	7.141	3
P31146	Coronin-1A	CORO1A	16	16	32.8	51.026	1.1642e-194	0.99429	0.977778	24.092	32	0.97745	0.786284	17.314	32	0.99931	0.988385	24.966	28	0.99255	0.859255	16.722	28	0.95902	0.824964	19.581	4	0.78142	0.262466	9.9932	4
F8VPA9	HLA class I histocompatibility antigen, alpha chain E	HLA-E	12	6	30.8	44.591	3.1643e-128	0.99426	0.860349	14.233	5	1.0502	0.736284	14.198	5	0.9562	0.580406	14.585	4	1.0005	0.900325	15.626	4	1.0944	0.556899	NaN	1	1.071	0.67893	NaN	1
P28062	Proteasome subunit beta type-8	PSMB8	7	7	30.1	30.354	7.446e-65	0.99404	0.833777	37.493	13	1.0264	0.798898	41.488	13	0.99514	0.851487	39.113	12	1.0341	0.77371	43.332	12	0.85993	0.439015	NaN	1	0.9397	0.701679	NaN	1
P36542	ATP synthase subunit gamma, mitochondrial;ATP synthase gamma chain	ATP5C1	11	11	36.6	32.996	2.3785e-70	0.99399	0.974474	45.045	31	1.0729	0.137264	24.906	31	0.98677	0.881638	43.074	24	1.0785	0.154215	7.3133	24	0.9964	0.975289	51.503	7	1.0094	0.769809	51.006	7
P63104	14-3-3 protein zeta/delta	YWHAZ	21	15	78.8	27.745	0	0.99363	0.97051	15.053	103	1.0064	0.804724	50.563	103	0.99184	0.935073	14.976	82	1.0058	0.941564	14.494	82	1.0124	0.852194	15.535	21	1.0299	0.628432	105.82	21
O00267-2			57	1	56.6	120.5	0	0.99336	0.967536	14.735	146	0.98956	0.945956	14.36	146	0.99248	0.941825	14.786	145	0.98922	0.810167	14.084	145	1.0007	0.906075	NaN	1	1.4273	0.145882	NaN	1
P39019	40S ribosomal protein S19	RPS19	16	16	69.7	16.06	4.4346e-73	0.99326	0.966435	17.045	58	0.96662	0.649005	27.178	58	1.0258	0.879455	11.219	32	0.9868	0.683935	34.72	32	0.98365	0.929239	22.502	26	0.95103	0.788166	9.9204	26
Q9ULX6	A-kinase anchor protein 8-like	AKAP8L	9	9	17.2	71.648	4.8152e-46	0.99309	0.852832	12.666	17	1.1004	0.40948	6.6673	17	0.98546	0.800343	13.518	15	1.1065	0.31047	7.0808	15	1.0098	0.95785	2.2829	2	1.0967	0.576797	0.47395	2
P37108	Signal recognition particle 14 kDa protein	SRP14	9	9	50	14.57	2.1613e-90	0.99296	0.823328	13.091	18	1.1467	0.072051	68.789	18	0.97169	0.644785	10.22	8	1.055	0.568227	101.53	8	1.0535	0.565713	14.88	10	1.1899	0.0631686	20.646	10
Q96PP8	Guanylate-binding protein 5	GBP5	22	20	33.1	66.616	0	0.99292	0.962689	12.48	41	1.1453	0.00595316	17.052	41	0.99257	0.942774	10.77	38	1.1452	0.0096843	15.878	38	1.3256	0.276334	19.315	3	1.5511	0.0671921	29.302	3
Q02750	Dual specificity mitogen-activated protein kinase kinase 1	MAP2K1	8	6	27.2	43.439	9.3072e-29	0.99281	0.821878	10.92	14	0.91837	0.10059	13.812	14	0.97679	0.743418	8.8389	13	0.91388	0.191043	13.839	13	1.2933	0.326102	NaN	1	1.0802	0.846039	NaN	1
Q13045	Protein flightless-1 homolog	FLII	17	17	13.5	144.75	5.8105e-77	0.99249	0.818787	34.986	21	0.98251	0.653374	34.459	21	0.9674	0.68277	36.095	19	0.94722	0.383375	36.012	19	1.1611	0.605825	6.1474	2	1.0375	0.990598	0.36378	2
A2AEA2	HLA class I histocompatibility antigen, Cw-7 alpha chain	HLA-C	19	1	53	41.301	0	0.99188	0.95123	17.231	27	1.0029	0.857318	31.306	27	0.99915	0.989802	11.732	16	1.0076	0.914051	17.273	16	0.91744	0.467475	23.772	11	0.97737	0.988894	45.833	11
P00338-3	L-lactate dehydrogenase A chain;L-lactate dehydrogenase	LDHA	27	25	66.2	39.837	0	0.99168	0.949026	17.051	120	1.002	0.870986	31.713	120	0.9814	0.825333	17.215	105	0.9984	0.9463	21.65	105	1.1165	0.253972	12.059	15	1.0124	0.748314	68.143	15
P06748	Nucleophosmin	NPM1	18	18	57.8	32.575	0	0.99139	0.94583	14.641	99	0.96243	0.598272	33.213	99	0.99936	0.987942	14.355	73	0.97703	0.636755	29.034	73	0.92574	0.519471	14.9	26	0.91722	0.544341	43.549	26
Q8NBJ4	Golgi membrane protein 1	GOLM1	8	8	23.9	45.333	5.1109e-28	0.9913	0.84134	23.727	10	0.89097	0.288767	144.05	10	0.99395	0.797047	21.8	4	1.056	0.674304	220.01	4	0.98789	0.94351	26.323	6	0.83774	0.420804	21.731	6
P05161	Ubiquitin-like protein ISG15	ISG15	5	5	27.3	17.887	1.6672e-21	0.99125	0.806826	34.155	52	1.0472	0.593155	40.446	52	0.97289	0.654985	34.504	43	1.0311	0.805362	20.672	43	1.1529	0.350574	33.914	9	1.1725	0.33488	82.624	9
P18669	Phosphoglycerate mutase 1	PGAM1	17	17	59.4	28.804	0	0.99116	0.943295	30.163	85	1.0191	0.624113	24.872	85	0.9918	0.934651	27.869	78	1.0156	0.79403	18.184	78	0.97339	0.853408	48.577	7	1.12	0.199861	66.442	7
E7ENH9	ATP-citrate synthase	ACLY	62	62	54.4	126.22	0	0.99113	0.942964	31.314	121	0.98094	0.831891	32.808	120	0.99113	0.927583	24.623	103	0.98092	0.690716	34.105	103	0.98834	0.963896	56.185	18	1.0124	0.748314	24.255	17
P11216	Glycogen phosphorylase, brain form	PYGB	29	24	36.8	96.695	0	0.9911	0.942634	49.233	49	0.98485	0.883464	58.6	49	0.99563	0.975044	17.135	46	0.99077	0.832956	28.507	46	0.48592	6.00668e-11	135.61	3	0.2541	2.83385e-36	110	3
Q14728	Major facilitator superfamily domain-containing protein 10	MFSD10	9	9	18.2	48.339	3.9504e-39	0.99094	0.83903	10.154	10	0.94649	0.267402	10.503	10	0.97662	0.74231	10.709	9	0.9354	0.305637	11.089	9	1.0055	0.921388	NaN	1	0.95772	0.758402	NaN	1
P07737	Profilin-1	PFN1	12	12	73.6	15.054	2.2193e-211	0.99093	0.94076	17.735	63	0.99319	0.994164	12.266	63	1.0116	0.880593	17.226	53	0.9947	0.891164	11.538	53	0.90402	0.388981	16.225	10	0.89696	0.415325	14.5	10
Q16822	Phosphoenolpyruvate carboxykinase [GTP], mitochondrial	PCK2	28	28	47.5	70.729	8.1119e-178	0.99063	0.937454	31.331	42	1.0466	0.314632	11.775	42	0.99063	0.922309	31.137	38	1.0466	0.39903	9.8887	38	1.1841	0.266607	36.958	4	1.0266	0.875604	25.315	4
P62899	60S ribosomal protein L31	RPL31	13	13	55.2	14.463	7.1547e-104	0.99035	0.798163	14.366	25	1.0086	0.772187	91.593	25	1.0337	0.814566	7.4624	7	1.1156	0.173517	151.9	7	0.98345	0.92776	16.275	18	0.98891	0.92234	56.854	18
F8W1H5	Ras-related protein Rab-5C	RAB5C;RAB5B	5	2	22.5	27.035	4.4615e-36	0.99032	0.797874	13.1	5	1.0188	0.87979	10.381	5	0.92885	0.452546	14.203	4	1.0303	0.88061	2.8904	4	0.99656	0.978797	NaN	1	0.83025	0.397693	NaN	1
P62877	E3 ubiquitin-protein ligase RBX1	RBX1	2	2	17.6	12.274	2.6286e-12	0.98992	0.832489	33.898	5	1.0376	0.833183	11.822	5	0.95679	0.676633	37.839	4	0.97377	0.790186	8.9128	4	1.0183	0.961992	NaN	1	1.2019	0.498436	NaN	1
O94826	Mitochondrial import receptor subunit TOM70	TOMM70A	12	12	24.8	67.454	6.5206e-89	0.98974	0.792301	23.583	21	1.0946	0.249733	29.206	21	1.0123	0.993185	24.195	20	1.0813	0.358046	29.927	20	0.95125	0.747122	NaN	1	1.1158	0.733248	NaN	1
Q9UL46	Proteasome activator complex subunit 2	PSME2	13	13	61.1	27.401	4.8668e-154	0.98968	0.926985	20.607	30	1.038	0.397663	13.636	30	0.98063	0.8173	18.731	28	1.038	0.494248	13.008	28	1.3177	0.0685656	32.433	2	1.1769	0.323593	21.976	2
Q8IYB1	Protein MB21D2	MB21D2	32	32	63.3	55.8	0	0.98947	0.924672	19.308	292	1.0341	0.439568	19.698	292	0.92864	0.343253	19.669	103	1.0226	0.693507	25.067	103	1.01	0.87038	18.24	189	1.0427	0.547531	16.114	189
Q99497	Protein DJ-1	PARK7	19	19	83.1	19.891	2.7681e-282	0.98936	0.92346	16.038	44	0.99945	0.909974	17.078	44	0.98252	0.837038	15.054	39	0.99838	0.946002	16.748	39	1.0131	0.940587	23.683	5	1.0005	1	19.499	5
P31948	Stress-induced-phosphoprotein 1	STIP1	51	51	65.4	62.639	0	0.98911	0.920705	27.133	103	0.99499	0.978873	23.514	103	0.98747	0.889005	27.779	98	0.99487	0.893692	23.467	98	1.0504	0.752927	6.7627	5	1.0286	0.866288	27.28	5
Q15029	116 kDa U5 small nuclear ribonucleoprotein component	EFTUD2	28	27	35.8	109.43	9.4402e-206	0.98879	0.783188	26.993	46	0.97362	0.542066	32.815	46	1.0721	0.529622	30.053	28	0.98764	0.69356	26.33	28	0.83907	0.122619	15.26	18	0.93201	0.647607	41.67	18
O60841	Eukaryotic translation initiation factor 5B	EIF5B	29	29	24.8	138.83	1.1611e-167	0.98861	0.781464	25.984	43	1.0187	0.880869	34.64	43	0.97593	0.681052	26.674	30	0.98948	0.714787	38.651	30	1.0405	0.650336	24.369	13	1.0302	0.626467	24.189	13
Q8N163	DBIRD complex subunit KIAA1967	KIAA1967	24	24	28.8	102.9	2.7066e-268	0.98847	0.780123	21.756	41	1.0607	0.47602	19.311	41	0.98118	0.823037	21.588	34	1.0521	0.344731	16.108	34	1.0557	0.727671	24.117	7	1.1276	0.467242	24.687	7
P12956	X-ray repair cross-complementing protein 6	XRCC6	34	34	58.6	69.842	0	0.98829	0.911673	28.601	82	1.0219	0.587026	37.79	82	0.94532	0.475522	21.426	50	1.0207	0.720279	19.828	50	1.057	0.544037	34.498	32	1.033	0.608279	55.401	32
Q8WVM8	Sec1 family domain-containing protein 1	SCFD1	14	14	26.2	72.379	2.3237e-87	0.98817	0.777252	16.22	20	0.98028	0.624678	19.674	20	0.98361	0.748189	16.664	19	0.97549	0.559096	19.835	19	0.99913	0.901058	NaN	1	1.1385	0.665825	NaN	1
F5H098	Malate dehydrogenase;Malate dehydrogenase, cytoplasmic	MDH1	18	18	51.4	38.627	1.6114e-249	0.98804	0.90892	22.808	65	1.0074	0.78988	19.958	65	0.97759	0.785722	23.52	60	1.0069	0.924734	19.63	60	0.99551	0.974537	11.862	5	1.0164	0.923644	25.771	5
Q15758	Neutral amino acid transporter B(0)	SLC1A5	11	11	20.9	56.598	2.7419e-193	0.98794	0.907819	28.736	65	0.90222	0.11098	22.029	65	1.0037	0.949602	32.464	44	0.93413	0.189355	17.704	44	0.87645	0.252232	12.482	21	0.75778	0.0169854	20.138	21
Q96HS1	Serine/threonine-protein phosphatase PGAM5, mitochondrial	PGAM5	9	9	35.3	32.004	5.4048e-22	0.98789	0.819485	16.248	12	1.0384	0.826902	18.569	12	1.0058	0.935572	11.612	8	1.1108	0.288597	12.535	8	0.87893	0.507263	18.762	4	0.8427	0.436415	20.986	4
Q9UBS4	DnaJ homolog subfamily B member 11	DNAJB11	14	14	35.2	40.513	3.6575e-187	0.9878	0.773713	18.773	31	0.97796	0.595349	16.715	31	1.0178	0.94652	16.374	20	0.97177	0.520302	17.661	20	0.90492	0.394015	18.434	11	1.018	0.708888	15.648	11
P42765	3-ketoacyl-CoA thiolase, mitochondrial	ACAA2	24	24	66.8	41.924	0	0.98752	0.903195	21.636	61	0.96043	0.574632	18.418	61	0.98774	0.891848	21.377	50	0.96511	0.482711	20.035	50	0.95086	0.689812	23.586	11	0.92844	0.622099	7.6578	11
P53992	Protein transport protein Sec24C	SEC24C	27	26	30	118.32	5.7486e-242	0.98747	0.902645	21.52	70	1.0315	0.468953	24.046	70	0.97752	0.784997	23.551	54	1.017	0.773532	26.091	54	1.0532	0.567594	10.648	16	1.1088	0.235498	13.115	16
Q9H2K8	Serine/threonine-protein kinase TAO3	TAOK3	13	12	17.3	105.4	1.4677e-63	0.98708	0.814303	18.4	15	1.0056	0.928553	10.468	15	1.0094	0.889129	18.029	14	1.0149	0.997521	10.855	14	0.81424	0.34219	NaN	1	0.98788	0.853716	NaN	1
P61006	Ras-related protein Rab-8A	RAB8A	10	6	37.7	23.668	6.6322e-76	0.98701	0.76617	32.628	14	0.99189	0.976908	85.264	14	0.99803	0.999734	34.831	12	0.99777	0.936901	91.407	12	0.7562	0.154074	9.8635	2	0.82485	0.381392	19.722	2
E9PEN8	Exportin-7	XPO7	21	21	19.8	124.84	4.9001e-70	0.98681	0.764263	38.794	22	0.97698	0.583131	22.278	22	0.9867	0.808538	39.708	21	0.98696	0.685765	21.002	21	1.1108	0.745433	NaN	1	0.64374	0.0592827	NaN	1
Q9BWS9-2	Chitinase domain-containing protein 1	CHID1	8	8	18.9	47.615	1.4748e-32	0.98628	0.759214	19.74	16	0.99695	0.848314	40.139	16	0.99949	0.890918	19.694	12	1.0194	0.932318	46.303	12	0.80977	0.280841	20.153	4	0.98498	0.943488	1.4115	4
Q5R2V8	Protein MEMO1	C2orf4;MEMO1	7	7	29.3	34.293	1.6404e-61	0.98619	0.758358	15.808	15	1.0669	0.427246	26.633	15	0.97954	0.7124	17.475	11	0.9741	0.544454	31.176	11	1.0621	0.69773	7.0205	4	1.1232	0.481926	4.7204	4
Q9P1T7-1	MyoD family inhibitor domain-containing protein	MDFIC	4	4	16.3	37.042	5.4963e-34	0.98616	0.808421	16.344	5	0.93413	0.495716	23.06	5	1.126	0.623193	18.75	2	1.101	0.678605	38.344	2	0.96291	0.840972	15.996	3	0.93413	0.755632	17.218	3
O75083	WD repeat-containing protein 1	WDR1	23	23	49	66.193	0	0.98573	0.883506	22.957	60	0.9736	0.736632	17.66	60	0.98882	0.903226	24.076	47	0.98075	0.688327	17.246	47	0.97087	0.83484	18.967	13	0.9601	0.857015	18.477	13
Q8IX12	Cell division cycle and apoptosis regulator protein 1	CCAR1	12	12	11.4	132.82	1.1081e-24	0.98531	0.749994	39.403	16	1.016	0.910114	33.637	16	1.1246	0.252183	40.797	13	1.1156	0.173517	32.254	13	0.81437	0.0691635	2.7851	3	0.68914	0.0010661	19.771	3
P63244	Guanine nucleotide-binding protein subunit beta-2-like 1	GNB2L1	18	18	66.9	35.076	1.541e-278	0.98529	0.878671	15.659	36	1.024	0.559963	19.446	36	0.99279	0.945095	14.333	30	1.0397	0.474449	19.592	30	0.92794	0.533655	21.418	6	0.85556	0.209391	17.54	6
P29728	2-5-oligoadenylate synthase 2	OAS2	12	12	17.1	82.43	5.2679e-33	0.98514	0.801907	44.188	15	1.0582	0.677341	25.708	15	0.94504	0.544754	45.156	13	1.0582	0.635674	27.336	13	1.2018	0.22647	18.885	2	1.131	0.456105	10.501	2
P08865	40S ribosomal protein SA	RPSA;RPSAP58	12	12	49.8	32.854	0	0.98509	0.876474	52.338	31	0.9286	0.263632	30.882	31	0.98842	0.899011	37.607	22	0.92984	0.161925	35.216	22	0.94946	0.679902	74.042	9	0.88594	0.352453	17.878	9
P09525	Annexin A4;Annexin	ANXA4	24	2	66.5	35.882	0	0.98475	0.87274	29.638	48	0.88639	0.0592757	21.831	48	0.98169	0.828361	28.853	47	0.88642	0.0218184	22.066	47	1.7541	0.0215094	NaN	1	0.86923	0.488435	NaN	1
P09382	Galectin-1	LGALS1	10	10	74.8	14.716	6.2377e-191	0.98468	0.871972	11.713	34	0.95594	0.523063	11.359	34	0.99147	0.93117	11.208	28	0.95031	0.321619	10.851	28	0.96888	0.820208	15.066	6	1.0021	0.823099	10.947	6
P54709	Sodium/potassium-transporting ATPase subunit beta-3	ATP1B3	10	10	41.2	31.512	1.2597e-67	0.98458	0.870874	23.78	30	0.90296	0.114046	30.216	30	1.0058	0.931146	22.731	23	0.91766	0.0998938	17.966	23	0.82096	0.0812318	15.597	7	0.7774	0.0316627	56.751	7
P60866-2	40S ribosomal protein S20	RPS20	5	5	28.2	16.005	3.2482e-46	0.98453	0.742598	20.391	10	0.9554	0.345425	22.79	10	0.97186	0.646227	21.818	7	0.97057	0.50806	25.929	7	0.99265	0.995661	16.751	3	0.94047	0.709282	17.128	3
P43304	Glycerol-3-phosphate dehydrogenase, mitochondrial	GPD2	44	44	53.2	80.852	0	0.98445	0.869447	26.714	79	0.99454	0.98586	41.897	79	0.98536	0.866814	26.898	75	0.99688	0.923628	32.189	75	0.85065	0.407193	14.041	4	0.82913	0.394287	133.62	4
P14317	Hematopoietic lineage cell-specific protein	HCLS1	24	24	38.9	54.013	9.8369e-255	0.98441	0.869008	28.786	76	1.0082	0.77807	25.295	76	0.98	0.810738	28.719	67	0.9947	0.891164	25.293	67	1.0321	0.843048	29.658	9	1.1236	0.480579	24.218	9
O94804	Serine/threonine-protein kinase 10	STK10	37	35	38.5	112.13	4.74e-276	0.98429	0.740326	36.334	41	0.99102	0.766705	35.366	41	0.98488	0.759443	34.781	40	0.99224	0.746965	35.812	40	0.44508	0.000707848	NaN	1	0.89037	0.550294	NaN	1
Q5HY71	Antigen peptide transporter 2	TAP2	18	18	25	77.694	2.9999e-77	0.98411	0.738624	57.246	34	0.99201	0.78021	17.614	34	0.95464	0.506516	22.456	26	0.99201	0.744269	19.201	26	1.056	0.726253	110.01	8	1.024	0.887768	12.084	8
P54920	Alpha-soluble NSF attachment protein	NAPA	14	14	61.4	33.232	1.0921e-256	0.98373	0.735032	27.397	28	1.0255	0.808352	20.589	28	0.98968	0.912291	15.15	25	1.0269	0.634529	13.875	25	0.67099	0.0422402	85.709	3	0.83737	0.419649	56.88	3
P62879	Guanine nucleotide-binding protein G(I)/G(S)/G(T) subunit beta-2;Guanine nucleotide-binding protein subunit beta-4	GNB2;GNB4	10	5	27.9	37.331	3.2191e-39	0.98357	0.733521	45.809	9	0.92347	0.43932	41.706	9	1.0181	0.980096	48.966	8	0.93832	0.323882	44.214	8	0.8465	0.427722	NaN	1	0.92347	0.651065	NaN	1
P60953	Cell division control protein 42 homolog	CDC42	7	6	42.4	21.258	8.1231e-140	0.98337	0.731633	9.1328	14	0.94728	0.273814	16.635	14	0.93001	0.353221	7.6905	11	0.94324	0.258107	18.203	11	1.0266	0.870918	8.3586	3	1.0078	0.964751	11.496	3
P10768	S-formylglutathione hydrolase	ESD	9	9	33	31.462	2.7734e-150	0.98313	0.854974	26.965	17	1.0764	0.121354	24.333	17	0.97688	0.778381	27.831	16	1.0672	0.222152	22.456	16	0.98342	0.850672	NaN	1	1.5303	0.076838	NaN	1
Q92542	Nicastrin	NCSTN	8	8	10.4	78.41	1.0385e-26	0.98304	0.788517	20.799	17	0.87804	0.238743	14.064	17	1.0108	0.968834	15.736	12	0.88958	0.101991	9.5933	12	0.93504	0.726719	26.432	5	0.79057	0.285612	16.21	5
E7EVF4	Cytoplasmic FMR1-interacting protein 2	CYFIP2	44	44	36.7	145.67	0	0.98273	0.850594	23.902	71	1.0006	0.892346	25.608	71	0.98057	0.816675	26.061	52	1.0025	0.992292	13.693	52	1.0165	0.82141	17.041	19	0.93654	0.680434	44.485	19
O00139-2	Kinesin-like protein KIF2A	KIF2A	25	24	35.8	75.042	2.7104e-102	0.98258	0.72419	11.994	36	0.95333	0.326186	54.35	36	0.98061	0.721766	10.325	28	0.92416	0.157192	13.018	28	1.0077	0.887914	16.161	8	1.1992	0.0533493	100.3	8
P29590	Protein PML	PML	20	20	22.2	97.55	8.7324e-155	0.98252	0.723625	22.925	33	1.0708	0.398253	21.536	33	0.98252	0.738562	23.23	31	1.0708	0.434793	21.744	31	0.97336	0.818292	24.682	2	1.0753	0.862169	25.508	2
Q7Z5L9	Interferon regulatory factor 2-binding protein 2	IRF2BP2	16	16	35.9	61.024	1.8466e-185	0.98251	0.723531	25.556	19	0.98139	0.638902	18.413	19	0.9953	0.865622	24.594	18	0.97519	0.604629	15.28	18	0.68391	0.0982228	NaN	1	1.5064	0.0894794	NaN	1
O00308	NEDD4-like E3 ubiquitin-protein ligase WWP2;E3 ubiquitin-protein ligase	WWP2	17	15	20.7	98.911	1.7652e-73	0.9825	0.723437	15.958	31	1.0258	0.805196	25.031	31	0.98504	0.744485	9.0053	11	0.98407	0.784511	33.982	11	0.97597	0.872453	18.84	20	1.0998	0.267531	15.451	20
Q96C86	m7GpppX diphosphatase	DCPS	8	8	27.9	38.608	0	0.98209	0.719583	12.637	11	1.0078	1	19.891	11	0.99064	0.810905	6.8607	10	1.0215	0.909198	10.075	10	0.69543	0.112707	NaN	1	0.59359	0.0272188	NaN	1
B7Z452	Long-chain-fatty-acid--CoA ligase 1	ACSL1	18	17	27.1	77.906	8.6132e-132	0.98195	0.718268	10.487	26	1.0281	0.781144	20.511	26	0.98354	0.74757	7.6945	20	1.021	0.914692	22.003	20	0.93702	0.734781	17.159	6	1.0654	0.70242	15.876	6
P42081	T-lymphocyte activation antigen CD86	CD86	6	6	13.7	37.682	2.3661e-19	0.98177	0.780435	31.175	11	0.93754	0.514397	32.374	11	1.0766	0.568631	28.249	8	1.0503	0.701711	31.881	8	0.69565	0.0645678	26.161	3	0.69179	0.0943313	0.70966	3
Q6P1L8	39S ribosomal protein L14, mitochondrial	MRPL14	4	4	35.9	15.947	1.1151e-33	0.98173	0.780181	13.068	3	1.1232	0.298732	7.3228	3	1.2142	0.358969	NaN	1	1.1232	0.600164	NaN	1	0.96929	0.805182	1.803	2	1.0578	0.920811	9.1269	2
Q96BI1	Solute carrier family 22 member 18	SLC22A18	4	4	9	44.845	1.8851e-17	0.98171	0.780054	15.515	6	1.0644	0.633253	8.7628	6	0.98171	0.725008	12.86	4	1.0644	0.61461	5.2924	4	1.0727	0.649559	25.568	2	1.0333	0.844541	16.844	2
P49756	RNA-binding protein 25	RBM25	13	13	18.9	100.18	4.2329e-89	0.98164	0.779609	16.37	15	1.0029	0.911426	21.42	15	1.0218	0.951882	16.801	11	1.0556	0.657067	19.298	11	0.90551	0.608566	12.944	4	0.93579	0.761759	21.222	4
Q9H9B4	Sideroflexin-1	SFXN1	14	13	56.5	35.619	3.9841e-129	0.9816	0.838235	23.56	24	0.88955	0.067644	29.292	24	0.9816	0.827421	22.565	22	0.88499	0.0201401	22.838	22	0.84274	0.380928	39.807	2	1.4899	0.0154934	64.343	2
P62241	40S ribosomal protein S8	RPS8	9	9	42.3	24.205	2.0804e-55	0.98108	0.710112	32.662	30	0.91498	0.0877578	33.505	30	1.0353	0.801622	36.824	19	0.93514	0.217525	36.728	19	0.94298	0.634589	24.946	11	0.90173	0.444213	28.765	11
P62753	40S ribosomal protein S6	RPS6	7	7	30.1	28.68	1.6234e-43	0.98083	0.707773	33.118	24	0.96218	0.413046	32.817	24	0.99061	0.810635	29.145	16	0.99232	0.747903	23.922	16	0.92565	0.688683	39.525	8	0.90337	0.454368	48.087	8
E9PDD5	Isocitrate dehydrogenase [NAD] subunit gamma, mitochondrial	IDH3G	6	6	15.8	41.468	6.8976e-17	0.9808	0.774272	11.581	4	1.0407	0.808934	14.354	4	1.0862	0.688576	6.8305	2	1.0407	0.844374	0.29701	2	0.90343	0.600434	4.012	2	1.1283	0.464934	23.511	2
P35579	Myosin-9	MYH9	178	145	70	226.53	0	0.98074	0.828846	27.455	1178	0.99363	1	25.657	1179	0.97533	0.762406	28.289	967	0.99707	0.926461	25.672	968	1.005	0.908619	23.15	211	0.9656	0.899015	25.355	211
A6NEM2	Host cell factor 1;HCF N-terminal chain 1;HCF N-terminal chain 2;HCF N-terminal chain 3;HCF N-terminal chain 4;HCF N-terminal chain 5;HCF N-terminal chain 6;HCF C-terminal chain 1;HCF C-terminal chain 2;HCF C-terminal chain 3;HCF C-terminal chain 4;HCF C-terminal chain 5;HCF C-terminal chain 6	HCFC1	21	20	12.9	213.47	1.5659e-186	0.98065	0.70609	22.064	28	1.0333	0.727754	26.966	28	0.9703	0.633038	16.038	27	1.0327	0.788426	25.665	27	2.2131	0.000955416	NaN	1	1.787	0.0134882	NaN	1
Q9Y315	Putative deoxyribose-phosphate aldolase	DERA	7	7	23.9	35.23	5.2299e-29	0.98013	0.770019	47.474	7	0.94815	0.574315	43.773	7	0.97996	0.764146	50.21	6	0.92292	0.234919	47.065	6	1.1007	0.775493	NaN	1	1.0348	1	NaN	1
P28482	Mitogen-activated protein kinase 1	MAPK1	20	17	58.1	41.389	3.0769e-140	0.97998	0.820562	36.061	38	0.93364	0.303736	28.108	38	1.0164	0.839328	21.87	23	0.99577	0.907088	16.962	23	0.77157	0.0208061	40.13	15	0.74274	0.0100538	32.75	15
P55011	Solute carrier family 12 member 2	SLC12A2	9	9	11.1	131.45	4.3108e-37	0.97995	0.768877	43.91	20	1.0318	0.87916	39.104	20	0.96792	0.645674	39.958	15	1.0175	0.976074	37.84	15	1.023	0.889332	58.961	5	1.1269	0.469557	46.416	5
P62701	40S ribosomal protein S4, X isoform;40S ribosomal protein S4, Y isoform 2	RPS4X;RPS4Y2	20	20	65.8	29.597	3.6418e-136	0.97988	0.819473	12.209	56	0.99627	0.959029	16.875	56	0.99487	0.967033	10.008	34	1.028	0.619827	17.87	34	0.94048	0.617374	14.398	22	0.91159	0.506895	8.4824	22
Q12913	Receptor-type tyrosine-protein phosphatase eta	PTPRJ	19	19	17.4	145.94	2.6255e-87	0.97951	0.766087	19.812	27	1.0513	0.556057	20.644	27	0.95673	0.6156	16.857	20	1.0185	0.991459	19.775	20	1.2184	0.193376	24.887	7	1.1226	0.483952	24.322	7
Q13315	Serine-protein kinase ATM	ATM	15	15	5.4	350.71	1.1328e-43	0.97949	0.76596	34.077	13	1.0702	0.593375	34.131	13	0.96959	0.65515	9.4517	12	1.083	0.493004	32.453	12	3.2376	7.52542e-07	NaN	1	0.57326	0.0189334	NaN	1
P51114	Fragile X mental retardation syndrome-related protein 1	FXR1	3	2	5.5	69.72	1.3746e-11	0.97947	0.765834	31.51	5	1.013	0.975402	25.287	5	1.0297	0.947323	14.964	3	1.013	0.995544	16.459	3	0.67451	0.0873836	26.864	2	1.1629	0.597652	43.021	2
Q7Z6Z7	E3 ubiquitin-protein ligase HUWE1	HUWE1	71	71	17.8	481.89	0	0.97926	0.693134	42.764	125	1.0622	0.463921	34.406	125	0.97926	0.709954	44.387	113	1.0641	0.488813	35.568	113	1.0318	0.844559	22.89	12	1.037	0.827572	21.124	12
Q04837	Single-stranded DNA-binding protein, mitochondrial	SSBP1	7	7	45.9	17.259	3.2732e-68	0.97903	0.690997	14.913	24	0.90345	0.0534299	22.304	24	0.92569	0.308751	11.925	13	0.86028	0.0119058	28.258	13	1.0107	0.865064	18.429	11	1.0031	0.815721	11.971	11
Q8WVV4-1	Protein POF1B	POF1B	10	10	18.8	68.695	3.796e-22	0.97863	0.760513	91.217	8	1.009	0.9501	69.131	8	1.0364	0.952679	31.059	5	1.1129	0.331194	22.756	5	0.29438	4.32201e-07	104.45	3	0.79525	0.295447	120.51	3
P20810-6	Calpastatin	CAST	28	16	45	84.942	2.6001e-197	0.97861	0.687099	19.457	48	0.96106	0.401398	28.918	48	0.95954	0.544854	19.661	47	0.94944	0.317311	29.176	47	1.035	0.984643	NaN	1	1.0683	0.885438	NaN	1
E9PK25	Cofilin-1	CFL1	21	19	75	22.728	0	0.97822	0.801433	14.186	63	1.0095	0.759008	14.527	62	0.96425	0.650801	14.792	48	0.99293	0.864884	13.165	47	1.0138	0.84164	9.822	15	1.0578	0.460349	15.26	15
P15311	Ezrin	EZR	41	25	52.2	69.412	0	0.97813	0.800457	15.153	56	0.93201	0.290369	18.551	56	0.97502	0.75922	14.994	49	0.93558	0.19933	18.094	49	0.98689	0.939426	16.447	7	0.90842	0.661557	22.389	7
Q96RL7	Vacuolar protein sorting-associated protein 13A	VPS13A	16	15	6.3	360.27	1.9881e-28	0.97784	0.755515	41.836	12	0.8873	0.273976	51.781	12	0.91511	0.476211	43.637	11	0.8668	0.286433	53.573	11	1.1546	0.622872	NaN	1	1.2136	0.471056	NaN	1
Q09666	Neuroblast differentiation-associated protein AHNAK	AHNAK	343	342	77.1	629.09	0	0.9777	0.795797	27.174	1606	0.9441	0.398413	23.851	1605	0.9628	0.636605	26.382	1277	0.92832	0.152935	23.69	1276	1.0361	0.680361	29.05	329	0.99483	0.87739	23.062	329
P30626	Sorcin	SRI	7	7	33.8	21.676	7.3616e-20	0.9776	0.677755	20.188	13	0.99271	0.789792	33.948	13	0.95238	0.48926	22.911	8	0.99753	0.809586	40.983	8	0.9789	0.894109	16.492	5	0.98499	0.9524	18.452	5
Q00535	Cyclin-dependent kinase 5	CDK5	14	13	47.6	33.304	5.2986e-105	0.97758	0.794497	22.99	18	1.0611	0.203394	15.848	18	0.97136	0.721849	22.27	16	1.0343	0.538941	11.297	16	1.1911	0.531135	28.447	2	1.3749	0.198762	33.833	2
Q9P258	Protein RCC2	RCC2	8	8	14.9	56.084	1.4292e-49	0.97747	0.753176	24.487	10	1.0662	0.620731	15.203	10	0.96787	0.645391	6.0217	4	1.0316	0.86139	5.9663	4	0.97747	0.900844	31.671	6	1.1206	0.490748	18.956	6
P08708	40S ribosomal protein S17;40S ribosomal protein S17-like	RPS17;RPS17L	10	10	65.9	15.55	2.1002e-213	0.97677	0.670105	15.826	37	0.95483	0.340061	13.83	37	1.0718	0.531604	16.306	16	1.0144	0.987751	12.811	16	0.94669	0.660416	13.773	21	0.95155	0.792092	14.644	21
P55735	Protein SEC13 homolog	SEC13	11	11	44.4	35.54	0	0.97656	0.668174	10.704	18	1.1348	0.0101103	14.421	18	0.99459	0.96408	11.083	16	1.1584	0.00497199	13.478	16	0.9202	0.666782	3.4006	2	0.95935	0.848972	10.514	2
Q7Z7K0	COX assembly mitochondrial protein homolog	CMC1	2	2	18.9	12.49	8.0571e-06	0.97627	0.745601	8.6681	4	1.1617	0.1641	8.333	4	0.97627	0.776862	6.7811	2	1.2422	0.147748	9.0554	2	0.9837	0.851572	13.374	2	1.1211	0.717174	4.6003	2
O75521	Enoyl-CoA delta isomerase 2, mitochondrial	ECI2	8	8	19.8	43.585	1.3668e-54	0.97603	0.663308	42.772	13	1.0312	0.749141	77.157	13	0.96963	0.627403	51.816	8	1.064	0.489648	85.65	8	1.0296	0.855676	19.459	5	0.99587	0.983221	49.777	5
Q9NUQ9	Protein FAM49B	FAM49B	14	14	47.5	36.748	9.3429e-230	0.97579	0.661108	41.348	21	0.99768	0.85846	41.108	21	0.97793	0.789242	42.165	20	0.99994	0.96928	42.059	20	0.68235	0.0963638	NaN	1	0.76622	0.232474	NaN	1
P52907	F-actin-capping protein subunit alpha-1	CAPZA1	11	9	51.4	32.922	1.0435e-204	0.97578	0.775054	13.898	20	0.96717	0.655778	15.902	20	0.95959	0.605581	10.843	16	0.96717	0.50794	13.532	16	1.1665	0.311824	17.098	4	0.85981	0.492005	19.995	4
E7ENR4	Hexokinase-1	HK1	44	40	43.9	106.31	0	0.97569	0.774085	20.431	92	0.95363	0.4974	49.468	92	0.97861	0.796292	19.267	71	0.93745	0.212728	18.675	71	0.95467	0.716971	24.138	21	0.99785	0.854704	95.845	21
Q99878	Histone H2A type 1-J;Histone H2A type 1;Histone H2A type 1-H;Histone H2A,J;Histone H2A	HIST1H2AJ;HIST1H2AG;HIST1H2AH;H2AFJ	11	1	71.1	13.936	1.0351e-148	0.97555	0.772577	44.634	50	0.83534	0.0041598	61.789	50	1.2585	0.0100551	25.882	24	1.2526	1.53999e-05	77.982	24	0.82821	0.0962907	45.24	26	0.69748	0.0015761	27.11	26
Q00765	Receptor expression-enhancing protein 5	REEP5	9	9	25.9	21.493	8.3609e-53	0.97543	0.657813	22.214	33	1.0026	0.927167	14.152	33	0.998	1	14.745	22	1.0231	0.686531	13.299	22	0.89593	0.571379	33.436	11	0.87014	0.526751	13.839	11
P04406	Glyceraldehyde-3-phosphate dehydrogenase	GAPDH	28	28	90.7	36.053	0	0.97533	0.770209	38.76	203	0.96458	0.624109	41.004	201	0.9804	0.814904	26.058	148	0.96977	0.540663	33.664	148	0.90576	0.398744	58.864	55	0.89397	0.397721	55.8	53
H0YK83	Signal peptidase complex catalytic subunit SEC11A	SEC11A;SEC11L1	3	3	16.2	21.454	8.3354e-19	0.97505	0.737915	21.61	4	0.84718	0.142857	21.38	4	1.0131	0.911243	6.8939	3	0.87375	0.181021	7.873	3	0.66401	0.0762854	NaN	1	0.58752	0.0244993	NaN	1
P54577	Tyrosine--tRNA ligase, cytoplasmic	YARS	41	41	65.5	59.143	0	0.97501	0.766768	51.704	61	1.0258	0.537301	18.788	61	0.97604	0.769714	52.875	55	1.0307	0.584453	18.387	55	0.87737	0.501515	42.979	6	0.96668	0.876097	23.026	6
O43592	Exportin-T	XPOT	22	22	23.2	109.96	7.1404e-230	0.97496	0.653519	19.817	28	0.9459	0.262679	40.345	28	0.9862	0.771178	19.859	25	0.95913	0.398664	40.117	25	0.82227	0.362688	10.142	3	0.66299	0.0768919	25.039	3
Q9Y653	G-protein coupled receptor 56	GPR56	7	7	13.7	77.737	7.2249e-53	0.97472	0.735838	36.75	7	0.93919	0.523541	25.409	7	0.76439	0.0236876	35.068	5	0.79906	0.0325679	18.22	5	1.2113	0.484588	8.4408	2	1.1694	0.580273	30.223	2
Q9UNQ2	Probable dimethyladenosine transferase	DIMT1	8	8	32.3	35.236	6.2787e-28	0.97466	0.735461	38.029	8	0.91468	0.395277	36.578	8	0.97058	0.660786	46.219	5	0.88537	0.222701	41.284	5	1.1129	0.484652	17.524	3	0.97452	0.905042	29.356	3
B4DLN1	39S ribosomal protein L12, mitochondrial	SLC25A10;MRPL12	6	6	10.9	48.099	6.8826e-20	0.97422	0.732695	10.68	9	0.97728	0.74981	14.342	9	1.0121	0.977466	6.0505	7	0.93872	0.326431	13.27	7	0.80373	0.316219	4.4032	2	1.1311	0.687393	0.56866	2
P62829	60S ribosomal protein L23	RPL23	7	7	46.4	14.865	6.6034e-55	0.97411	0.645778	12.895	21	0.98522	0.688856	18.801	21	0.95687	0.52381	16.033	10	1.0157	0.973295	15.547	10	0.98724	0.955774	8.9295	11	0.9851	0.951553	21.871	11
Q9NZ08-2	Endoplasmic reticulum aminopeptidase 1	ERAP1	26	26	31.4	107.84	1.0948e-176	0.97399	0.755823	22.996	52	0.99015	0.953795	34.47	52	0.9665	0.673037	23.213	47	0.99371	0.876454	36.222	47	1.0828	0.605403	22.931	5	0.9749	0.906443	6.6096	5
P30153	Serine/threonine-protein phosphatase 2A 65 kDa regulatory subunit A alpha isoform	PPP2R1A	13	13	27.3	65.308	1.2304e-78	0.97385	0.730371	29.338	14	0.97883	0.759473	51.277	14	1.058	0.833858	11.799	2	0.96969	0.685335	2.929	2	0.96042	0.758426	31.184	12	0.97883	1	55.736	12
P45880	Voltage-dependent anion-selective channel protein 2	VDAC2	10	10	33	31.566	4.8515e-53	0.97383	0.643235	36.407	20	1.033	0.730794	24.275	20	0.96226	0.566652	35.301	14	1.0405	0.707786	21.546	14	1.0353	0.826988	42.043	6	0.96628	0.874618	27.869	6
Q14203	Dynactin subunit 1	DCTN1;DKFZp686E0752	36	36	35.9	141.69	0	0.97377	0.642691	24.812	56	1.0101	0.974665	26.171	56	0.96768	0.611103	25.847	50	1.0055	0.905506	17.396	50	1.0424	0.791795	14.986	6	1.2135	0.24069	55.768	6
E7EW20		MYO6	44	1	34.7	148.83	0	0.97375	0.753253	27.035	93	1.0305	0.480559	26.504	93	0.95795	0.589958	26.935	74	1.0229	0.689318	27.495	74	1.0467	0.609191	28.159	19	1.1143	0.217428	22.619	19
P53618	Coatomer subunit beta	COPB1	42	42	44.3	107.14	0	0.97357	0.751327	31.482	86	1.0006	0.892346	31.363	86	0.97357	0.744358	32.497	78	0.99719	0.92825	31.992	78	0.96126	0.834181	20.147	8	1.0349	0.837186	26.06	8
P23396	40S ribosomal protein S3	RPS3	21	21	78.6	26.688	1.6609e-241	0.97346	0.75015	30.799	57	0.95632	0.527343	31.873	57	1.009	0.903171	17.687	36	0.97773	0.64635	23.564	36	0.94825	0.67137	44.09	21	0.93537	0.671909	42.591	21
P62263	40S ribosomal protein S14	RPS14	8	8	40.4	16.273	2.1007e-66	0.97322	0.637707	13.648	20	0.99961	0.885354	50.265	20	0.98438	0.755008	9.721	12	1.012	0.984266	10.957	12	0.95623	0.728166	18.545	8	0.96753	0.91377	78.754	8
B1AZV3	Antigen peptide transporter 1	TAP1	13	13	24.3	87.175	0	0.97304	0.636078	36.346	38	1.1227	0.13255	45.535	38	0.97304	0.656263	34.763	32	1.1491	0.0751325	48.385	32	1.1447	0.375592	46.221	6	0.9286	0.735255	14.592	6
P61254	60S ribosomal protein L26;60S ribosomal protein L26-like 1	RPL26;RPL26L1	9	9	44.8	17.258	8.3218e-59	0.97264	0.632465	20.744	26	0.97042	0.69628	53.953	26	0.98908	0.796906	16.142	10	0.96921	0.494352	11.988	10	0.87157	0.231678	23.325	16	0.98001	0.990853	67.961	16
Q86UP2	Kinectin	KTN1	40	40	30.1	156.27	9.9306e-216	0.97259	0.632014	46.556	79	1.0522	0.548087	35.08	79	0.9457	0.439936	51.586	63	1.0784	0.378267	38.77	63	0.98628	0.948682	14.233	16	1.0076	0.782823	11.87	16
Q9UKK3	Poly [ADP-ribose] polymerase 4	PARP4	62	62	40.4	192.59	0	0.97243	0.739156	20.573	139	0.8936	0.0797135	17.094	139	0.93337	0.378367	18.568	102	0.84941	0.00199077	12.448	102	1.0938	0.346987	21.81	37	1.0737	0.378733	15.302	37
E9PEB5	Far upstream element-binding protein 1	FUBP1	23	16	38.6	68.903	3.0938e-220	0.97215	0.628049	24.624	37	0.95305	0.323634	20.728	37	0.97168	0.6447	23.376	34	0.95331	0.348496	19.411	34	0.97215	0.814395	40.013	3	0.85639	0.48069	37.611	3
P16401	Histone H1,5	HIST1H1B	11	7	40.3	22.58	1.0004e-32	0.97191	0.71821	24.49	14	0.78541	0.0381978	28.475	14	1.0361	0.91646	8.3962	6	1.0386	0.855566	21.621	6	0.72602	0.102745	28.31	8	0.64921	0.049877	12.561	8
P09211	Glutathione S-transferase P	GSTP1	12	12	62.9	23.356	0	0.97189	0.733409	17.563	112	0.94465	0.403808	40.829	111	0.78739	0.00181653	12.774	47	0.71164	1.52106e-10	15.792	46	1.0327	0.704006	10.941	65	1.0302	0.626467	44.805	65
P26447	Protein S100-A4	S100A4	8	8	48.5	11.728	1.5906e-25	0.97156	0.729902	22.597	17	0.98237	0.850705	13.863	17	0.94611	0.482347	14.117	11	0.9186	0.103905	7.0767	11	1.2187	0.192817	24.878	6	1.1914	0.288446	10.94	6
O00299	Chloride intracellular channel protein 1	CLIC1	17	17	74.3	26.922	0	0.97136	0.727779	29.291	50	1.0099	0.753176	29.121	50	0.95355	0.548859	30.929	42	1.015	0.802869	30.723	42	1.018	0.810244	14.345	8	1.0028	0.817932	19.724	8
P84103	Serine/arginine-rich splicing factor 3	SRSF3	7	6	34.1	19.329	4.3692e-71	0.97133	0.620684	33.454	10	0.96356	0.427649	30.123	10	0.97799	0.751252	28.275	4	0.98469	0.689271	6.1423	4	0.9606	0.759732	34.131	6	0.93958	0.702721	37.949	6
P07437	Tubulin beta chain	TUBB;TUBB2A	19	3	53.4	49.67	0	0.97127	0.726824	40.796	11	0.97665	0.775903	57.672	11	1.0088	0.904914	42.125	10	0.9387	0.222024	60.467	10	0.69989	0.069149	NaN	1	1.0167	0.922219	NaN	1
Q5K651	Sterile alpha motif domain-containing protein 9	SAMD9	29	28	19.4	184.28	2.8975e-153	0.971	0.617729	46.166	37	0.95978	0.388315	59.152	37	0.971	0.638945	46.118	35	0.9578	0.38686	60.749	35	1.1404	0.661162	66.135	2	1.213	0.472434	15.681	2
Q9Y3C6	Peptidyl-prolyl cis-trans isomerase-like 1	PPIL1	6	6	36.1	18.237	8.313e-26	0.97094	0.712148	16.805	18	1.0348	0.855285	18.286	18	0.94204	0.527113	14.147	11	1.0344	0.842818	9.9236	11	1.0951	0.55405	20.641	7	1.1247	0.476886	26.698	7
Q13011	Delta(3,5)-Delta(2,4)-dienoyl-CoA isomerase, mitochondrial	ECH1	18	18	59.8	35.816	0	0.97085	0.722373	25.222	66	0.94709	0.428222	16.567	66	0.97101	0.718301	17.022	51	0.9509	0.327322	17.058	51	0.94105	0.621285	42.573	15	0.92204	0.577265	13.684	15
P08133	Annexin A6;Annexin	ANXA6	59	2	75.2	75.872	0	0.97022	0.71571	22.945	169	0.87671	0.038688	45.71	169	0.97668	0.776315	14.457	160	0.87812	0.0135279	44.129	160	0.57905	0.00547022	59.917	9	0.68404	0.0846967	59.072	9
O75340	Programmed cell death protein 6	PDCD6	6	6	35.1	21.868	4.5087e-63	0.97001	0.608894	40.278	19	0.88899	0.0266549	22.974	19	0.99633	0.862258	47.567	13	0.88899	0.044366	27.555	13	0.94157	0.62486	18.093	6	0.87926	0.317105	8.7223	6
O60826	Coiled-coil domain-containing protein 22	CCDC22	4	4	6.9	70.755	2.6261e-10	0.96981	0.7051	22.76	5	0.9735	0.726348	89.714	5	0.94917	0.638294	10.961	4	1.0239	0.935245	14.815	4	1.5334	0.085823	NaN	1	0.14711	9.08731e-15	NaN	1
P61247	40S ribosomal protein S3a	RPS3A	22	5	69.7	29.945	1.3025e-153	0.96959	0.709064	33.472	73	0.98509	0.886641	49.541	73	0.97413	0.750089	34.152	52	1.0105	0.870056	47.655	52	0.9379	0.599779	32.277	21	0.8883	0.365447	55.003	21
P46776	60S ribosomal protein L27a	RPL27A	5	5	23.6	16.561	1.27e-18	0.96936	0.60312	96.096	20	0.9265	0.137211	11.967	20	1.0411	0.926431	1.2392	5	0.95213	0.569524	8.5927	5	0.93627	0.588756	110.21	15	0.92298	0.583773	13.117	15
O75608	Acyl-protein thioesterase 1	LYPLA1	5	5	24.8	24.669	9.8291e-19	0.96917	0.601436	9.6523	5	0.95408	0.333079	4.7732	5	0.97664	0.687185	11.143	4	0.96257	0.430106	4.6361	4	0.96917	0.866732	NaN	1	0.90935	0.664923	NaN	1
P61163	Alpha-centractin	ACTR1A	12	6	31.4	42.613	7.6034e-124	0.96917	0.601436	7.2006	12	0.99713	0.850814	11.342	12	0.96917	0.623544	7.7149	10	0.99713	0.804814	8.8272	10	0.952	0.796101	5.8496	2	1.1181	0.49933	21.538	2
Q01844-5	RNA-binding protein EWS	EWSR1	14	14	20	68.965	4.4707e-205	0.96863	0.698971	13.205	68	1.0156	0.671988	16.953	68	0.91505	0.249904	12.737	22	0.97834	0.589632	11.99	22	1.0038	0.91786	12.538	46	1.0425	0.548747	18.703	46
P46779	60S ribosomal protein L28	RPL28	10	10	56.2	15.747	2.8863e-31	0.96862	0.596572	25.728	42	0.96019	0.392479	23.899	42	1.0041	0.924249	13.477	13	1.0091	0.918741	9.2632	13	0.96362	0.781701	29.717	29	0.92453	0.594564	27.195	29
P25789	Proteasome subunit alpha type-4;Proteasome subunit alpha type;Proteasome subunit beta type	PSMA4	11	11	48.3	29.483	3.3118e-74	0.96831	0.695617	12.721	19	0.98271	0.655971	9.0062	19	0.98367	0.849079	11.888	17	0.98271	0.716032	6.4579	17	0.83228	0.347484	5.4667	2	0.87986	0.56016	24.191	2
A5YKK6	CCR4-NOT transcription complex subunit 1	CNOT1	30	30	13.6	266.94	4.5701e-108	0.96829	0.695647	28.136	30	1.0164	0.996851	19.569	30	1.0095	0.960194	25.658	23	1.0176	1	20.488	23	0.82535	0.326172	37.561	7	0.94349	0.790227	17.642	7
Q00610	Clathrin heavy chain 1	CLTC	88	88	56.2	191.61	0	0.9681	0.693418	34.702	293	0.98305	0.859672	26.767	293	0.97185	0.726824	22.427	186	0.9998	0.967191	19.841	186	0.96261	0.774341	49.31	107	0.95996	0.855947	35.084	107
P18077	60S ribosomal protein L35a	RPL35A	10	10	55.5	12.538	4.9167e-38	0.96748	0.586538	11.62	27	1.0153	0.917731	8.9752	27	0.99265	0.828998	7.0342	8	1.0366	0.747685	6.3613	8	0.95577	0.724861	12.582	19	1.0129	0.744756	9.462	19
Q9Y5P6-2	Mannose-1-phosphate guanyltransferase beta	GMPPB	6	6	18.6	42.621	9.8283e-26	0.96705	0.68796	20.459	11	0.89152	0.291024	17.87	11	0.94578	0.549141	17.524	8	0.87641	0.0692652	16.429	8	1.1952	0.240832	29.194	3	0.93281	0.750763	24.676	3
O43707	Alpha-actinin-4	ACTN4	61	45	68.5	104.85	0	0.96676	0.679437	27.947	179	0.90627	0.128552	24.33	179	0.96337	0.642172	17.144	136	0.89709	0.0384891	20.506	136	0.99678	0.972324	48.249	43	0.94443	0.738654	33.939	43
P25786-2	Proteasome subunit alpha type-1;Proteasome subunit alpha type	PSMA1	16	16	56.5	30.239	1.1832e-118	0.96654	0.67715	14.125	37	1.0111	0.735781	15.043	37	0.98285	0.840491	13.53	33	1.026	0.646678	13.122	33	0.82827	0.335068	8.6949	4	0.81381	0.349051	17.464	4
P78527	DNA-dependent protein kinase catalytic subunit	PRKDC	153	153	37.3	469.08	0	0.96622	0.673828	21.813	372	0.9798	0.816941	19.849	371	0.98109	0.822097	21.505	240	1.0053	0.949229	20.704	240	0.93105	0.553977	22.439	132	0.93014	0.634204	17.922	131
Q9Y6X5	Ectonucleotide pyrophosphatase/phosphodiesterase family member 4	ENPP4	5	5	11.3	51.641	4.3096e-20	0.96618	0.682579	27.264	8	0.76516	0.0224701	36.076	8	0.90724	0.441488	19.024	3	0.92869	0.553918	15.239	3	1.0865	0.589671	32.239	5	0.70482	0.112202	39.509	5
O43736	Integral membrane protein 2A	ITM2A	11	11	37.6	29.741	4.801e-36	0.96617	0.57509	42.267	24	1.1635	0.0453472	33.963	24	0.84811	0.129248	54.74	11	0.95091	0.409709	24.042	11	1.028	0.737296	29.872	13	1.1998	0.0527646	36.22	13
P30085	UMP-CMP kinase	CMPK1	9	9	60.7	22.222	8.8039e-135	0.96581	0.571961	24.661	17	0.99127	0.77011	38.917	17	0.951	0.525622	25.09	15	0.99127	0.84033	40.931	15	1.116	0.473174	11.098	2	1.0001	0.998553	22.847	2
O43516-3	WAS/WASL-interacting protein family member 1	WIPF1	9	9	28.2	51.98	9.8806e-64	0.96536	0.568058	16.254	17	0.97109	0.512037	11.603	17	0.90514	0.202095	18.052	12	0.9555	0.366919	11.924	12	1.0134	0.939022	6.8688	5	1.0556	0.744514	7.5768	5
P14174	Macrophage migration inhibitory factor	MIF	6	6	46.1	12.476	2.5151e-47	0.96535	0.664823	12.521	26	1.0417	0.360353	34.602	26	0.96046	0.613933	14.003	19	1.0065	0.930849	24.334	19	0.99867	0.957599	6.7848	7	1.1304	0.17072	50.559	7
O75915	PRA1 family protein 3	ARL6IP5	8	8	34.6	21.614	1.1594e-82	0.96532	0.664513	33.817	60	0.99048	0.958179	21.887	60	0.9442	0.465927	29.05	50	0.98674	0.773972	22.622	50	1.1138	0.481301	47.717	10	1.0181	0.915579	16.637	10
P14550	Alcohol dehydrogenase [NADP(+)]	AKR1A1	12	12	35.7	36.573	6.3535e-57	0.96499	0.564857	19.331	16	0.98734	0.717034	21.907	16	0.96139	0.559641	19.928	15	1.0042	0.889779	22.197	15	0.99313	0.88185	NaN	1	0.81068	0.332102	NaN	1
P61981	14-3-3 protein gamma;14-3-3 protein gamma, N-terminally processed	YWHAG	16	11	57.5	28.302	3.0045e-174	0.96492	0.660387	36.851	53	0.99692	0.94897	39.965	53	0.96385	0.646874	40.179	42	0.9971	0.926908	43.575	42	0.99016	0.977322	20.6	11	0.9736	0.960153	20.847	11
P27695	DNA-(apurinic or apyrimidinic site) lyase;DNA-(apurinic or apyrimidinic site) lyase, mitochondrial	APEX1	17	17	44.7	35.554	1.5457e-260	0.96457	0.656784	34.945	27	0.98549	0.891939	60.133	27	0.95839	0.594134	20.97	26	0.97598	0.622463	59.327	26	4.355	1.59551e-22	NaN	1	2.509	2.28696e-08	NaN	1
Q15020	Squamous cell carcinoma antigen recognized by T-cells 3	SART3	30	30	33.3	109.93	7.5643e-212	0.96449	0.560544	15.147	38	0.97827	0.599236	35.447	38	0.95949	0.544456	11.17	36	0.97827	0.588874	35.282	36	1.4028	0.182468	39.918	2	1.3142	0.279744	44.088	2
Q9Y399	28S ribosomal protein S2, mitochondrial	MRPS2	4	4	12.5	33.249	4.6453e-10	0.9644	0.671606	34.326	5	0.92381	0.44107	31.971	5	0.9986	0.882311	4.9283	2	1.1459	0.525941	30.467	2	0.70122	0.070634	47.426	3	0.69296	0.0958494	29.504	3
P46783	40S ribosomal protein S10;Putative 40S ribosomal protein S10-like	RPS10;RPS10P5	16	15	73.3	18.898	4.5018e-59	0.96422	0.558221	15.88	36	0.92024	0.205083	14.931	36	0.9946	0.846604	16.934	22	0.92024	0.138906	12.091	22	0.89634	0.347446	14.307	14	0.92967	0.630849	19.074	14
P13796	Plastin-2	LCP1	46	38	79.3	70.288	0	0.96404	0.65134	31.52	217	0.97216	0.718277	16.945	217	0.96608	0.668867	31.5	180	0.98711	0.779349	13.719	180	0.95246	0.701184	32.048	37	0.8891	0.369912	27.055	37
P62750	60S ribosomal protein L23a	RPL23A	11	11	44.2	17.695	3.3172e-91	0.96358	0.646628	16.154	36	0.9661	0.642626	19.591	36	1.0365	0.791963	19.17	17	0.95599	0.371117	21.783	17	0.94157	0.62486	12.666	19	0.96833	0.919886	17.964	19
P30041	Peroxiredoxin-6	PRDX6	18	18	80.8	25.035	0	0.96331	0.643867	38.435	26	1.039	0.387343	14.308	26	0.9641	0.649327	14.52	21	1.0475	0.389788	10.067	21	0.84808	0.148146	86.833	5	1.0274	0.644936	27.458	5
Q00325	Phosphate carrier protein, mitochondrial	SLC25A3	15	15	35.4	40.094	3.1337e-176	0.96301	0.640805	27.925	94	0.90729	0.133289	16.108	94	0.9894	0.909339	19.279	68	0.90932	0.0693371	14.848	68	0.91494	0.452311	43.632	26	0.89874	0.425991	19.35	26
H0YMV8	40S ribosomal protein S27;40S ribosomal protein S27-like	RPS27L	4	2	34	11.345	1.075e-29	0.96263	0.660744	12.601	4	1.0543	0.7058	7.5242	4	0.88432	0.250373	14.327	3	1.1079	0.523045	6.9013	3	1.0479	0.941986	NaN	1	0.98106	0.832181	NaN	1
P55072	Transitional endoplasmic reticulum ATPase	VCP	56	56	72.8	89.321	0	0.96227	0.633274	38.586	160	1.0143	0.690171	30.199	160	0.9605	0.614318	35.795	148	1.0118	0.850496	26.813	148	0.98813	0.962345	64.758	12	1.0504	0.501919	54.092	12
P49207	60S ribosomal protein L34	RPL34	4	4	21.4	13.293	1.0155e-14	0.96207	0.539866	21.318	14	0.9469	0.270718	9.7858	14	0.96207	0.612811	29.403	6	1.0007	0.901741	8.839	6	0.93314	0.567804	10.746	8	0.90855	0.487161	7.2522	8
Q93009	Ubiquitin carboxyl-terminal hydrolase 7;Ubiquitin carboxyl-terminal hydrolase	USP7	39	39	38.7	128.3	0	0.96199	0.630433	30.561	52	0.98873	0.93493	52.108	52	0.9594	0.603763	30.055	49	0.97704	0.636892	53.018	49	1.3634	0.0405778	32.379	3	1.408	0.0378063	10.822	3
P25398	40S ribosomal protein S12	RPS12	4	4	41.7	14.515	3.1401e-39	0.96183	0.537833	70.991	8	0.96232	0.414514	4.3494	8	0.98938	0.826286	89.955	5	0.97066	0.565708	2.8674	5	0.92521	0.68691	24.455	3	0.92961	0.738972	7.0043	3
Q9Y2W1	Thyroid hormone receptor-associated protein 3	THRAP3	45	45	37.5	108.66	0	0.96175	0.628001	22.619	152	1.0221	0.58442	21.483	152	0.97782	0.788103	24.657	98	1.0282	0.617172	20.089	98	0.95469	0.717114	18.006	54	1.0084	0.777028	23.967	54
Q16531	DNA damage-binding protein 1	DDB1	40	40	40.3	126.97	0	0.96141	0.624562	31.515	70	1.0183	0.634912	30.559	70	0.96141	0.623101	28.923	52	1.0164	0.782295	29.922	52	0.977	0.880063	36.902	18	1.0347	0.597376	33.139	18
P21291	Cysteine and glycine-rich protein 1	CSRP1	5	5	36.8	20.567	9.3489e-103	0.96103	0.531082	13.324	7	1.0828	0.317311	16.056	7	0.93496	0.486456	1.6223	3	1.0595	0.625109	5.1574	3	1.1171	0.469146	14.941	4	1.1653	0.0970708	19.202	4
Q14D22	Charged multivesicular body protein 4a	CHMP4A;TM9SF1	5	5	17.7	29.803	2.9279e-28	0.9609	0.650177	54.748	6	0.84527	0.137983	29.333	5	1.0951	0.651326	12.793	4	0.93844	0.602988	17.031	4	0.39316	0.000101526	40.465	2	0.54566	0.0109935	NaN	1
E7EVA0	Microtubule-associated protein;Microtubule-associated protein 4	MAP4	42	18	20.9	245.44	2.7341e-300	0.96081	0.529232	34.638	85	1.0076	0.997202	21.907	85	0.96081	0.617305	35.449	81	1.0076	0.914051	21.119	81	0.95041	0.789571	7.2558	4	0.94127	0.782012	32.763	4
P38606	V-type proton ATPase catalytic subunit A	ATP6V1A	28	28	49.9	68.303	0	0.96075	0.617906	15.942	63	0.98121	0.835438	47.91	63	0.95826	0.592899	15.878	59	0.98154	0.699453	48.95	59	1.0731	0.860717	17.919	4	0.86977	0.489985	14.903	4
P84098	60S ribosomal protein L19	RPL19	8	8	34.7	23.466	4.9257e-34	0.96057	0.527218	19.872	63	0.97898	0.608175	26.857	63	1.0635	0.652265	18.481	22	1.0796	0.473865	25.084	22	0.92284	0.501024	18.381	41	0.95939	0.851602	27.329	41
P62913	60S ribosomal protein L11	RPL11	11	11	46.1	20.252	5.2105e-81	0.96056	0.615995	57.715	24	0.95673	0.531979	76.829	23	0.96003	0.6098	71.178	14	0.97322	0.585508	96.841	14	0.96056	0.759442	24.838	10	0.93629	0.67861	9.6531	9
A7YIJ8	Radixin	RDX	43	25	52.2	71.048	0	0.96039	0.614286	29.669	38	1.0016	0.877077	16.184	38	0.95981	0.607689	30	37	0.99564	0.905152	16.192	37	1.1015	0.773089	NaN	1	1.1815	0.548814	NaN	1
G3V599	Cutaneous T-cell lymphoma-associated antigen 5	CTAGE5	18	18	16.2	151.72	1.0003e-179	0.96014	0.64555	16.638	29	1.1177	0.149319	31.79	29	0.99224	0.845271	11.101	18	1.1181	0.254067	31.863	18	0.93557	0.728876	22.991	11	1.081	0.638056	31.033	11
P50995	Annexin A11;Annexin	ANXA11	12	12	22.6	54.389	3.9489e-104	0.9601	0.523282	16.21	15	1.0462	0.602394	33.836	15	0.97274	0.735884	15.398	14	1.0327	0.558928	27.128	14	0.77358	0.247475	NaN	1	2.4223	0.000119978	NaN	1
P53007	Tricarboxylate transport protein, mitochondrial	SLC25A1	9	9	28	34.012	2.8567e-51	0.95998	0.610174	17.061	26	0.9356	0.32031	15.684	26	0.93195	0.367619	14.423	14	0.91291	0.081424	14.998	14	1.0024	0.928669	16.846	12	0.98773	0.931366	13.907	12
P18084	Integrin beta-5	ITGB5	1	1	1.1	88.053	0.0025092	0.95975	0.64318	11.316	3	0.91937	0.418488	10.994	3	1.0306	0.942966	10.075	2	0.94925	0.65894	4.5225	2	0.88504	0.539558	NaN	1	0.79114	0.286046	NaN	1
Q66PJ3-2	ADP-ribosylation factor-like protein 6-interacting protein 4	ARL6IP4	4	4	13.1	37.638	5.9472e-37	0.95947	0.64148	33.299	4	1.0514	0.727304	20.406	4	0.57699	0.00927263	NaN	1	1.0003	0.924721	NaN	1	1.0103	0.955229	17.242	3	1.105	0.545909	23.38	3
Q9UBM7	7-dehydrocholesterol reductase	DHCR7	6	6	14.7	54.489	1.2616e-21	0.959	0.63863	35.754	5	0.96696	0.686157	14.041	5	0.96209	0.649078	40.503	3	1.0333	0.852911	5.7695	3	0.82767	0.33323	20.827	2	0.80423	0.322114	1.8717	2
P27824	Calnexin	CANX	41	41	50.2	67.567	0	0.95832	0.593633	30.176	221	0.97158	0.710922	30.108	221	0.94993	0.516005	27.405	159	0.97133	0.560747	28.908	159	0.9834	0.927391	36.591	62	0.97319	0.957023	33.162	62
H0YMD1	Low-density lipoprotein receptor	LDLR	4	4	4.7	104.75	2.1091e-17	0.9583	0.634392	11.559	8	0.85956	0.177394	20.504	8	0.94474	0.616296	12.211	7	0.85931	0.260319	13.339	7	1.0107	0.937926	NaN	1	1.2789	0.338181	NaN	1
E9PF41	Actin-related protein 2	ACTR2	13	13	34.6	45.376	1.1989e-175	0.95828	0.593237	19.451	41	0.98922	0.941439	17.812	41	0.95871	0.597178	19.617	33	1.0048	0.956903	16.471	33	0.88355	0.284126	16	8	0.91937	0.558932	17.067	8
P46778	60S ribosomal protein L21	RPL21	9	9	50.6	18.565	3.1983e-65	0.95825	0.507919	16.998	25	0.9312	0.16246	19.198	25	0.98067	0.718947	6.7932	4	1.0197	0.957982	13.725	4	0.95477	0.717687	18.373	21	0.92076	0.568447	20.152	21
O00186	Syntaxin-binding protein 3	STXBP3	15	15	25	67.764	2.2205e-66	0.95793	0.505283	46.068	18	1.0889	0.280917	45.595	18	0.948	0.456628	29.23	16	1.0889	0.308581	47.204	16	2.162	0.00136292	106.52	2	1.008	0.91696	31.575	2
Q9BXS4	Transmembrane protein 59	TMEM59	11	11	34.1	36.223	1.7524e-183	0.95785	0.504625	40.785	27	1.0357	0.703623	38.144	27	0.84487	0.121307	67.831	7	0.86358	0.0459283	56.406	7	0.97607	0.873191	17.092	20	1.0997	0.267905	20.72	20
Q06323	Proteasome activator complex subunit 1	PSME1	19	19	65.5	28.723	0	0.95721	0.582673	23.948	41	1.0111	0.735781	29.096	41	0.95196	0.534318	24.92	37	1.0029	0.986128	28.867	37	1.0243	0.882668	6.0557	4	1.1685	0.345395	17.334	4
P35869	Aryl hydrocarbon receptor	AHR	14	14	23.8	96.146	2.29e-242	0.95718	0.627629	24.192	22	1.0595	0.667976	24.142	22	0.95596	0.610838	23.1	19	1.0454	0.744133	21.958	19	1.1918	0.248508	34.493	3	1.5754	0.00578305	29.553	3
H0Y7A7	Calmodulin	CALM2;CALM1	4	4	29.4	20.762	3.9497e-24	0.95683	0.625521	61.894	8	0.93194	0.483878	42.401	8	0.91732	0.384453	65.729	7	0.93816	0.483277	45.427	7	1.0022	0.910865	NaN	1	0.92576	0.658169	NaN	1
P37802	Transgelin-2	TAGLN2	14	14	63.8	22.391	0	0.9568	0.578645	32.362	51	0.96293	0.604242	40.422	51	0.95539	0.565896	10.237	44	0.95615	0.380764	29.181	44	1.1286	0.212812	86.736	7	1.0307	0.623198	81.06	7
P83731	60S ribosomal protein L24	RPL24	11	11	45.2	17.779	1.4346e-34	0.95676	0.495699	23.242	20	0.9619	0.410116	18.083	20	0.95473	0.572388	21.692	5	1.0691	0.582456	23.619	5	0.95879	0.746623	23.762	15	0.95762	0.838123	16.17	15
Q13162	Peroxiredoxin-4	PRDX4	12	9	55.7	30.54	7.119e-199	0.95672	0.57786	16.165	23	0.88053	0.045968	20.83	23	0.99573	0.976098	16.36	15	0.88361	0.0186261	22.232	15	0.84976	0.153292	15.386	8	0.80805	0.0737707	19.335	8
P35232	Prohibitin	PHB	14	14	55.9	29.804	1.2746e-186	0.95656	0.576293	62.31	36	0.95781	0.544278	13.514	36	0.96383	0.646678	76.688	23	0.94834	0.303024	14.258	23	0.9265	0.524352	18.587	13	0.96164	0.868764	12.228	13
P06753-2		TPM3	32	3	81.5	29.032	2.4286e-286	0.95655	0.576195	15.584	79	1.006	0.810686	26.249	79	0.95655	0.576749	14.816	67	1.006	0.938501	11.805	67	0.95719	0.735076	19.696	12	1.0278	0.64228	61.973	12
P13073	Cytochrome c oxidase subunit 4 isoform 1, mitochondrial	COX4I1	9	9	39.6	19.576	1.016e-33	0.95644	0.493093	24.619	17	0.91271	0.0799048	24.831	17	1.0404	0.813158	24.341	13	0.96382	0.509001	24.786	13	0.77703	0.197891	18.192	4	0.80717	0.330266	9.2393	4
Q8WXF1	Paraspeckle component 1	PSPC1	18	16	32.9	58.743	2.0185e-110	0.95628	0.491792	16.692	26	1.0631	0.456753	20.711	26	0.96047	0.614029	15.166	21	1.0647	0.239832	20.313	21	0.93812	0.739264	23.631	5	0.92493	0.721766	22.612	5
Q9Y287	Integral membrane protein 2B;BRI2, membrane form;BRI2 intracellular domain;BRI2C, soluble form;Bri23 peptide	ITM2B	5	5	26.3	30.338	1.3531e-33	0.95625	0.622032	13.935	9	0.97962	0.616278	7.5423	9	0.92287	0.410128	19.682	4	0.94999	0.555934	6.1967	4	0.95625	0.72831	7.4065	5	1.0125	0.747602	9.0273	5
H0YG33	Heat shock 70 kDa protein 1A/1B	HSPA1B;HSPA1A	52	24	65.7	77.405	0	0.95621	0.572869	19.189	315	1.002	0.870986	19.678	315	0.91212	0.236442	15.897	200	0.98296	0.71959	16.853	200	1.036	0.681051	21.416	115	1.0319	0.61539	23.588	115
Q92896-2	Golgi apparatus protein 1	GLG1	45	45	36.9	137.22	0	0.956	0.570819	21.346	99	0.97073	0.700184	15.126	99	0.95578	0.569535	19.451	90	0.97194	0.568688	14.985	90	1.1916	0.248966	32.703	9	0.95677	0.839416	17.438	9
G8JLL9	Myosin-14	MYH14	12	2	5.4	232.04	2.2359e-151	0.95574	0.487414	6.8622	9	0.94359	0.244713	10.784	9	0.95999	0.548435	7.8522	7	1.0072	0.926096	8.6366	7	0.94645	0.773326	1.3818	2	0.83381	0.408607	10.663	2
Q14103-3	Heterogeneous nuclear ribonucleoprotein D0	HNRNPD	19	3	52	32.834	0	0.95539	0.564882	51.811	45	0.93216	0.291583	47.4	45	0.96722	0.680203	67.838	26	0.93481	0.193988	61.117	26	0.9273	0.529512	11.736	19	0.93216	0.648687	14.862	19
Q14847	LIM and SH3 domain protein 1	LASP1	16	16	61.7	29.717	1.2912e-238	0.95483	0.559454	22.416	41	1.0321	0.462071	20.261	41	0.94933	0.510648	17.649	26	1.005	0.953833	12.737	26	0.98548	0.942769	29.508	15	1.0613	0.441476	29.668	15
P60520	Gamma-aminobutyric acid receptor-associated protein-like 2	GABARAPL2	4	3	28.2	13.667	4.2015e-09	0.95427	0.610169	25.043	5	1.1392	0.235231	37.863	5	0.6465	0.00255691	5.507	2	0.71055	0.0150021	7.082	2	1.0075	0.969927	6.0444	3	1.2666	0.151686	20.144	3
Q15257	Serine/threonine-protein phosphatase 2A activator	PPP2R4	10	10	30.2	40.667	7.2906e-49	0.95408	0.474074	12.436	13	1.0371	0.689707	13.605	13	0.96938	0.625304	12.131	12	1.0454	0.658986	13.702	12	0.8179	0.351464	NaN	1	0.95757	0.757928	NaN	1
P04075	Fructose-bisphosphate aldolase A;Fructose-bisphosphate aldolase	ALDOA	36	31	92.9	39.42	0	0.95372	0.548761	15.142	134	1.0067	0.800261	12.604	132	0.9434	0.459134	14.279	109	1.0024	0.993833	12.708	108	1.0153	0.83038	18.545	25	1.0222	0.679953	12.366	24
P51991	Heterogeneous nuclear ribonucleoprotein A3	HNRNPA3	13	2	38.4	39.594	5.8666e-114	0.95366	0.470727	40.098	19	0.91012	0.0716315	18.963	19	0.94913	0.464942	35.257	12	0.87086	0.0582314	18.899	12	1.1405	0.17761	44.243	7	0.92499	0.59778	20.514	7
P27348	14-3-3 protein theta	YWHAQ	20	14	62.4	27.764	1.4968e-269	0.95327	0.544452	17.685	59	0.92953	0.270759	32.178	59	0.93067	0.358082	16.868	49	0.92647	0.142493	34.299	49	1.1686	0.112852	14.149	10	1.0486	0.512369	19.902	10
H0YG49	Serine/arginine-rich splicing factor 2	SRSF2	7	5	33.3	25.387	2.4081e-63	0.95314	0.4666	23.562	21	1.0118	0.955991	16.096	21	0.96449	0.584783	22.073	16	0.99433	0.771571	16.878	16	0.94118	0.751756	29.199	5	1.0159	0.92602	14.974	5
P19338	Nucleolin	NCL	55	55	53.8	76.613	0	0.95302	0.542064	20.31	188	0.95596	0.523288	19.35	188	0.91872	0.276126	19.198	100	0.92843	0.153573	14.955	100	1.0128	0.849174	21.289	88	1.0112	0.756882	22.822	88
Q9UHD8	Septin-9	2009-09-01	26	26	41.5	65.401	5.8729e-109	0.95295	0.541396	17.709	43	1.0483	0.299748	39.235	43	0.95295	0.543352	17.144	35	1.0556	0.312891	42.886	35	0.95148	0.793965	20.763	8	1.0324	0.848689	16.642	8
Q86VP6	Cullin-associated NEDD8-dissociated protein 1	CAND1	55	55	43.2	136.37	0	0.95251	0.537207	41.64	116	0.97226	0.719548	26.179	116	0.96187	0.627559	29.317	95	0.95941	0.416335	26.873	95	0.90142	0.374633	76.16	21	1.0156	0.72567	23.213	21
Q9BQG0-2	Myb-binding protein 1A	MYBBP1A	6	6	4.4	149.37	6.3353e-11	0.95224	0.598088	17.627	4	0.90976	0.371662	29.881	4	1.1291	0.612252	NaN	1	1.1769	0.434785	NaN	1	0.86865	0.490891	15.621	3	0.77993	0.261208	27.705	3
Q9H3N1	Thioredoxin-related transmembrane protein 1	TMX1	14	14	38.2	31.791	7.9146e-198	0.95216	0.533885	20.407	22	0.99149	0.971596	18.998	22	0.96427	0.650997	20.514	21	0.99013	0.823532	19.155	21	0.82216	0.362403	NaN	1	1.1743	0.330227	NaN	1
F5H3A1	Sodium/potassium-transporting ATPase subunit alpha-1	ATP1A1	46	25	43.9	113	0	0.95207	0.533033	26.547	162	0.84608	0.0079355	22.727	162	0.95807	0.591096	26.434	149	0.85025	0.00211841	21.457	149	0.77592	0.19538	26.916	13	0.69388	0.097055	32.225	13
P36776	Lon protease homolog, mitochondrial;Lon protease homolog	LONP1	36	36	38.2	106.49	0	0.95201	0.532465	27.474	66	0.9946	0.984928	50.541	66	0.95201	0.534773	27.688	62	0.9971	0.926908	51.616	62	1.0639	0.689423	22.157	4	0.89104	0.599337	33.263	4
P53985	Monocarboxylate transporter 1	SLC16A1	5	5	11	53.944	1.4271e-142	0.95184	0.45636	38.864	23	0.87046	0.00963268	31.212	23	0.94156	0.410693	40.45	20	0.86994	0.0191096	33.418	20	0.97721	0.899776	25.81	3	0.90888	0.663221	5.7061	3
Q92522	Histone H1x	H1FX	9	9	44.6	22.487	9.083e-48	0.95142	0.593231	28.691	22	0.97782	0.753174	29.666	22	0.86331	0.17148	24.724	10	0.95416	0.433681	23.526	10	0.97772	0.90187	32.649	12	1.0384	0.821188	34.292	12
P18206	Vinculin	VCL	56	56	53.8	123.8	0	0.95129	0.525668	34.926	78	0.94768	0.434243	39.998	78	0.95342	0.547664	33.654	76	0.94986	0.317311	37.907	76	0.4615	0.00119375	3.8219	2	0.42205	0.000365826	62.076	2
Q00839	Heterogeneous nuclear ribonucleoprotein U	HNRNPU	34	34	36.7	90.583	0	0.95106	0.523506	30.752	165	0.94835	0.441134	39.471	165	0.98373	0.849708	25.696	121	0.96797	0.517906	30.109	121	0.83732	0.118057	41.117	44	0.89152	0.383595	54.809	44
O43379-4	WD repeat-containing protein 62	WDR62	9	9	7	166.51	1.2041e-20	0.95103	0.590926	36.706	12	1.0037	0.916502	29.268	12	1.1846	0.436618	49.963	4	1.2183	0.331457	32.641	4	0.93192	0.714043	28.955	8	0.92336	0.716006	24.235	8
P17858	6-phosphofructokinase, liver type	PFKL	28	22	37.9	85.018	0	0.95095	0.522473	70.279	65	0.95777	0.543821	70.735	65	0.94615	0.482694	71.314	63	0.95753	0.395602	71.786	63	1.0137	0.937457	1.7198	2	1.0226	0.894341	0.276	2
G5E9M5	Interleukin enhancer-binding factor 3	ILF3	31	31	39.8	95.807	0	0.95094	0.522379	45.138	130	0.99404	0.993627	33.369	130	0.95919	0.601756	25.439	85	0.99983	0.967639	19.472	85	0.94237	0.630374	68.418	45	0.94245	0.723933	50.319	45
Q8N8A2	Serine/threonine-protein phosphatase 6 regulatory ankyrin repeat subunit B	ANKRD44	15	14	17.9	107.6	1.7886e-179	0.95055	0.588094	19.724	18	1.029	0.901607	24.51	18	0.979	0.757857	19.933	17	1.0322	0.863039	25.043	17	0.83617	0.399436	NaN	1	0.90961	0.608391	NaN	1
Q96KC8	DnaJ homolog subfamily C member 1	DNAJC1	11	11	23.3	63.882	1.5768e-123	0.95012	0.58556	21.29	15	1.078	0.541959	15.11	15	0.95012	0.575147	22.17	13	1.078	0.485025	15.802	13	0.89711	0.576274	9.5507	2	1.0332	0.995094	11.502	2
P31949	Protein S100-A11	S100A11	5	5	41.9	11.74	9.9408e-33	0.95002	0.442215	10.78	11	1.0019	0.917367	13.106	11	0.93931	0.395245	12.662	6	0.97954	0.602689	12.171	6	0.9776	0.901377	8.2752	5	1.0525	0.75808	9.2483	5
O75964	ATP synthase subunit g, mitochondrial	ATP5L	6	6	53.4	11.428	1.5915e-98	0.94977	0.44029	11.464	10	1.0525	0.545444	48.392	10	0.96377	0.578904	11.581	9	1.064	0.489648	49.021	9	0.83999	0.409802	NaN	1	0.8349	0.393706	NaN	1
Q15942	Zyxin	ZYX	13	13	29	61.277	3.7962e-86	0.94884	0.433166	13.806	20	0.94313	0.241235	14.8	20	0.87267	0.201729	13.246	11	0.91659	0.203555	15.821	11	1.1077	0.504313	11.516	9	1.0132	0.938881	13.374	9
Q99623	Prohibitin-2	PHB2	22	22	68.9	33.296	3.9194e-212	0.94876	0.502104	18.475	50	0.93298	0.298278	21.814	50	0.96554	0.663519	9.2441	30	0.92706	0.145764	20.971	30	0.90301	0.383373	27.378	20	0.93938	0.701249	23.571	20
P39687	Acidic leucine-rich nuclear phosphoprotein 32 family member A	ANP32A	15	12	45.8	28.585	1.1339e-281	0.94874	0.50192	32.658	29	1.0255	0.541043	19.168	29	0.94808	0.499571	33.256	28	1.0298	0.596129	19.498	28	1.0224	0.892413	NaN	1	0.9993	0.995658	NaN	1
P08758	Annexin A5;Annexin	ANXA5	28	7	80.6	35.936	0	0.94846	0.499343	46.522	71	0.97621	0.770207	32.504	71	0.94126	0.441208	37.287	60	0.97819	0.652684	34.88	60	1.1774	0.0971843	70.155	11	0.91187	0.50873	14.652	11
Q13724	Mannosyl-oligosaccharide glucosidase	MOGS	17	17	24.3	91.916	1.0746e-235	0.94834	0.429361	14.188	20	0.97185	0.520974	28.962	20	0.93873	0.391314	12.373	19	0.96801	0.482408	29.703	19	1.3068	0.0773829	NaN	1	0.9757	0.909391	NaN	1
Q99973	Telomerase protein component 1	TEP1	47	42	21.1	290.49	6.2079e-275	0.94812	0.427692	26.895	91	1.0245	0.818899	30.799	91	0.90684	0.209819	26.601	56	1.0025	0.86925	26.848	56	1.018	0.810244	26.913	35	1.0767	0.364522	35.33	35
P23246	Splicing factor, proline- and glutamine-rich	SFPQ	28	27	42.3	76.149	0	0.94788	0.494026	19.227	91	0.98319	0.86152	23.472	91	0.95277	0.541705	16.7	71	0.9951	0.897114	19.302	71	0.93849	0.603787	26.512	20	0.87021	0.272682	33.929	20
P11498	Pyruvate carboxylase, mitochondrial	PC	15	15	17.1	129.63	1.8752e-99	0.94763	0.570969	24.399	17	1.0385	0.826118	17.185	17	0.93987	0.514503	16.307	16	1.0381	0.809146	15.132	16	1.8774	0.00952895	NaN	1	1.5049	0.0903327	NaN	1
P30050	60S ribosomal protein L12	RPL12	10	10	69.1	17.818	4.8205e-204	0.94702	0.486193	26.319	25	0.93449	0.310857	9.2482	24	0.96836	0.616769	37.993	12	0.9704	0.506336	10.526	11	0.94438	0.644297	4.8486	13	0.92829	0.621034	8.2166	13
P09874	Poly [ADP-ribose] polymerase 1	PARP1	37	37	39.1	113.08	1.3088e-250	0.94698	0.48583	34.112	91	0.98443	0.877906	31.571	91	0.90763	0.213476	27.672	52	0.97008	0.5031	20.066	52	0.98706	0.954444	41.271	39	0.99367	0.88615	41.227	39
Q02978	Mitochondrial 2-oxoglutarate/malate carrier protein	SLC25A11	11	11	38.9	34.061	1.7145e-121	0.94696	0.418949	55.256	21	0.92082	0.11073	50.782	21	0.94696	0.449041	58.623	11	0.89863	0.0650477	47.203	11	0.96301	0.777255	50.16	10	0.98868	0.924098	52.838	10
P10412	Histone H1,4	HIST1H1E	16	5	47	21.865	2.8776e-63	0.94678	0.484017	45.352	71	0.79047	0.000158351	32.718	71	1.0553	0.646985	57.325	38	1.0323	0.792649	35.477	38	0.81185	0.0649333	24.549	33	0.68557	0.000897243	16.633	33
P49755	Transmembrane emp24 domain-containing protein 10	TMED10	6	6	29.7	24.976	6.5779e-50	0.94617	0.41305	19.753	21	0.95172	0.311685	30.911	21	0.97111	0.639875	13.381	16	0.96121	0.417521	31.673	16	0.82033	0.311169	35.707	5	0.95172	0.820706	22.612	5
Q14019	Coactosin-like protein	COTL1	9	9	52.8	15.945	4.0311e-31	0.94613	0.562245	32.565	9	0.96464	0.672039	13.137	9	1.0294	0.894473	34.05	7	1.0294	0.888965	11.313	7	0.79472	0.294759	4.7945	2	0.82267	0.362005	13.741	2
P14324	Farnesyl pyrophosphate synthase	FDPS	8	8	20.3	48.275	1.5167e-136	0.94595	0.411415	13.123	21	0.98345	0.665609	24.133	21	0.94278	0.453903	10.515	20	0.98203	0.706382	22.359	20	1.4264	0.159936	NaN	1	1.6651	0.0314679	NaN	1
P20042	Eukaryotic translation initiation factor 2 subunit 2	EIF2S2	6	6	20.4	38.388	4.4664e-13	0.94566	0.559522	28.4	8	1.0555	0.696986	18.371	8	0.87468	0.217528	32.038	6	1.0555	0.677943	16.097	6	1.0657	0.681167	13.358	2	1.012	0.944613	31.399	2
Q8N5K1	CDGSH iron-sulfur domain-containing protein 2	CISD2	6	6	37	15.278	7.7117e-26	0.94539	0.55796	7.5278	8	1.0528	0.716887	11.814	8	0.94241	0.529276	8.2731	5	1.0015	0.846201	10.754	5	0.94838	0.737906	7.8325	3	1.2629	0.367677	9.5557	3
F5H6I0	Beta-2-microglobulin;Beta-2-microglobulin form pI 5,3	B2M	4	4	24.6	13.972	7.9642e-44	0.94532	0.470887	17.477	16	0.99848	0.924893	11.134	16	0.9615	0.623972	22.1	10	0.99169	0.846533	10.352	10	0.91507	0.453093	6.0757	6	1.0232	0.673148	13.379	6
P23634	Plasma membrane calcium-transporting ATPase 4	ATP2B4	55	38	42.9	137.92	0	0.94525	0.470262	30.111	188	0.97757	0.787844	35.579	188	0.8732	0.0788018	26.957	125	0.93072	0.167302	21.547	125	1.1992	0.0661268	28.171	63	1.2538	0.0184858	48.17	63
O00560	Syntenin-1	SDCBP	12	1	58.1	32.444	0	0.94505	0.468478	32.005	35	0.96887	0.676863	25.551	35	0.89006	0.141967	31.944	23	0.94831	0.308538	21.208	23	1.1206	0.239395	20.392	12	1.0182	0.707497	29.715	12
P27635	60S ribosomal protein L10;60S ribosomal protein L10-like	RPL10;RPL10L	8	8	29.4	24.604	4.0549e-41	0.94502	0.404542	15.978	36	0.98249	0.653115	37.596	36	0.98892	0.823237	21.54	7	1.0262	0.918827	12.466	7	0.94135	0.623347	14.756	29	0.96101	0.863956	41.636	29
Q9P016	Thymocyte nuclear protein 1	THYN1	12	12	45.8	25.697	2.9014e-70	0.94481	0.402999	22.625	15	0.97061	0.506431	18.72	15	0.94481	0.433561	24.047	13	0.97061	0.508466	17.66	13	0.91291	0.625264	11.927	2	1.079	0.849977	33.026	2
P30048	Thioredoxin-dependent peroxide reductase, mitochondrial	PRDX3	11	11	44.1	27.692	5.3761e-242	0.94478	0.466076	20.147	50	0.87004	0.028263	27.088	50	0.96735	0.681499	20.07	40	0.89548	0.0354464	27.204	40	0.79192	0.0381527	9.8978	10	0.73388	0.00723379	22.673	10
Q02338	D-beta-hydroxybutyrate dehydrogenase, mitochondrial	BDH1	14	14	42.6	38.157	1.8249e-58	0.94473	0.465631	30.158	27	1.0763	0.121787	79.353	27	0.9428	0.454071	34.985	19	1.0763	0.165974	93.432	19	0.95318	0.706318	15.12	8	1.0594	0.451658	17.192	8
P62917	60S ribosomal protein L8	RPL8	15	15	40.1	28.024	2.4026e-123	0.94376	0.457055	35.698	57	0.95271	0.487352	35.562	57	0.96479	0.587239	31.624	21	1.0224	0.899327	48.121	21	0.90933	0.41917	38.293	36	0.90955	0.493613	25.633	36
Q96EY7	Pentatricopeptide repeat-containing protein 3, mitochondrial	PTCD3	7	7	10.2	78.549	1.1915e-34	0.94345	0.546787	14.461	9	1.0204	0.971353	16.196	9	1.017	0.990125	23.967	2	0.99029	0.880426	5.247	2	0.94345	0.761039	11.96	7	1.0204	0.904704	18.463	7
Q9H2U2	Inorganic pyrophosphatase 2, mitochondrial	PPA2	15	15	54.8	37.92	3.6075e-128	0.94308	0.451091	24.398	40	0.95491	0.511544	22.662	40	0.94353	0.460234	23.43	36	0.95334	0.351561	21.72	36	0.79861	0.250655	31.713	4	0.99619	0.984383	33.047	4
Q16630-2	Cleavage and polyadenylation specificity factor subunit 6	CPSF6	13	13	23.3	63.47	6.7491e-109	0.94301	0.389902	20.857	32	1.0368	0.692678	20.641	32	0.91707	0.260477	26.227	18	1.0451	0.661928	24.253	18	0.96709	0.807074	11.708	14	1.0299	0.628432	14.726	14
Q07955	Serine/arginine-rich splicing factor 1	SRSF1	11	11	42.7	27.744	7.7215e-86	0.94267	0.387455	81.324	14	1.0145	0.926451	54.803	14	0.94267	0.41843	87.083	12	0.98728	0.68943	49.751	12	1.193	0.245777	49.666	2	1.9181	7.61189e-05	87.724	2
P61353	60S ribosomal protein L27	RPL27	8	8	55.1	15.798	1.7638e-85	0.9426	0.446905	18.504	34	0.95787	0.544965	22.226	34	0.96117	0.557874	12.762	14	0.99108	0.733394	13.976	14	0.92299	0.501971	21.968	20	0.93411	0.662764	26.431	20
P55160	Nck-associated protein 1-like	NCKAP1L	31	31	26.6	128.15	3.5518e-207	0.94256	0.386665	17.162	67	0.97388	0.740215	37.427	67	0.94184	0.446031	17.2	58	0.98409	0.735735	39.776	58	1.0552	0.730036	17.943	9	0.94175	0.783788	14.175	9
O15143	Actin-related protein 2/3 complex subunit 1B	ARPC1B	15	15	45.2	40.949	4.5209e-252	0.94195	0.441269	19.23	21	0.99521	0.975459	19.771	21	0.95305	0.544268	19.578	20	0.99682	0.922734	19.892	20	0.86691	0.485815	NaN	1	0.85705	0.453934	NaN	1
Q9UKV8	Protein argonaute-2	EIF2C2	19	13	26	97.207	4.424e-122	0.94187	0.38173	20.372	33	0.97153	0.517202	34.464	33	0.90749	0.343578	19.529	18	0.99893	0.821809	26.519	18	1.0554	0.553886	18.958	15	0.96927	0.927073	43.137	15
Q9Y6N5	Sulfide:quinone oxidoreductase, mitochondrial	SQRDL	23	23	48.7	49.96	0	0.94179	0.439887	40.297	46	0.91287	0.161513	21.416	46	0.92579	0.323055	46.187	28	0.96158	0.440992	21.945	28	0.978	0.887454	30.118	18	0.85171	0.194528	21.006	18
P62906	60S ribosomal protein L10a	RPL10A	11	11	47.9	24.831	7.4661e-171	0.94167	0.438852	20.007	45	0.9521	0.480745	24.044	45	0.95995	0.609032	14.237	19	0.95472	0.365731	28.969	19	0.92038	0.485609	22.901	26	0.94962	0.777538	20.01	26
P46777	60S ribosomal protein L5	RPL5	14	14	36.4	34.362	2.9535e-81	0.94165	0.43868	19.825	55	0.97217	0.718404	17.594	55	0.94991	0.515826	20.306	42	0.98956	0.815156	19.323	42	0.91107	0.429315	18.079	13	0.89052	0.377908	7.6488	13
Q00059	Transcription factor A, mitochondrial	TFAM	4	4	12.6	29.096	2.5484e-07	0.9415	0.535646	5.211	4	0.89357	0.299527	17.415	4	0.94513	0.693419	NaN	1	1.019	0.992459	NaN	1	0.93789	0.738327	6.368	3	0.78361	0.267908	18.589	3
O14950	Myosin regulatory light chain 12B;Myosin regulatory light chain 12A;Myosin regulatory light polypeptide 9	MYL12B;MYL12A;MYL9	8	8	54.7	19.779	4.0999e-69	0.94137	0.534907	22.959	15	1.0137	0.979823	19.985	15	0.94137	0.523206	24.434	13	1.0137	0.96275	18.257	13	0.91096	0.619168	7.3686	2	0.85085	0.436733	30.596	2
P60174	Triosephosphate isomerase	TPI1	20	20	78	30.791	0	0.94108	0.433783	34.231	69	0.94841	0.441753	32.156	69	0.9306	0.357565	34.929	60	0.95271	0.345202	32.339	60	0.99401	0.993971	30.893	9	0.8876	0.361566	31.07	9
Q8IZV5	Retinol dehydrogenase 10	RDH10	12	12	38.1	38.087	6.2902e-120	0.94103	0.433355	12.354	20	1.1152	0.0254361	17.724	20	0.94103	0.439304	12.765	18	1.1025	0.0641661	17.867	18	0.95023	0.788832	10.925	2	1.2518	0.0192553	4.8814	2
Q15125	3-beta-hydroxysteroid-Delta(8),Delta(7)-isomerase	EBP	2	2	12.2	26.352	4.5316e-66	0.94097	0.532634	22.613	6	0.98558	0.801792	15.207	6	0.96545	0.670341	25.041	5	1.0077	0.90535	10.489	5	0.91711	0.638437	NaN	1	0.75903	0.218146	NaN	1
P12544	Granzyme A	GZMA	17	17	61.1	28.999	3.0584e-251	0.94087	0.431986	19.91	38	0.87725	0.0396554	15.464	38	0.98131	0.824393	19.123	27	0.89461	0.0338872	15.275	27	0.90185	0.376986	18.418	11	0.81478	0.0871394	14.291	11
I3NI00	Basigin	BSG	11	2	23.8	46.4	1.9921e-150	0.94068	0.430363	30.709	47	0.93016	0.275657	31.694	47	0.98759	0.890269	34.988	31	0.87865	0.0139609	33.759	31	0.91224	0.436204	20.749	16	0.96671	0.907501	28.135	16
Q8ND56	Protein LSM14 homolog A	LSM14A	20	20	39.1	50.529	0	0.94062	0.429852	22.856	30	1.0027	0.860351	13.313	30	1.0314	0.997233	18.69	2	0.95011	0.740771	12.607	2	0.94062	0.618334	23.37	28	1.0027	0.81867	13.52	28
P47755	F-actin-capping protein subunit alpha-2	CAPZA2	7	5	25.5	32.949	3.7327e-106	0.94017	0.369723	24.683	11	1.0304	0.757352	25.971	11	0.94165	0.411317	24.924	8	1.0422	0.69068	24.657	8	0.90076	0.590042	28.351	3	0.87944	0.558703	33.966	3
P82673	28S ribosomal protein S35, mitochondrial	MRPS35	4	4	14.9	36.844	3.577e-14	0.94009	0.527648	26.383	5	0.86176	0.184076	34.184	5	0.97606	0.775769	5.3099	2	1.0518	0.786157	28.272	2	0.915	0.646028	36.39	3	0.86176	0.4985	40.496	3
P21333	Filamin-A	FLNA	172	28	71.4	280.74	0	0.93995	0.42416	24.976	1519	0.9879	0.923907	26.686	1517	0.92782	0.337367	21.912	905	0.98624	0.76672	25.997	905	0.96236	0.772521	28.763	614	0.9932	0.889707	27.694	612
P13804	Electron transfer flavoprotein subunit alpha, mitochondrial	ETFA	16	16	56.8	35.079	1.3252e-150	0.93946	0.420023	13.326	32	1.038	0.397663	17.853	32	0.93571	0.396458	13.573	30	1.0439	0.427585	17.414	30	1.0115	0.948947	6.8587	2	0.83124	0.400715	1.9444	2
Q9NPH3	Interleukin-1 receptor accessory protein	IL1RAP	11	11	16.3	65.418	1.9537e-23	0.93946	0.52409	35.649	8	1.114	0.340492	37.889	8	0.93946	0.491681	12.946	6	1.1887	0.0960951	14.893	6	1.2247	0.455375	83.532	2	0.65458	0.0687989	54.758	2
E7ERD3		HLA-DPB1	10	2	39	28.564	1.0351e-188	0.93933	0.36387	59.95	12	0.89985	0.0452867	24.824	12	0.94829	0.458754	69.647	9	0.92231	0.148356	29.089	9	0.93045	0.550032	9.3746	3	0.88263	0.33467	2.1357	3
O60486	Plexin-C1	PLXNC1	10	8	6.6	175.74	2.636e-27	0.93925	0.522907	11.422	8	0.94558	0.559566	17.487	8	0.94433	0.614272	15.015	5	0.90317	0.433369	16.495	5	0.93418	0.692483	2.3914	3	0.98724	0.851697	18.832	3
Q13618	Cullin-3	CUL3	13	13	17.3	88.929	2.8847e-53	0.93925	0.363315	25.539	14	1.0294	0.767663	41.423	14	0.91591	0.384664	26.149	13	0.9784	0.632803	41.548	13	1.1129	0.484652	NaN	1	1.6794	0.00164146	NaN	1
Q01469	Fatty acid-binding protein, epidermal	FABP5	13	13	77	15.164	2.7444e-109	0.93905	0.36193	80.201	26	0.91555	0.0898213	61.494	26	0.97154	0.723676	70.712	21	0.92263	0.149858	29.816	21	0.267	2.06867e-11	34.925	5	0.30342	6.30705e-08	53.375	5
P26599-3	Polypyrimidine tract-binding protein 1	PTBP1	14	10	27.1	59.632	2.8237e-74	0.93894	0.36117	57.706	31	1.0214	0.851862	43.855	31	0.93551	0.369885	39.86	26	1.0293	0.824555	27.256	26	1.0098	0.871901	113.23	5	0.93764	0.768592	96.17	5
P11279	Lysosome-associated membrane glycoprotein 1	LAMP1	6	6	13.7	44.882	3.0399e-22	0.93889	0.415237	16.428	32	0.90957	0.144343	22.368	32	0.93704	0.406948	16.717	29	0.91166	0.0770403	21.512	29	0.97548	0.892672	14.626	3	0.83333	0.407128	32.903	3
P50897	Palmitoyl-protein thioesterase 1	PPT1	10	10	40.8	34.193	1.2172e-174	0.93865	0.35917	16.76	30	1.0255	0.808352	15.688	30	0.93941	0.426009	15.602	27	1.0272	0.630503	15.033	27	0.92206	0.674241	27.398	3	0.85028	0.460722	16.308	3
Q13825	Methylglutaconyl-CoA hydratase, mitochondrial	AUH	11	11	30.7	35.608	6.0004e-185	0.93834	0.357039	17.796	14	0.98811	0.727351	16.085	14	0.95079	0.477289	12.009	11	0.98991	0.719775	6.9692	11	0.6735	0.0441963	27.705	3	0.7194	0.134775	25.106	3
P05388	60S acidic ribosomal protein P0;60S acidic ribosomal protein P0-like	RPLP0;RPLP0P6	14	12	47.9	34.273	4.2635e-153	0.93832	0.410482	15.102	47	0.9453	0.410235	16.16	47	0.92963	0.35044	14.797	18	0.95298	0.347919	8.6665	18	0.96851	0.817491	15.405	29	0.93582	0.675184	19.385	29
C9JSL2	Presequence protease, mitochondrial	PITRM1	33	33	36.6	117.51	3.5205e-258	0.9382	0.409484	34.313	88	0.99572	0.96755	39.598	88	0.92496	0.317311	28.803	72	1.002	1	33.191	72	1.0252	0.757444	45.08	16	0.98805	0.928916	57.469	16
O95831	Apoptosis-inducing factor 1, mitochondrial	AIFM1	28	28	46.2	66.9	0	0.93798	0.407659	29.159	52	1.0119	0.72427	27.146	51	0.93982	0.429353	30.433	44	1.0174	0.767709	28.298	44	0.81676	0.300728	22.274	8	0.90443	0.647151	18.876	7
P00387-3	NADH-cytochrome b5 reductase 3;NADH-cytochrome b5 reductase 3 membrane-bound form;NADH-cytochrome b5 reductase 3 soluble form	CYB5R3	11	11	35.9	38.226	3.8623e-78	0.93793	0.354233	36.113	13	0.9285	0.147573	30.692	13	0.948	0.456628	34.453	12	0.93363	0.208405	23.496	12	0.58945	0.0242488	NaN	1	0.4516	0.000985319	NaN	1
Q16836-2	Hydroxyacyl-coenzyme A dehydrogenase, mitochondrial	HADH	13	13	29	42.139	1.1406e-196	0.9379	0.406996	29.066	36	1.0519	0.269877	18.848	36	0.931	0.360527	31.512	30	1.0505	0.35999	12.444	30	1.0133	0.939544	12.344	6	1.106	0.542259	36.988	6
Q9UIQ6	Leucyl-cystinyl aminopeptidase;Leucyl-cystinyl aminopeptidase, pregnancy serum form	LNPEP	41	41	39.9	117.35	0	0.93785	0.406582	18.731	145	0.94736	0.430972	19.822	145	0.9267	0.329425	19.587	97	0.96015	0.424657	19.897	97	0.96754	0.810373	17.044	48	0.91811	0.550362	19.633	48
Q14764	Major vault protein	MVP	66	66	72.9	99.326	0	0.9374	0.402868	18.175	282	0.92694	0.251218	19.761	282	0.90097	0.178381	14.121	162	0.87862	0.013936	19.788	162	0.99341	0.998668	19.807	120	1.0266	0.650263	15.356	120
Q6PGP7	Tetratricopeptide repeat protein 37	TTC37	26	26	17	175.48	3.5902e-101	0.93688	0.347102	31.973	26	1.0473	0.592235	46.15	26	0.92909	0.453857	29.194	24	1.0407	0.785761	29.224	24	1.5016	0.103674	11.094	2	3.7113	7.66647e-09	0.85977	2
Q9H0D6	5-3 exoribonuclease 2	XRN2	23	23	27.1	108.58	2.9192e-185	0.93665	0.345552	28.205	39	0.96928	0.491053	24.076	39	0.92713	0.317311	27.376	32	0.96535	0.456449	25.368	32	1.122	0.451478	26.37	7	0.99769	0.989825	16.057	7
Q9P253	Vacuolar protein sorting-associated protein 18 homolog	VPS18	9	9	10.3	110.18	6.858e-25	0.9364	0.506953	37.728	12	1.0359	0.846581	40.509	12	0.9457	0.524064	39.439	11	1.0281	0.889535	41.914	11	0.742	0.185287	NaN	1	1.1138	0.739364	NaN	1
P08240	Signal recognition particle receptor subunit alpha	SRPR	16	16	29.6	69.81	3.2897e-86	0.93623	0.34273	24.178	22	1.0014	0.91037	19.187	22	0.93158	0.344647	23.713	20	0.99661	0.798619	19.03	20	1.2744	0.35842	13.203	2	1.2398	0.413728	12.119	2
E7EQ40	F-actin-capping protein subunit beta	CAPZB	15	15	39.5	37.455	3.3868e-143	0.93615	0.342195	36.792	19	1.0322	0.738926	23.875	19	0.92862	0.343109	25.805	18	1.0234	0.68236	23.464	18	2.877	9.12118e-06	NaN	1	1.3415	0.240446	NaN	1
O15127	Secretory carrier-associated membrane protein 2	SCAMP2	2	2	7.6	36.648	9.193e-10	0.93542	0.501516	9.8206	3	0.99191	0.841749	8.167	3	1.0141	0.917218	11.417	2	0.93715	0.477281	8.0323	2	0.92044	0.648919	NaN	1	1.0374	0.990946	NaN	1
P55263	Adenosine kinase	ADK	16	16	34.8	40.545	4.1789e-57	0.93495	0.334216	26.617	19	0.95816	0.372111	19.822	19	0.93317	0.354735	28.223	17	0.95246	0.341496	18.99	17	1.0085	0.930936	0.29053	2	1.1933	0.519265	5.6738	2
Q13459	Unconventional myosin-IXb	MYO9B	37	37	17.4	243.4	3.385e-108	0.93484	0.33349	34.976	44	0.999	0.876843	27.369	44	0.90051	0.311466	39.935	32	0.96584	0.525474	30.416	32	1.0371	0.818007	15.212	12	1.0222	0.896222	17.261	12
P48553	Trafficking protein particle complex subunit 10	TRAPPC10	6	6	4.8	142.19	4.7259e-17	0.93419	0.494728	19.509	6	1.0096	0.953899	9.5338	6	0.97056	0.747219	21.051	5	1.0024	0.946679	10.409	5	0.8832	0.534022	NaN	1	1.0169	0.944723	NaN	1
P09429	High mobility group protein B1;Putative high mobility group protein B1-like 1	HMGB1;HMGB1P1	16	15	52.6	24.893	0	0.93348	0.371309	17.569	62	0.99685	0.950053	21.715	62	0.90248	0.185595	18.433	51	0.99582	0.907832	23.398	51	1.0015	0.935632	7.8192	11	1.0141	0.736247	10.027	11
Q13423	NAD(P) transhydrogenase, mitochondrial	NNT	35	35	35.2	113.89	3.1575e-232	0.93344	0.370994	35.308	66	0.98677	0.908909	39.657	66	0.93508	0.391541	35.212	64	0.99051	0.829125	40.144	64	0.65679	0.0692533	4.0906	2	0.90595	0.597227	7.6087	2
O15144	Actin-related protein 2/3 complex subunit 2	ARPC2	18	18	47.7	34.333	3.505e-133	0.93298	0.367387	14.883	44	0.96693	0.65282	17.567	44	0.93593	0.398183	14.448	40	0.96453	0.475723	16.779	40	0.8892	0.545688	21.453	4	1.1971	0.275471	21.22	4
P32970	CD70 antigen	CD70	8	8	45.1	21.118	5.8041e-37	0.9328	0.320199	31.431	23	0.84975	0.00257628	26.167	23	0.9545	0.601844	30.361	20	0.9128	0.186207	26.396	20	0.68153	0.0509192	10.215	3	0.6886	0.0902774	15.907	3
Q5U5J2	Casein kinase II subunit alpha	CSNK2A1	9	9	34.5	45.908	2.1477e-116	0.93271	0.31962	34.579	11	1.0036	0.941174	20.419	11	0.93271	0.473838	35.929	9	1.0036	0.866197	16.61	9	0.98809	0.865679	40.247	2	0.92398	0.652646	44.289	2
P06729	T-cell surface antigen CD2	CD2	8	8	20.2	39.448	1.4272e-113	0.9325	0.318272	12.142	20	0.94196	0.232541	35.694	20	0.9325	0.350464	7.9499	10	0.90759	0.0905474	21.161	10	0.93959	0.611284	15.283	10	0.97266	0.952976	46.318	10
P11413-2	Glucose-6-phosphate 1-dehydrogenase	G6PD	8	8	15.3	63.826	6.2736e-83	0.93235	0.317311	40.588	9	0.99672	0.845122	50.705	9	1.0464	0.714023	27.953	6	0.98228	0.632916	32.921	6	0.79297	0.236146	54.192	3	0.99672	0.986307	84.983	3
Q08722	Leukocyte surface antigen CD47	CD47	5	5	13.6	35.213	7.2205e-13	0.93227	0.316799	8.4925	17	0.84903	0.00245191	12.418	17	0.93695	0.379386	6.9486	16	0.84961	0.00679656	10.554	16	0.7631	0.225692	NaN	1	0.65166	0.0661357	NaN	1
E9PR30	40S ribosomal protein S30	FAU	1	1	10.2	10.905	4.8281e-05	0.93225	0.484105	6.4051	3	0.91358	0.389931	7.3616	3	0.93208	0.64809	0.02614	2	0.89754	0.553741	2.5038	2	1.0414	0.796713	NaN	1	1.0158	0.926495	NaN	1
Q9NWB6	Arginine and glutamate-rich protein 1	ARGLU1	16	16	38.8	33.216	1.7017e-39	0.93194	0.359307	54.898	37	1.0099	0.753176	54.63	37	0.93194	0.469554	16.511	11	0.99306	0.766543	16.662	11	0.93903	0.607463	64.962	26	1.0099	0.766209	64.557	26
P26010	Integrin beta-7;Integrin beta	ITGB7	16	16	21.8	86.902	2.276e-147	0.9318	0.313802	39.863	26	0.90819	0.0659204	31.818	26	0.93592	0.372577	16.015	22	0.90715	0.0891372	11.094	22	0.787	0.22134	89.042	4	0.90952	0.665539	77.092	4
P13010	X-ray repair cross-complementing protein 5	XRCC5	34	29	42.2	82.704	0	0.93154	0.356227	14.652	58	0.96441	0.622051	16.12	58	0.92428	0.31265	14.275	53	0.96988	0.542068	15.623	53	0.9652	0.793238	16.497	5	0.92486	0.59687	22.788	5
Q9NX58	Cell growth-regulating nucleolar protein	LYAR	3	3	9.5	43.614	3.716e-05	0.9315	0.480025	10.753	3	0.85078	0.152371	21.458	3	0.94832	0.704579	2.5309	2	0.99316	0.898641	27.59	2	0.78923	0.28206	NaN	1	0.85078	0.43654	NaN	1
P16150	Leukosialin	SPN	4	4	10	40.321	9.3921e-13	0.93125	0.478669	8.4682	5	0.94354	0.547962	15.028	5	0.89448	0.285188	5.6972	2	0.94019	0.3359	1.5211	2	0.96178	0.780993	9.1003	3	0.94354	0.71373	20.314	3
P09661	U2 small nuclear ribonucleoprotein A	SNRPA1	6	6	28.6	28.415	9.3484e-21	0.93031	0.473584	21.513	7	0.97427	0.731115	11.617	7	0.86145	0.177179	19.145	6	0.96041	0.623244	12.179	6	1.2504	0.403028	NaN	1	1.0563	0.925908	NaN	1
P39023	60S ribosomal protein L3	RPL3	24	24	47.1	46.108	6.2844e-108	0.93008	0.345115	41.046	112	0.92516	0.238342	25.985	112	0.95626	0.519054	31.537	41	1.0178	0.950004	28.105	41	0.91726	0.466375	44.95	71	0.88621	0.353926	24.562	71
P30086	Phosphatidylethanolamine-binding protein 1;Hippocampal cholinergic neurostimulating peptide	PEBP1	12	12	80.7	21.057	0	0.92963	0.341732	19.594	22	1.0639	0.185847	25.643	22	0.92963	0.35044	18.451	20	1.0639	0.245703	23.654	20	0.86146	0.444362	39.012	2	1.0298	0.860716	56.166	2
Q9Y3U8	60S ribosomal protein L36	RPL36	4	4	21	12.254	5.3482e-14	0.92908	0.466968	13.613	6	0.80612	0.0623383	16.727	6	0.99505	0.869754	8.6556	2	1.0725	0.787068	15.478	2	0.88169	0.517492	15.084	4	0.80173	0.315263	1.3083	4
P18124	60S ribosomal protein L7	RPL7	18	18	51.2	29.225	1.5507e-158	0.92905	0.337401	26.121	66	0.97097	0.703211	26.38	66	0.9364	0.401881	24.371	30	0.98892	0.80577	29.475	30	0.9231	0.502666	27.357	36	0.92741	0.614803	22.607	36
Q9UBV8	Peflin	PEF1	5	5	14.8	30.381	2.5276e-15	0.92886	0.46579	42.38	9	1.0291	0.900803	15.492	9	1.0081	0.950883	10.918	5	1.0291	0.891755	20.608	5	0.70934	0.0802085	67.847	4	1.0231	0.891992	4.8737	4
P08621	U1 small nuclear ribonucleoprotein 70 kDa	SNRNP70	13	13	29.5	51.556	5.7523e-34	0.92848	0.463757	23.062	30	0.93935	0.524431	26.884	29	1.0772	0.72735	20.308	5	0.95631	0.69621	6.9999	5	0.9171	0.465399	22.083	25	0.92126	0.571885	29.336	24
Q14315	Filamin-C	FLNC	19	4	6.6	291.02	3.5124e-142	0.92833	0.462955	15.882	9	0.92627	0.453828	13.467	9	0.89647	0.395952	9.8151	4	0.89637	0.403498	7.6067	4	0.94365	0.761858	20.668	5	1.011	0.949398	17.859	5
Q9Y6R4	Mitogen-activated protein kinase kinase kinase 4	MAP3K4	12	12	7.7	181.68	1.1445e-31	0.92821	0.462315	15.367	12	0.97369	0.727524	16.31	12	0.95105	0.580779	15.86	10	0.97369	0.591629	16.838	10	0.87858	0.5202	6.8814	2	0.94054	0.704313	16.965	2
H0Y323	Calpain-2 catalytic subunit	CAPN2	24	23	34.3	83.111	6.2923e-273	0.92812	0.330524	37.638	46	0.9509	0.46788	16.745	46	0.92681	0.3302	38.046	45	0.94973	0.316073	16.035	45	1.0589	0.906148	NaN	1	1.3251	0.263461	NaN	1
P00367	Glutamate dehydrogenase 1, mitochondrial;Glutamate dehydrogenase;Glutamate dehydrogenase 2, mitochondrial	GLUD1;GLUD2	20	20	34.9	61.397	2.2919e-193	0.92648	0.318603	82.779	23	0.87042	0.028786	92.395	23	0.93176	0.366194	84.697	22	0.88645	0.0218548	94.485	22	0.87456	0.491223	NaN	1	0.84331	0.438351	NaN	1
P37837	Transaldolase	TALDO1	22	22	54.9	37.54	8.8009e-164	0.9263	0.317311	26.724	45	0.98322	0.861916	30.212	45	0.92828	0.340662	17.986	41	0.98339	0.725721	18.797	41	0.61611	1.2375e-05	50.562	4	0.76823	0.0238648	81.769	4
P32321-2	Deoxycytidylate deaminase	DCTD	6	6	37.6	21.014	6.7163e-33	0.92578	0.449432	75.42	7	1.0006	0.896833	70.603	7	0.90305	0.322943	79.711	6	0.98963	0.734624	76.02	6	1.155	0.621815	NaN	1	1.0468	0.958417	NaN	1
O75323	Protein NipSnap homolog 2	GBAS	6	5	22.4	33.742	5.4625e-15	0.92576	0.449327	29.681	3	0.97639	0.744272	17.65	3	1.0687	0.777075	40.305	2	0.89572	0.264697	23.947	2	0.92576	0.689127	NaN	1	0.97639	0.911932	NaN	1
Q12874	Splicing factor 3A subunit 3	SF3A3	5	5	12	58.848	2.3361e-19	0.924	0.440105	41.592	9	0.94749	0.570514	43.166	9	1.0567	0.819448	16.713	3	1.2344	0.160616	13.479	3	0.89181	0.555606	51.471	6	0.91925	0.700957	53.598	6
A6NFX8	ADP-sugar pyrophosphatase	NUDT5	12	12	45.7	25.895	2.2161e-112	0.92376	0.265215	15.938	20	1.0226	0.839056	16.225	20	0.8978	0.17097	15.21	19	1.0358	0.755977	16.67	19	1.1882	0.538066	NaN	1	1.0096	0.921962	NaN	1
E7EQD5	Syntaxin-binding protein 2	STXBP2	20	19	36.1	67.694	0	0.92338	0.263044	34.355	35	1.0381	0.679841	17.206	35	0.91798	0.265332	34.432	34	1.0293	0.824555	16.802	34	1.2647	0.375961	NaN	1	1.3116	0.283747	NaN	1
O60313-2	Dynamin-like 120 kDa protein, mitochondrial;Dynamin-like 120 kDa protein, form S1	OPA1	60	60	57.1	115.88	0	0.92287	0.293297	22.658	153	0.99834	0.92705	31.653	153	0.92285	0.302987	22.856	148	1.0019	0.99851	32.042	148	0.9295	0.704236	16.25	5	0.86841	0.520875	10	5
Q02878	60S ribosomal protein L6	RPL6	23	23	60.4	32.728	0	0.92179	0.285978	20.938	110	0.91377	0.166443	18.761	110	0.95812	0.533617	17.447	44	0.9876	0.693101	15.18	44	0.86857	0.219595	22.672	66	0.89076	0.379269	20.091	66
P62244	40S ribosomal protein S15a	RPS15A	8	2	50	14.839	6.611e-34	0.92178	0.428605	29.46	5	0.84534	0.13816	45.519	5	0.92178	0.41477	34.4	3	0.84534	0.0240899	47.153	3	1.0287	0.860238	16.161	2	0.69203	0.0946413	61.827	2
O95202	LETM1 and EF-hand domain-containing protein 1, mitochondrial	LETM1	25	25	34.4	83.353	1.339e-202	0.92125	0.282361	21.019	48	0.9798	0.816941	19.046	48	0.92112	0.291546	21.101	47	0.96729	0.509429	19.079	47	1.0914	0.803724	NaN	1	1.1098	0.75168	NaN	1
P15586	N-acetylglucosamine-6-sulfatase	GNS	12	12	25.9	62.081	1.4177e-85	0.92009	0.274691	26.464	29	0.8949	0.0839269	23.097	29	0.93545	0.394424	24.421	26	0.89718	0.0386654	23.174	26	0.61738	0.0387907	15.459	3	0.69333	0.111562	17.25	3
Q8NB90	Spermatogenesis-associated protein 5	SPATA5	11	10	13.7	97.903	1.9131e-54	0.91978	0.418373	16.734	13	0.93914	0.523263	22.789	13	0.91504	0.374153	12.999	8	0.96845	0.676938	20.325	8	0.9585	0.822825	22.534	5	0.93914	0.774136	27.613	5
Q13576	Ras GTPase-activating-like protein IQGAP2	IQGAP2	83	80	54.9	180.58	0	0.91916	0.268639	18.373	134	0.99588	0.96507	34.573	134	0.92369	0.308641	17.043	107	0.99592	0.909322	37.976	107	0.82569	0.0908368	22.726	27	0.993	0.891221	14.949	27
P23467-3	Receptor-type tyrosine-protein phosphatase beta;Receptor-type tyrosine-protein phosphatase O	PTPRB;PTPRO	2	2	0.7	249.14	5.6384e-05	0.91906	0.414719	12.711	3	0.94951	0.582178	2.1317	3	1.0117	0.962494	13.58	2	0.93489	0.584955	2.7355	2	0.87577	0.51185	NaN	1	0.94951	0.732509	NaN	1
P67936	Tropomyosin alpha-4 chain	TPM4	30	15	75.8	28.521	0	0.91876	0.266062	33.067	52	0.96755	0.660471	12.652	52	0.91797	0.271415	36.344	41	0.96556	0.488168	12.562	41	0.94167	0.625548	15.322	11	0.9762	0.979983	13.104	11
Q92597	Protein NDRG1	NDRG1	8	8	33.8	42.835	9.0122e-73	0.91855	0.412141	9.3704	13	0.98429	0.793678	14.99	13	0.93891	0.508966	9.0856	12	0.99813	0.814238	15.049	12	0.82507	0.369963	NaN	1	0.84318	0.415815	NaN	1
Q9H4Z3	Phosphorylated CTD-interacting factor 1	PCIF1	10	10	15.9	80.669	7.0089e-83	0.91822	0.410477	24.138	12	1.0269	0.918535	10.654	12	0.90404	0.326564	25.172	11	1.0169	0.981017	11.15	11	0.95208	0.749788	NaN	1	1.0615	0.908285	NaN	1
P06744	Glucose-6-phosphate isomerase	GPI	24	24	51.1	63.146	0	0.91812	0.261973	14.57	44	0.96778	0.663318	63.013	44	0.91596	0.259045	15.05	38	0.97894	0.663059	66.154	38	0.9344	0.724116	12.139	6	0.83253	0.404668	13.834	6
P48960	CD97 antigen;CD97 antigen subunit alpha;CD97 antigen subunit beta	CD97	10	10	15.3	91.868	3.2369e-105	0.91794	0.233224	22.426	22	0.88363	0.0201579	30.635	22	0.99887	0.88529	21.1	15	0.87766	0.0272679	33.97	15	0.86053	0.441109	26.767	7	0.88965	0.594427	20.551	7
Q13247	Serine/arginine-rich splicing factor 6	SRSF6	7	3	20.1	39.586	2.2553e-20	0.91734	0.406057	21.055	12	1.0178	0.992623	21.338	12	0.86916	0.189998	21.965	11	1.0162	0.98664	22.048	11	0.99771	0.896517	NaN	1	1.0859	0.827449	NaN	1
P35573	Glycogen debranching enzyme;4-alpha-glucanotransferase;Amylo-alpha-1,6-glucosidase	AGL	18	18	13.5	174.76	3.3329e-75	0.91698	0.404255	23.743	21	1.0175	0.995081	16.528	21	0.89962	0.307502	24.349	18	0.98245	0.668983	16.883	18	0.94613	0.730689	15.788	3	1.1076	0.536451	7.2409	3
E9PCR7	2-oxoglutarate dehydrogenase, mitochondrial	OGDH	43	43	41	117.66	0	0.91636	0.250937	21.693	72	1.0215	0.592255	29.605	72	0.91394	0.246987	21.839	56	1.026	0.646678	31.866	56	0.93751	0.597135	21.651	16	0.96481	0.892977	20.548	16
Q3ZCQ8-2	Mitochondrial import inner membrane translocase subunit TIM50	TIMM50	8	8	22.4	50.464	3.8175e-56	0.91617	0.400217	18.575	9	1.0197	0.977072	19.79	9	0.95523	0.575111	17.509	4	1.0049	0.931485	14.917	4	0.91221	0.634956	21.238	5	1.0778	0.650983	23.709	5
Q66K74	Microtubule-associated protein 1S;MAP1S heavy chain;MAP1S light chain	MAP1S	9	9	9.1	112.21	8.2805e-22	0.91574	0.398082	19.097	9	0.95738	0.628406	26.328	9	0.94976	0.545587	18.165	8	0.96717	0.6683	7.6498	8	0.75737	0.21426	NaN	1	0.46528	0.00149266	NaN	1
P26373	60S ribosomal protein L13	RPL13	15	15	55	24.261	3.0055e-115	0.91532	0.244561	17.86	82	0.92382	0.228946	53.197	82	0.9901	0.831062	17.101	22	0.97627	0.614056	17.479	22	0.87486	0.245413	16.097	60	0.88992	0.374518	61.442	60
Q96RQ3	Methylcrotonoyl-CoA carboxylase subunit alpha, mitochondrial	MCCC1	6	6	9.4	80.472	9.9065e-36	0.91433	0.21472	47.943	9	1.0304	0.757352	19.11	9	1.0161	0.995402	28.518	4	1.2964	0.00336505	20.807	4	0.79699	0.246436	63.121	5	0.95115	0.818595	8.9849	5
P56537	Eukaryotic translation initiation factor 6	EIF6	3	3	17.1	26.599	1.537e-113	0.91427	0.238233	288.46	5	1.2663	0.0218757	40.746	5	0.91427	0.248931	306.71	3	1.2663	5.80013e-06	29.239	3	10.73	3.86498e-119	370.01	2	0.92836	0.734372	60.891	2
Q02543	60S ribosomal protein L18a	RPL18A	5	5	23.3	20.762	7.9862e-17	0.91408	0.213476	47.151	16	0.9587	0.377468	76.305	16	0.86394	0.173412	26.431	6	0.97061	0.565284	78.546	6	0.91408	0.447149	56.968	10	0.93985	0.70471	78.891	10
F5H189	LYR motif-containing protein 4	LYRM4	2	2	16.2	15.194	2.3646e-05	0.91388	0.388913	17.78	4	1.0557	0.695521	6.287	4	0.76274	0.0548438	16.671	2	1.0557	0.766108	1.9947	2	0.98737	0.863367	2.0433	2	1.0977	0.789585	9.9682	2
P40939	Trifunctional enzyme subunit alpha, mitochondrial;Long-chain enoyl-CoA hydratase;Long chain 3-hydroxyacyl-CoA dehydrogenase	HADHA	41	41	61.9	82.999	0	0.9138	0.235436	29.446	111	1.0664	0.171185	19.454	111	0.90727	0.209815	26.723	92	1.0628	0.253947	19.182	92	0.96627	0.801067	39.439	19	1.1489	0.127419	21.255	19
Q9UJY4	ADP-ribosylation factor-binding protein GGA2	GGA2	6	5	12.6	67.15	2.1431e-26	0.9134	0.386566	32.485	8	0.83464	0.11299	30.86	8	0.87607	0.222084	34.806	7	0.79755	0.0312167	33.07	7	0.95231	0.750527	NaN	1	0.87346	0.500622	NaN	1
Q8NDX1	PH and SEC7 domain-containing protein 4	PSD4	31	31	28.2	116.25	0	0.91312	0.231428	54.628	55	0.8948	0.0835967	54.667	55	0.9019	0.1828	55.274	50	0.89141	0.0286356	54.02	50	1.1624	0.32315	23.92	5	1.2042	0.259955	41.223	5
P51398	28S ribosomal protein S29, mitochondrial	DAP3	8	8	23.6	45.566	1.1485e-48	0.91243	0.381843	8.3141	7	0.94542	0.558652	10.746	7	0.91408	0.36986	7.4848	4	1.0532	0.6948	11.552	4	0.89761	0.57785	10.524	3	0.93665	0.764935	1.9893	3
P62424	60S ribosomal protein L7a	RPL7A	16	16	47.7	29.995	3.1959e-156	0.91237	0.22706	23.6	74	0.93065	0.279506	23.533	74	0.93055	0.338202	30.665	27	1.0383	0.730184	31.841	27	0.89213	0.325782	18.772	47	0.89844	0.424183	17.264	47
P49257	Protein ERGIC-53	LMAN1	3	3	5.3	57.548	6.5431e-08	0.91214	0.380438	13.74	4	0.86906	0.207445	35.11	4	1.0023	0.912255	10.95	3	0.97293	0.585084	13.841	3	0.76456	0.170821	NaN	1	0.46816	0.00162386	NaN	1
P20618	Proteasome subunit beta type-1	PSMB1	8	8	39.4	26.489	1.7619e-29	0.91194	0.203028	26.245	9	0.86274	0.00602978	22.686	9	0.98514	0.761751	27.726	8	0.8862	0.0395034	23.188	8	0.85096	0.408239	NaN	1	0.69332	0.111549	NaN	1
Q08211	ATP-dependent RNA helicase A	DHX9	43	43	33.9	140.96	0	0.91176	0.223549	49.06	86	0.91039	0.148478	50.397	86	0.94084	0.437733	58.204	60	0.94387	0.263404	60.162	60	0.81462	0.0695945	13.332	26	0.83762	0.146261	9.5649	26
P04040	Catalase	CAT	21	21	45.5	59.755	0	0.91143	0.221664	44.226	56	0.91209	0.157328	37.784	55	0.93425	0.385115	32.099	43	0.95849	0.406115	29.727	43	0.5337	1.3071e-08	47.305	13	0.68866	0.00104186	57.174	12
Q9NR45	Sialic acid synthase	NANS	11	11	30.4	40.307	2.0499e-102	0.91132	0.221038	24.638	17	1.0322	0.460929	21.724	17	0.90491	0.197626	25.289	16	1.0273	0.629164	22.391	16	0.99996	0.903711	NaN	1	1.0386	0.986775	NaN	1
Q04323-2	UBX domain-containing protein 1	UBXN1	7	7	33	35.107	2.0089e-69	0.91062	0.373114	11.236	6	0.95726	0.627693	15.445	6	0.93953	0.512539	9.9222	5	0.9546	0.436981	13.305	5	0.79566	0.296963	NaN	1	1.2361	0.421493	NaN	1
P55786	Puromycin-sensitive aminopeptidase	NPEPPS	35	35	43.3	103.28	0	0.91052	0.216524	21.596	56	0.89352	0.0794597	13.905	56	0.91055	0.227589	21.59	55	0.89924	0.0428866	13.676	55	0.74921	0.198569	NaN	1	0.70258	0.123914	NaN	1
Q07020	60S ribosomal protein L18	RPL18	7	7	39.9	21.634	8.7397e-96	0.9104	0.215852	21.401	44	0.89218	0.0753028	19.39	44	0.95737	0.619567	9.8396	13	0.98883	0.727227	8.7737	13	0.88421	0.28721	24.717	31	0.86437	0.24617	21.659	31
P36578	60S ribosomal protein L4	RPL4	24	24	47.5	47.697	1.4273e-112	0.90992	0.213179	26.873	109	0.92328	0.225231	31.564	109	0.95871	0.538274	27.637	42	0.98179	0.62747	29.374	42	0.88482	0.290078	26.325	67	0.8793	0.317311	32.935	67
Q16698	2,4-dienoyl-CoA reductase, mitochondrial	DECR1	8	8	27.8	36.067	2.619e-76	0.90973	0.192611	21.27	14	0.94682	0.270069	30.064	14	0.91146	0.231807	17.838	8	0.94054	0.252341	28.116	8	0.84988	0.153664	26.443	6	1.0271	0.646931	28.887	6
O95563	Brain protein 44	BRP44	2	2	18.9	14.279	3.8041e-10	0.90929	0.366768	15.026	5	0.87223	0.218171	9.6661	5	0.8583	0.16837	19.177	3	0.84509	0.101817	9.4434	3	0.94018	0.711636	4.7242	2	0.92146	0.644841	7.7651	2
P13473-2		LAMP2	6	1	12.9	44.955	8.5603e-38	0.90826	0.204108	11.721	18	0.88532	0.0566385	13.685	18	0.9235	0.307356	10.951	15	0.90087	0.0464893	14.16	15	0.83411	0.353226	14.024	3	0.76967	0.23433	8.0994	3
Q8IYT4	Katanin p60 ATPase-containing subunit A-like 2	KATNAL2	1	1	2.2	61.252	6.9389e-07	0.9071	0.180701	5.9155	3	1.0024	0.924366	13.974	3	0.88794	0.134683	8.1823	2	0.94047	0.251867	9.0196	2	0.9071	0.614802	NaN	1	1.1665	0.350745	NaN	1
Q96PU8	Protein quaking	QKI	9	9	29.3	37.67	8.3108e-36	0.90703	0.180391	14.129	11	1.1384	0.0895849	33.984	11	0.9062	0.206888	12.669	10	1.1071	0.210292	29.946	10	1.1552	0.621286	NaN	1	1.9618	0.00382016	NaN	1
Q96P47-4	Arf-GAP with GTPase, ANK repeat and PH domain-containing protein 3	AGAP3	9	9	10.9	97.95	7.2686e-22	0.90696	0.355792	36.706	7	0.91231	0.383806	38.409	7	0.89181	0.377002	37.095	6	0.90471	0.440275	40.803	6	1.1446	0.375905	NaN	1	1.1352	0.442601	NaN	1
P35914	Hydroxymethylglutaryl-CoA lyase, mitochondrial	HMGCL	9	9	28	34.36	4.4352e-74	0.90696	0.180082	20.672	10	1.0215	0.850793	8.2912	10	0.89111	0.145678	20.936	9	1.0038	0.884945	8.3621	9	1.1196	0.71977	NaN	1	1.0853	0.829397	NaN	1
P32942	Intercellular adhesion molecule 3	ICAM3	14	14	24.7	59.54	4.5567e-83	0.90559	0.190081	18.659	37	0.89055	0.0704796	25.294	37	0.94285	0.454492	17.965	28	0.90679	0.0617127	22.97	28	0.72981	0.0047908	7.2124	9	0.67412	0.000505214	18.276	9
P09012	U1 small nuclear ribonucleoprotein A	SNRPA	13	11	42.2	31.279	4.5667e-85	0.90538	0.173196	18.74	28	0.99316	0.795965	37.155	28	1.0277	0.863712	25.675	10	1.0407	0.705764	14.389	10	0.893	0.330194	12.274	18	0.97001	0.932729	45.586	18
P31785	Cytokine receptor common subunit gamma	IL2RG	18	18	56.9	42.287	0	0.90505	0.187327	25.52	362	0.99174	0.974916	20.16	362	0.90592	0.202781	21.215	161	0.9467	0.288073	20.31	161	0.90498	0.394352	28.553	201	1.0051	0.801038	19.52	201
P16278	Beta-galactosidase	GLB1	14	14	26.6	76.074	6.5016e-108	0.90491	0.171184	23.496	25	1.0606	0.476833	16.827	25	0.9048	0.19707	23.954	24	1.075	0.173245	16.338	24	0.92495	0.663167	NaN	1	0.80456	0.317311	NaN	1
O14776	Transcription elongation regulator 1	TCERG1	25	25	20.7	123.9	3.1621e-117	0.90473	0.170418	25.095	26	1.0017	0.914568	40.023	26	0.90478	0.200484	21.267	25	0.99934	0.83124	40.757	25	0.46016	0.00114556	NaN	1	1.161	0.602795	NaN	1
P78417	Glutathione S-transferase omega-1	GSTO1	13	13	49.4	27.566	5.9298e-84	0.90469	0.185507	13.926	20	0.96796	0.665548	7.9684	20	0.90469	0.196515	13.987	18	0.97232	0.57366	7.9921	18	0.90915	0.622867	18.365	2	0.92175	0.710105	2.878	2
P33527-9	Multidrug resistance-associated protein 1	ABCC1	23	23	15.2	172.64	1.7059e-124	0.90461	0.344907	26.226	26	0.96148	0.652941	30.802	26	0.90302	0.322806	17.858	21	0.95946	0.474277	25.435	21	1.1446	0.375905	50.796	5	1.1334	0.448354	51.628	5
P13612	Integrin alpha-4	ITGA4	26	25	23.7	114.9	1.7967e-165	0.9044	0.18405	17.462	44	0.89219	0.0753332	38.91	44	0.90712	0.209025	17.272	43	0.89619	0.0367626	38.886	43	0.72663	0.103645	NaN	1	0.64364	0.0454909	NaN	1
P28066	Proteasome subunit alpha type-5	PSMA5	7	7	37.3	26.411	4.469e-129	0.90348	0.165163	22.973	15	0.9343	0.180857	20.023	15	0.93114	0.341885	24.29	12	0.99901	0.827285	9.7512	12	0.82905	0.337465	19.57	3	0.61565	0.0276879	27.347	3
P55084	Trifunctional enzyme subunit beta, mitochondrial;3-ketoacyl-CoA thiolase	HADHB	13	13	23.8	51.294	3.7321e-60	0.90325	0.178351	17.175	13	0.88014	0.0451769	16.425	13	0.91663	0.263127	18.131	10	0.96926	0.534169	15.144	10	0.81526	0.0707072	17.01	3	0.76865	0.0241835	5.8009	3
P14209	CD99 antigen	CD99	4	4	18.9	18.848	3.3519e-35	0.90255	0.335519	23.053	9	0.96303	0.662289	14.358	9	0.87563	0.211986	24.586	8	0.95553	0.443999	14.289	8	1.0064	0.924254	NaN	1	1.1798	0.553164	NaN	1
G3V1M7	Very long-chain specific acyl-CoA dehydrogenase, mitochondrial	ACADVL	29	29	46.4	75.209	0	0.90203	0.172441	43.847	58	0.97143	0.709024	15.933	58	0.9095	0.221793	39.886	50	0.98133	0.696489	14.486	50	0.82215	0.316565	67.162	8	0.78044	0.26005	16.368	8
Q8TAT6-2	Nuclear protein localization protein 4 homolog	NPLOC4	14	14	23.3	69.46	9.6938e-101	0.90107	0.155359	41.793	23	1.0937	0.254479	21.478	23	0.89087	0.144824	43.236	21	1.0937	0.279944	22.097	21	1.2027	0.504035	6.3781	2	1.0024	0.899415	15.991	2
B7Z233	Acetyl-CoA acetyltransferase, cytosolic	ACAT2	10	10	22.1	44.642	4.5393e-51	0.901	0.155081	13.521	16	0.95497	0.341374	17.481	16	0.89807	0.172052	13.994	15	0.95534	0.365554	18.057	15	0.90395	0.597365	NaN	1	0.94196	0.708768	NaN	1
O60563	Cyclin-T1	CCNT1	5	5	10.3	80.684	2.1779e-13	0.90089	0.328059	6.7985	4	0.85379	0.160656	11.094	4	0.88966	0.506188	8.0736	2	0.85379	0.411306	4.8544	2	0.91292	0.625295	8.1741	2	0.85487	0.447857	18.592	2
Q8N4C8	Misshapen-like kinase 1;Mitogen-activated protein kinase kinase kinase kinase 4	MINK1;MAP4K4	9	4	8.3	149.82	2.4615e-22	0.90075	0.327434	39.141	12	0.90331	0.34188	64.262	12	0.90435	0.327856	40.893	11	0.93216	0.448172	67.017	11	0.82665	0.374098	NaN	1	0.80001	0.306528	NaN	1
P40429	60S ribosomal protein L13a	RPL13A	9	9	37.9	23.577	1.2571e-29	0.90074	0.15405	36.087	26	0.96632	0.457676	42.02	26	0.90595	0.205751	47.286	14	0.97405	0.543931	54.619	14	0.87999	0.26784	14.209	12	0.8917	0.384624	18.42	12
H0Y3H1	Toll-interacting protein	TOLLIP	10	3	30.7	38.894	4.5769e-77	0.90032	0.152395	54.534	15	0.97767	0.591723	47.558	15	0.86158	0.06549	22.075	10	0.9778	0.583795	19.866	10	0.91898	0.476934	96.121	5	0.90817	0.484719	78.819	5
O43813	LanC-like protein 1	LANCL1	6	6	18.8	45.283	4.3907e-26	0.9002	0.151924	13.87	9	1.1352	0.0972417	16.732	9	0.9002	0.310082	10.059	5	1.14	0.169001	14.528	5	0.90486	0.606021	19.223	4	1.0346	0.838564	15.026	4
P58335	Anthrax toxin receptor 2	ANTXR2	3	3	6.3	53.666	4.0916e-10	0.90006	0.324365	6.2252	5	1.0483	0.750597	25.5	5	0.88043	0.332748	2.3298	2	1.0448	0.822681	32.426	2	0.98231	0.92069	5.5561	3	1.0483	0.776642	27.435	3
G3V2U7	Acylphosphatase;Acylphosphatase-1	ACYP1	6	6	41.1	14.125	1.6311e-17	0.89991	0.3237	49.73	7	0.99124	0.837511	46.762	7	0.85864	0.169306	47.059	6	0.94016	0.49525	48.73	6	1.4845	0.11461	NaN	1	1.1549	0.619498	NaN	1
Q15436	Protein transport protein Sec23A	SEC23A	27	24	40.5	86.16	0	0.89938	0.160086	19.2	55	0.97307	0.729861	18.043	55	0.88919	0.128782	17.915	48	0.97153	0.563345	17.37	48	0.99276	0.99647	22.738	7	1.0014	0.828277	21.062	7
P32456	Interferon-induced guanylate-binding protein 2	GBP2	26	22	30.5	67.208	0	0.89883	0.157604	23.968	45	0.99688	0.949589	24.678	45	0.90064	0.176831	19.99	44	0.99653	0.918411	24.273	44	0.35101	1.39654e-05	NaN	1	1.4929	0.0974303	NaN	1
P17301	Integrin alpha-2	ITGA2	14	14	14.4	129.29	2.0501e-74	0.8987	0.318363	22.244	16	0.90682	0.357919	32.223	16	0.93914	0.51029	22.101	14	0.9977	0.810173	27.297	14	0.74842	0.197087	16.05	2	0.54129	0.0100282	36.306	2
P18621	60S ribosomal protein L17	RPL17	7	7	28.3	21.397	2.3328e-59	0.8986	0.14575	36.163	26	0.91662	0.0937965	16.299	26	0.9531	0.593264	11.146	6	0.91969	0.218539	22.797	6	0.88095	0.272174	40.951	20	0.91662	0.540297	14.478	20
Q9UEY8	Gamma-adducin	ADD3	11	10	17.7	79.154	8.5739e-54	0.89846	0.317311	28.58	15	0.85685	0.169392	84.141	15	0.84763	0.128049	27.176	14	0.84242	0.0215745	24.58	14	1.3585	0.232271	NaN	1	18.791	4.2542e-71	NaN	1
C9JWM7	Actin-related protein 2/3 complex subunit 4	ARPC4;ARPC4-TTLL3	6	6	31.6	21.588	1.4531e-43	0.89775	0.142545	15.719	13	0.94133	0.227948	18.56	13	0.93173	0.345592	17.258	10	0.94246	0.265556	16.984	10	0.84881	0.401011	2.5136	3	0.81248	0.345248	27.546	3
A0AVT1	Ubiquitin-like modifier-activating enzyme 6	UBA6	26	26	26.3	117.97	1.3789e-108	0.89647	0.137816	38.829	36	1.0256	0.8073	22.43	36	0.89647	0.165712	40.391	30	1.0084	0.940639	17.156	30	0.90428	0.603754	31.58	6	1.1211	0.489043	42.261	6
P08575	Receptor-type tyrosine-protein phosphatase C	PTPRC	73	73	55.4	147.25	0	0.89641	0.147008	18.714	288	0.95483	0.510655	22.756	288	0.88257	0.105825	18.656	220	0.96579	0.490969	15.032	220	0.92233	0.497811	18.652	68	0.91733	0.545083	38.457	68
H3BMF4	Protein spinster homolog 1	SPNS1	1	1	2.4	61.105	1.3133e-15	0.89609	0.307025	3.9216	3	0.95907	0.638484	19.235	3	0.8731	0.30582	3.6755	2	0.82448	0.158521	24.24	2	0.91866	0.643312	NaN	1	0.95907	0.762665	NaN	1
P30740	Leukocyte elastase inhibitor	SERPINB1	22	11	58.3	42.741	2.3933e-172	0.89579	0.144379	37.022	36	0.9777	0.789534	30.559	36	0.90989	0.223934	37.56	32	1.0004	0.976143	29.218	32	0.79703	0.24654	24.641	4	0.71821	0.132828	19.321	4
E7EPA7	Transketolase	TKT	33	33	56.4	68.813	0	0.89439	0.138568	23.475	162	0.93849	0.345739	15.795	162	0.8946	0.150119	16.999	143	0.94211	0.248784	15.748	143	0.86222	0.195401	50.679	19	0.81254	0.0825006	14.66	19
Q9NSE4	Isoleucine--tRNA ligase, mitochondrial	IARS2	35	35	37.8	113.79	0	0.89415	0.13759	18.023	80	0.99133	0.969471	27.375	80	0.86759	0.0654042	15.348	58	0.99387	0.87883	20.348	58	0.9927	0.996029	19.873	22	0.97727	0.988132	40.281	22
O95747	Serine/threonine-protein kinase OSR1	OXSR1	12	10	23.5	58.022	7.9958e-131	0.89362	0.127698	19.918	20	0.96524	0.445798	13.371	20	0.94013	0.400838	10.626	13	0.98185	0.628136	8.3439	13	0.8609	0.442402	29.088	7	0.832	0.403042	16.958	7
G3V5Z7	Proteasome subunit alpha type;Proteasome subunit alpha type-6	PSMA6	9	9	36.5	28.147	8.8924e-90	0.89331	0.126631	25.388	9	0.95744	0.365036	19.056	9	0.93728	0.381582	27.101	8	0.93464	0.214476	19.538	8	0.87015	0.475237	NaN	1	1.0275	0.871407	NaN	1
P11177	Pyruvate dehydrogenase E1 component subunit beta, mitochondrial	PDHB	8	8	27	39.233	7.4093e-86	0.89264	0.124348	28.443	19	1.0263	0.799946	17.951	19	0.88634	0.129369	31.601	13	1.0263	0.856849	13.463	13	0.9014	0.592528	22.503	6	1.0373	0.826203	24.794	6
Q8IUE6	Histone H2A type 2-B	HIST2H2AB	7	2	70	13.995	1.4016e-129	0.89231	0.291029	33.005	6	0.91065	0.375877	32.583	6	1.2249	0.201291	21.448	3	1.1596	0.160424	16.599	3	0.72651	0.103467	2.4181	3	0.69764	0.102091	8.5215	3
P17252	Protein kinase C alpha type	PRKCA	17	12	27.2	76.749	1.7898e-94	0.89124	0.119676	28.189	35	0.96429	0.435486	27.899	35	0.88791	0.134582	28.347	34	0.96365	0.440243	28.067	34	1.0993	0.77971	NaN	1	1.2392	0.41498	NaN	1
P61224	Ras-related protein Rap-1b;Ras-related protein Rap-1b-like protein	RAP1B	7	1	30.4	20.825	1.7727e-35	0.89082	0.118301	34.631	12	0.95799	0.370433	24.498	12	0.89494	0.159805	5.6105	7	1.033	0.785265	6.7222	7	0.84394	0.135987	57.009	5	0.80194	0.0630533	31.935	5
P62888	60S ribosomal protein L30	RPL30	7	7	67	12.784	5.89e-41	0.89067	0.117812	19.86	19	0.93666	0.195824	13.532	19	0.89067	0.269295	21.865	13	0.97399	0.59422	15.742	13	0.89017	0.315969	16.488	6	0.91683	0.541711	4.0681	6
P26038	Moesin	MSN	66	51	78	67.819	0	0.89007	0.121719	22.135	306	0.95554	0.518576	25.749	306	0.88716	0.121383	20.718	253	0.963	0.457539	15.073	253	0.94505	0.64896	27.926	53	0.90043	0.436244	52.775	53
P53634	Dipeptidyl peptidase 1;Dipeptidyl peptidase 1 exclusion domain chain;Dipeptidyl peptidase 1 heavy chain;Dipeptidyl peptidase 1 light chain	CTSC	16	16	33.5	51.853	1.7079e-269	0.89003	0.121571	20.339	52	0.84496	0.00743561	13.144	52	0.9066	0.206304	21.201	41	0.86587	0.00628652	12.898	41	0.80862	0.0598083	13.881	11	0.77834	0.0325676	9.9525	11
Q4KMQ2-2	Anoctamin-6	ANO6	12	12	14.8	108.43	1.1047e-67	0.89001	0.115681	61.969	16	1.0174	0.995901	39.314	16	0.88307	0.23925	66.043	14	0.9908	0.745476	31.244	14	1.0647	0.887473	26.823	2	1.7997	0.00035836	72.452	2
Q16555	Dihydropyrimidinase-related protein 2	DPYSL2	27	24	63.1	62.293	0	0.889	0.117793	33.058	93	1.0355	0.424223	22.606	93	0.88884	0.127483	22.974	76	1.0391	0.481383	20.212	76	0.89563	0.343737	61.368	17	0.95236	0.798214	27.224	17
Q9UP95	Solute carrier family 12 member 4	SLC12A4	7	1	6.3	120.65	7.8997e-14	0.88889	0.276992	19.313	10	1.1316	0.263981	22.69	10	0.89761	0.300409	20.272	8	1.0168	0.981842	23.363	8	0.76779	0.235302	20.295	2	1.2057	0.489423	0.48035	2
P21796	Voltage-dependent anion-selective channel protein 1	VDAC1	11	11	48.1	30.772	2.132e-66	0.88859	0.116313	31.698	24	0.9648	0.626777	38.443	23	0.86376	0.0573416	32.745	19	0.96928	0.534423	33.014	18	1.0152	0.929645	17.965	5	0.86558	0.511312	54.302	5
E7EPE1	Bone marrow stromal antigen 2	BST2	4	4	19.4	23.635	6.3687e-23	0.88836	0.110478	23.47	12	0.91238	0.0788107	22.56	12	0.90442	0.198882	25.346	10	0.92246	0.149059	23.814	10	0.80913	0.279058	7.7367	2	0.78776	0.27839	16.428	2
A6NCZ6	Sideroflexin-3	SFXN3	12	11	45.8	35.978	3.085e-45	0.88827	0.110199	19.684	21	0.86114	0.00545335	30.149	21	0.88827	0.135799	19.686	17	0.8145	0.000793714	28.568	17	0.92292	0.677695	22.612	4	1.0675	0.693562	32.372	4
O43719	HIV Tat-specific factor 1	HTATSF1	23	23	33.8	85.852	0	0.88817	0.10989	12.397	29	0.93933	0.213778	25.364	29	0.88228	0.116576	13.11	24	0.93198	0.198745	27.332	24	0.92818	0.698897	7.1378	5	1.0656	0.701574	11.234	5
F8WCA0	Vesicle-associated membrane protein 2	VAMP2	3	1	44.9	12.934	5.0208e-13	0.88714	0.269971	21.877	3	0.76274	0.0210133	30.929	3	1.0595	0.806583	27.33	2	0.91435	0.484633	25.639	2	0.88714	0.545896	NaN	1	0.5924	0.0266683	NaN	1
Q9BUJ2	Heterogeneous nuclear ribonucleoprotein U-like protein 1	HNRNPUL1	59	59	56.5	95.737	0	0.88653	0.109091	20.444	595	1.0252	0.544799	20.718	595	0.89135	0.137015	17.159	384	1.0534	0.332659	17.188	384	0.87284	0.23692	25.263	211	0.98192	0.976075	24.128	211
Q16629	Serine/arginine-rich splicing factor 7	SRSF7	9	8	31.5	27.366	1.313e-52	0.88652	0.109057	28.914	26	0.90445	0.120415	29.559	26	0.89645	0.295825	2.3221	2	0.90894	0.325002	6.7496	2	0.88652	0.298162	30.131	24	0.90445	0.461116	30.765	24
P49721	Proteasome subunit beta type-2	PSMB2	8	8	37.3	22.836	1.301e-33	0.8865	0.104825	15.188	9	0.86972	0.00922042	12.788	9	0.90403	0.197157	17.018	7	0.86972	0.0189115	7.3574	7	0.82616	0.328627	9.9678	2	0.7479	0.187044	23.61	2
P05556	Integrin beta-1	ITGB1	18	18	21.9	88.414	9.3019e-113	0.88624	0.104053	13.919	42	0.89507	0.0360737	22.736	42	0.88987	0.131333	10.814	35	0.93966	0.22935	17.202	35	0.8224	0.317311	22.829	7	0.68279	0.0832104	23.099	7
G5EA09		SDCBP	12	1	54.1	34.819	0	0.88617	0.266126	25.044	3	0.92178	0.430673	10.736	3	0.88617	0.257009	NaN	1	0.94518	0.525871	NaN	1	0.75651	0.154675	32.978	2	0.84576	0.446163	12.173	2
E9PGC5	Receptor-type tyrosine-protein phosphatase kappa	PTPRK	6	6	5.2	166.03	2.9773e-22	0.88513	0.262042	38.158	6	0.88344	0.258925	47.797	6	0.89122	0.374637	56.841	3	1.0224	0.994417	60.872	3	0.87908	0.507817	12.396	3	0.86727	0.517016	43.843	3
A6NDY9		FLNA	143	2	67.3	245.86	0	0.88413	0.258151	8.1837	4	0.89775	0.317311	10.98	4	0.86977	0.201917	3.6527	3	0.89125	0.245994	0.86803	3	1.0105	0.937291	NaN	1	1.1146	0.736914	NaN	1
Q9BPW8	Protein NipSnap homolog 1	NIPSNAP1	6	5	28.2	33.31	1.4081e-34	0.88358	0.0963951	40.135	10	0.97529	0.562313	47.505	10	0.88358	0.120566	42.657	8	0.97529	0.556979	51.744	8	0.85426	0.419446	36.461	2	0.78312	0.266685	39.584	2
Q86YV0	RAS protein activator like-3	RASAL3	41	41	46	111.9	3.2535e-255	0.88203	0.0944974	21.782	64	1.0063	0.806213	23.378	64	0.88203	0.104099	22.008	56	1.0063	0.933908	23.567	56	0.89112	0.552978	21.361	8	1.005	0.978237	23.499	8
Q9UHD2	Serine/threonine-protein kinase TBK1	TBK1	28	27	43.3	83.641	5.976e-263	0.88194	0.0918924	23.424	43	0.99642	0.84096	25.727	43	0.87665	0.100423	23.716	40	0.99797	0.814841	25.497	40	1.033	0.838519	8.9464	3	0.84726	0.450974	29.992	3
P06733	Alpha-enolase	ENO1	41	38	85	47.168	0	0.87998	0.0883675	24.35	275	0.98216	0.847938	34.742	275	0.88131	0.101831	23.612	242	0.98691	0.776441	28.445	242	0.87591	0.249903	29.56	33	0.96457	0.891143	65.124	33
Q99714	3-hydroxyacyl-CoA dehydrogenase type-2	HSD17B10	11	11	56.7	26.923	4.843e-215	0.87973	0.0860814	40.627	23	0.97244	0.527962	16.397	23	0.87492	0.0833111	12.485	16	0.93998	0.231828	17.595	16	0.98211	0.919871	65.476	7	0.99787	0.990478	14.544	7
A2A274	Aconitate hydratase, mitochondrial	ACO2	43	43	54.9	87.819	0	0.87946	0.0868624	17.887	108	0.99581	0.966155	14.887	108	0.87964	0.0967137	17.528	103	0.99363	0.875267	14.758	103	0.85189	0.411384	26.747	5	1.1396	0.428755	16.365	5
O00754	Lysosomal alpha-mannosidase;Lysosomal alpha-mannosidase A peptide;Lysosomal alpha-mannosidase B peptide;Lysosomal alpha-mannosidase C peptide;Lysosomal alpha-mannosidase D peptide;Lysosomal alpha-mannosidase E peptide	MAN2B1	23	23	23.9	113.74	1.8476e-133	0.87814	0.083131	57.935	43	0.84805	0.00888641	64.1	43	0.90374	0.191768	54.044	33	0.85561	0.00312151	70.163	33	0.75543	0.012246	72.371	10	0.73649	0.00798322	40.649	10
P99999	Cytochrome c	CYCS	9	9	63.8	11.749	3.4509e-66	0.87813	0.0831032	12.676	22	1.0555	0.242205	10.106	22	0.87813	0.0922581	9.4895	18	1.0588	0.285614	5.3597	18	0.89535	0.570878	24.787	4	0.95933	0.763486	18.185	4
P20020	Plasma membrane calcium-transporting ATPase 1	ATP2B1	28	11	24.5	138.75	0	0.87801	0.235121	145.54	12	0.95427	0.609995	79.906	12	0.86101	0.17593	17.649	10	0.95427	0.583239	27.978	10	13.762	6.39306e-145	318.83	2	2.5331	1.63394e-08	219.72	2
P30044	Peroxiredoxin-5, mitochondrial	PRDX5	12	12	59.8	22.086	0	0.87699	0.0799826	12.674	25	0.94367	0.394224	9.6576	25	0.86054	0.0511953	12.437	19	0.93482	0.194057	8.2782	19	0.96998	0.870064	13.095	6	0.99347	0.974495	12.74	6
P10599	Thioredoxin	TXN	6	6	41	11.737	2.9708e-35	0.87693	0.0791301	46.93	15	0.91827	0.100192	23.907	15	0.9662	0.598837	18.543	11	0.91927	0.134633	19.494	11	0.68467	0.0537476	79.134	4	0.76218	0.217345	32.581	4
Q4G0J3	La-related protein 7	LARP7	10	10	21	66.898	2.1346e-50	0.87627	0.22882	27.002	16	0.87089	0.213594	23.172	16	0.87627	0.317311	28.609	4	0.91282	0.477467	35.906	4	0.87549	0.49462	27.531	12	0.85097	0.46296	18.977	12
Q9Y3B4	Pre-mRNA branch site protein p14	SF3B14	3	3	23.2	14.585	5.2433e-08	0.87619	0.228533	18.787	3	1.0029	0.911426	11.68	3	1.1906	0.41998	NaN	1	1.2057	0.360715	NaN	1	0.86111	0.469027	2.4561	2	0.9868	0.850308	2.2814	2
P16402	Histone H1,3	HIST1H1D	15	6	49.3	22.35	9.0128e-55	0.87557	0.226315	25.95	16	0.85497	0.163987	18.226	16	1.1086	0.597017	16.461	7	1.0854	0.621582	10.758	7	0.75417	0.150175	18.574	9	0.78568	0.273109	8.3055	9
Q15637	Splicing factor 1	SF1	8	8	19.6	68.329	2.2016e-38	0.87468	0.223157	83.731	17	0.88886	0.280206	71.233	17	0.87109	0.19639	85.902	16	0.87658	0.0696273	72.975	16	1.0622	0.895503	NaN	1	1.028	0.9791	NaN	1
P20933	N(4)-(beta-N-acetylglucosaminyl)-L-asparaginase;Glycosylasparaginase alpha chain;Glycosylasparaginase beta chain	AGA	5	5	22.8	37.208	2.1609e-107	0.87392	0.220482	33.178	8	0.77665	0.0305622	53.838	8	0.80272	0.0589454	26.096	7	0.8043	0.0376292	29.287	7	1.6653	0.0380392	NaN	1	0.23037	2.383e-09	NaN	1
Q00577	Transcriptional activator protein Pur-alpha	PURA	11	11	31.1	34.91	2.7942e-163	0.87268	0.0694209	16.538	14	0.98621	0.701971	19.623	14	0.87225	0.2003	6.5928	5	0.91463	0.194451	10.185	5	0.8731	0.238002	20.273	9	1.0164	0.720056	21.924	9
F8W8S0	Cytoplasmic dynein 1 intermediate chain 2	DYNC1I2	9	9	16	71.349	1.0533e-94	0.87251	0.215575	21.266	10	1.0227	0.952598	15.481	10	0.89577	0.290695	21.486	9	1.0039	0.869057	14.97	9	0.7285	0.161896	NaN	1	1.2626	0.368249	NaN	1
H0Y3M2	Zinc finger protein 207	ZNF207	5	5	10.7	52.841	3.1385e-56	0.8712	0.0662684	17.595	11	0.98562	0.694146	15.303	11	0.85866	0.15767	8.758	8	0.9779	0.628384	13.33	8	1.0715	0.65492	22.588	3	1.1756	0.326897	6.9766	3
P13807	Glycogen [starch] synthase, muscle	GYS1	12	12	18.6	83.785	2.1962e-51	0.86945	0.0626875	50.778	15	1.0186	0.881948	52.01	15	0.89283	0.278237	24.923	13	1.0213	0.964944	20.596	13	0.33462	2.74345e-08	116.61	2	0.36912	6.15022e-06	123.06	2
P49411	Elongation factor Tu, mitochondrial	TUFM	18	18	47.6	49.541	0	0.86904	0.0606866	34.715	33	0.93544	0.318937	17.597	32	0.88855	0.126414	27.026	22	0.94458	0.269458	14.604	21	0.86222	0.195401	48.127	11	0.86924	0.268161	22.791	11
P46976	Glycogenin-1	GYG1	8	8	23.4	39.383	2.0299e-105	0.86897	0.203569	16.954	14	0.98208	0.779804	12.972	14	1.0525	0.863634	18.356	5	1.078	0.524181	9.4882	5	0.83435	0.1106	5.9984	9	0.90312	0.452813	7.2711	9
O15382	Branched-chain-amino-acid aminotransferase, mitochondrial;Branched-chain-amino-acid aminotransferase	BCAT2	12	12	37.8	44.287	1.073e-273	0.86871	0.059974	41.65	28	0.96238	0.597676	27.669	28	0.85875	0.048015	41.89	27	0.95743	0.394516	27.64	27	1.3983	0.187066	NaN	1	1.2804	0.335514	NaN	1
Q9H147	Deoxynucleotidyltransferase terminal-interacting protein 1	DNTTIP1	4	4	15.8	37.013	6.0897e-12	0.86829	0.201315	26.879	6	0.9768	0.746822	14.504	6	0.88665	0.496538	NaN	1	1.0256	0.980705	NaN	1	0.85032	0.406081	29.939	5	0.94098	0.78094	16.008	5
Q12905	Interleukin enhancer-binding factor 2	ILF2	11	11	31	43.062	3.9925e-61	0.86814	0.0601085	16.265	21	0.91442	0.0857667	15.544	20	0.886	0.12826	17.663	10	1.0203	0.922395	10.788	9	0.86646	0.211348	15.496	11	0.86635	0.254968	15.314	11
P61313	60S ribosomal protein L15;Ribosomal protein L15	RPL15	11	11	47.5	24.146	3.6064e-60	0.86713	0.0581781	40.759	40	0.93696	0.197786	43.012	40	0.99106	0.837433	27.082	16	0.99341	0.769818	23.612	16	0.84262	0.132265	43.899	24	0.87024	0.272822	49.449	24
P19397	Leukocyte surface antigen CD53	CD53	2	2	7.3	24.341	1.6766e-06	0.86598	0.0560406	17.092	11	0.99393	0.806551	32.137	11	0.89756	0.170013	17.667	10	1.0812	0.358731	31.777	10	0.82659	0.329934	NaN	1	0.778	0.254091	NaN	1
A8MUW5	Protein FAM98B	FAM98B	3	3	8.3	45.547	2.1791e-80	0.86577	0.193103	15.258	3	0.9978	0.879069	35.557	3	0.92395	0.620171	NaN	1	1.195	0.387053	NaN	1	0.77338	0.189708	15.958	2	0.77493	0.246702	35.748	2
P54819	Adenylate kinase 2, mitochondrial	AK2	11	11	54.4	26.477	9.1446e-112	0.86552	0.0534241	16.725	21	1.003	0.855803	13.966	20	0.87095	0.0731926	16.107	19	0.98724	0.78124	13.387	18	0.71074	0.0819495	17.105	2	1.156	0.379846	17.794	2
P21359	Neurofibromin;Neurofibromin truncated	NF1	9	9	3.5	319.37	1.1174e-15	0.86262	0.183155	25.041	10	1.0443	0.781093	42.252	10	0.62511	0.0248644	NaN	1	1.1991	0.376797	NaN	1	0.93002	0.706342	22.716	9	0.99068	0.964328	43.885	9
P07355-2	Annexin A2;Annexin;Putative annexin A2-like protein	ANXA2;ANXA2P2	34	34	77	40.411	0	0.86229	0.0473907	70.185	112	0.80598	0.000546859	36.296	110	0.8811	0.101176	42.002	86	0.85896	0.00394675	27.513	86	0.49905	2.98535e-10	106.92	26	0.44239	1.30101e-13	17.672	24
P07686	Beta-hexosaminidase subunit beta;Beta-hexosaminidase subunit beta chain B;Beta-hexosaminidase subunit beta chain A	HEXB	12	12	21.6	63.111	7.4678e-83	0.86204	0.0469477	22.63	17	0.92383	0.229015	27.316	17	0.87375	0.0802225	19.521	16	0.91377	0.0845522	27.108	16	0.50304	0.000481068	NaN	1	1.2927	0.11933	NaN	1
P04080	Cystatin-B	CSTB	5	5	79.6	11.139	5.4716e-118	0.86111	0.0476732	38.529	10	0.96334	0.425303	30.072	10	0.8627	0.0677023	12.218	9	0.97182	0.520815	13.732	9	0.28442	2.06872e-07	NaN	1	0.43833	0.000642062	NaN	1
B7TY16	Alpha-actinin-1	ACTN1	18	3	23.1	107.14	3.2011e-256	0.86102	0.178237	58.958	3	0.9963	0.869557	52.391	3	0.86102	0.264243	NaN	1	1.0031	0.9505	NaN	1	0.64966	0.0627727	80.145	2	0.634	0.0515742	63.923	2
P51858	Hepatoma-derived growth factor	HDGF	19	18	74.6	26.788	0	0.86056	0.0467952	16.931	21	0.94447	0.251458	25.867	21	0.85654	0.0562286	17.126	20	0.94796	0.305852	24.815	20	0.99191	0.877939	NaN	1	0.66282	0.076722	NaN	1
P02794	Ferritin heavy chain;Ferritin	FTH1	8	8	37.2	21.225	7.7601e-38	0.85949	0.0451244	19.999	16	1.0457	0.607042	20.349	16	0.82636	0.0825844	19.683	15	1.0573	0.643041	21.044	15	1.0707	0.868326	NaN	1	1.006	0.9107	NaN	1
P00558	Phosphoglycerate kinase 1;Phosphoglycerate kinase	PGK1	33	33	78.9	44.614	0	0.85911	0.0420019	28.755	113	0.97348	0.735097	23.448	113	0.85911	0.0486414	29.169	107	0.97348	0.58895	23.103	107	0.95894	0.747708	19.636	6	0.98259	0.970899	31.618	6
Q9Y639	Neuroplastin	NPTN;DKFZp566H1924	8	8	21.1	44.387	1.728e-31	0.85887	0.17177	28.777	20	0.8612	0.00547406	12.604	19	0.85747	0.154264	28.886	17	0.85027	0.0288913	12.529	16	1.0892	0.578344	11.146	3	0.87397	0.539837	15.315	3
O15400	Syntaxin-7	STX7	6	6	27.2	29.815	2.4736e-54	0.8581	0.169493	28.607	7	0.97917	0.761595	15.028	7	0.83473	0.0987374	24.259	6	1.0122	0.948402	15.808	6	1.2854	0.339316	NaN	1	0.87277	0.498627	NaN	1
P49189	4-trimethylaminobutyraldehyde dehydrogenase	ALDH9A1	2	2	3.8	53.801	1.842e-05	0.85794	0.169023	2.9994	3	1.013	0.975402	15.714	3	0.84748	0.140395	1.7341	2	0.98992	0.825561	22.144	2	0.88863	0.550406	NaN	1	1.013	0.932577	NaN	1
P07384	Calpain-1 catalytic subunit	CAPN1	27	26	34.9	81.889	8.4777e-173	0.85792	0.0401186	19.58	61	0.97719	0.782907	16.086	61	0.85792	0.0465954	19.914	59	0.97719	0.638943	16.16	59	0.8516	0.410402	1.3919	2	0.95452	0.83108	19.364	2
Q9NRD1	F-box only protein 6	FBXO6	7	7	26.3	33.932	1.691e-28	0.85775	0.168465	26.186	13	1.0242	0.940404	21.129	13	0.87078	0.195354	17.896	9	1.0242	0.9376	14.126	9	0.7742	0.191527	43.431	4	1.0614	0.719453	34.069	4
O75368	SH3 domain-binding glutamic acid-rich-like protein	SH3BGRL	6	6	44.7	12.774	4.7635e-27	0.85654	0.164944	26.445	8	1.0347	0.856078	15.735	8	0.86911	0.189834	13.264	7	1.0405	0.787551	5.6767	7	0.44236	0.000646655	NaN	1	0.69077	0.108293	NaN	1
F8W727	60S ribosomal protein L32	RPL32	7	7	32	17.962	3.2964e-17	0.85561	0.162272	33.042	13	0.89261	0.295527	37.492	13	1	0.90119	65.204	3	1.0604	0.742252	65.036	3	0.8516	0.159071	22.22	10	0.86259	0.238427	30.2	10
P13284	Gamma-interferon-inducible lysosomal thiol reductase	IFI30	2	2	8	27.963	1.282e-10	0.85479	0.159941	9.1145	8	0.87999	0.245913	30.106	8	0.86059	0.163305	8.8848	7	0.88039	0.0781406	28.132	7	0.77828	0.257606	NaN	1	0.64906	0.0638268	NaN	1
Q92499	ATP-dependent RNA helicase DDX1	DDX1	41	41	59.5	82.431	0	0.85282	0.0328135	38.934	76	0.9865	0.905328	42.547	76	0.85251	0.0381544	42.043	60	0.98421	0.737455	46.114	60	0.87683	0.25388	24.646	16	1.0411	0.557303	24.805	16
Q96S97	Myeloid-associated differentiation marker	MYADM	1	1	3.1	35.273	0.00096996	0.85239	0.153252	26.735	4	1.0845	0.501148	20.176	4	0.81192	0.0716093	31.545	3	0.97119	0.695531	23.897	3	0.89487	0.569409	NaN	1	1.211	0.477046	NaN	1
P46063	ATP-dependent DNA helicase Q1	RECQL	24	24	37.8	73.457	1.0226e-201	0.85119	0.0307251	74.549	51	0.94697	0.427003	75.627	51	0.81509	0.00772679	79.779	41	0.93261	0.179284	83.402	41	1.1973	0.0684397	25.814	10	1.0942	0.289057	17.686	10
O15042	U2 snRNP-associated SURP motif-containing protein	U2SURP	3	3	3.3	118.29	1.4421e-06	0.85119	0.149982	16.506	3	1.2779	0.0169483	38.057	3	0.92617	0.627767	22.302	2	1.3322	0.143535	5.8876	2	0.85119	0.440821	NaN	1	0.69189	0.109715	NaN	1
Q13610	Periodic tryptophan protein 1 homolog	PWP1	2	2	3.6	55.827	2.0265e-05	0.85029	0.147561	11.512	3	1.1219	0.304396	8.0687	3	0.83955	0.355422	1.7964	2	1.1183	0.616992	11.408	2	1.0236	0.97869	NaN	1	1.1219	0.714765	NaN	1
P16104	Histone H2A,x	H2AFX	8	2	58.7	15.144	1.4098e-135	0.84589	0.136119	23.534	5	0.71663	0.00498321	28.306	5	1.3736	0.106503	NaN	1	1.2177	0.332808	NaN	1	0.82807	0.0959814	9.2633	4	0.71316	0.00314735	16.213	4
Q96GD0	Pyridoxal phosphate phosphatase	PDXP	5	5	18.9	31.698	3.8188e-15	0.84398	0.131354	52.421	5	1.0084	0.9463	25.306	5	0.8138	0.074434	50.693	4	0.97875	0.747482	8.5316	4	1.2719	0.362878	NaN	1	1.64	0.0373043	NaN	1
P53999	Activated RNA polymerase II transcriptional coactivator p15	SUB1	9	9	61.4	14.395	1.248e-31	0.84344	0.0253539	31.495	22	0.92841	0.147095	20.464	22	0.78615	0.00380555	11.645	14	0.89417	0.0546859	8.7049	14	1.0117	0.857486	42.393	8	1.1277	0.177935	23.614	8
P26583	High mobility group protein B2	HMGB2	16	13	57.9	24.033	9.0997e-168	0.84309	0.0219144	26.793	59	0.95976	0.566802	21.029	59	0.84309	0.0264604	28	47	0.95913	0.41321	23.174	47	0.8463	0.142827	21.738	12	0.97107	0.94083	9.2561	12
B4DR52	Histone H2B;Histone H2B type 1-K;Histone H2B type 1-D;Histone H2B type 1-C/E/F/G/I;Histone H2B type 2-F;Histone H2B type 1-H;Histone H2B type 1-N;Histone H2B type 1-M	HIST2H2BF;HIST1H2BK;HIST1H2BD;HIST1H2BC;HIST1H2BH;HIST1H2BN;HIST1H2BM	12	0	50	18.041	7.2505e-243	0.8429	0.0217365	78.499	71	0.74121	1.29689e-06	73.99	70	1.1819	0.0605192	118.27	31	1.0916	0.0971946	111.62	30	0.80263	0.0511455	17.334	40	0.68772	0.0009958	18.881	40
Q96HN2	Putative adenosylhomocysteinase 3;Adenosylhomocysteinase	AHCYL2	8	4	15.1	66.72	6.5561e-26	0.84043	0.122814	74.701	11	1.1289	0.274805	81.666	11	0.79239	0.0366695	78.245	10	1.1173	0.257694	84.452	10	0.92113	0.651095	NaN	1	1.324	0.265068	NaN	1
P09972	Fructose-bisphosphate aldolase C;Fructose-bisphosphate aldolase	ALDOC	27	22	65.7	39.455	0	0.83956	0.0188019	27.383	55	0.96033	0.573461	18.743	55	0.82034	0.00989992	23.992	44	0.94969	0.315692	16.726	44	1.1486	0.156435	32.878	11	1.1284	0.176041	21.552	11
P50213	Isocitrate dehydrogenase [NAD] subunit alpha, mitochondrial	IDH3A	13	13	36.9	39.591	4.7281e-66	0.83865	0.0210991	20.25	18	0.97665	0.579041	20.763	18	0.86954	0.0825092	19.933	16	0.97665	0.571442	19.399	16	0.69189	0.108113	1.817	2	1.0035	0.902865	40.18	2
P02792	Ferritin light chain;Ferritin	FTL	12	12	62.9	20.019	3.9528e-304	0.83787	0.0174498	18.617	79	1.0907	0.0711326	17.324	79	0.83604	0.0198129	15.851	64	1.1035	0.0616811	12.417	64	0.89584	0.344832	28.063	15	0.97331	0.95794	31.254	15
Q9Y606	tRNA pseudouridine synthase A, mitochondrial;Pseudouridine synthase	PUS1	4	4	11.2	47.47	1.992e-23	0.83778	0.116705	24.623	4	0.78663	0.0393726	18.845	4	0.69181	0.00249566	25.96	3	0.69042	0.00057047	21.086	3	1.0145	0.949976	NaN	1	0.89626	0.567917	NaN	1
Q8N357	Transmembrane protein C2orf18	C2orf18	2	2	5.1	40.214	4.6979e-06	0.83739	0.115824	24.371	4	0.95014	0.585834	19.932	4	1.0029	0.916411	34.02	2	1.0667	0.710824	31.294	2	0.81066	0.333233	13.095	2	0.95014	0.734494	8.8649	2
Q9UHL4	Dipeptidyl peptidase 2	DPP7	7	7	17.7	54.341	2.6762e-30	0.83668	0.0195325	29.117	5	0.87161	0.0103053	31.197	5	0.87586	0.212797	39.805	3	0.95158	0.414592	31.571	3	0.75348	0.148865	14.812	2	0.68458	0.0853446	34.16	2
Q08380	Galectin-3-binding protein	LGALS3BP	4	4	7.9	65.33	2.3039e-11	0.83655	0.113945	32.544	5	0.92044	0.423877	68.277	5	0.96167	0.751538	41.733	2	1.7904	0.00201089	94.096	2	0.83655	0.360955	35.208	3	0.74453	0.180293	28.496	3
Q8IZ07	Ankyrin repeat domain-containing protein 13A	ANKRD13A	15	14	27.3	67.618	3.1928e-122	0.83434	0.0178001	25.96	27	0.99902	0.877122	29.55	27	0.82511	0.0193618	25.162	19	0.97882	0.636523	30.12	19	0.9417	0.753882	25.596	8	1.184	0.305994	30.111	8
Q5RKV6	Exosome complex component MTR3	EXOSC6	1	1	5.9	28.235	0.00094573	0.83043	0.100916	29.123	3	0.95388	0.607699	14.563	3	0.78122	0.0781765	8.6395	2	0.93113	0.566061	3.4138	2	1.2793	0.349808	NaN	1	1.1941	0.517303	NaN	1
O15031	Plexin-B2	PLXNB2	23	21	14.7	205.12	1.1466e-186	0.82824	0.0138842	34.6	36	0.91519	0.0885137	32.122	36	0.82399	0.0185683	35.926	32	0.91812	0.129694	33.731	32	0.95439	0.805922	18.45	4	0.82377	0.378169	16.465	4
P06899	Histone H2B type 1-J;Histone H2B type 1-O;Histone H2B type 1-B;Histone H2B type 2-E;Putative histone H2B type 2-C;Putative histone H2B type 2-D	HIST1H2BJ;HIST1H2BO;HIST1H2BB;HIST2H2BE;HIST2H2BC;HIST2H2BD	12	0	65.9	13.904	2.0897e-236	0.82633	0.0928239	22.774	5	0.72172	0.00593547	26.922	5	1.242	0.167902	2.8165	2	1.1266	0.271212	3.1437	2	0.82532	0.326081	1.1527	3	0.70378	0.110697	5.0688	3
P36551	Coproporphyrinogen-III oxidase, mitochondrial	CPOX	24	24	52.4	50.151	0	0.82624	0.0102012	28.224	46	0.985	0.885449	18.924	46	0.80915	0.00577984	19.644	35	0.97779	0.647175	19.745	35	0.96124	0.764378	42.909	11	1.0693	0.400259	11.295	11
O15173	Membrane-associated progesterone receptor component 2	PGRMC2	5	5	22	23.818	2.6044e-64	0.8227	0.0109901	48.752	11	0.85965	0.00496094	86.558	11	0.81472	0.012992	53.95	9	0.85965	0.0115311	73.112	9	0.83401	0.393624	1.9322	2	1.9239	7.04812e-05	128.47	2
B7Z2A4	Receptor-type tyrosine-protein phosphatase alpha	PTPRA	9	9	12.7	91.92	1.0728e-61	0.81979	0.0809298	35.244	13	0.9297	0.471901	12.993	13	0.80942	0.0560906	35.201	12	0.92277	0.234141	13.526	12	1.2	0.510254	NaN	1	0.96638	0.785767	NaN	1
O43615	Mitochondrial import inner membrane translocase subunit TIM44	TIMM44	12	12	27.2	51.355	5.2702e-98	0.81754	0.00877729	57.951	13	0.97285	0.532843	63.694	13	0.81754	0.0145127	68.164	9	0.9788	0.594624	77.081	9	0.77682	0.197414	26.025	4	0.8692	0.523556	16.176	4
P04083	Annexin A1	ANXA1	27	27	73.1	38.714	0	0.81685	0.00641449	20.526	98	0.93601	0.323846	17.505	97	0.82154	0.010465	18.656	78	0.94519	0.274732	15.609	78	0.78764	0.0337696	25.919	20	0.86918	0.267883	20.181	19
P11387	DNA topoisomerase 1	TOP1	5	5	6	90.725	4.4897e-11	0.81619	0.0748941	13.614	4	0.82098	0.0859226	21.428	4	0.8256	0.317757	NaN	1	0.82256	0.320865	NaN	1	0.80689	0.323923	16.592	3	0.81941	0.353756	25.515	3
P08559-4	Pyruvate dehydrogenase E1 component subunit alpha, somatic form, mitochondrial	PDHA1	11	11	25.7	47.579	8.8473e-34	0.81523	0.00791898	9.4295	9	0.99776	0.859572	43.77	9	0.80367	0.0487953	9.7585	8	1.0036	0.866197	46.776	8	0.86493	0.48006	NaN	1	0.91116	0.613133	NaN	1
P54803	Galactocerebrosidase	GALC	16	16	25.7	77.032	6.0022e-192	0.81395	0.00552665	14.672	32	0.95046	0.463207	20.691	32	0.80651	0.00931486	18.338	17	1.0027	0.871662	20.705	17	0.8189	0.0772988	9.6016	15	0.89637	0.41182	17.444	15
Q92820	Gamma-glutamyl hydrolase	GGH	13	13	41.5	35.964	2.5783e-95	0.81135	0.00482441	37.846	36	0.80348	0.0004515	25.669	36	0.81729	0.00858089	39.205	31	0.80145	2.92542e-05	19.735	31	0.65334	0.0302933	22.863	5	0.80895	0.335252	50.406	5
P04920	Anion exchange protein 2	SLC4A2	20	19	22.2	137.01	1.0206e-144	0.81064	0.00642747	32.381	43	0.69569	5.79427e-11	45.334	43	0.90405	0.427754	14.036	11	0.96511	0.743308	19.829	11	0.77198	0.0210759	35.894	32	0.65056	0.000139118	49.594	32
Q495G5	Methylmalonic aciduria type A protein, mitochondrial	MMAA	5	5	13.4	47.135	2.534e-15	0.80599	0.0596462	43.038	5	0.75546	0.017093	34.439	5	0.80599	0.120094	30.009	3	0.75546	0.0443219	20.79	3	1.0431	0.78836	70.859	2	0.83162	0.401878	62.031	2
P78540	Arginase-2, mitochondrial	ARG2	5	5	20.1	38.577	2.298e-15	0.80571	0.0592645	211.31	3	1.0386	0.825334	31.19	3	0.80571	0.267789	NaN	1	1.0386	0.925535	NaN	1	4.8963	5.46115e-26	259.99	2	1.0463	0.960139	44.105	2
P08236	Beta-glucuronidase	GUSB	22	22	35.2	74.731	3.1918e-251	0.79443	0.001885	16.707	51	0.84249	0.00642965	17.281	51	0.79904	0.00343959	16.306	43	0.84706	0.0016697	16.983	43	0.75329	0.0113757	19.293	8	0.70957	0.00269952	17.261	8
P10619	Lysosomal protective protein;Lysosomal protective protein 32 kDa chain;Lysosomal protective protein 20 kDa chain	CTSA	6	6	15.8	54.465	1.8653e-28	0.79295	0.00272434	35.789	8	0.88103	0.0175268	20.704	8	0.87418	0.20692	40.876	6	0.98459	0.688361	23.201	6	0.63518	0.05097	20.251	2	0.76126	0.222535	6.3379	2
Q9Y5S1	Transient receptor potential cation channel subfamily V member 2	TRPV2	9	9	13.9	85.98	1.7046e-38	0.79116	0.0419062	24.941	13	0.9166	0.404698	15.957	13	0.74328	0.00858152	21.369	10	0.89289	0.111811	16.414	10	1.0436	0.78591	8.2503	3	0.9387	0.772509	10.805	3
P27449	V-type proton ATPase 16 kDa proteolipid subunit	ATP6V0C	2	2	16.1	15.736	1.2887e-07	0.79007	0.0407895	24.162	4	0.82614	0.0955077	18.843	4	0.85379	0.241062	12.242	2	0.96146	0.723697	21.269	2	0.64885	0.062065	29.122	2	0.76744	0.234956	10.24	2
Q9Y6W5	Wiskott-Aldrich syndrome protein family member 2	WASF2	6	6	14.3	54.283	2.0885e-69	0.78866	0.0393802	25.06	10	0.96058	0.647531	21.676	10	0.73366	0.00618124	29.358	7	0.89132	0.107068	24.968	7	0.83258	0.348422	15.394	3	1.1044	0.548106	13.995	3
Q7Z2K6	Endoplasmic reticulum metallopeptidase 1	ERMP1	19	19	24.1	100.23	9.0395e-129	0.78697	0.00199752	29.137	57	0.92051	0.109405	25.227	57	0.76224	0.000391401	26.715	49	0.91431	0.114292	23.512	49	1.0178	0.916148	25.914	8	1.12	0.492799	24.559	8
P00441	Superoxide dismutase [Cu-Zn]	SOD1	11	11	85.1	15.936	0	0.78554	0.00110539	21.912	24	0.8618	0.0187345	13.387	24	0.8015	0.00391409	17.729	19	0.87419	0.0106647	8.9104	19	0.63432	0.0205607	12.737	5	0.67379	0.07305	13.046	5
P62805	Histone H4	HIST1H4A	11	11	60.2	11.367	3.6108e-73	0.77269	0.000485555	64.235	79	0.67796	2.73153e-10	90.938	79	1.1939	0.0466896	101.22	29	1.1161	0.0367572	102.93	29	0.68766	0.000764692	21.881	50	0.62738	3.35285e-05	84.271	50
P36957	Dihydrolipoyllysine-residue succinyltransferase component of 2-oxoglutarate dehydrogenase complex, mitochondrial	DLST	4	4	9.7	48.755	5.1617e-28	0.77046	0.0244431	15.823	4	0.89917	0.323487	7.6427	4	0.84576	0.136268	15.181	3	0.90422	0.302621	8.1367	3	0.6782	0.0915352	NaN	1	0.87373	0.501404	NaN	1
P19440	Gamma-glutamyltranspeptidase 1;Gamma-glutamyltranspeptidase 1 heavy chain;Gamma-glutamyltranspeptidase 1 light chain;Putative gamma-glutamyltranspeptidase 3;Putative gamma-glutamyltranspeptidase 3 heavy chain;Putative gamma-glutamyltranspeptidase 3 light chain;Gamma-glutamyltranspeptidase 2;Gamma-glutamyltranspeptidase 2 heavy chain;Gamma-glutamyltranspeptidase 2 light chain	GGT1;GGT3P;GGT2	14	14	23.4	61.409	9.4086e-113	0.76991	0.000403064	16.171	29	0.70153	8.98311e-09	23.113	29	0.80066	0.00374593	17.901	17	0.78996	8.61037e-06	16.817	17	0.70098	0.00142433	11.957	12	0.61202	1.19099e-05	21.799	12
P07339	Cathepsin D;Cathepsin D light chain;Cathepsin D heavy chain	CTSD	11	11	27.7	44.552	1.248e-83	0.76955	0.000393375	46.335	39	0.72108	1.19048e-07	61.664	38	0.79203	0.00235489	22.321	32	0.78851	7.33264e-06	22.831	32	0.28927	1.4544e-29	54.771	7	0.21984	4.31949e-44	119.49	6
Q16563	Synaptophysin-like protein 1	SYPL1	3	3	19.7	28.565	3.0911e-38	0.76871	0.0232934	36.534	6	0.93874	0.52104	23.922	6	0.77242	0.0211999	46.508	4	0.78132	0.00131111	23.717	4	0.76871	0.237213	3.891	2	1.0294	0.862572	6.6059	2
Q93077	Histone H2A type 1-C	HIST1H2AC	9	0	68.5	14.105	1.0402e-122	0.76711	0.0222815	33.725	3	0.70926	0.00383935	26.392	3	1.3076	0.118007	NaN	1	1.1075	0.524707	NaN	1	0.73301	0.169496	6.4313	2	0.70143	0.122331	1.5704	2
P49685	G-protein coupled receptor 15	GPR15	7	7	22.8	40.787	4.8607e-88	0.7534	0.000285375	29.112	36	0.93285	0.172076	26.64	36	0.74193	0.000372912	30.271	29	0.90064	0.0702016	25.974	29	0.78352	0.212973	17.142	7	1.116	0.212067	16.626	7
C9JJ19	28S ribosomal protein S34, mitochondrial	MRPS34	2	2	6.7	26.332	3.7423e-05	0.74981	0.0134711	9.0308	3	0.86236	0.185927	17.434	3	0.73813	0.133599	NaN	1	0.94679	0.728664	NaN	1	0.80739	0.274241	10.464	2	0.76323	0.219681	17.269	2
O14773	Tripeptidyl-peptidase 1	TPP1	5	5	12.4	61.247	3.2507e-36	0.74646	0.000182303	33.44	13	0.82293	0.000342363	18.786	13	0.74646	0.000485453	25.678	9	0.82293	0.00138962	14.275	9	0.70114	0.070544	52.039	4	0.92192	0.710728	28.843	4
P05455	Lupus La protein	SSB	7	7	22.8	46.836	1.3234e-106	0.72411	0.00587391	35.677	7	0.90684	0.358012	48.777	7	0.78423	0.0295099	19.34	6	0.97578	0.609772	24.059	6	0.35393	1.6253e-05	NaN	1	0.29915	8.17368e-07	NaN	1
P10144	Granzyme B	GZMB	6	5	23.5	27.716	2.8968e-16	0.70783	0.00328539	14.191	7	0.72604	0.00686263	46.657	7	0.69118	0.00119379	14.327	6	0.71507	1.77722e-05	50.391	6	0.83065	0.384656	NaN	1	0.77808	0.257224	NaN	1
Q13510-2	Acid ceramidase;Acid ceramidase subunit alpha;Acid ceramidase subunit beta	ASAH1	7	7	16.3	46.503	1.2045e-15	0.69093	2.65682e-06	27.78	9	0.85392	0.00341442	20.03	8	0.71416	0.00302787	27.059	7	0.88224	0.0825554	9.93	7	0.53683	0.00156894	33.583	2	0.51734	0.00278499	NaN	1
P10909-2	Clusterin;Clusterin beta chain;Clusterin alpha chain;Clusterin	CLU	6	6	15.4	57.832	4.4782e-18	0.68283	0.00122858	134.11	7	0.43918	1.61481e-11	126.65	7	1.4059	0.0436555	75.837	2	0.37174	5.7528e-12	79.891	2	0.64588	8.18317e-05	128.37	5	0.43918	7.78049e-14	149.1	5
P10253	Lysosomal alpha-glucosidase;76 kDa lysosomal alpha-glucosidase;70 kDa lysosomal alpha-glucosidase	GAA	15	15	20.8	105.32	1.6834e-169	0.60954	4.3366e-10	50.34	44	0.68759	1.41957e-11	52.862	44	0.68934	1.06923e-05	33.236	25	0.80619	0.000443886	21.434	25	0.34954	1.19211e-21	50.158	19	0.34593	3.02252e-22	38.831	19
G8JLG2	Corneodesmosin	CDSN	2	2	7.9	51.607	2.813e-06	0.5855	7.36191e-06	98.25	5	0.80784	0.0647792	174.59	4	1.1387	0.455806	104.73	2	1.5657	5.1467e-06	113.96	2	0.5855	0.00649239	95.57	3	0.22415	1.1785e-11	201.69	2
Q8N3U4-2	Cohesin subunit SA-2	STAG2	16	16	14.9	145.75	8.7296e-55	0.3489	5.08795e-47	70.114	40	0.20911	4.31425e-146	132.35	35	0.55733	1.78201e-14	68.205	31	0.92548	0.163725	136.51	26	0.21835	1.02828e-43	19.814	9	0.13584	9.61205e-76	60.809	9
P29508	Serpin B3	SERPINB3	11	4	29.2	44.564	8.6908e-47	0.31463	1.50628e-21	89.964	8	0.16771	2.10877e-47	112.66	6	0.31463	6.59155e-15	55.242	4	0.15344	1.84893e-38	128.11	4	0.48294	0.000217536	111.02	4	0.2526	4.347e-10	115.68	2
P01024	Complement C3;Complement C3 beta chain;Complement C3 alpha chain;C3a anaphylatoxin;Complement C3b alpha chain;Complement C3c alpha chain fragment 1;Complement C3dg fragment;Complement C3g fragment;Complement C3d fragment;Complement C3f fragment;Complement C3c alpha chain fragment 2	C3	13	4	6.4	187.15	4.0435e-61	0.30268	4.81989e-50	139.32	16	0.17671	7.9187e-208	128.76	14	0.49005	8.7584e-17	176.75	6	0.27427	3.03329e-57	123.42	5	0.2475	4.67733e-37	106.01	10	0.15464	2.30812e-66	138.51	9
O00391	Sulfhydryl oxidase 1	QSOX1	2	2	3.7	82.577	1.0667e-06	0.1797	4.36334e-45	57.886	3	0.34831	8.1586e-18	14.854	3	0.23641	4.30256e-11	78.74	2	0.38834	9.05631e-06	15.385	2	0.1797	1.84902e-12	NaN	1	0.32594	4.4245e-06	NaN	1
P19823	Inter-alpha-trypsin inhibitor heavy chain H2	ITIH2	10	4	9.5	106.46	2.0183e-74	0.17303	4.35907e-105	131.29	5	0.54412	1.27054e-27	117.75	3	0.10946	8.96381e-144	NaN	1	0.13353	8.49221e-213	NaN	1	0.25558	4.43367e-12	148.99	4	0.86819	0.52013	66.079	2
P25311	Zinc-alpha-2-glycoprotein	AZGP1	6	6	25.2	34.258	4.2211e-29	0.14187	1.37639e-129	131.18	15	0.15686	5.9723e-237	115.73	13	0.11572	9.42519e-75	152.22	9	0.15764	2.38544e-62	135.43	8	0.21917	1.65773e-43	104.43	6	0.12232	8.57358e-84	67.439	5
O96011	Peroxisomal membrane protein 11B	PEX11B	2	2	8.9	28.431	7.3573e-05	0.12561	2.36909e-69	3.8957	2	0.1012	1.44681e-94	2.2528	2	0.12561	2.36909e-69	3.8957	2	0.1012	1.44681e-94	2.2528	2
P16383	GC-rich sequence DNA-binding factor 2	GCFC2	2	2	2	89.384	0.00022509	0.22626	1.89431e-23	178.44	2	0.21308	9.01528e-27	190.26	2	0.22626	1.89431e-23	178.44	2	0.21308	9.01528e-27	190.26	2
Q68CQ4	Digestive organ expansion factor homolog	DIEXF	3	3	3.8	87.054	0.00010437	0.42243	6.42454e-05	83.139	2	0.49183	0.000796869	74.614	2	0.42243	6.42454e-05	83.139	2	0.49183	0.000796869	74.614	2
Q8WZ42-8	Titin	TTN	3	3	0.1	3829.8	4.3082e-05	0.51688	6.78532e-06	105.02	2	2.4043	9.59253e-10	128.99	2	0.51688	6.78532e-06	105.02	2	2.4043	9.59253e-10	128.99	2
P40222	Alpha-taxilin	TXLNA	5	5	14.7	61.89	1.1654e-62	0.58867	0.000274863	115.55	2	0.5062	1.90389e-06	134.62	2	0.58867	0.000274863	115.55	2	0.5062	1.90389e-06	134.62	2
Q9Y314	Nitric oxide synthase-interacting protein	NOSIP	2	2	8.6	33.172	4.0241e-31	1.7099	0.0011786	8.0022	2	1.4934	0.00596805	0.8151	2	1.7099	0.0011786	8.0022	2	1.4934	0.00596805	0.8151	2
Q9NWT6	Hypoxia-inducible factor 1-alpha inhibitor	HIF1AN	3	3	9.7	40.285	2.568e-06	1.769	0.00234114	56.102	2	1.7311	0.000148415	68.858	2	1.769	0.00234114	56.102	2	1.7311	0.000148415	68.858	2
Q02880	DNA topoisomerase 2-beta;DNA topoisomerase 2;DNA topoisomerase 2-alpha	TOP2B;TOP2A	3	3	1.9	183.26	2.8623e-06	1.9977	0.000191518	22.76	2	1.8683	0.000890976	49.988	2	1.9977	0.000191518	22.76	2	1.8683	0.000890976	49.988	2
Q9NX76	CKLF-like MARVEL transmembrane domain-containing protein 6	CMTM6	2	2	9.8	20.419	0.00052418	3.084	3.92976e-12	148.71	2	0.69878	0.000845177	51.979	2	3.084	3.92976e-12	148.71	2	0.69878	0.000845177	51.979	2
Q07912-3	Activated CDC42 kinase 1	TNK2	2	2	2	119.35	7.1201e-06	4.3937	2.78655e-16	17.399	2	3.6765	1.84068e-12	27.635	2	4.3937	2.78655e-16	17.399	2	3.6765	1.84068e-12	27.635	2
Q6P3X3	Tetratricopeptide repeat protein 27	TTC27	2	2	1.9	96.631	0.00034047	0.71296	0.0978716	119.96	2	0.47803	0.000492976	103.8	2	0.71296	0.0978716	119.96	2	0.47803	0.000492976	103.8	2
Q96KP4	Cytosolic non-specific dipeptidase	CNDP2	2	2	7.2	52.878	6.8714e-09	0.75173	0.0113065	5.3934	2	0.75478	0.00027922	27.858	2	0.75173	0.0113065	5.3934	2	0.75478	0.00027922	27.858	2
Q9H2D1	Mitochondrial folate transporter/carrier	SLC25A32	2	2	6.3	35.407	0.00054047	0.78997	0.0915058	44.303	2	0.6759	0.0055034	50.128	2	0.78997	0.0915058	44.303	2	0.6759	0.0055034	50.128	2
H0Y3Y8	Receptor expression-enhancing protein 3	REEP3	2	2	7.4	29.601	3.9831e-05	0.84256	0.207621	5.3488	2	0.68185	0.00661275	54.287	2	0.84256	0.207621	5.3488	2	0.68185	0.00661275	54.287	2
Q16543	Hsp90 co-chaperone Cdc37	CDC37	4	4	11.6	44.468	2.3089e-13	0.84646	0.125159	11.479	2	0.67184	4.42646e-07	23.955	2	0.84646	0.125159	11.479	2	0.67184	4.42646e-07	23.955	2
Q8N1B4	Vacuolar protein sorting-associated protein 52 homolog	VPS52	4	4	6.4	82.22	1.545e-07	0.88533	0.247953	8.1459	2	0.79368	0.0025058	24.201	2	0.88533	0.247953	8.1459	2	0.79368	0.0025058	24.201	2
P00846	ATP synthase subunit a	MT-ATP6	1	1	4.4	24.817	1.4068e-06	0.92988	0.44374	13.582	2	0.76	0.00971194	36.024	2	0.92988	0.44374	13.582	2	0.76	0.00971194	36.024	2
Q9Y3A6	Transmembrane emp24 domain-containing protein 5	TMED5	2	2	9.2	26.005	3.7679e-10	0.94704	0.531129	10.376	2	0.64343	4.57908e-05	7.3525	2	0.94704	0.531129	10.376	2	0.64343	4.57908e-05	7.3525	2
Q9UBN7	Histone deacetylase 6	HDAC6	4	4	4	131.42	1.3017e-11	0.96196	0.70296	9.4172	2	1.6062	0.00109734	63.256	2	0.96196	0.70296	9.4172	2	1.6062	0.00109734	63.256	2
Q02127	Dihydroorotate dehydrogenase (quinone), mitochondrial	DHODH	4	4	13.2	42.867	8.3474e-28	0.98828	0.839656	24.503	2	0.65193	0.00249294	54.025	2	0.98828	0.839656	24.503	2	0.65193	0.00249294	54.025	2
H9KV44	Protein EFR3 homolog A	EFR3A	2	2	3	92.94	1.4384e-07	1.0083	0.952213	31.995	2	15.162	1.05105e-234	379.58	2	1.0083	0.952213	31.995	2	15.162	1.05105e-234	379.58	2
P59768	Guanine nucleotide-binding protein G(I)/G(S)/G(O) subunit gamma-2;Guanine nucleotide-binding protein subunit gamma	GNG2	1	1	16.9	7.8501	1.7868e-16	1.0189	1	2.2423	2	2.5913	3.02071e-11	0.036642	2	1.0189	1	2.2423	2	2.5913	3.02071e-11	0.036642	2
O00231	26S proteasome non-ATPase regulatory subunit 11	PSMD11	4	4	10	47.463	1.508e-09	1.0592	0.681008	12.438	2	0.79227	0.00233249	1.8387	2	1.0592	0.681008	12.438	2	0.79227	0.00233249	1.8387	2
Q9NX40	OCIA domain-containing protein 1	OCIAD1	2	2	7.3	27.626	5.7313e-05	1.2538	0.0397104	4.2441	2	1.2921	0.00382765	7.7461	2	1.2538	0.0397104	4.2441	2	1.2921	0.00382765	7.7461	2
P61601	Neurocalcin-delta;Hippocalcin-like protein 1;Neuron-specific calcium-binding protein hippocalcin	NCALD;HPCAL1;HPCA	2	2	10.9	22.245	2.9532e-05	1.3265	0.063035	24.337	2	1.4365	0.000258444	30.133	2	1.3265	0.063035	24.337	2	1.4365	0.000258444	30.133	2
Q06481	Amyloid-like protein 2	APLP2	3	3	5.1	86.955	1.1673e-09	1.5929	0.0142529	33.933	2	1.8467	0.00111842	24.586	2	1.5929	0.0142529	33.933	2	1.8467	0.00111842	24.586	2
O75175	CCR4-NOT transcription complex subunit 3	CNOT3	7	7	11.3	81.871	1.4433e-26	0.4801	0.000616648	12.766	2	0.79537	0.251377	1.9166	2	0.4801	0.000616648	12.766	2	0.79537	0.251377	1.9166	2
P41229	Lysine-specific demethylase 5C;Lysine-specific demethylase 5D	KDM5C;JARID1C;KDM5D	2	2	1.7	175.72	5.1269e-05	0.53167	0.0029997	5.3242	2	0.61504	0.0199387	8.28	2	0.53167	0.0029997	5.3242	2	0.61504	0.0199387	8.28	2
Q9BVL2	Nucleoporin p58/p45	NUPL1	3	3	5.5	60.896	1.1967e-06	0.60437	0.000533453	16.37	2	1.025	0.92921	15.134	2	0.60437	0.000533453	16.37	2	1.025	0.92921	15.134	2
P31150	Rab GDP dissociation inhibitor alpha	GDI1	9	2	28.2	50.582	5.573e-39	0.65283	0.00315812	27.994	2	0.74133	0.0322883	40.336	2	0.65283	0.00315812	27.994	2	0.74133	0.0322883	40.336	2
E9PF82	Calcium/calmodulin-dependent protein kinase type II subunit delta;Calcium/calmodulin-dependent protein kinase type II subunit beta;Calcium/calmodulin-dependent protein kinase type II subunit gamma;Calcium/calmodulin-dependent protein kinase type II subunit alpha	CAMK2D;CAMK2B;CAMK2G;CAMK2A	2	2	3.9	60.004	6.3797e-17	0.67917	0.00155268	76.101	2	0.94663	0.534861	32.922	2	0.67917	0.00155268	76.101	2	0.94663	0.534861	32.922	2
Q8N6M0	OTU domain-containing protein 6B	OTUD6B	2	2	9.2	33.812	3.373e-11	0.73307	0.00983494	73.934	2	0.99139	0.835918	44.587	2	0.73307	0.00983494	73.934	2	0.99139	0.835918	44.587	2
O95239	Chromosome-associated kinesin KIF4A	KIF4A	6	3	5.2	139.88	2.2925e-12	1.6196	0.00368381	59.831	2	1.0795	0.649055	22.764	2	1.6196	0.00368381	59.831	2	1.0795	0.649055	22.764	2
O00233	26S proteasome non-ATPase regulatory subunit 9	PSMD9	2	2	9.4	24.682	0.00030896	1.6629	0.00214516	51.913	2	0.98424	0.847309	22.923	2	1.6629	0.00214516	51.913	2	0.98424	0.847309	22.923	2
Q86VZ1	P2Y purinoceptor 8	P2RY8	3	3	12.8	40.635	7.3215e-05	1.9753	0.000246131	52.102	2	0.86543	0.447598	9.1378	2	1.9753	0.000246131	52.102	2	0.86543	0.447598	9.1378	2
P53611	Geranylgeranyl transferase type-2 subunit beta	RABGGTB	1	1	3.3	36.924	2.1678e-14	1.9962	2.50819e-05	9.2701	2	1.3107	0.067699	7.9342	2	1.9962	2.50819e-05	9.2701	2	1.3107	0.067699	7.9342	2
Q15003	Condensin complex subunit 2	NCAPH	3	3	4.3	82.562	1.0825e-09	2.2698	8.53601e-06	5.6565	2	1.3042	0.178328	43.835	2	2.2698	8.53601e-06	5.6565	2	1.3042	0.178328	43.835	2
Q9NT62	Ubiquitin-like-conjugating enzyme ATG3	ATG3	1	1	4.1	35.864	1.9595e-13	2.4405	4.41798e-08	5.3471	2	1.1077	0.523876	0.76177	2	2.4405	4.41798e-08	5.3471	2	1.1077	0.523876	0.76177	2
P78406	mRNA export factor	RAE1	3	3	14.1	40.968	2.8202e-06	3.0492	2.2208e-15	194.53	2	1.1106	0.342126	20.126	2	3.0492	2.2208e-15	194.53	2	1.1106	0.342126	20.126	2
Q8N0W3-2	L-fucose kinase	FUK	3	3	2.8	118.39	1.4549e-06	0.63396	0.0292119	35.706	2	0.77895	0.213947	20.219	2	0.63396	0.0292119	35.706	2	0.77895	0.213947	20.219	2
Q86UT6	NLR family member X1	NLRX1	3	3	3.2	107.61	1.6013e-06	0.66196	0.0468916	14.994	2	1.0838	0.743089	61.416	2	0.66196	0.0468916	14.994	2	1.0838	0.743089	61.416	2
Q9UKU7	Isobutyryl-CoA dehydrogenase, mitochondrial	ACAD8	3	3	7.7	45.069	1.2767e-05	0.6956	0.0774743	41.283	2	1.2771	0.218536	25.777	2	0.6956	0.0774743	41.283	2	1.2771	0.218536	25.777	2
P29466	Caspase-1;Caspase-1 subunit p20;Caspase-1 subunit p10;Caspase	CASP1	3	3	6.9	45.158	8.6934e-06	0.72389	0.0234043	21.442	2	0.83271	0.179665	36.439	2	0.72389	0.0234043	21.442	2	0.83271	0.179665	36.439	2
Q8NEL9	Phospholipase DDHD1	DDHD1	4	4	3.7	100.43	1.8247e-07	0.72612	0.115616	44.55	2	1.0436	0.904579	9.1786	2	0.72612	0.115616	44.55	2	1.0436	0.904579	9.1786	2
Q5XPI4-2	E3 ubiquitin-protein ligase RNF123	RNF123	2	2	2.1	148.96	3.7766e-12	0.74241	0.140429	3.4047	2	0.83656	0.360088	6.9829	2	0.74241	0.140429	3.4047	2	0.83656	0.360088	6.9829	2
P42025	Beta-centractin	ACTR1B	8	2	18.6	42.293	8.6522e-22	0.74696	0.147936	39.298	2	1.3947	0.08636	19.832	2	0.74696	0.147936	39.298	2	1.3947	0.08636	19.832	2
Q9H9G7	Protein argonaute-3	EIF2C3	9	2	11.9	97.359	2.6482e-72	0.75084	0.154538	12.405	2	0.82896	0.338518	13.191	2	0.75084	0.154538	12.405	2	0.82896	0.338518	13.191	2
Q96KR1	Zinc finger RNA-binding protein	ZFR	2	2	2.7	117.01	3.8908e-05	0.76694	0.183922	2.3772	2	0.92663	0.6558	8.5807	2	0.76694	0.183922	2.3772	2	0.92663	0.6558	8.5807	2
Q16774-2	Guanylate kinase	GUK1	4	4	19.7	23.782	2.272e-13	0.77289	0.0668842	12.218	2	0.90842	0.45712	38.266	2	0.77289	0.0668842	12.218	2	0.90842	0.45712	38.266	2
Q9Y217	Myotubularin-related protein 6	MTMR6	3	3	4.3	71.967	7.575e-13	0.78737	0.225829	20.258	2	0.9969	0.912313	6.6033	2	0.78737	0.225829	20.258	2	0.9969	0.912313	6.6033	2
G3V5N8	Zinc finger FYVE domain-containing protein 1	ZFYVE1	2	2	2.9	88.422	1.322e-05	0.78802	0.227247	21.802	2	1.0513	0.872636	7.847	2	0.78802	0.227247	21.802	2	1.0513	0.872636	7.847	2
Q92831	Histone acetyltransferase KAT2B	KAT2B	6	4	7.7	93.012	8.9061e-11	0.78999	0.231575	21.976	2	1.0324	0.951732	22.314	2	0.78999	0.231575	21.976	2	1.0324	0.951732	22.314	2
Q9UHQ9	NADH-cytochrome b5 reductase 1	CYB5R1	3	3	11.8	34.094	2.4496e-09	0.79339	0.0971437	28.763	2	0.99525	0.907585	15.684	2	0.79339	0.0971437	28.763	2	0.99525	0.907585	15.684	2
Q9Y3E0	Vesicle transport protein GOT1B	GOLT1B	1	1	6.5	15.425	0.0018325	0.79445	0.241548	13.87	2	0.75754	0.170455	26.86	2	0.79445	0.241548	13.87	2	0.75754	0.170455	26.86	2
Q9HB40	Retinoid-inducible serine carboxypeptidase	SCPEP1	2	2	4.4	50.83	2.0856e-08	0.80081	0.110236	13.089	2	0.97587	0.801613	3.2496	2	0.80081	0.110236	13.089	2	0.97587	0.801613	3.2496	2
Q8NG11	Tetraspanin-14	TSPAN14	1	1	4.1	30.69	9.2081e-06	0.81038	0.279112	4.6918	2	0.89891	0.55844	6.061	2	0.81038	0.279112	4.6918	2	0.89891	0.55844	6.061	2
Q14240-2	Eukaryotic initiation factor 4A-II	EIF4A2	12	5	34.1	46.489	7.6893e-102	0.81083	0.0700092	33.871	2	0.79601	0.029886	10.627	2	0.81083	0.0700092	33.871	2	0.79601	0.029886	10.627	2
P24666-2		ACP1	3	1	18.4	17.977	4.5027e-11	0.81715	0.295977	0.022153	2	1.0632	0.824144	6.1358	2	0.81715	0.295977	0.022153	2	1.0632	0.824144	6.1358	2
P68366	Tubulin alpha-4A chain	TUBA4A	18	2	42.6	49.924	0	0.81813	0.0687309	9.1793	2	1.2542	0.0113571	36.23	2	0.81813	0.0687309	9.1793	2	1.2542	0.0113571	36.23	2
O75695	Protein XRP2	RP2	3	3	8.3	39.641	2.1695e-07	0.82015	0.150181	19.015	2	0.82484	0.159409	33.162	2	0.82015	0.150181	19.015	2	0.82484	0.159409	33.162	2
A6NDG6	Phosphoglycolate phosphatase	PGP	2	2	7.8	34.006	1.5844e-07	0.82467	0.160782	58.946	2	1.0834	0.630822	0.24905	2	0.82467	0.160782	58.946	2	1.0834	0.630822	0.24905	2
O75061-2	Putative tyrosine-protein phosphatase auxilin	DNAJC6	3	3	3.4	105.67	1.6078e-08	0.82744	0.322604	21.59	2	1.4025	0.0808816	20.086	2	0.82744	0.322604	21.59	2	1.4025	0.0808816	20.086	2
Q92526	T-complex protein 1 subunit zeta-2	CCT6B	7	1	12.6	57.821	1.9819e-16	0.83035	0.103054	26.203	2	0.84029	0.0915862	36.6	2	0.83035	0.103054	26.203	2	0.84029	0.0915862	36.6	2
P82094-2	TATA element modulatory factor	TMF1	2	2	1.9	123.15	0.00016646	0.83918	0.354396	1.3929	2	1.4166	0.071764	50.574	2	0.83918	0.354396	1.3929	2	1.4166	0.071764	50.574	2
Q13287	N-myc-interactor	NMI	3	3	11.4	35.056	7.3054e-20	0.83925	0.198361	25.528	2	0.80476	0.114916	34.339	2	0.83925	0.198361	25.528	2	0.80476	0.114916	34.339	2
Q8IZ81	ELMO domain-containing protein 2	ELMOD2	2	2	6.5	34.96	4.5632e-08	0.84153	0.20471	2.3952	2	0.99798	0.922523	6.2332	2	0.84153	0.20471	2.3952	2	0.99798	0.922523	6.2332	2
Q6PJG6	BRCA1-associated ATM activator 1	BRAT1	2	2	2.4	88.118	0.00021211	0.84168	0.361354	20.783	2	0.6784	0.0604724	53.61	2	0.84168	0.361354	20.783	2	0.6784	0.0604724	53.61	2
Q13277	Syntaxin-3	STX3	2	2	6.6	33.155	0.00011104	0.84597	0.217445	6.5703	2	1.0535	0.77739	6.6273	2	0.84597	0.217445	6.5703	2	1.0535	0.77739	6.6273	2
Q13136	Liprin-alpha-1	PPFIA1	2	2	3.5	135.78	2.3377e-07	0.84678	0.375744	11.022	2	1.0944	0.702982	1.965	2	0.84678	0.375744	11.022	2	1.0944	0.702982	1.965	2
H0Y494		SIK3	3	1	4	138.58	5.6227e-37	0.84755	0.37794	8.6627	2	1.0784	0.763953	4.0918	2	0.84755	0.37794	8.6627	2	1.0784	0.763953	4.0918	2
O15084-1	Serine/threonine-protein phosphatase 6 regulatory ankyrin repeat subunit A	ANKRD28	3	2	3.5	116.54	5.7005e-13	0.84759	0.378054	6.6552	2	0.97818	0.843706	13.681	2	0.84759	0.378054	6.6552	2	0.97818	0.843706	13.681	2
Q9GZS3	WD repeat-containing protein 61	WDR61	2	2	8.5	33.58	4.3219e-05	0.86315	0.271317	1.4468	2	0.95858	0.708298	6.8778	2	0.86315	0.271317	1.4468	2	0.95858	0.708298	6.8778	2
P10301	Ras-related protein R-Ras;Ras-related protein R-Ras2	RRAS;RRAS2	2	2	8.3	23.48	3.6635e-05	0.86752	0.195015	5.7071	2	1.0433	0.769438	14.086	2	0.86752	0.195015	5.7071	2	1.0433	0.769438	14.086	2
P08754	Guanine nucleotide-binding protein G(k) subunit alpha;Guanine nucleotide-binding protein G(i) subunit alpha-1	GNAI3;GNAI1	8	3	26.6	40.532	7.0049e-181	0.87149	0.2073	21.483	2	1.0152	0.995043	12.488	2	0.87149	0.2073	21.483	2	1.0152	0.995043	12.488	2
O75880	Protein SCO1 homolog, mitochondrial	SCO1	2	2	8	33.814	5.7024e-07	0.87166	0.207837	2.996	2	0.88751	0.231006	16.366	2	0.87166	0.207837	2.996	2	0.88751	0.231006	16.366	2
Q7Z4F1	Low-density lipoprotein receptor-related protein 10	LRP10	3	3	6.9	76.193	1.0337e-24	0.87507	0.312933	5.2027	2	0.96714	0.803154	7.5843	2	0.87507	0.312933	5.2027	2	0.96714	0.803154	7.5843	2
P53367-2	Arfaptin-1	ARFIP1	2	2	7.6	38.598	0.0005354	0.87911	0.472665	9.0709	2	0.9556	0.760839	4.7878	2	0.87911	0.472665	9.0709	2	0.9556	0.760839	4.7878	2
Q99567	Nuclear pore complex protein Nup88	NUP88	2	2	4.5	83.541	2.2024e-09	0.8819	0.481448	10.479	2	1.197	0.382025	14.579	2	0.8819	0.481448	10.479	2	1.197	0.382025	14.579	2
O43464	Serine protease HTRA2, mitochondrial	HTRA2	4	4	9.6	48.84	1.2295e-11	0.88689	0.259621	23.483	2	0.89591	0.26551	16.629	2	0.88689	0.259621	23.483	2	0.89591	0.26551	16.629	2
P22830-2	Ferrochelatase, mitochondrial	FECH	4	4	9.1	48.624	4.1977e-07	0.88743	0.359624	8.4923	2	0.925	0.53574	4.3064	2	0.88743	0.359624	8.4923	2	0.925	0.53574	4.3064	2
Q8WVT3	Trafficking protein particle complex subunit 12	TRAPPC12	2	2	3.7	79.374	2.1754e-07	0.88783	0.500313	36.572	2	0.76079	0.176667	44.81	2	0.88783	0.500313	36.572	2	0.76079	0.176667	44.81	2
E9PNP3	UPF0366 protein C11orf67	C11orf67	2	2	17.7	15.588	8.3017e-08	0.89243	0.515124	20.394	2	1.0211	1	16.286	2	0.89243	0.515124	20.394	2	1.0211	1	16.286	2
F5H1J5	Septin-6;Septin-11	SEPT6;SEPT11	3	3	5.9	52.249	2.997e-09	0.89547	0.391846	23.682	2	1.1318	0.429795	21.426	2	0.89547	0.391846	23.682	2	1.1318	0.429795	21.426	2
Q9H7D0	Dedicator of cytokinesis protein 5	DOCK5	7	6	4.9	215.31	6.3186e-13	0.90193	0.317843	13.581	2	0.85547	0.126798	34.719	2	0.90193	0.317843	13.581	2	0.85547	0.126798	34.719	2
P20962	Parathymosin	PTMS	2	2	22.5	11.53	5.7443e-09	0.90595	0.43591	51.519	2	0.87105	0.301904	32.801	2	0.90595	0.43591	51.519	2	0.87105	0.301904	32.801	2
F8VVA7	Coatomer subunit zeta-1	COPZ1	2	2	12.6	22.34	2.2355e-15	0.90818	0.344059	25.874	2	1.0037	0.922988	3.2788	2	0.90818	0.344059	25.874	2	1.0037	0.922988	3.2788	2
P10109	Adrenodoxin, mitochondrial	FDX1	2	2	9.2	19.393	5.1939e-05	0.90976	0.452478	6.3811	2	1.0367	0.865736	30.12	2	0.90976	0.452478	6.3811	2	1.0367	0.865736	30.12	2
Q13243	Serine/arginine-rich splicing factor 5	SRSF5	3	2	11	31.263	1.7085e-07	0.91096	0.457754	10.535	2	1.0023	0.946133	25.079	2	0.91096	0.457754	10.535	2	1.0023	0.946133	25.079	2
Q8TAF3	WD repeat-containing protein 48	WDR48	2	2	3.5	76.21	6.6692e-05	0.91257	0.581601	22.344	2	0.93766	0.695508	24.664	2	0.91257	0.581601	22.344	2	0.93766	0.695508	24.664	2
Q92541	RNA polymerase-associated protein RTF1 homolog	RTF1	4	4	5.6	80.313	3.933e-10	0.91546	0.591335	27.761	2	0.99614	0.909537	2.1381	2	0.91546	0.591335	27.761	2	0.99614	0.909537	2.1381	2
Q9Y4D1	Disheveled-associated activator of morphogenesis 1	DAAM1	3	3	2.7	123.47	3.4208e-13	0.91652	0.594916	2.1384	2	1.1406	0.542713	29.795	2	0.91652	0.594916	2.1384	2	1.1406	0.542713	29.795	2
Q93100	Phosphorylase b kinase regulatory subunit beta	PHKB	2	2	1.7	124.88	0.00039714	0.92046	0.608275	27.313	2	0.82977	0.340786	13.008	2	0.92046	0.608275	27.313	2	0.82977	0.340786	13.008	2
Q15102	Platelet-activating factor acetylhydrolase IB subunit gamma	PAFAH1B3	3	3	14.7	25.734	5.8167e-10	0.92297	0.410599	7.7023	2	1.0048	0.930777	5.1106	2	0.92297	0.410599	7.7023	2	1.0048	0.930777	5.1106	2
O15254	Peroxisomal acyl-coenzyme A oxidase 3	ACOX3	2	2	3.1	77.628	3.7087e-06	0.92461	0.622427	16.649	2	1.1455	0.527195	38.873	2	0.92461	0.622427	16.649	2	1.1455	0.527195	38.873	2
Q9UKF6	Cleavage and polyadenylation specificity factor subunit 3	CPSF3	2	2	3.8	77.485	2.1741e-14	0.92768	0.533979	18.171	2	0.83902	0.197088	11.743	2	0.92768	0.533979	18.171	2	0.83902	0.197088	11.743	2
Q8WU67	Abhydrolase domain-containing protein 3	ABHD3	2	2	5.9	46.008	2.5274e-05	0.92772	0.534167	19.316	2	1.166	0.317311	52.899	2	0.92772	0.534167	19.316	2	1.166	0.317311	52.899	2
Q96CD0	F-box/LRR-repeat protein 8	FBXL8	2	2	6.4	40.516	0.00020098	0.92776	0.63322	3.5425	2	0.87398	0.475048	37.278	2	0.92776	0.63322	3.5425	2	0.87398	0.475048	37.278	2
Q8NEN9	PDZ domain-containing protein 8	PDZD8	2	2	1.6	128.56	0.00029939	0.92984	0.64037	6.1113	2	1.2247	0.317311	16.851	2	0.92984	0.64037	6.1113	2	1.2247	0.317311	16.851	2
Q9UKE5	TRAF2 and NCK-interacting protein kinase	TNIK	7	2	5.3	154.94	1.7074e-19	0.93236	0.649056	13.127	2	1.0221	0.995704	9.1215	2	0.93236	0.649056	13.127	2	1.0221	0.995704	9.1215	2
P81877	Single-stranded DNA-binding protein 2	SSBP2	2	2	8	37.827	5.1056e-13	0.94174	0.601533	16.094	2	0.92412	0.53144	14.518	2	0.94174	0.601533	16.094	2	0.92412	0.53144	14.518	2
Q6IC75	ADP-ribosylation factor-binding protein GGA1	GGA1	3	2	4	72.277	8.7794e-08	0.94221	0.603839	13.766	2	1.3577	0.0378876	30.072	2	0.94221	0.603839	13.766	2	1.3577	0.0378876	30.072	2
Q96AB3-2	Isochorismatase domain-containing protein 2, mitochondrial	ISOC2	1	1	6.8	24.097	5.6875e-09	0.94321	0.511038	15.697	2	1.0092	0.961906	8.6174	2	0.94321	0.511038	15.697	2	1.0092	0.961906	8.6174	2
Q9BWH2	FUN14 domain-containing protein 2	FUNDC2	2	2	11.1	20.675	4.5876e-05	0.9458	0.69576	24.586	2	1.0424	0.909594	15.481	2	0.9458	0.69576	24.586	2	1.0424	0.909594	15.481	2
Q9BYD1	39S ribosomal protein L13, mitochondrial	MRPL13	2	2	12.9	20.692	4.0961e-05	0.94872	0.70598	1.8496	2	1.0916	0.713464	6.9945	2	0.94872	0.70598	1.8496	2	1.0916	0.713464	6.9945	2
Q9NPF0	CD320 antigen	CD320	2	2	6.4	28.991	5.5184e-05	0.94887	0.706506	26.513	2	0.99385	0.901165	4.0166	2	0.94887	0.706506	26.513	2	0.99385	0.901165	4.0166	2
Q9H6E4	Coiled-coil domain-containing protein 134	CCDC134	2	2	8.3	26.56	3.0055e-09	0.94889	0.636897	7.7348	2	0.88288	0.347408	2.4348	2	0.94889	0.636897	7.7348	2	0.88288	0.347408	2.4348	2
Q8N9B5	Junction-mediating and -regulatory protein	JMY	3	3	4.7	111.44	2.8047e-24	0.94931	0.708048	10.458	2	1.0133	0.971916	4.0109	2	0.94931	0.708048	10.458	2	1.0133	0.971916	4.0109	2
P42229	Signal transducer and activator of transcription 5A	STAT5A	18	2	19.5	90.646	1.2511e-95	0.94984	0.709906	7.6193	2	1.096	0.69703	24.165	2	0.94984	0.709906	7.6193	2	1.096	0.69703	24.165	2
Q14746	Conserved oligomeric Golgi complex subunit 2	COG2	3	3	3.3	83.207	3.1043e-05	0.95511	0.728418	12.118	2	0.85612	0.418467	8.5923	2	0.95511	0.728418	12.118	2	0.85612	0.418467	8.5923	2
Q9NVZ3	Adaptin ear-binding coat-associated protein 2	NECAP2	4	4	18.6	28.338	1.979e-37	0.95681	0.676734	32.256	2	1.0412	0.841718	17.954	2	0.95681	0.676734	32.256	2	1.0412	0.841718	17.954	2
Q9UM54	Unconventional myosin-VI	MYO6	44	1	33.2	149.69	7.3051e-297	0.96483	0.717671	0.22005	2	1.0501	0.794965	23.399	2	0.96483	0.717671	0.22005	2	1.0501	0.794965	23.399	2
P61106	Ras-related protein Rab-14	RAB14	2	2	9.8	23.897	2.4593e-23	0.96621	0.636013	0.32498	2	0.90722	0.316738	15.87	2	0.96621	0.636013	0.32498	2	0.90722	0.316738	15.87	2
Q12769	Nuclear pore complex protein Nup160	NUP160	4	4	2.6	162.12	2.4975e-08	0.96636	0.76811	36.758	2	1.1465	0.524064	11.016	2	0.96636	0.76811	36.758	2	1.1465	0.524064	11.016	2
P18564	Integrin beta-6;Integrin beta	ITGB6	1	1	1.1	85.935	0.00083705	0.96675	0.67862	5.0871	2	0.91291	0.186696	8.1807	2	0.96675	0.67862	5.0871	2	0.91291	0.186696	8.1807	2
Q8TB96	T-cell immunomodulatory protein	ITFG1	1	1	1.5	68.107	0.00080921	0.96747	0.772036	11.571	2	0.90916	0.593961	7.9565	2	0.96747	0.772036	11.571	2	0.90916	0.593961	7.9565	2
Q9H0R4	Haloacid dehalogenase-like hydrolase domain-containing protein 2	HDHD2	2	2	8.1	28.536	2.3796e-14	0.9677	0.684688	8.1414	2	0.90768	0.318936	21.588	2	0.9677	0.684688	8.1414	2	0.90768	0.318936	21.588	2
Q7Z478	ATP-dependent RNA helicase DHX29	DHX29	2	2	1.8	155.23	5.6661e-10	0.96841	0.775362	14.175	2	1.0653	0.815706	33.929	2	0.96841	0.775362	14.175	2	1.0653	0.815706	33.929	2
P40818	Ubiquitin carboxyl-terminal hydrolase 8;Ubiquitin carboxyl-terminal hydrolase	USP8	5	5	5	127.52	6.3531e-15	0.97052	0.782831	4.3992	2	0.74082	0.140693	35.572	2	0.97052	0.782831	4.3992	2	0.74082	0.140693	35.572	2
Q96DB5	Regulator of microtubule dynamics protein 1	FAM82B	2	2	7	35.808	3.9737e-06	0.9715	0.752086	18.042	2	0.96864	0.762364	21.729	2	0.9715	0.752086	18.042	2	0.96864	0.762364	21.729	2
Q14201-2	Protein BTG3	BTG3	2	2	5.1	34.163	0.00067272	0.97385	0.764277	6.1213	2	0.74669	0.0365011	32.5	2	0.97385	0.764277	6.1213	2	0.74669	0.0365011	32.5	2
Q9Y679	Ancient ubiquitous protein 1	AUP1	3	3	6.7	53.028	1.1432e-09	0.97608	0.775873	0.62232	2	1.1967	0.236521	28.274	2	0.97608	0.775873	0.62232	2	1.1967	0.236521	28.274	2
O95865	N(G),N(G)-dimethylarginine dimethylaminohydrolase 2	DDAH2	2	2	9.1	29.644	2.04e-08	0.97665	0.804548	12.337	2	0.96095	0.780439	2.2935	2	0.97665	0.804548	12.337	2	0.96095	0.780439	2.2935	2
Q13492	Phosphatidylinositol-binding clathrin assembly protein	PICALM	1	1	2.3	70.754	0.00075026	0.98253	0.825393	13.245	2	0.85318	0.409441	13.29	2	0.98253	0.825393	13.245	2	0.85318	0.409441	13.29	2
Q9NZU5	LIM and cysteine-rich domains protein 1	LMCD1	3	3	11.2	40.832	5.5721e-07	0.98314	0.812725	11.171	2	1.0673	0.707865	5.0818	2	0.98314	0.812725	11.171	2	1.0673	0.707865	5.0818	2
Q9H0V9-2	VIP36-like protein	LMAN2L	3	3	8.6	40.982	5.8086e-06	0.98582	0.826759	4.6404	2	0.9026	0.430826	5.1422	2	0.98582	0.826759	4.6404	2	0.9026	0.430826	5.1422	2
P06132	Uroporphyrinogen decarboxylase	UROD	2	2	6.3	40.786	1.1295e-27	0.98666	0.753997	10.476	2	1.121	0.294678	11.72	2	0.98666	0.753997	10.476	2	1.121	0.294678	11.72	2
Q3T906	N-acetylglucosamine-1-phosphotransferase subunits alpha/beta;N-acetylglucosamine-1-phosphotransferase subunit alpha;N-acetylglucosamine-1-phosphotransferase subunit beta	GNPTAB	3	3	2.4	143.62	1.6243e-09	0.98678	0.840459	0.16912	2	0.81251	0.294122	3.5212	2	0.98678	0.840459	0.16912	2	0.81251	0.294122	3.5212	2
Q92854	Semaphorin-4D	SEMA4D	2	2	1.7	96.149	0.00063106	0.98954	0.770959	0.72448	2	1.0352	0.832723	4.3652	2	0.98954	0.770959	0.72448	2	1.0352	0.832723	4.3652	2
Q9C0I1	Myotubularin-related protein 12	MTMR12	2	2	2.7	86.147	3.6583e-06	0.99017	0.852473	39.956	2	0.69079	0.0727751	21.06	2	0.99017	0.852473	39.956	2	0.69079	0.0727751	21.06	2
O00468	Agrin	AGRN	2	2	0.9	214.84	0.00019718	0.9933	0.863559	5.5411	2	0.81315	0.295788	37.912	2	0.9933	0.863559	5.5411	2	0.81315	0.295788	37.912	2
Q00403	Transcription initiation factor IIB	GTF2B	2	2	7.3	34.833	2.6373e-27	0.99436	0.871571	16.917	2	0.8879	0.367773	29.908	2	0.99436	0.871571	16.917	2	0.8879	0.367773	29.908	2
P61962	DDB1- and CUL4-associated factor 7	DCAF7	2	2	6.4	38.926	0.00023528	0.9971	0.885961	62.206	2	1.2272	0.173309	39.142	2	0.9971	0.885961	62.206	2	1.2272	0.173309	39.142	2
Q6DD88	Atlastin-3	ATL3	2	2	5.9	60.541	6.3925e-20	0.99715	0.877183	4.3034	2	1.1937	0.390347	25.253	2	0.99715	0.877183	4.3034	2	1.1937	0.390347	25.253	2
Q99807	Ubiquinone biosynthesis protein COQ7 homolog	COQ7	2	2	9.2	24.277	5.6253e-07	0.99797	0.890531	11.863	2	1.0172	0.972211	9.833	2	0.99797	0.890531	11.863	2	1.0172	0.972211	9.833	2
Q9ULS6	Potassium voltage-gated channel subfamily S member 2;Potassium voltage-gated channel subfamily S member 1	KCNS2;KCNS1	2	2	3.1	54.237	0.00014385	0.99809	0.821641	14.512	2	1.1456	0.201951	23.099	2	0.99809	0.821641	14.512	2	1.1456	0.201951	23.099	2
O95292	Vesicle-associated membrane protein-associated protein B/C	VAPB	2	1	9.5	27.228	2.1154e-13	0.99909	0.827593	9.7808	2	1.1356	0.236458	10.201	2	0.99909	0.827593	9.7808	2	1.1356	0.236458	10.201	2
Q8NFQ8	Torsin-1A-interacting protein 2	TOR1AIP2	2	2	6.2	51.263	1.1879e-05	1.0021	0.894677	5.1071	2	1.0221	0.945142	2.2706	2	1.0021	0.894677	5.1071	2	1.0221	0.945142	2.2706	2
O60518	Ran-binding protein 6	RANBP6	4	1	3.6	124.71	2.1808e-28	1.0034	0.919034	5.7476	2	0.83771	0.193384	23.013	2	1.0034	0.919034	5.7476	2	0.83771	0.193384	23.013	2
Q8NBF2	NHL repeat-containing protein 2	NHLRC2	5	5	7.3	79.443	1.1601e-12	1.0054	0.929522	1.4951	2	1.1623	0.328306	9.5351	2	1.0054	0.929522	1.4951	2	1.1623	0.328306	9.5351	2
O15078	Centrosomal protein of 290 kDa	CEP290	2	2	0.7	290.38	0.00043349	1.0108	0.968834	4.2529	2	1.0531	0.695537	8.7624	2	1.0108	0.968834	4.2529	2	1.0531	0.695537	8.7624	2
Q96EC8	Protein YIPF6	YIPF6	1	1	5.1	26.256	0.00017611	1.0109	0.925684	2.8986	2	0.79768	0.256922	13.285	2	1.0109	0.925684	2.8986	2	0.79768	0.256922	13.285	2
P31930	Cytochrome b-c1 complex subunit 1, mitochondrial	UQCRC1	2	2	4.6	52.645	3.549e-05	1.0155	1	9.7964	2	0.96618	0.52827	15.749	2	1.0155	1	9.7964	2	0.96618	0.52827	15.749	2
Q9NPQ8-3	Synembryn-A	RIC8A	2	2	3.2	60.372	1.4193e-05	1.0171	0.990645	0.42469	2	1.067	0.709344	7.7119	2	1.0171	0.990645	0.42469	2	1.067	0.709344	7.7119	2
Q16181	Septin-7	2007-09-01	4	4	10.3	50.679	9.9301e-55	1.0181	0.941103	11.23	2	0.90734	0.317311	8.0549	2	1.0181	0.941103	11.23	2	0.90734	0.317311	8.0549	2
Q9P2Y5	UV radiation resistance-associated gene protein	UVRAG	3	3	4.3	78.15	1.2174e-08	1.0203	0.95863	4.6312	2	1.0894	0.721757	12.289	2	1.0203	0.95863	4.6312	2	1.0894	0.721757	12.289	2
Q5T1Z8	Pumilio homolog 1	PUM1	3	1	2.5	130.11	5.0155e-07	1.0212	0.961773	26.064	2	1.0871	0.73048	42.63	2	1.0212	0.961773	26.064	2	1.0871	0.73048	42.63	2
Q8N5M9	Protein jagunal homolog 1	JAGN1	1	1	6.6	21.125	1.1939e-12	1.0235	0.977482	17.85	2	1.0021	0.945041	17.47	2	1.0235	0.977482	17.85	2	1.0021	0.945041	17.47	2
Q9NXG2	THUMP domain-containing protein 1	THUMPD1	2	2	5.4	39.315	4.7942e-08	1.0244	0.978632	14.492	2	0.98494	0.790597	3.1219	2	1.0244	0.978632	14.492	2	0.98494	0.790597	3.1219	2
E9PKS3	Sphingomyelin phosphodiesterase	SMPD1	2	2	2.7	69.807	1.2513e-06	1.0264	0.963346	6.0822	2	1.0345	0.877564	22.216	2	1.0264	0.963346	6.0822	2	1.0345	0.877564	22.216	2
O14727	Apoptotic protease-activating factor 1	APAF1	2	2	1.4	141.84	6.8903e-07	1.0282	0.986142	20.508	2	0.85238	0.407	3.1494	2	1.0282	0.986142	20.508	2	0.85238	0.407	3.1494	2
Q99707	Methionine synthase	MTR	2	2	1.7	140.53	0.00051803	1.0282	0.986142	1.7589	2	1.0984	0.688152	6.0346	2	1.0282	0.986142	1.7589	2	1.0984	0.688152	6.0346	2
E9PKF3		ACAT1	3	1	75.9	5.4194	5.9404e-17	1.0287	0.952171	22.748	2	1.228	0.171859	13.341	2	1.0287	0.952171	22.748	2	1.228	0.171859	13.341	2
Q9NPF4	Probable tRNA threonylcarbamoyladenosine biosynthesis protein OSGEP	OSGEP	2	2	9.9	36.426	3.4734e-07	1.0322	0.935232	17.467	2	0.91834	0.503534	26.825	2	1.0322	0.935232	17.467	2	0.91834	0.503534	26.825	2
Q9BZR8	Apoptosis facilitator Bcl-2-like protein 14	BCL2L14	1	1	3.1	36.598	0.0014725	1.0327	0.973465	7.7342	2	0.98629	0.800054	3.8072	2	1.0327	0.973465	7.7342	2	0.98629	0.800054	3.8072	2
O00291	Huntingtin-interacting protein 1	HIP1	4	4	4.2	116.22	3.4044e-27	1.0346	0.989533	5.7717	2	1.0845	0.740405	10.344	2	1.0346	0.989533	5.7717	2	1.0845	0.740405	10.344	2
P62495	Eukaryotic peptide chain release factor subunit 1	ETF1	3	3	8.2	49.03	8.9715e-19	1.0355	0.957726	76.226	2	0.84383	0.0990527	43.984	2	1.0355	0.957726	76.226	2	0.84383	0.0990527	43.984	2
Q9UPU7	TBC1 domain family member 2B	TBC1D2B	3	3	4.7	109.88	9.0572e-08	1.0383	0.973448	4.3509	2	1.0154	0.979496	32.026	2	1.0383	0.973448	4.3509	2	1.0154	0.979496	32.026	2
O75676	Ribosomal protein S6 kinase alpha-4;Ribosomal protein S6 kinase	RPS6KA4	3	2	3.8	85.605	1.7134e-13	1.0398	0.966946	0.98862	2	0.80756	0.2814	23.262	2	1.0398	0.966946	0.98862	2	0.80756	0.2814	23.262	2
Q9HCS7	Pre-mRNA-splicing factor SYF1	XAB2	2	2	2.2	100.01	6.2207e-05	1.0404	0.964348	16.567	2	1.628	0.0102988	16.254	2	1.0404	0.964348	16.567	2	1.628	0.0102988	16.254	2
Q96S44	TP53-regulating kinase	TP53RK	4	4	22.9	28.16	2.5668e-20	1.0451	0.873599	8.3864	2	0.8006	0.10694	35.398	2	1.0451	0.873599	8.3864	2	0.8006	0.10694	35.398	2
Q92520	Protein FAM3C	FAM3C	4	4	16.7	24.68	1.1261e-08	1.0461	0.898724	27.697	2	0.91958	0.37882	27.261	2	1.0461	0.898724	27.697	2	0.91958	0.37882	27.261	2
Q5JSP0	FYVE, RhoGEF and PH domain-containing protein 3	FGD3	3	3	5.2	79.4	9.3302e-45	1.0476	0.93333	0.98382	2	1.0695	0.798945	12.995	2	1.0476	0.93333	0.98382	2	1.0695	0.798945	12.995	2
E7ER01	Valine--tRNA ligase, mitochondrial	VARS2	2	2	1.6	121.48	9.8883e-05	1.0492	0.926478	7.2771	2	0.87788	0.487777	9.5318	2	1.0492	0.926478	7.2771	2	0.87788	0.487777	9.5318	2
Q9H4I3	TraB domain-containing protein	TRABD	4	4	15.2	42.321	2.4815e-16	1.0531	0.860368	5.5407	2	1.0385	0.806725	1.0407	2	1.0531	0.860368	5.5407	2	1.0385	0.806725	1.0407	2
Q9NS69	Mitochondrial import receptor subunit TOM22 homolog	TOMM22	2	2	26.1	15.521	3.1918e-09	1.0567	0.894579	10.159	2	0.74111	0.141178	23.047	2	1.0567	0.894579	10.159	2	0.74111	0.141178	23.047	2
Q9BXR0	Queuine tRNA-ribosyltransferase	QTRT1	2	2	6.9	44.047	6.5064e-66	1.0587	0.81025	13.633	2	0.98439	0.848129	2.7597	2	1.0587	0.81025	13.633	2	0.98439	0.848129	2.7597	2
Q96IX5	Up-regulated during skeletal muscle growth protein 5	USMG5	2	2	44.8	6.4575	1.0369e-22	1.0589	0.829022	2.6079	2	0.98154	0.76686	0.55053	2	1.0589	0.829022	2.6079	2	0.98154	0.76686	0.55053	2
Q9Y5B0	RNA polymerase II subunit A C-terminal domain phosphatase	CTDP1	3	3	3.9	104.4	3.1549e-13	1.059	0.884873	17.486	2	0.9335	0.680481	37.09	2	1.059	0.884873	17.486	2	0.9335	0.680481	37.09	2
Q13094	Lymphocyte cytosolic protein 2	LCP2	3	3	6.4	60.187	9.6471e-06	1.0622	0.794259	32.543	2	0.70601	0.090231	18.762	2	1.0622	0.794259	32.543	2	0.70601	0.090231	18.762	2
Q9GZR7	ATP-dependent RNA helicase DDX24	DDX24	5	5	6.5	96.331	1.6872e-12	1.0672	0.85059	11.85	2	1.0624	0.827368	13.007	2	1.0672	0.85059	11.85	2	1.0624	0.827368	13.007	2
O14618	Copper chaperone for superoxide dismutase;Superoxide dismutase [Cu-Zn]	CCS	2	2	6.2	29.04	7.981e-05	1.0681	0.767617	9.3279	2	1.1436	0.388211	6.8839	2	1.0681	0.767617	9.3279	2	1.1436	0.388211	6.8839	2
F8WA39	Myotubularin-related protein 1	MTMR1	3	3	4.9	75.717	2.8119e-07	1.0683	0.766721	12.525	2	0.88639	0.361582	18.065	2	1.0683	0.766721	12.525	2	0.88639	0.361582	18.065	2
Q93084-5	Sarcoplasmic/endoplasmic reticulum calcium ATPase 3	ATP2A3	12	3	12.6	114.93	2.8853e-115	1.0692	0.842308	10.309	2	1.132	0.570654	0.86766	2	1.0692	0.842308	10.309	2	1.132	0.570654	0.86766	2
F5GY24	Phosphatidate phosphatase LPIN1	LPIN1	4	4	4.7	107.86	2.9601e-13	1.0711	0.834471	20.122	2	1.1772	0.433961	45.012	2	1.0711	0.834471	20.122	2	1.1772	0.433961	45.012	2
O75489	NADH dehydrogenase [ubiquinone] iron-sulfur protein 3, mitochondrial	NDUFS3	3	3	12.9	30.241	4.6537e-13	1.0725	0.748019	5.6374	2	0.95925	0.711874	10.378	2	1.0725	0.748019	5.6374	2	0.95925	0.711874	10.378	2
F5H4D0	Protein CLEC16A	CLEC16A	2	2	3.7	117.7	3.9564e-05	1.0798	0.798979	9.7422	2	1.1558	0.495538	16.218	2	1.0798	0.798979	9.7422	2	1.1558	0.495538	16.218	2
Q15334	Lethal(2) giant larvae protein homolog 1	LLGL1	2	2	2.4	115.42	2.189e-09	1.0803	0.79696	37.374	2	0.7469	0.151091	35.28	2	1.0803	0.79696	37.374	2	0.7469	0.151091	35.28	2
Q9Y2R0	Coiled-coil domain-containing protein 56	CCDC56	1	1	11.3	11.731	0.0012004	1.0804	0.796556	3.5872	2	1.5031	0.0334531	2.4013	2	1.0804	0.796556	3.5872	2	1.5031	0.0334531	2.4013	2
Q53R41	FAST kinase domain-containing protein 1	FASTKD1	3	3	4	97.41	5.742e-09	1.0816	0.79172	58.195	2	1.4033	0.0803377	49.272	2	1.0816	0.79172	58.195	2	1.4033	0.0803377	49.272	2
P62820	Ras-related protein Rab-1A	RAB1A	9	3	38.5	22.677	1.5602e-50	1.0835	0.700094	1.8077	2	0.95686	0.699135	5.3303	2	1.0835	0.700094	1.8077	2	0.95686	0.699135	5.3303	2
Q8WUH2	Transforming growth factor-beta receptor-associated protein 1	TGFBRAP1	3	3	3.1	97.157	3.9546e-06	1.0864	0.772512	4.3522	2	1.2138	0.341691	43.339	2	1.0864	0.772512	4.3522	2	1.2138	0.341691	43.339	2
Q6EEV6	Small ubiquitin-related modifier 4;Small ubiquitin-related modifier 3	SUMO4;SUMO3	2	1	23.2	10.685	3.1535e-20	1.0901	0.668864	15.876	2	1.0374	0.815359	4.2854	2	1.0901	0.668864	15.876	2	1.0374	0.815359	4.2854	2
Q9Y4C2	Protein FAM115A	FAM115A	2	2	2.3	102.12	5.8999e-05	1.0902	0.757462	8.7839	2	0.83399	0.352721	20.584	2	1.0902	0.757462	8.7839	2	0.83399	0.352721	20.584	2
P27448-7	MAP/microtubule affinity-regulating kinase 3;Serine/threonine-protein kinase MARK1	MARK3;MARK1	2	1	3.3	85.44	8.8307e-05	1.0908	0.755099	17.589	2	1.0273	0.973439	2.6756	2	1.0908	0.755099	17.589	2	1.0273	0.973439	2.6756	2
Q00537	Cyclin-dependent kinase 17;Cyclin-dependent kinase 16	CDK17;CDK16	4	3	7.6	59.582	6.3829e-08	1.0908	0.755099	44.892	2	1.0367	0.933539	6.7764	2	1.0908	0.755099	44.892	2	1.0367	0.933539	6.7764	2
Q9H3H3-3	UPF0696 protein C11orf68	C11orf68	2	2	7.2	31.517	5.6232e-06	1.0957	0.64188	1.06	2	1.0769	0.661366	1.4933	2	1.0957	0.64188	1.06	2	1.0769	0.661366	1.4933	2
Q9BYX7	Putative beta-actin-like protein 3	POTEKP	6	2	22.9	42.016	8.9669e-169	1.0975	0.633333	21.718	2	1.0018	0.909532	11.015	2	1.0975	0.633333	21.718	2	1.0018	0.909532	11.015	2
P37198	Nuclear pore glycoprotein p62	NUP62	3	3	6.5	53.254	8.7742e-08	1.0994	0.633734	0.73817	2	0.76042	0.0492929	4.0936	2	1.0994	0.633734	0.73817	2	0.76042	0.0492929	4.0936	2
Q9P2K8	Eukaryotic translation initiation factor 2-alpha kinase 4	EIF2AK4	2	2	1.5	186.91	6.8888e-08	1.0994	0.721628	14.051	2	1.346	0.128653	13.153	2	1.0994	0.721628	14.051	2	1.346	0.128653	13.153	2
C9JVQ0	Small nuclear ribonucleoprotein G-like protein;Small nuclear ribonucleoprotein G	SNRPG	2	2	15.6	10.8	5.4243e-05	1.1005	0.432864	4.1354	2	1.1252	0.223536	11.404	2	1.1005	0.432864	4.1354	2	1.1252	0.223536	11.404	2
Q8IZA0	Dyslexia-associated protein KIAA0319-like protein	KIAA0319L	2	2	1.6	115.66	0.00018965	1.1093	0.684064	12.641	2	1.2424	0.280623	5.8858	2	1.1093	0.684064	12.641	2	1.2424	0.280623	5.8858	2
Q9Y5Q9	General transcription factor 3C polypeptide 3	GTF3C3	2	2	3	101.27	1.3104e-34	1.1142	0.665872	25.445	2	1.2562	0.254421	18.703	2	1.1142	0.665872	25.445	2	1.2562	0.254421	18.703	2
A6NHR9	Structural maintenance of chromosomes flexible hinge domain-containing protein 1	SMCHD1	2	2	1.2	226.37	1.3472e-11	1.1155	0.661091	4.4708	2	1.0525	0.867696	22.937	2	1.1155	0.661091	4.4708	2	1.0525	0.867696	22.937	2
P53701	Cytochrome c-type heme lyase	HCCS	4	4	11.6	30.601	3.585e-08	1.1158	0.56918	31.495	2	1.0457	0.817948	15.318	2	1.1158	0.56918	31.495	2	1.0457	0.817948	15.318	2
P53609	Geranylgeranyl transferase type-1 subunit beta	PGGT1B	2	2	4.2	42.368	0.00071147	1.1246	0.536256	16.674	2	1.114	0.498104	7.21	2	1.1246	0.536256	16.674	2	1.114	0.498104	7.21	2
Q7Z6I6	Rho GTPase-activating protein 30	ARHGAP30	3	3	3.1	118.58	1.013e-05	1.1247	0.627815	25.286	2	1.0187	0.99138	7.1841	2	1.1247	0.627815	25.286	2	1.0187	0.99138	7.1841	2
Q8WUH6	UPF0444 transmembrane protein C12orf23	C12orf23	2	2	21.6	11.748	4.5206e-06	1.1294	0.518816	4.8013	2	1.0519	0.78564	0.22863	2	1.1294	0.518816	4.8013	2	1.0519	0.78564	0.22863	2
Q9BXW7	Cat eye syndrome critical region protein 5	CECR5	2	2	4	46.321	2.1897e-06	1.1301	0.516303	23.532	2	1.1596	0.336507	21.335	2	1.1301	0.516303	23.532	2	1.1596	0.336507	21.335	2
Q6NUQ4	Transmembrane protein 214	TMEM214	2	2	2.5	77.15	2.8489e-05	1.1302	0.608398	6.0342	2	1.2086	0.353814	16.027	2	1.1302	0.608398	6.0342	2	1.2086	0.353814	16.027	2
Q16539	Mitogen-activated protein kinase 14	MAPK14	4	4	10.8	41.293	2.1057e-09	1.1312	0.512371	1.4382	2	0.95201	0.673449	3.6539	2	1.1312	0.512371	1.4382	2	0.95201	0.673449	3.6539	2
Q9BZL1	Ubiquitin-like protein 5	UBL5	2	2	24.7	8.5468	1.5893e-05	1.1357	0.496487	14.678	2	1.1364	0.413233	10.342	2	1.1357	0.496487	14.678	2	1.1364	0.413233	10.342	2
Q9H773	dCTP pyrophosphatase 1	DCTPP1	2	2	15.3	18.681	1.1334e-31	1.1364	0.586947	30.779	2	1.2712	0.228218	6.6507	2	1.1364	0.586947	30.779	2	1.2712	0.228218	6.6507	2
Q9BWU1	Cyclin-dependent kinase 19	CDK19;CDC2L6	2	2	3.4	56.802	2.1949e-05	1.1374	0.490571	12.162	2	1.4007	0.0216476	27.103	2	1.1374	0.490571	12.162	2	1.4007	0.0216476	27.103	2
Q9HD15	Steroid receptor RNA activator 1	SRA1	2	2	10.2	25.673	2.2185e-08	1.1382	0.487804	14.042	2	1.1111	0.509865	0.97702	2	1.1382	0.487804	14.042	2	1.1111	0.509865	0.97702	2
P62312	U6 snRNA-associated Sm-like protein LSm6	LSM6	2	2	21.2	9.1275	1.7264e-06	1.1385	0.456581	25.319	2	0.91089	0.334519	3.2622	2	1.1385	0.456581	25.319	2	0.91089	0.334519	3.2622	2
Q92696	Geranylgeranyl transferase type-2 subunit alpha	RABGGTA	3	3	6.5	65.071	1.0448e-09	1.1403	0.573695	97.46	2	0.7818	0.220192	6.9429	2	1.1403	0.573695	97.46	2	0.7818	0.220192	6.9429	2
Q9BXB4	Oxysterol-binding protein-related protein 11	OSBPL11	3	3	5.6	83.642	6.5518e-08	1.1417	0.475818	2.1817	2	0.74848	0.0380012	20.794	2	1.1417	0.475818	2.1817	2	0.74848	0.0380012	20.794	2
Q8NHH9	Atlastin-2	ATL2	2	2	3.3	66.228	8.8283e-09	1.1444	0.466708	25.403	2	1.1065	0.528878	11.648	2	1.1444	0.466708	25.403	2	1.1065	0.528878	11.648	2
O75376	Nuclear receptor corepressor 1	NCOR1	3	2	1.1	270.21	1.4689e-06	1.1507	0.539279	31.727	2	0.9959	0.90866	39.688	2	1.1507	0.539279	31.727	2	0.9959	0.90866	39.688	2
Q5SRQ6	Casein kinase II subunit beta	CSNK2B	2	2	10.7	26.925	2.9031e-06	1.1647	0.362613	20.353	2	1.0107	0.991866	22.354	2	1.1647	0.362613	20.353	2	1.0107	0.991866	22.354	2
P07203	Glutathione peroxidase 1;Glutathione peroxidase	GPX1	3	3	17.7	22.106	5.3655e-09	1.1672	0.394515	11.111	2	1.1304	0.434925	3.1816	2	1.1672	0.394515	11.111	2	1.1304	0.434925	3.1816	2
Q13485	Mothers against decapentaplegic homolog 4	SMAD4	2	2	3.8	60.438	7.3787e-10	1.1695	0.387702	4.9785	2	0.97158	0.778292	25.638	2	1.1695	0.387702	4.9785	2	0.97158	0.778292	25.638	2
Q9H9A6	Leucine-rich repeat-containing protein 40	LRRC40	4	4	5.8	68.249	1.295e-08	1.1738	0.467728	28.701	2	1.017	0.985262	14.259	2	1.1738	0.467728	28.701	2	1.017	0.985262	14.259	2
P24386	Rab proteins geranylgeranyltransferase component A 1	CHM	3	3	5.7	73.475	2.7602e-06	1.1767	0.459228	3.1268	2	0.80246	0.268612	10.681	2	1.1767	0.459228	3.1268	2	0.80246	0.268612	10.681	2
F5H0X5	Transcription activator BRG1	SMARCA4	3	3	1.8	188.86	7.1234e-07	1.1839	0.438589	2.6519	2	1.1408	0.542074	13.028	2	1.1839	0.438589	2.6519	2	1.1408	0.542074	13.028	2
O60739	Eukaryotic translation initiation factor 1b;Eukaryotic translation initiation factor 1	EIF1B;EIF1	1	1	14.2	12.823	3.4202e-08	1.1864	0.340239	3.2619	2	1.0256	0.925923	8.7509	2	1.1864	0.340239	3.2619	2	1.0256	0.925923	8.7509	2
Q99700	Ataxin-2	ATXN2	4	4	3.6	140.28	4.316e-09	1.1868	0.430464	12.244	2	1.1021	0.674588	23.203	2	1.1868	0.430464	12.244	2	1.1021	0.674588	23.203	2
Q66K14	TBC1 domain family member 9B	TBC1D9B	2	2	2.2	140.52	3.004e-11	1.1884	0.426027	13.495	2	0.96526	0.796252	19.526	2	1.1884	0.426027	13.495	2	0.96526	0.796252	19.526	2
Q53GS9	U4/U6,U5 tri-snRNP-associated protein 2	USP39	6	6	8.5	65.38	5.1991e-14	1.1902	0.33019	9.0429	2	1.0814	0.640137	7.4225	2	1.1902	0.33019	9.0429	2	1.0814	0.640137	7.4225	2
Q8IVM0	Coiled-coil domain-containing protein 50	CCDC50	17	1	68	35.822	3.8542e-276	1.1945	0.113191	5.4299	2	1.1254	0.222719	1.4668	2	1.1945	0.113191	5.4299	2	1.1254	0.222719	1.4668	2
D3YTH2	Dedicator of cytokinesis protein 9	DOCK9;RP11-155N3,2	9	5	3.6	240.34	3.5646e-22	1.1997	0.395622	54.358	2	1.1156	0.626384	1.9332	2	1.1997	0.395622	54.358	2	1.1156	0.626384	1.9332	2
P36405	ADP-ribosylation factor-like protein 3	ARL3	3	3	14.8	20.455	7.9571e-08	1.2071	0.2882	26.961	2	0.86127	0.267009	18.437	2	1.2071	0.2882	26.961	2	0.86127	0.267009	18.437	2
O95155	Ubiquitin conjugation factor E4 B	UBE4B	3	3	3	146.18	8.9474e-14	1.2117	0.365101	31.393	2	1.3009	0.182864	27.696	2	1.2117	0.365101	31.393	2	1.3009	0.182864	27.696	2
Q9HBL8	NmrA-like family domain-containing protein 1	NMRAL1	2	2	5.7	33.344	0.00025313	1.2163	0.267148	16.477	2	1.0392	0.852363	15.069	2	1.2163	0.267148	16.477	2	1.0392	0.852363	15.069	2
O43149	Zinc finger ZZ-type and EF-hand domain-containing protein 1	ZZEF1	2	2	0.7	331.07	4.2958e-05	1.2168	0.352674	0.77187	2	0.95204	0.74782	15.881	2	1.2168	0.352674	0.77187	2	0.95204	0.74782	15.881	2
Q9H089	Large subunit GTPase 1 homolog	LSG1	2	2	2.9	75.225	1.1032e-06	1.2181	0.263174	14.75	2	1.0951	0.577864	17.384	2	1.2181	0.263174	14.75	2	1.0951	0.577864	17.384	2
Q14103-4		HNRNPD	17	1	50.2	30.672	3.0939e-225	1.2186	0.348365	4.5891	2	1.135	0.560805	10.332	2	1.2186	0.348365	4.5891	2	1.135	0.560805	10.332	2
O75843	AP-1 complex subunit gamma-like 2	AP1G2	5	5	6.1	87.116	2.5658e-12	1.2289	0.240302	9.2403	2	0.83858	0.195838	15.458	2	1.2289	0.240302	9.2403	2	0.83858	0.195838	15.458	2
Q96A08	Histone H2B type 1-A	HIST1H2BA	8	2	43.3	14.167	6.2292e-58	1.2334	0.184076	9.6736	2	1.0882	0.461809	0.59246	2	1.2334	0.184076	9.6736	2	1.0882	0.461809	0.59246	2
Q9BUB7	Transmembrane protein 70, mitochondrial	TMEM70	2	2	7.7	28.969	3.8288e-09	1.2379	0.222481	6.4309	2	1.0919	0.592084	30.184	2	1.2379	0.222481	6.4309	2	1.0919	0.592084	30.184	2
P29083	General transcription factor IIE subunit 1	GTF2E1	1	1	4.1	49.452	1.0362e-61	1.2434	0.212128	7.2826	2	1.021	0.951203	6.9217	2	1.2434	0.212128	7.2826	2	1.021	0.951203	6.9217	2
Q15043	Zinc transporter ZIP14	SLC39A14	2	2	5.1	54.212	0.0001763	1.2448	0.290088	0.0309	2	1.2755	0.221127	9.3187	2	1.2448	0.290088	0.0309	2	1.2755	0.221127	9.3187	2
Q16186	Proteasomal ubiquitin receptor ADRM1	ADRM1	1	1	3.9	42.153	1.5303e-11	1.2537	0.272129	38.913	2	0.9165	0.619762	12.75	2	1.2537	0.272129	38.913	2	0.9165	0.619762	12.75	2
Q5JVF3-4	PCI domain-containing protein 2	PCID2	6	6	16.8	52.099	2.6179e-30	1.2552	0.269191	18.65	2	1.4791	0.0415425	32.3	2	1.2552	0.269191	18.65	2	1.4791	0.0415425	32.3	2
Q6ZN28	Metastasis-associated in colon cancer protein 1	MACC1	3	3	4	96.638	1.4847e-08	1.2573	0.265121	11.537	2	0.96831	0.80745	13.398	2	1.2573	0.265121	11.537	2	0.96831	0.80745	13.398	2
Q8IWB1	Inositol 1,4,5-trisphosphate receptor-interacting protein	ITPRIP	2	2	4.4	62.059	7.8974e-08	1.2665	0.247864	105.97	2	1.0073	0.950187	17.278	2	1.2665	0.247864	105.97	2	1.0073	0.950187	17.278	2
F5H1Z0	Thyroid receptor-interacting protein 11	TRIP11	3	3	1.8	198.24	3.5379e-05	1.2689	0.16915	30.051	2	1.1607	0.333148	22.586	2	1.2689	0.16915	30.051	2	1.1607	0.333148	22.586	2
E9PLN8	Vitamin K epoxide reductase complex subunit 1	VKORC1	2	2	14.5	17.945	9.9388e-07	1.2717	0.238518	28.161	2	1.6235	0.0107596	49.867	2	1.2717	0.238518	28.161	2	1.6235	0.0107596	49.867	2
P63000-2	Ras-related C3 botulinum toxin substrate 1	RAC1	9	4	37.4	23.467	1.3904e-36	1.2908	0.138296	30.141	2	0.98952	0.87621	11.65	2	1.2908	0.138296	30.141	2	0.98952	0.87621	11.65	2
Q9HBU6	Ethanolamine kinase 1	ETNK1	2	2	5.3	50.968	2.6125e-05	1.2937	0.202102	10.387	2	1.0753	0.669003	37.215	2	1.2937	0.202102	10.387	2	1.0753	0.669003	37.215	2
Q9Y4K1	Absent in melanoma 1 protein	AIM1	3	3	2.3	188.67	3.8257e-09	1.3062	0.18355	6.1752	2	1.1815	0.274237	15.769	2	1.3062	0.18355	6.1752	2	1.1815	0.274237	15.769	2
P60059	Protein transport protein Sec61 subunit gamma	SEC61G	2	2	36.8	7.7412	4.6469e-07	1.3158	0.170291	10.21	2	1.1734	0.44448	7.1742	2	1.3158	0.170291	10.21	2	1.1734	0.44448	7.1742	2
P50238	Cysteine-rich protein 1	CRIP1	1	1	11.7	8.5328	8.3616e-05	1.3229	0.101822	15.783	2	1.1059	0.53139	21.276	2	1.3229	0.101822	15.783	2	1.1059	0.53139	21.276	2
G3XAC7	TOX high mobility group box family member 2	TOX2	3	2	6.1	53.444	2.02e-10	1.3426	0.1375	22.097	2	1.3447	0.0446378	21.329	2	1.3426	0.1375	22.097	2	1.3447	0.0446378	21.329	2
Q9NZL4	Hsp70-binding protein 1	HSPBP1	2	2	5	39.474	3.2601e-06	1.4123	0.0407718	0.76648	2	0.95356	0.681632	25.638	2	1.4123	0.0407718	0.76648	2	0.95356	0.681632	25.638	2
Q9Y4A5	Transformation/transcription domain-associated protein	TRRAP	3	3	0.8	437.6	2.7368e-06	1.4851	0.0398801	11.167	2	1.3441	0.130619	9.2855	2	1.4851	0.0398801	11.167	2	1.3441	0.130619	9.2855	2
P49750-4	YLP motif-containing protein 1	YLPM1	2	2	1.1	241.64	2.3312e-05	1.5009	0.0344496	19.305	2	1.0777	0.766679	18.871	2	1.5009	0.0344496	19.305	2	1.0777	0.766679	18.871	2
Q13451	Peptidyl-prolyl cis-trans isomerase FKBP5	FKBP5	2	2	2.8	51.212	1.4283e-07	1.5389	0.0240702	14.771	2	1.0354	0.939028	28.437	2	1.5389	0.0240702	14.771	2	1.0354	0.939028	28.437	2
Q96S55	ATPase WRNIP1	WRNIP1	2	2	3.5	72.132	7.3156e-17	1.5615	0.0193685	44.567	2	1.3817	0.0962298	27.207	2	1.5615	0.0193685	44.567	2	1.3817	0.0962298	27.207	2
Q13228	Selenium-binding protein 1	SELENBP1	6	6	11.4	52.39	5.1925e-78	0.16249	9.66589e-54	156.14	3	0.12116	1.03928e-147	41.786	3	0.16249	9.66589e-54	156.14	3	0.12116	1.03928e-147	41.786	3
Q9P287-2	BRCA2 and CDKN1A-interacting protein	BCCIP	2	2	7.1	36.214	0.00015265	0.65009	0.000172266	42.511	3	0.62465	2.93101e-09	23.372	3	0.65009	0.000172266	42.511	3	0.62465	2.93101e-09	23.372	3
Q13126-2	S-methyl-5-thioadenosine phosphorylase	MTAP	3	3	13	38.356	3.5944e-33	1.3287	0.00871929	58.363	3	1.3922	0.000147287	25.104	3	1.3287	0.00871929	58.363	3	1.3922	0.000147287	25.104	3
O15014	Zinc finger protein 609	ZNF609	3	3	2.1	151.19	2.9872e-06	2.2156	1.59779e-05	93.68	3	1.6629	0.0073119	59.245	3	2.2156	1.59779e-05	93.68	3	1.6629	0.0073119	59.245	3
F2Z2X4	Exportin-4	XPO4	5	5	5.3	130.15	2.2616e-12	0.859	0.257637	9.9955	3	0.62766	0.00101987	41.948	3	0.859	0.257637	9.9955	3	0.62766	0.00101987	41.948	3
Q9Y265	RuvB-like 1	RUVBL1	4	4	10.3	50.227	3.0755e-09	1.0135	0.913633	5.6144	3	0.67164	0.000222412	29.399	3	1.0135	0.913633	5.6144	3	0.67164	0.000222412	29.399	3
P62195	26S protease regulatory subunit 8	PSMC5	5	4	16.3	45.626	7.7859e-50	1.0479	0.860409	4.9042	3	0.75334	0.0077058	34.742	3	1.0479	0.860409	4.9042	3	0.75334	0.0077058	34.742	3
Q96AZ6	Interferon-stimulated gene 20 kDa protein	ISG20	2	2	17.1	20.363	3.0534e-06	1.1059	0.607661	10.647	3	3.221	2.75946e-16	57.891	3	1.1059	0.607661	10.647	3	3.221	2.75946e-16	57.891	3
Q14839-2	Chromodomain-helicase-DNA-binding protein 4	CHD4	4	2	2.4	220.85	4.0872e-08	1.1099	0.681822	23.101	3	1.6336	0.00975146	27.935	3	1.1099	0.681822	23.101	3	1.6336	0.00975146	27.935	3
P61019	Ras-related protein Rab-2A	RAB2A	6	6	35.8	23.545	9.3754e-67	1.278	0.112437	86.409	3	1.3669	0.00173691	94.423	3	1.278	0.112437	86.409	3	1.3669	0.00173691	94.423	3
Q68D91	Metallo-beta-lactamase domain-containing protein 2	MBLAC2	4	4	15.8	31.371	6.1892e-11	1.2795	0.15356	27.758	3	1.5832	0.00156508	24.128	3	1.2795	0.15356	27.758	3	1.5832	0.00156508	24.128	3
Q3ZAQ7	Vacuolar ATPase assembly integral membrane protein VMA21	VMA21	3	3	34.7	11.354	1.0613e-09	1.3413	0.0523976	56.429	3	1.3183	0.00171785	37.189	3	1.3413	0.0523976	56.429	3	1.3183	0.00171785	37.189	3
Q96ES7	SAGA-associated factor 29 homolog	CCDC101	4	4	14.7	33.238	1.8034e-08	1.3459	0.0811433	10.137	3	1.5986	0.00123456	10.58	3	1.3459	0.0811433	10.137	3	1.5986	0.00123456	10.58	3
Q86SJ6-2	Desmoglein-4	DSG4	5	4	6.2	115.45	1.7045e-18	0.48086	6.59424e-09	51.978	3	0.7915	0.0262529	167	3	0.48086	6.59424e-09	51.978	3	0.7915	0.0262529	167	3
P07858	Cathepsin B;Cathepsin B light chain;Cathepsin B heavy chain	CTSB	3	3	10.9	37.821	5.8404e-09	0.57785	1.0919e-05	34.947	3	0.85367	0.122177	31.672	3	0.57785	1.0919e-05	34.947	3	0.85367	0.122177	31.672	3
Q86X10	Ral GTPase-activating protein subunit beta	RALGAPB;RP5-1100H13,1	3	3	2.4	166.8	1.4983e-06	0.61336	0.000764163	72.186	3	0.70613	0.0903794	53.64	3	0.61336	0.000764163	72.186	3	0.70613	0.0903794	53.64	3
P11831	Serum response factor	SRF	3	3	6.5	51.592	6.9645e-29	0.65404	0.003286	34.384	3	0.94498	0.636664	24.166	3	0.65404	0.003286	34.384	3	0.94498	0.636664	24.166	3
Q96GX9	Probable methylthioribulose-1-phosphate dehydratase	APIP	6	6	29.3	27.125	2.2247e-14	0.66955	0.00106198	106.11	3	0.79591	0.0298013	127.17	3	0.66955	0.00106198	106.11	3	0.79591	0.0298013	127.17	3
G8JLA8	Transforming growth factor-beta-induced protein ig-h3	TGFBI	1	1	1.9	74.693	2.2995e-06	0.71804	0.00350863	18.123	3	0.94348	0.357671	12.814	3	0.71804	0.00350863	18.123	3	0.94348	0.357671	12.814	3
Q8IY21	Probable ATP-dependent RNA helicase DDX60	DDX60	3	3	1.6	197.85	6.3422e-05	1.9215	0.000447661	50.048	3	0.96132	0.781796	55.205	3	1.9215	0.000447661	50.048	3	0.96132	0.781796	55.205	3
O14745	Na(+)/H(+) exchange regulatory cofactor NHE-RF1	SLC9A3R1	4	4	15.4	38.868	6.4864e-29	2.0336	6.53964e-07	66.829	3	1.0519	0.704412	10.921	2	2.0336	6.53964e-07	66.829	3	1.0519	0.704412	10.921	2
P05771	Protein kinase C beta type	PRKCB	14	1	21.5	76.868	2.3105e-75	2.2935	3.69565e-07	13.969	3	1.3385	0.0482249	28.384	3	2.2935	3.69565e-07	13.969	3	1.3385	0.0482249	28.384	3
Q5JSH3	WD repeat-containing protein 44	WDR44	4	4	5.6	101.37	8.9099e-15	2.75	3.10619e-08	115.91	3	1.1517	0.361367	10.487	3	2.75	3.10619e-08	115.91	3	1.1517	0.361367	10.487	3
O14802	DNA-directed RNA polymerase III subunit RPC1;DNA-directed RNA polymerase	POLR3A	3	3	2.8	155.64	7.0217e-06	0.65547	0.0422192	26.371	3	0.92073	0.634754	6.3734	3	0.65547	0.0422192	26.371	3	0.92073	0.634754	6.3734	3
Q6VY07	Phosphofurin acidic cluster sorting protein 1	PACS1	6	6	7.2	104.9	1.2187e-10	0.65928	0.0449175	2.4792	3	1.2555	0.255701	46.43	3	0.65928	0.0449175	2.4792	3	1.2555	0.255701	46.43	3
P46019	Phosphorylase b kinase regulatory subunit alpha, liver isoform	PHKA2	3	3	3	138.41	4.7238e-06	0.68388	0.0655415	64.254	3	1.1179	0.618378	35.691	3	0.68388	0.0655415	64.254	3	1.1179	0.618378	35.691	3
Q9NRY4	Rho GTPase-activating protein 35	ARHGAP35;GRLF1	5	5	3.4	172.23	7.7833e-10	0.74318	0.141682	20.242	3	1.1816	0.422003	40.214	3	0.74318	0.141682	20.242	3	1.1816	0.422003	40.214	3
Q7Z2T5	TRMT1-like protein	TRMT1L	2	2	3	81.746	6.2822e-20	0.78814	0.227509	20.177	3	0.74912	0.155008	22.208	3	0.78814	0.227509	20.177	3	0.74912	0.155008	22.208	3
Q9Y2V7	Conserved oligomeric Golgi complex subunit 6	COG6	3	3	5.5	73.278	1.1575e-12	0.79165	0.0942446	14.434	3	0.83779	0.193608	19.03	3	0.79165	0.0942446	14.434	3	0.83779	0.193608	19.03	3
Q7KZN9-2	Cytochrome c oxidase assembly protein COX15 homolog	COX15	4	4	14.4	43.835	1.5801e-09	0.79359	0.0974811	22.333	3	0.83938	0.198114	21.318	3	0.79359	0.0974811	22.333	3	0.83938	0.198114	21.318	3
Q6PI78	Transmembrane protein 65	TMEM65	3	3	13.8	25.498	6.8305e-09	0.80428	0.0495318	14.017	3	0.83536	0.016389	24.877	3	0.80428	0.0495318	14.017	3	0.83536	0.016389	24.877	3
Q5SPT7	HLA class I histocompatibility antigen, alpha chain F	HLA-F	9	3	19	50.428	5.0727e-100	0.80492	0.0618033	14.356	3	0.95718	0.602082	27.806	3	0.80492	0.0618033	14.356	3	0.95718	0.602082	27.806	3
P48634	Protein PRRC2A	PRRC2A	5	4	2.5	228.86	4.8294e-09	0.81049	0.279382	5.8002	3	0.61186	0.018708	21.265	3	0.81049	0.279382	5.8002	3	0.61186	0.018708	21.265	3
P25325	3-mercaptopyruvate sulfurtransferase;Sulfurtransferase	MPST	3	3	14.1	33.178	1.218e-12	0.8181	0.0812113	18.178	3	1.0267	0.900861	10.207	3	0.8181	0.0812113	18.178	3	1.0267	0.900861	10.207	3
Q05655-2	Protein kinase C delta type	PRKCD	5	5	6.6	80.952	2.5489e-11	0.82516	0.16196	26.13	3	0.88847	0.370123	21.783	3	0.82516	0.16196	26.13	3	0.88847	0.370123	21.783	3
P32519	ETS-related transcription factor Elf-1	ELF1	5	5	12.4	67.497	4.9744e-13	0.83528	0.343672	40.687	3	1.2194	0.328992	41.923	3	0.83528	0.343672	40.687	3	1.2194	0.328992	41.923	3
Q9BQA9	Uncharacterized protein C17orf62	C17orf62	2	2	13.9	20.774	1.1521e-07	0.83805	0.195071	15.747	3	1.0238	0.935794	18.096	3	0.83805	0.195071	15.747	3	1.0238	0.935794	18.096	3
P00403	Cytochrome c oxidase subunit 2	MT-CO2	2	2	7.5	25.565	1.6585e-05	0.84032	0.12378	19.015	3	0.84309	0.0974557	17.275	3	0.84032	0.12378	19.015	3	0.84309	0.0974557	17.275	3
Q8NCW5	NAD(P)H-hydrate epimerase	APOA1BP	3	3	12.8	31.674	4.0292e-10	0.84131	0.12599	39.943	3	1.1211	0.294246	48.159	3	0.84131	0.12599	39.943	3	1.1211	0.294246	48.159	3
Q9BRZ2	E3 ubiquitin-protein ligase TRIM56	TRIM56	5	5	8.2	81.487	4.816e-13	0.84578	0.21689	50.828	3	0.9176	0.500006	54.416	3	0.84578	0.21689	50.828	3	0.9176	0.500006	54.416	3
Q15843	NEDD8	NEDD8;NEDD8-MDP1	2	2	34.6	9.0714	1.1011e-08	0.84664	0.219409	23.726	3	0.95677	0.698656	12.234	3	0.84664	0.219409	23.726	3	0.95677	0.698656	12.234	3
Q96CN9	GRIP and coiled-coil domain-containing protein 1	GCC1	2	2	2.7	87.81	6.3557e-05	0.85405	0.396704	17.296	3	1.1825	0.419586	16.664	3	0.85405	0.396704	17.296	3	1.1825	0.419586	16.664	3
Q93052	Lipoma-preferred partner	LPP	3	3	7.2	65.746	1.7837e-10	0.85811	0.254758	4.8143	3	0.95951	0.713263	5.8594	3	0.85811	0.254758	4.8143	3	0.95951	0.713263	5.8594	3
Q8IXI1	Mitochondrial Rho GTPase 2	RHOT2	3	3	5.5	68.117	2.6514e-05	0.85948	0.259198	57.331	3	1.0376	0.860913	61.635	3	0.85948	0.259198	57.331	3	1.0376	0.860913	61.635	3
Q6N069	N-alpha-acetyltransferase 16, NatA auxiliary subunit	NAA16	9	3	10	101.46	5.0775e-42	0.85964	0.413164	14.523	3	1.3039	0.178736	41.339	3	0.85964	0.413164	14.523	3	1.3039	0.178736	41.339	3
Q08999	Retinoblastoma-like protein 2	RBL2	3	3	3.3	128.37	2.1015e-07	0.86244	0.421517	80.603	3	0.84329	0.379721	29.725	3	0.86244	0.421517	80.603	3	0.84329	0.379721	29.725	3
P19387	DNA-directed RNA polymerase II subunit RPB3	POLR2C	2	2	12	31.441	3.744e-20	0.86986	0.294323	12.421	3	1.028	0.912807	4.835	3	0.86986	0.294323	12.421	3	1.028	0.912807	4.835	3
P22695	Cytochrome b-c1 complex subunit 2, mitochondrial	UQCRC2	7	7	24.1	48.442	4.8236e-133	0.87138	0.0868895	26.1	3	0.88172	0.0326174	114.89	3	0.87138	0.0868895	26.1	3	0.88172	0.0326174	114.89	3
P16871	Interleukin-7 receptor subunit alpha	IL7R	3	3	8.7	51.58	4.1108e-08	0.87806	0.469375	19.322	3	0.89417	0.542236	25.025	3	0.87806	0.469375	19.322	3	0.89417	0.542236	25.025	3
Q6NUQ1	RAD50-interacting protein 1	RINT1	2	2	2.4	90.631	0.00014378	0.88579	0.353228	40.99	3	0.86127	0.267009	29.657	3	0.88579	0.353228	40.99	3	0.86127	0.267009	29.657	3
Q8ND04-2	Protein SMG8	SMG8	2	2	3.9	113.22	5.0038e-12	0.88597	0.494368	7.0718	3	0.71887	0.107113	16.929	3	0.88597	0.494368	7.0718	3	0.71887	0.107113	16.929	3
O95104	Splicing factor, arginine/serine-rich 15	SCAF4	4	3	4.4	125.87	2.63e-07	0.88739	0.359468	78.003	3	0.91644	0.494496	58.125	3	0.88739	0.359468	78.003	3	0.91644	0.494496	58.125	3
O60664	Perilipin-3	PLIN3	3	3	12.9	47.074	3.2834e-07	0.88799	0.263642	2.8791	3	0.98161	0.767347	9.232	3	0.88799	0.263642	2.8791	3	0.98161	0.767347	9.232	3
Q9NXA8	NAD-dependent protein deacylase sirtuin-5, mitochondrial	SIRT5	3	3	14.2	33.881	5.4985e-30	0.88802	0.36194	31.623	3	0.96102	0.72134	10.56	3	0.88802	0.36194	31.623	3	0.96102	0.72134	10.56	3
Q9UQN3	Charged multivesicular body protein 2b	CHMP2B	4	4	18.3	23.906	3.8792e-16	0.88919	0.366556	13.678	3	1.0454	0.819525	11.078	3	0.88919	0.366556	13.678	3	1.0454	0.819525	11.078	3
F5H740	Voltage-dependent anion-selective channel protein 3	VDAC3	5	5	18	30.757	1.2173e-23	0.89022	0.267454	5.3913	3	1.0716	0.565736	3.6964	3	0.89022	0.267454	5.3913	3	1.0716	0.565736	3.6964	3
Q8WTS1	1-acylglycerol-3-phosphate O-acyltransferase ABHD5	ABHD5	2	2	10.6	39.095	8.7847e-26	0.89202	0.377846	27.829	3	0.77004	0.0601582	14.553	3	0.89202	0.377846	27.829	3	0.77004	0.0601582	14.553	3
P03928	ATP synthase protein 8	MT-ATP8	4	4	52.9	7.9916	7.147e-12	0.89232	0.379053	11.616	3	0.87523	0.317577	18.8	3	0.89232	0.379053	11.616	3	0.87523	0.317577	18.8	3
Q9NQ48	Leucine zipper transcription factor-like protein 1	LZTFL1	1	1	4.3	34.592	2.993e-13	0.89273	0.516096	8.0165	3	0.9799	0.850023	5.2197	3	0.89273	0.516096	8.0165	3	0.9799	0.850023	5.2197	3
F5GY05	Constitutive coactivator of peroxisome proliferator-activated receptor gamma	FAM120B	3	3	3.1	106.12	3.435e-07	0.89722	0.399045	19.849	3	1.0032	0.951045	36.734	3	0.89722	0.399045	19.849	3	1.0032	0.951045	36.734	3
Q6R327-3	Rapamycin-insensitive companion of mTOR	RICTOR	3	3	1.9	195.01	3.8654e-16	0.89726	0.530834	4.8423	3	0.94227	0.712221	4.5289	3	0.89726	0.530834	4.8423	3	0.94227	0.712221	4.5289	3
P22033	Methylmalonyl-CoA mutase, mitochondrial	MUT	4	4	6.5	83.134	2.3208e-19	0.89897	0.406309	7.3023	3	0.89707	0.406525	11.728	3	0.89897	0.406309	7.3023	3	0.89707	0.406525	11.728	3
F5GYQ1	V-type proton ATPase subunit d 1	ATP6V0D1	3	3	8.2	44.659	6.5074e-07	0.9018	0.317311	30.702	3	0.87555	0.187102	30.908	3	0.9018	0.317311	30.702	3	0.87555	0.187102	30.908	3
P49917	DNA ligase 4	LIG4	3	3	2.6	103.97	1.9096e-07	0.90213	0.419587	11.277	3	0.87757	0.326545	20.7	3	0.90213	0.419587	11.277	3	0.87757	0.326545	20.7	3
Q9UBQ0	Vacuolar protein sorting-associated protein 29	VPS29	5	5	24.7	20.505	4.3876e-19	0.91107	0.356571	17.235	3	1.1467	0.198409	14.937	3	0.91107	0.356571	17.235	3	1.1467	0.198409	14.937	3
P46736	Lys-63-specific deubiquitinase BRCC36	BRCC3	3	3	13.6	36.072	4.406e-09	0.91318	0.365859	14.915	3	1.0511	0.710357	7.8027	3	0.91318	0.365859	14.915	3	1.0511	0.710357	7.8027	3
Q9UDW1	Cytochrome b-c1 complex subunit 9	UQCR10	3	3	50.8	7.3084	1.5346e-09	0.91366	0.36799	11.027	3	0.86742	0.160708	14.25	3	0.91366	0.36799	11.027	3	0.86742	0.160708	14.25	3
Q969T9	WW domain-binding protein 2	WBP2	3	3	12.6	28.087	9.5668e-07	0.91449	0.37169	37.592	3	1.0845	0.483876	35.488	3	0.91449	0.37169	37.592	3	1.0845	0.483876	35.488	3
Q16740	Putative ATP-dependent Clp protease proteolytic subunit, mitochondrial	CLPP	6	6	26.7	30.18	3.0097e-27	0.91795	0.394994	1.4912	3	0.99394	0.774781	1.3407	3	0.91795	0.394994	1.4912	3	0.99394	0.774781	1.3407	3
Q5SSJ5	Heterochromatin protein 1-binding protein 3	HP1BP3	4	4	7.2	61.206	1.4e-20	0.93256	0.557101	17.315	3	1.0193	0.960588	63.697	3	0.93256	0.557101	17.315	3	1.0193	0.960588	63.697	3
Q9NZZ3	Charged multivesicular body protein 5	CHMP5	4	4	21.9	24.57	1.4167e-06	0.93425	0.565192	13.029	3	0.8918	0.384013	12.196	3	0.93425	0.565192	13.029	3	0.8918	0.384013	12.196	3
Q6JUT2	Transmembrane emp24 domain-containing protein 7	TIRAP3;TMED7;TMED7-TICAM2	2	2	5.7	46.172	1.0832e-13	0.93676	0.378125	6.0007	3	0.85907	0.0111952	15.086	3	0.93676	0.378125	6.0007	3	0.85907	0.0111952	15.086	3
Q86WV6	Transmembrane protein 173	TMEM173	5	5	14.2	42.192	1.1343e-11	0.93693	0.478805	14.372	3	1.0362	0.824815	23.694	3	0.93693	0.478805	14.372	3	1.0362	0.824815	23.694	3
Q13185	Chromobox protein homolog 3	CBX3	3	3	16.9	20.811	2.0219e-14	0.93728	0.480577	22.618	3	1.1093	0.348416	35.227	3	0.93728	0.480577	22.618	3	1.1093	0.348416	35.227	3
F5H7K4	Neutral cholesterol ester hydrolase 1	NCEH1	4	4	11.2	49.881	9.176e-23	0.93898	0.509369	9.8657	3	0.99272	0.763365	54.732	3	0.93898	0.509369	9.8657	3	0.99272	0.763365	54.732	3
F5H6J9	Activating signal cointegrator 1 complex subunit 2	ASCC2	4	4	7.5	77.368	2.0239e-08	0.94648	0.624909	24.236	3	0.75976	0.0486075	41.709	3	0.94648	0.624909	24.236	3	0.75976	0.0486075	41.709	3
P11117	Lysosomal acid phosphatase	ACP2	4	4	8.3	48.344	7.0947e-11	0.94759	0.53404	1.6423	3	0.96695	0.666818	13.428	3	0.94759	0.53404	1.6423	3	0.96695	0.666818	13.428	3
P01033	Metalloproteinase inhibitor 1	TIMP1	3	3	19.3	23.171	2.4709e-18	0.96532	0.631002	1.3222	3	0.99271	0.84523	7.9193	3	0.96532	0.631002	1.3222	3	0.99271	0.84523	7.9193	3
Q5T440	Putative transferase CAF17, mitochondrial	IBA57	4	4	12.1	38.155	2.6186e-30	0.96563	0.632746	61.376	3	1.1135	0.328383	40.775	3	0.96563	0.632746	61.376	3	1.1135	0.328383	40.775	3
Q6GTX8	Leukocyte-associated immunoglobulin-like receptor 1	LAIR1	3	3	12.5	31.412	4.4798e-33	0.96613	0.635562	53.494	3	1.1719	0.129894	51.243	3	0.96613	0.635562	53.494	3	1.1719	0.129894	51.243	3
I3L0A4	WAS protein family homolog 2;Putative WAS protein family homolog 3;WAS protein family homolog 6;Putative WAS protein family homolog 4;WAS protein family homolog 1	WASH2P;WASH3P;WASH6P;WASH4P;WASH1	2	2	4.8	51.621	1.8911e-05	0.96794	0.733681	7.9524	3	1.2321	0.164584	12.536	3	0.96794	0.733681	7.9524	3	1.2321	0.164584	12.536	3
Q15628	Tumor necrosis factor receptor type 1-associated DEATH domain protein	TRADD	3	3	12.5	34.247	8.7583e-10	0.96815	0.734764	35.02	3	1.0343	0.839861	16.212	3	0.96815	0.734764	35.02	3	1.0343	0.839861	16.212	3
Q2NL68	Uncharacterized protein C19orf55	C19orf55	3	3	5.8	51.074	1.0146e-07	0.96992	0.743908	13.084	3	1.043	0.832179	32.579	3	0.96992	0.743908	13.084	3	1.043	0.832179	32.579	3
P63272	Transcription elongation factor SPT4	SUPT4H1	2	2	19.7	13.193	3.1597e-11	0.97041	0.633965	6.4893	3	1.0295	0.822416	4.8159	3	0.97041	0.633965	6.4893	3	1.0295	0.822416	4.8159	3
P49406	39S ribosomal protein L19, mitochondrial	MRPL19	4	4	11.3	33.535	1.8278e-07	0.97365	0.763239	16.075	3	1.2262	0.175136	29.778	3	0.97365	0.763239	16.075	3	1.2262	0.175136	29.778	3
F5H2R7	Ubiquitin carboxyl-terminal hydrolase CYLD	CYLD	3	3	3.1	107.3	7.5491e-07	0.97562	0.800897	14.118	3	1.0583	0.843975	14.142	3	0.97562	0.800897	14.118	3	1.0583	0.843975	14.142	3
O00483	NADH dehydrogenase [ubiquinone] 1 alpha subcomplex subunit 4	NDUFA4	3	3	32.1	9.3697	2.5326e-08	0.97592	0.691414	10.804	3	0.99248	0.843606	10.183	3	0.97592	0.691414	10.804	3	0.99248	0.843606	10.183	3
P50452	Serpin B8	SERPINB8	5	3	13.6	42.766	8.205e-15	0.97594	0.775144	10.282	3	0.92259	0.523994	7.3048	3	0.97594	0.775144	10.282	3	0.92259	0.523994	7.3048	3
Q8IUR7	Armadillo repeat-containing protein 8	ARMC8	5	5	8.2	75.509	4.3836e-21	0.97922	0.792239	19.679	3	0.90878	0.45877	14.854	3	0.97922	0.792239	19.679	3	0.90878	0.45877	14.854	3
A8KAH5	IST1 homolog	IST1	4	4	11.9	41.565	2.7926e-10	0.98294	0.73219	13.472	3	0.9915	0.836694	4.3713	3	0.98294	0.73219	13.472	3	0.9915	0.836694	4.3713	3
Q6ZRP7	Sulfhydryl oxidase 2	QSOX2	4	4	5.7	77.528	3.809e-11	0.98515	0.823249	15.601	3	0.93472	0.584097	20.441	3	0.98515	0.823249	15.601	3	0.93472	0.584097	20.441	3
Q96SU4-6	Oxysterol-binding protein;Oxysterol-binding protein-related protein 9	OSBPL9	4	4	5.6	84.254	6.2305e-16	0.98539	0.835532	18.028	3	1.157	0.491935	17.16	3	0.98539	0.835532	18.028	3	1.157	0.491935	17.16	3
Q9NWV8	BRISC and BRCA1-A complex member 1	BABAM1	5	5	21	36.56	6.9863e-93	0.98544	0.824768	10.501	3	0.88904	0.372482	5.572	3	0.98544	0.824768	10.501	3	0.88904	0.372482	5.572	3
P48507	Glutamate--cysteine ligase regulatory subunit	GCLM	3	3	13.5	30.727	4.078e-15	0.98558	0.825502	11.109	3	1.1862	0.262107	7.903	3	0.98558	0.825502	11.109	3	1.1862	0.262107	7.903	3
P08397	Porphobilinogen deaminase	HMBS	3	3	8.6	39.33	1.7148e-07	0.98656	0.753409	18.786	3	1.19	0.093822	24.435	3	0.98656	0.753409	18.786	3	1.19	0.093822	24.435	3
P50583	Bis(5-nucleosyl)-tetraphosphatase [asymmetrical]	NUDT2	3	3	16.3	16.829	8.2682e-07	0.9877	0.836614	3.7398	3	0.96137	0.723215	2.2318	3	0.9877	0.836614	3.7398	3	0.96137	0.723215	2.2318	3
Q5TZA2	Rootletin	CROCC	4	4	1.5	228.52	4.4636e-07	0.98776	0.785094	9.2467	3	0.94586	0.29004	13.534	3	0.98776	0.785094	9.2467	3	0.94586	0.29004	13.534	3
P00390	Glutathione reductase, mitochondrial	GSR	4	4	12.6	56.256	2.2638e-92	0.98816	0.818201	7.405	3	0.88589	0.091828	19.473	3	0.98816	0.818201	7.405	3	0.88589	0.091828	19.473	3
Q2TAL8	Glutamine-rich protein 1	QRICH1	5	5	6.6	86.435	2.2e-30	0.99173	0.857761	7.1244	3	0.95985	0.71508	5.9379	3	0.99173	0.857761	7.1244	3	0.95985	0.71508	5.9379	3
Q9NVH2	Integrator complex subunit 7	INTS7	2	2	1.7	106.83	4.0084e-05	0.99204	0.937183	22.07	3	1.1284	0.0214084	6.885	3	0.99204	0.937183	22.07	3	1.1284	0.0214084	6.885	3
Q9UQ13	Leucine-rich repeat protein SHOC-2	SHOC2	4	4	7.2	64.887	2.9828e-09	0.99303	0.864587	11.216	3	0.93669	0.594076	5.4949	3	0.99303	0.864587	11.216	3	0.93669	0.594076	5.4949	3
Q9BYD6	39S ribosomal protein L1, mitochondrial	MRPL1	3	3	8.9	36.908	1.8611e-09	0.99715	0.816049	17.047	3	1.0764	0.534398	7.719	3	0.99715	0.816049	17.047	3	1.0764	0.534398	7.719	3
A6NMH8	CD81 antigen	CD81	2	2	10.2	29.806	0.0003048	0.99837	0.892631	5.2388	3	0.93339	0.577392	9.024	3	0.99837	0.892631	5.2388	3	0.93339	0.577392	9.024	3
P61086	Ubiquitin-conjugating enzyme E2 K	UBE2K	3	3	15	22.406	4.364e-08	0.99881	0.825926	3.8293	3	0.8823	0.21113	17.237	3	0.99881	0.825926	3.8293	3	0.8823	0.21113	17.237	3
Q92643	GPI-anchor transamidase	PIGK	3	3	10.4	45.251	2.0584e-31	1.0072	0.938953	19.389	3	1.1527	0.358149	20.064	3	1.0072	0.938953	19.389	3	1.1527	0.358149	20.064	3
Q8WUM0	Nuclear pore complex protein Nup133	NUP133	3	3	3.1	128.98	6.4776e-06	1.0098	0.952562	79.553	3	1.1046	0.536859	45.246	3	1.0098	0.952562	79.553	3	1.1046	0.536859	45.246	3
Q9GZU8	Protein FAM192A	FAM192A	3	3	9.1	28.912	5.0779e-05	1.0103	0.955177	28.196	3	0.93814	0.601458	5.1109	3	1.0103	0.955177	28.196	3	0.93814	0.601458	5.1109	3
Q86V21	Acetoacetyl-CoA synthetase	AACS	3	3	3.4	75.143	7.3214e-05	1.014	0.974499	5.4668	3	0.85477	0.245215	21.629	3	1.014	0.974499	5.4668	3	0.85477	0.245215	21.629	3
Q9H0M0	NEDD4-like E3 ubiquitin-protein ligase WWP1	WWP1	4	1	4.3	105.2	7.9502e-11	1.019	0.999509	40.484	3	0.9646	0.740562	40.124	3	1.019	0.999509	40.484	3	0.9646	0.740562	40.124	3
P84157-2			1	1	6.5	17.493	1.764e-10	1.0194	0.955485	5.1292	3	1.0211	1	12.726	3	1.0194	0.955485	5.1292	3	1.0211	1	12.726	3
P49757	Protein numb homolog	NUMB	2	2	4	70.803	1.9926e-06	1.0215	0.987259	42.998	3	1.0148	0.98553	39.64	3	1.0215	0.987259	42.998	3	1.0148	0.98553	39.64	3
Q9Y3L5	Ras-related protein Rap-2c	RAP2C	2	1	10.9	20.745	1.9834e-07	1.0254	0.984574	14.373	3	1.0118	0.980268	10.234	3	1.0254	0.984574	14.373	3	1.0118	0.980268	10.234	3
Q7Z392	Trafficking protein particle complex subunit 11	TRAPPC11	5	5	4.5	128.88	2.9738e-18	1.0257	0.966754	4.0445	3	1.1864	0.261601	13.428	3	1.0257	0.966754	4.0445	3	1.1864	0.261601	13.428	3
F5H3I5	CDK5 regulatory subunit-associated protein 3	CDK5RAP3	3	3	4.3	59.588	6.2659e-07	1.0257	0.966754	3.7223	3	1.2307	0.167039	7.2943	3	1.0257	0.966754	3.7223	3	1.2307	0.167039	7.2943	3
Q9UNH7	Sorting nexin-6	SNX6	3	3	6.4	46.648	1.5233e-10	1.0269	0.913265	5.7153	3	1.1707	0.0896561	151.06	3	1.0269	0.913265	5.7153	3	1.1707	0.0896561	151.06	3
Q92882	Osteoclast-stimulating factor 1	OSTF1	5	5	25.7	23.787	8.9733e-39	1.0319	0.875786	31.896	3	1.0469	0.731036	33.635	3	1.0319	0.875786	31.896	3	1.0469	0.731036	33.635	3
Q8WTV0	Scavenger receptor class B member 1	SCARB1	4	4	6.9	60.877	1.0453e-11	1.032	0.875041	4.1459	3	0.86912	0.0550759	27.614	3	1.032	0.875041	4.1459	3	0.86912	0.0550759	27.614	3
P48506	Glutamate--cysteine ligase catalytic subunit	GCLC	4	4	6.6	72.765	2.9316e-18	1.0367	0.950999	21.775	3	0.94792	0.542913	15.266	3	1.0367	0.950999	21.775	3	0.94792	0.542913	15.266	3
Q86WR0	Coiled-coil domain-containing protein 25	CCDC25	3	3	14.9	24.479	4.7105e-16	1.0409	0.927544	16.066	3	0.91741	0.367473	10.851	3	1.0409	0.927544	16.066	3	0.91741	0.367473	10.851	3
Q9H9A5	CCR4-NOT transcription complex subunit 10	CNOT10	4	4	5.1	82.309	3.5512e-07	1.0464	0.938479	31.385	3	0.92022	0.632942	21.449	3	1.0464	0.938479	31.385	3	0.92022	0.632942	21.449	3
Q13232	Nucleoside diphosphate kinase 3	NME3	4	4	30.8	19.015	5.2451e-12	1.0469	0.865111	19.388	3	0.69824	0.0106965	8.5114	3	1.0469	0.865111	19.388	3	0.69824	0.0106965	8.5114	3
P52597	Heterogeneous nuclear ribonucleoprotein F;Heterogeneous nuclear ribonucleoprotein F, N-terminally processed	HNRNPF	5	3	16.4	45.671	3.1703e-224	1.0511	0.736729	6.0731	3	0.98459	0.688361	8.86	3	1.0511	0.736729	6.0731	3	0.98459	0.688361	8.86	3
Q86WN1	FCH and double SH3 domains protein 1	FCHSD1	3	3	5.2	76.941	4.1348e-06	1.0548	0.902625	15.341	3	0.99012	0.887512	35.504	3	1.0548	0.902625	15.341	3	0.99012	0.887512	35.504	3
Q9BVK6	Transmembrane emp24 domain-containing protein 9	TMED9	5	5	16.6	27.277	2.6069e-202	1.0552	0.708276	14.756	3	0.85311	0.032	18.452	3	1.0552	0.708276	14.756	3	0.85311	0.032	18.452	3
Q6IA69	Glutamine-dependent NAD(+) synthetase	NADSYN1	4	4	6.2	79.284	5.4169e-14	1.0552	0.826374	43.226	3	1.1239	0.459285	40.195	3	1.0552	0.826374	43.226	3	1.1239	0.459285	40.195	3
Q9UKN8	General transcription factor 3C polypeptide 4	GTF3C4	5	5	6.3	91.981	1.5609e-08	1.0585	0.83117	38.64	3	1.047	0.741166	4.988	3	1.0585	0.83117	38.64	3	1.047	0.741166	4.988	3
A8MZ22	Nucleosome assembly protein 1-like 4	NAP1L4;NAP1L4b	5	4	19.7	44.162	9.848e-164	1.0718	0.531604	38.704	3	1.0314	0.802177	1.936	3	1.0718	0.531604	38.704	3	1.0314	0.802177	1.936	3
Q9NR31	GTP-binding protein SAR1a	SAR1A	3	2	15.7	22.367	1.4104e-12	1.0732	0.589744	5.4122	3	1.1231	0.23226	13.88	3	1.0732	0.589744	5.4122	3	1.1231	0.23226	13.88	3
Q15904	V-type proton ATPase subunit S1	ATP6AP1	4	4	10.9	52.025	2.1098e-14	1.0764	0.730848	31.241	3	1.0357	0.871106	21.229	3	1.0764	0.730848	31.241	3	1.0357	0.871106	21.229	3
P62273	40S ribosomal protein S29	RPS29	2	2	33.9	6.6767	2.7654e-12	1.0814	0.539563	11.636	3	0.96735	0.537941	5.9971	3	1.0814	0.539563	11.636	3	0.96735	0.537941	5.9971	3
O94900	Thymocyte selection-associated high mobility group box protein TOX;TOX high mobility group box family member 4;TOX high mobility group box family member 3	TOX;TOX4;TOX3	3	2	7.4	57.512	3.1506e-19	1.0821	0.706106	25.51	3	1.0868	0.61516	25.743	3	1.0821	0.706106	25.51	3	1.0868	0.61516	25.743	3
O15056	Synaptojanin-2	SYNJ2	5	5	4.3	165.54	8.9057e-16	1.085	0.778092	45.407	3	0.90599	0.582908	19.435	3	1.085	0.778092	45.407	3	0.90599	0.582908	19.435	3
Q9BUR5	Apolipoprotein O	APOO	5	5	26.8	22.284	9.8073e-17	1.0873	0.682574	29.45	3	1.0635	0.620872	25.214	3	1.0873	0.682574	29.45	3	1.0635	0.620872	25.214	3
O43598	Deoxyribonucleoside 5-monophosphate N-glycosidase	RCL;C6orf108	4	4	24.1	19.108	8.983e-26	1.0918	0.665007	11.739	3	1.1358	0.415368	5.9738	3	1.0918	0.665007	11.739	3	1.1358	0.415368	5.9738	3
P48509	CD151 antigen	CD151	3	3	10.7	28.295	8.6811e-07	1.0921	0.663757	5.4055	3	1.0288	0.908446	10.668	3	1.0921	0.663757	5.4055	3	1.0288	0.908446	10.668	3
Q5NDL2	Uncharacterized glycosyltransferase AER61	AER61;C3orf64	3	3	5.9	62.01	8.8202e-17	1.0936	0.657525	21.776	3	1.1697	0.306593	97.031	3	1.0936	0.657525	21.776	3	1.1697	0.306593	97.031	3
Q9NP72	Ras-related protein Rab-18	RAB18	4	4	18.9	22.977	7.5967e-08	1.0943	0.64857	7.8457	3	1.107	0.359742	15.481	3	1.0943	0.64857	7.8457	3	1.107	0.359742	15.481	3
Q12979-2	Active breakpoint cluster region-related protein	ABR	3	3	4.4	93.706	1.7464e-18	1.0951	0.738269	8.4106	3	0.99327	0.899044	10.677	3	1.0951	0.738269	8.4106	3	0.99327	0.899044	10.677	3
F6XS94	UPF0378 protein KIAA0100	KIAA0100	4	4	2	253.68	1.0061e-08	1.0981	0.726638	6.6015	3	0.82059	0.315527	20.341	3	1.0981	0.726638	6.6015	3	0.82059	0.315527	20.341	3
O75348	V-type proton ATPase subunit G 1	ATP6V1G1	2	2	16.9	13.757	4.4278e-06	1.0984	0.637801	9.2796	3	1.1156	0.491691	19.406	3	1.0984	0.637801	9.2796	3	1.1156	0.491691	19.406	3
E7EMJ1	Ankyrin-3	ANK3	7	7	7.4	123.74	1.6509e-12	1.1008	0.716252	14.9	3	1.02	0.996052	21.467	3	1.1008	0.716252	14.9	3	1.02	0.996052	21.467	3
Q9H2C0	Gigaxonin	GAN	1	1	2.3	67.638	3.6084e-20	1.1057	0.6976	15.001	3	0.88269	0.503648	18.804	3	1.1057	0.6976	15.001	3	0.88269	0.503648	18.804	3
Q9UK59	Lariat debranching enzyme	DBR1	3	3	5.5	61.554	1.0395e-08	1.1064	0.605682	19.866	3	1.2449	0.143499	11.867	3	1.1064	0.605682	19.866	3	1.2449	0.143499	11.867	3
Q5RI15-2	Cytochrome c oxidase protein 20 homolog	COX20	2	2	10	14.669	2.9754e-05	1.1067	0.693826	7.9806	3	0.93332	0.679833	6.2865	3	1.1067	0.693826	7.9806	3	0.93332	0.679833	6.2865	3
Q9Y5B8	Nucleoside diphosphate kinase 7	NME7	3	3	7.2	42.491	4.5533e-07	1.1122	0.565925	6.1505	3	1.058	0.659842	6.0646	3	1.1122	0.565925	6.1505	3	1.058	0.659842	6.0646	3
Q9BZF1	Oxysterol-binding protein-related protein 8;Oxysterol-binding protein	OSBPL8	3	3	3.6	101.19	3.9218e-09	1.1137	0.577217	8.443	3	0.89198	0.384771	1.9319	3	1.1137	0.577217	8.443	3	0.89198	0.384771	1.9319	3
O76071	Probable cytosolic iron-sulfur protein assembly protein CIAO1	CIAO1	5	5	15	37.84	1.0916e-09	1.1249	0.535156	8.7708	3	1.0288	0.908446	14.416	3	1.1249	0.535156	8.7708	3	1.0288	0.908446	14.416	3
Q14376	UDP-glucose 4-epimerase	GALE	3	3	12.4	38.281	6.9661e-21	1.1255	0.508775	20.933	3	0.99741	0.87845	1.0121	3	1.1255	0.508775	20.933	3	0.99741	0.87845	1.0121	3
Q9Y5U9	Immediate early response 3-interacting protein 1	IER3IP1	2	2	34.1	8.9687	1.7944e-26	1.129	0.494362	12.467	3	0.97552	0.725179	2.0744	3	1.129	0.494362	12.467	3	0.97552	0.725179	2.0744	3
E5RJD8	Tubulin-specific chaperone A	TBCA	3	3	26.9	14.306	1.2563e-05	1.1291	0.493955	31.065	3	1.2926	0.0109404	131.77	3	1.1291	0.493955	31.065	3	1.2926	0.0109404	131.77	3
H3BVE0	BolA-like protein 2	BOLA2B;BOLA2	3	3	13.7	27.554	6.9959e-08	1.1305	0.514871	5.1871	3	1.0162	0.977756	4.561	3	1.1305	0.514871	5.1871	3	1.0162	0.977756	4.561	3
Q7Z4H8	KDEL motif-containing protein 2	KDELC2	5	5	12	58.572	2.0991e-19	1.1341	0.502097	26.586	3	0.97818	0.814202	4.8635	3	1.1341	0.502097	26.586	3	0.97818	0.814202	4.8635	3
P62140	Serine/threonine-protein phosphatase PP1-beta catalytic subunit;Serine/threonine-protein phosphatase	PPP1CB	10	3	36.1	37.186	4.6339e-77	1.1361	0.46594	2.1409	3	0.91375	0.348761	19.919	3	1.1361	0.46594	2.1409	3	0.91375	0.348761	19.919	3
B4DNM9	Dihydroxyacetone phosphate acyltransferase	GNPAT	6	6	13.2	69.906	1.557e-13	1.1388	0.485735	12.003	3	1.0927	0.58851	14.699	3	1.1388	0.485735	12.003	3	1.0927	0.58851	14.699	3
Q9NWY4	UPF0609 protein C4orf27	C4orf27	3	3	9.2	39.436	2.503e-08	1.1488	0.452116	26.005	3	1.0022	0.945587	6.9104	3	1.1488	0.452116	26.005	3	1.0022	0.945587	6.9104	3
Q5JWF2	Guanine nucleotide-binding protein G(s) subunit alpha isoforms XLas;Guanine nucleotide-binding protein G(s) subunit alpha isoforms short;Guanine nucleotide-binding protein G(olf) subunit alpha	GNAS;GNAL	4	3	4.6	111.02	6.1485e-21	1.1546	0.433364	20.566	3	1.0101	0.98861	19.553	3	1.1546	0.433364	20.566	3	1.0101	0.98861	19.553	3
Q9Y2Q5-2	Ragulator complex protein LAMTOR2	LAMTOR2	1	1	8	15.609	1.1712e-06	1.159	0.512788	21.052	3	0.87814	0.48863	7.9724	3	1.159	0.512788	21.052	3	0.87814	0.48863	7.9724	3
Q96NW4	Ankyrin repeat domain-containing protein 27	ANKRD27	4	4	4.3	116.98	4.7826e-09	1.1592	0.51216	16.928	3	1.2871	0.202901	9.1773	3	1.1592	0.51216	16.928	3	1.2871	0.202901	9.1773	3
Q9BSW2-2	EF-hand calcium-binding domain-containing protein 4B	EFCAB4B	1	1	2.3	83.192	0.0001868	1.1628	0.500951	15.981	3	0.83278	0.349278	20.661	3	1.1628	0.500951	15.981	3	0.83278	0.349278	20.661	3
O15533-3	Tapasin	TAPBP	4	4	8.1	53.943	9.2128e-12	1.1715	0.163224	4.8449	3	1.0986	0.252748	11.663	3	1.1715	0.163224	4.8449	3	1.0986	0.252748	11.663	3
Q15759	Mitogen-activated protein kinase 11	MAPK11	4	4	15.7	41.357	4.2837e-14	1.1859	0.341578	38.426	3	0.89701	0.406265	61.579	3	1.1859	0.341578	38.426	3	0.89701	0.406265	61.579	3
Q8NDV3	Structural maintenance of chromosomes protein 1B	SMC1B	3	3	1.5	143.91	6.212e-07	1.1872	0.338104	14.276	3	1.1743	0.293652	10.658	3	1.1872	0.338104	14.276	3	1.1743	0.293652	10.658	3
F5H0X6	Proactivator polypeptide;Saposin-A;Saposin-B-Val;Saposin-B;Saposin-C;Saposin-D	PSAP	6	6	18.2	50.435	4.4253e-19	1.1948	0.27288	14.292	3	1.0931	0.43358	22.573	3	1.1948	0.27288	14.292	3	1.0931	0.43358	22.573	3
Q5SRE5	Nucleoporin NUP188 homolog	NUP188	5	5	3.3	196.04	4.0487e-10	1.1963	0.404599	26.428	3	0.78396	0.224996	19.563	3	1.1963	0.404599	26.428	3	0.78396	0.224996	19.563	3
O15439	Multidrug resistance-associated protein 4	ABCC4	4	4	2.9	149.52	4.6096e-09	1.2043	0.383708	22.593	3	0.99785	0.915782	99.315	3	1.2043	0.383708	22.593	3	0.99785	0.915782	99.315	3
Q9NZJ6	Hexaprenyldihydroxybenzoate methyltransferase, mitochondrial	COQ3	3	3	10	41.054	1.634e-13	1.2151	0.222728	34.409	3	0.98064	0.760599	13.348	3	1.2151	0.222728	34.409	3	0.98064	0.760599	13.348	3
Q658Y4	Protein FAM91A1	FAM91A1	3	3	3.5	93.908	2.1507e-07	1.2176	0.350754	4.4984	3	1.1142	0.631287	22.464	3	1.2176	0.350754	4.4984	3	1.1142	0.631287	22.464	3
O14936	Peripheral plasma membrane protein CASK	CASK	4	4	5.1	105.12	5.6266e-11	1.2226	0.338933	17.305	3	0.78152	0.0754189	10.087	3	1.2226	0.338933	17.305	3	0.78152	0.0754189	10.087	3
Q8NE01	Metal transporter CNNM3	CNNM3	3	3	5.8	76.118	1.4448e-05	1.235	0.310926	15.059	3	0.89622	0.549226	34.698	3	1.235	0.310926	15.059	3	0.89622	0.549226	34.698	3
P20290	Transcription factor BTF3	BTF3	3	2	19.4	22.168	1.6322e-06	1.2376	0.305288	43.829	3	1.1379	0.551388	24.936	3	1.2376	0.305288	43.829	3	1.1379	0.551388	24.936	3
Q969U7	Proteasome assembly chaperone 2	PSMG2	6	6	22	29.396	2.9318e-16	1.2479	0.203952	34.245	3	1.0506	0.79237	24.719	3	1.2479	0.203952	34.245	3	1.0506	0.79237	24.719	3
Q9NVU7	Protein SDA1 homolog	SDAD1	3	3	4.2	79.87	6.7432e-07	1.2623	0.255627	19.902	3	0.84263	0.377774	18.589	3	1.2623	0.255627	19.902	3	0.84263	0.377774	18.589	3
Q9NVP1	ATP-dependent RNA helicase DDX18	DDX18	3	3	4.6	75.406	1.1759e-05	1.2661	0.173482	48.241	3	0.86858	0.292855	20.896	3	1.2661	0.173482	48.241	3	0.86858	0.292855	20.896	3
Q9NX62	Inositol monophosphatase 3	IMPAD1	5	5	12	38.681	2.9439e-08	1.2858	0.144883	3.9822	3	1.0543	0.77328	30.472	3	1.2858	0.144883	3.9822	3	1.0543	0.77328	30.472	3
Q9NYL9	Tropomodulin-3	TMOD3	3	3	9.7	39.594	6.8486e-11	1.2925	0.0949979	8.8956	3	0.99269	0.845088	38.048	3	1.2925	0.0949979	8.8956	3	0.99269	0.845088	38.048	3
Q53EU6	Glycerol-3-phosphate acyltransferase 3	AGPAT9	4	4	11.5	48.705	8.578e-13	1.2936	0.134721	22.291	3	1.2449	0.143499	20.692	3	1.2936	0.134721	22.291	3	1.2449	0.143499	20.692	3
Q9Y2S7	Polymerase delta-interacting protein 2	POLDIP2	2	2	6.5	42.033	2.209e-06	1.2987	0.088288	21.714	3	1.0498	0.720064	17.502	3	1.2987	0.088288	21.714	3	1.0498	0.720064	17.502	3
Q8IV53	DENN domain-containing protein 1C	DENND1C	3	3	3.2	87.064	1.3579e-06	1.3053	0.120624	25.273	3	1.4321	0.0141582	16.706	3	1.3053	0.120624	25.273	3	1.4321	0.0141582	16.706	3
O95456	Proteasome assembly chaperone 1	PSMG1	4	4	19.1	32.854	6.7117e-25	1.3116	0.113574	6.6803	3	1.1233	0.461579	35.512	3	1.3116	0.113574	6.6803	3	1.1233	0.461579	35.512	3
Q14353-2	Guanidinoacetate N-methyltransferase	GAMT	3	3	11.9	29.376	2.0117e-11	1.3177	0.0702325	20.566	3	1.0146	1	4.2133	3	1.3177	0.0702325	20.566	3	1.0146	1	4.2133	3
Q8WZA9	Immunity-related GTPase family Q protein	IRGQ	3	3	5.1	62.717	7.0525e-06	1.318	0.16737	21.276	3	1.3539	0.120753	23.656	3	1.318	0.16737	21.276	3	1.3539	0.120753	23.656	3
P52758	Ribonuclease UK114	HRSP12	3	3	24.8	14.494	3.1907e-07	1.3444	0.0823689	25.782	3	0.96171	0.725037	46.043	3	1.3444	0.0823689	25.782	3	0.96171	0.725037	46.043	3
O60942	mRNA-capping enzyme;Polynucleotide 5-triphosphatase;mRNA guanylyltransferase	RNGTT	2	2	3.4	68.556	1.1584e-05	1.3472	0.132456	54.733	3	1.3083	0.172824	46.157	3	1.3472	0.132456	54.733	3	1.3083	0.172824	46.157	3
Q96ST3	Paired amphipathic helix protein Sin3a	SIN3A	4	4	3.5	145.17	5.4837e-10	1.375	0.105261	4.5995	3	1.4419	0.0576993	25.851	3	1.375	0.105261	4.5995	3	1.4419	0.0576993	25.851	3
F5GWY5	Podocalyxin	PODXL	3	3	6.6	58.865	2.5773e-09	1.3915	0.0508348	23.666	3	0.85752	0.254298	3.21	3	1.3915	0.0508348	23.666	3	0.85752	0.254298	3.21	3
A8MSH5	UPF0549 protein C20orf43	C20orf43	4	4	15.8	37.531	1.3264e-58	1.3965	0.0254871	48.66	3	0.87736	0.193355	12.275	3	1.3965	0.0254871	48.66	3	0.87736	0.193355	12.275	3
E9PES4	Kinesin-like protein KIF3A	KIF3A	4	3	6.3	82.794	6.1772e-13	1.4069	0.043193	29.269	3	1.179	0.280863	10.265	3	1.4069	0.043193	29.269	3	1.179	0.280863	10.265	3
P35249	Replication factor C subunit 4	RFC4	3	3	9.1	39.681	5.3033e-09	1.4312	0.0332425	46.445	3	1.04	0.848099	27.827	3	1.4312	0.0332425	46.445	3	1.04	0.848099	27.827	3
Q9NXE4-4	Sphingomyelin phosphodiesterase 4	SMPD4	3	3	3.6	98.147	5.0396e-10	1.439	0.0605373	25.272	3	1.2842	0.207336	30.475	3	1.439	0.0605373	25.272	3	1.2842	0.207336	30.475	3
Q86YC3	Leucine-rich repeat-containing protein 33	LRRC33	2	2	3	76.365	0.00071381	1.4473	0.0562172	40.088	3	0.94721	0.730194	7.4705	3	1.4473	0.0562172	40.088	3	0.94721	0.730194	7.4705	3
P52735	Guanine nucleotide exchange factor VAV2	VAV2	3	3	5.2	101.29	8.7698e-13	1.4478	0.0559661	23.444	3	1.2619	0.24419	15.929	3	1.4478	0.0559661	23.444	3	1.2619	0.24419	15.929	3
O75717	WD repeat and HMG-box DNA-binding protein 1	WDHD1	4	4	4.1	125.97	1.8873e-11	1.6442	0.00854147	40.696	4	1.9107	0.000568335	94.591	4	1.6442	0.00854147	40.696	4	1.9107	0.000568335	94.591	4
Q13191	E3 ubiquitin-protein ligase CBL-B	CBLB	5	4	5	109.45	8.8555e-15	2.132	3.71964e-06	12.025	4	1.6442	0.000604458	6.7307	4	2.132	3.71964e-06	12.025	4	1.6442	0.000604458	6.7307	4
Q96ER9	Coiled-coil domain-containing protein 51	CCDC51	3	3	10.7	45.811	3.1872e-52	4.7893	9.79786e-52	186.03	4	1.3009	0.00293733	18.969	4	4.7893	9.79786e-52	186.03	4	1.3009	0.00293733	18.969	4
Q14980	Nuclear mitotic apparatus protein 1	NUMA1	3	3	1.8	238.26	7.3791e-09	0.86081	0.175364	102.07	4	0.7481	0.00638808	93.349	4	0.86081	0.175364	102.07	4	0.7481	0.00638808	93.349	4
Q86Y82	Syntaxin-12	STX12	3	3	11.6	31.642	1.6857e-08	1.3545	0.0442976	60.597	4	1.6527	2.94467e-07	31.771	4	1.3545	0.0442976	60.597	4	1.6527	2.94467e-07	31.771	4
Q12912	Lymphoid-restricted membrane protein;Processed lymphoid-restricted membrane protein	LRMP	4	4	11	62.121	1.6691e-19	0.54981	4.29954e-05	45.461	4	0.71542	0.0170618	45.163	4	0.54981	4.29954e-05	45.461	4	0.71542	0.0170618	45.163	4
Q14242	P-selectin glycoprotein ligand 1	SELPLG	2	2	4.1	43.201	3.7961e-07	0.70854	0.00449117	67.357	4	0.83929	0.0895556	62.884	4	0.70854	0.00449117	67.357	4	0.83929	0.0895556	62.884	4
P17482	Homeobox protein Hox-B9	HOXB9	3	3	16.4	28.058	2.349e-08	0.73245	0.0096524	27.007	4	0.8567	0.130028	22.345	4	0.73245	0.0096524	27.007	4	0.8567	0.130028	22.345	4
O15498	Synaptobrevin homolog YKT6	YKT6	5	5	23.2	22.417	2.6452e-21	1.4244	0.000217211	169.75	4	0.98421	0.737455	14.17	4	1.4244	0.000217211	169.75	4	0.98421	0.737455	14.17	4
Q5BKZ1	DBIRD complex subunit ZNF326	ZNF326	3	3	6	65.653	5.2366e-08	2.2088	1.2458e-06	20.911	4	1.4444	0.0119478	5.6994	4	2.2088	1.2458e-06	20.911	4	1.4444	0.0119478	5.6994	4
O60645	Exocyst complex component 3	EXOC3	5	5	8.2	86.844	1.5006e-11	0.74295	0.0362214	43.1	4	0.92227	0.522443	23.255	4	0.74295	0.0362214	43.1	4	0.92227	0.522443	23.255	4
Q969S9	Ribosome-releasing factor 2, mitochondrial	GFM2	5	5	5.5	86.6	6.5242e-16	0.75347	0.0453712	15.603	4	1.1404	0.399196	14.335	4	0.75347	0.0453712	15.603	4	1.1404	0.399196	14.335	4
P49903	Selenide, water dikinase 1	SEPHS1	6	6	20.2	42.91	3.1982e-32	0.76022	0.0212269	16.867	4	0.79811	0.0317124	14.442	4	0.76022	0.0212269	16.867	4	0.79811	0.0317124	14.442	4
Q9H9E3	Conserved oligomeric Golgi complex subunit 4	COG4	5	5	7.6	89.082	2.6029e-17	0.76886	0.0618851	14.754	4	0.83781	0.193665	39.166	4	0.76886	0.0618851	14.754	4	0.83781	0.193665	39.166	4
Q9UKM7	Endoplasmic reticulum mannosyl-oligosaccharide 1,2-alpha-mannosidase	MAN1B1	5	5	8.7	79.579	6.8072e-19	0.80341	0.115109	21.772	4	0.86927	0.295367	21.623	4	0.80341	0.115109	21.772	4	0.86927	0.295367	21.623	4
Q9BY32	Inosine triphosphate pyrophosphatase	ITPA	3	3	21.6	21.445	1.3383e-15	0.81585	0.0135842	8.9966	4	0.97681	0.573154	10.845	4	0.81585	0.0135842	8.9966	4	0.97681	0.573154	10.845	4
P85037	Forkhead box protein K1	FOXK1	5	5	6.4	75.456	1.2384e-09	0.81605	0.140987	16.178	4	0.81681	0.140398	11.976	4	0.81605	0.140987	16.178	4	0.81681	0.140398	11.976	4
P40692	DNA mismatch repair protein Mlh1	MLH1	4	4	4.9	84.6	4.5989e-09	0.82473	0.0925542	27.402	4	1.1151	0.320971	60.576	4	0.82473	0.0925542	27.402	4	1.1151	0.320971	60.576	4
F8W752	Rab GTPase-activating protein 1-like	RABGAP1L	5	5	5.8	94.033	2.4699e-14	0.83343	0.182735	23.468	4	1.0417	0.839064	22.545	4	0.83343	0.182735	23.468	4	1.0417	0.839064	22.545	4
Q5JTH9	RRP12-like protein	RRP12	6	6	5.6	143.7	3.0292e-12	0.83772	0.194172	69.405	4	0.98174	0.833639	83.491	4	0.83772	0.194172	69.405	4	0.98174	0.833639	83.491	4
P61758	Prefoldin subunit 3	VBP1	5	5	26.4	22.658	5.8091e-14	0.85241	0.140352	33.777	4	0.84686	0.0254934	27.679	4	0.85241	0.140352	33.777	4	0.84686	0.0254934	27.679	4
P52630	Signal transducer and activator of transcription 2	STAT2	3	3	5.9	97.915	4.6966e-13	0.85353	0.240253	46.717	4	1.014	0.989978	20.162	4	0.85353	0.240253	46.717	4	1.014	0.989978	20.162	4
Q9H0A0	N-acetyltransferase 10	NAT10	4	4	3.9	115.73	8.9877e-11	0.86699	0.284349	29.591	4	0.97679	0.806624	28.439	4	0.86699	0.284349	29.591	4	0.97679	0.806624	28.439	4
E9PEG8	Ubiquitin carboxyl-terminal hydrolase;Ubiquitin carboxyl-terminal hydrolase 19	USP19	5	5	4.9	156.03	5.9934e-14	0.8693	0.442279	34.323	4	0.84069	0.372078	38.968	4	0.8693	0.442279	34.323	4	0.84069	0.372078	38.968	4
P60903	Protein S100-A10	S100A10	2	2	27.8	11.203	1.6675e-27	0.87217	0.088824	11.626	4	0.86416	0.0144533	12.429	4	0.87217	0.088824	11.626	4	0.86416	0.0144533	12.429	4
Q9Y3P9	Rab GTPase-activating protein 1	RABGAP1	5	5	5.7	121.74	7.515e-25	0.8755	0.314498	30.239	4	1.0105	0.990781	18.55	4	0.8755	0.314498	30.239	4	1.0105	0.990781	18.55	4
P52434	DNA-directed RNA polymerases I, II, and III subunit RPABC3	POLR2H	3	3	26.7	17.143	8.791e-16	0.87918	0.328067	42.599	4	0.946	0.641965	34.743	4	0.87918	0.328067	42.599	4	0.946	0.641965	34.743	4
Q9Y4E6	WD repeat-containing protein 7	WDR7	5	5	3.4	163.81	1.1471e-09	0.87975	0.234439	16.934	4	1.0726	0.559123	20.401	4	0.87975	0.234439	16.934	4	1.0726	0.559123	20.401	4
P41226	Ubiquitin-like modifier-activating enzyme 7	UBA7	4	4	4.4	111.69	3.13e-17	0.88257	0.340846	21.863	4	0.81783	0.142721	14.668	4	0.88257	0.340846	21.863	4	0.81783	0.142721	14.668	4
Q9HD45	Transmembrane 9 superfamily member 3	TM9SF3;RP11-34E5,1	2	2	3.1	67.887	9.5606e-06	0.88334	0.343785	9.6111	4	0.97562	0.800251	15.276	4	0.88334	0.343785	9.6111	4	0.97562	0.800251	15.276	4
P25787	Proteasome subunit alpha type-2	PSMA2	3	3	16.7	25.898	9.7083e-43	0.88948	0.139947	9.1458	4	0.94708	0.299162	6.8947	4	0.88948	0.139947	9.1458	4	0.94708	0.299162	6.8947	4
O00562	Membrane-associated phosphatidylinositol transfer protein 1	PITPNM1	6	6	5.2	134.85	3.288e-17	0.89074	0.372718	13.802	4	0.85861	0.257955	11.918	4	0.89074	0.372718	13.802	4	0.85861	0.257955	11.918	4
O95674	Phosphatidate cytidylyltransferase 2	CDS2	1	1	4.3	51.417	1.8887e-18	0.89497	0.389801	18.86	4	0.79921	0.260632	15.661	4	0.89497	0.389801	18.86	4	0.79921	0.260632	15.661	4
O94830	Phospholipase DDHD2	DDHD2	4	4	5.8	81.031	7.5024e-07	0.89499	0.389883	28.125	4	0.94699	0.647123	25.806	4	0.89499	0.389883	28.125	4	0.94699	0.647123	25.806	4
P35998	26S protease regulatory subunit 7	PSMC2	4	4	11.1	48.633	1.5277e-10	0.90181	0.317311	57.167	4	1.1814	0.0707013	14.35	4	0.90181	0.317311	57.167	4	1.1814	0.0707013	14.35	4
Q8IX18	Probable ATP-dependent RNA helicase DHX40	DHX40	7	7	8	88.559	1.6959e-12	0.90969	0.452171	23.574	4	0.99098	0.884205	34.475	4	0.90969	0.452171	23.574	4	0.99098	0.884205	34.475	4
P36507	Dual specificity mitogen-activated protein kinase kinase 2	MAP2K2	5	3	12.2	44.424	5.1548e-16	0.91119	0.357096	13.663	4	0.9494	0.55221	22.583	4	0.91119	0.357096	13.663	4	0.9494	0.55221	22.583	4
Q15738	Sterol-4-alpha-carboxylate 3-dehydrogenase, decarboxylating	NSDHL	6	6	17.4	41.9	3.7548e-17	0.9112	0.36137	19.137	4	1.0189	0.987665	29.804	4	0.9112	0.36137	19.137	4	1.0189	0.987665	29.804	4
Q9Y6I3	Epsin-1	EPN1	3	3	7.3	60.293	4.8576e-22	0.91742	0.59796	12.319	4	1.1899	0.400095	21.258	4	0.91742	0.59796	12.319	4	1.1899	0.400095	21.258	4
P50552	Vasodilator-stimulated phosphoprotein	VASP	5	5	15.8	39.829	4.3498e-42	0.91846	0.397598	33.432	4	0.98258	0.774107	22.776	4	0.91846	0.397598	33.432	4	0.98258	0.774107	22.776	4
E7EWW0	UPF0505 protein C16orf62	C16orf62	4	4	4.3	118.61	1.8623e-45	0.91915	0.494481	18.811	4	0.71839	0.0184284	27.915	4	0.91915	0.494481	18.811	4	0.71839	0.0184284	27.915	4
B4DRY3	MOB kinase activator 1B;MOB kinase activator 1A	MOB1B;MOB1A	4	4	19.5	25.499	4.8672e-24	0.92242	0.418122	20.66	4	0.96915	0.552967	12.096	4	0.92242	0.418122	20.66	4	0.96915	0.552967	12.096	4
Q9H3Z4	DnaJ homolog subfamily C member 5	DNAJC5	4	4	28.8	22.149	2.2168e-14	0.92345	0.51424	5.6929	4	0.90209	0.428556	17.787	4	0.92345	0.51424	5.6929	4	0.90209	0.428556	17.787	4
P42331-4	Rho GTPase-activating protein 25	ARHGAP25	4	4	6.7	73.505	1.5619e-16	0.92415	0.416169	33.332	4	1.0328	0.851801	36.486	4	0.92415	0.416169	33.332	4	1.0328	0.851801	36.486	4
E9PHX7	Arf-GAP domain and FG repeat-containing protein 1	AGFG1	5	5	13	60.766	3.6957e-38	0.92594	0.42469	14.301	4	1.0094	0.96332	19.753	4	0.92594	0.42469	14.301	4	1.0094	0.96332	19.753	4
Q6Y7W6	PERQ amino acid-rich with GYF domain-containing protein 2	GIGYF2	4	4	3.7	150.07	5.6029e-20	0.92789	0.633667	24.846	4	0.86703	0.452685	41.719	4	0.92789	0.633667	24.846	4	0.86703	0.452685	41.719	4
Q00534	Cyclin-dependent kinase 6	CDK6	5	4	15.6	36.938	2.1567e-23	0.92796	0.434406	29.906	4	1.0661	0.602874	26.104	4	0.92796	0.434406	29.906	4	1.0661	0.602874	26.104	4
P36915	Guanine nucleotide-binding protein-like 1	GNL1	6	6	10.9	68.66	2.3073e-16	0.92978	0.443251	34.897	4	1.1893	0.0950402	12.236	4	0.92978	0.443251	34.897	4	1.1893	0.0950402	12.236	4
Q9Y6D9	Mitotic spindle assembly checkpoint protein MAD1	MAD1L1	7	7	10.6	83.066	1.5443e-15	0.93062	0.547865	12.669	4	1.1089	0.518903	20.781	4	0.93062	0.547865	12.669	4	1.1089	0.518903	20.781	4
Q9NV70	Exocyst complex component 1	EXOC1	4	4	4.5	101.98	7.9172e-09	0.93436	0.56572	14.77	4	0.97509	0.797366	26.885	4	0.93436	0.56572	14.77	4	0.97509	0.797366	26.885	4
Q969S3	Zinc finger protein 622	ZNF622	3	3	8	54.271	4.3134e-08	0.93733	0.580043	15.925	4	1.0579	0.754899	32.437	4	0.93733	0.580043	15.925	4	1.0579	0.754899	32.437	4
P55809	Succinyl-CoA:3-ketoacid-coenzyme A transferase 1, mitochondrial	OXCT1	7	6	17.3	56.157	3.0481e-37	0.94416	0.428936	36.153	4	1.0662	0.471466	45.168	4	0.94416	0.428936	36.153	4	1.0662	0.471466	45.168	4
P42166	Lamina-associated polypeptide 2, isoform alpha;Thymopoietin;Thymopentin	TMPO	12	4	22.5	75.491	6.6122e-245	0.94864	0.635651	33.312	4	0.96761	0.756795	24.192	4	0.94864	0.635651	33.312	4	0.96761	0.756795	24.192	4
Q96BW5	Phosphotriesterase-related protein	PTER	7	7	22.3	39.017	4.7739e-16	0.94889	0.540946	22.941	4	1.0095	0.964027	25.687	4	0.94889	0.540946	22.941	4	1.0095	0.964027	25.687	4
Q96MW5	Conserved oligomeric Golgi complex subunit 8	COG8	4	4	5.6	68.423	5.1866e-09	0.9496	0.640442	17.924	4	1.3952	0.0232877	32.121	4	0.9496	0.640442	17.924	4	1.3952	0.0232877	32.121	4
Q8TDB6	E3 ubiquitin-protein ligase DTX3L	DTX3L	5	5	6.2	83.553	1.4933e-12	0.95088	0.646845	27	4	1.0622	0.733207	23.304	4	0.95088	0.646845	27	4	1.0622	0.733207	23.304	4
Q9NTM9	Copper homeostasis protein cutC homolog	CUTC	3	3	12.5	29.341	1.7492e-09	0.95115	0.553033	26.158	4	1.0828	0.494229	17.708	4	0.95115	0.553033	26.158	4	1.0828	0.494229	17.708	4
O75886	Signal transducing adapter molecule 2	STAM2	5	4	10.5	58.164	4.3688e-24	0.95474	0.572443	11.426	4	0.90069	0.286497	10.536	4	0.95474	0.572443	11.426	4	0.90069	0.286497	10.536	4
Q92572	AP-3 complex subunit sigma-1	AP3S1	3	3	19.7	21.732	8.1142e-13	0.95501	0.667625	13.645	4	1.0647	0.720731	14.892	4	0.95501	0.667625	13.645	4	1.0647	0.720731	14.892	4
O60869	Endothelial differentiation-related factor 1	EDF1	5	5	30.4	16.368	1.7388e-16	0.95658	0.675568	19.112	4	0.94468	0.635107	24.023	4	0.95658	0.675568	19.112	4	0.94468	0.635107	24.023	4
Q4VC31	Coiled-coil domain-containing protein 58	CCDC58	4	4	36.1	16.62	1.1667e-11	0.95858	0.593472	16.622	4	1.0682	0.588542	35.33	4	0.95858	0.593472	16.622	4	1.0682	0.588542	35.33	4
Q9Y5K8	V-type proton ATPase subunit D	ATP6V1D	4	4	18.2	28.262	2.2109e-18	0.95865	0.593858	16.545	4	1.1006	0.392589	8.4432	4	0.95865	0.593858	16.545	4	1.1006	0.392589	8.4432	4
Q7L2J0	7SK snRNA methylphosphate capping enzyme	MEPCE;BCDIN3	6	6	9.3	74.354	1.7138e-11	0.96068	0.69642	34.577	4	0.94374	0.630236	20.674	4	0.96068	0.69642	34.577	4	0.94374	0.630236	20.674	4
Q9UBB9	Tuftelin-interacting protein 11	TFIP11	8	8	12.8	96.819	1.5071e-50	0.96565	0.721885	8.8892	4	1.1952	0.240051	28.059	4	0.96565	0.721885	8.8892	4	1.1952	0.240051	28.059	4
Q9NXC5	WD repeat-containing protein mio	MIOS	5	5	8	98.583	5.296e-18	0.96581	0.722708	48.624	4	0.97699	0.807714	53.41	4	0.96581	0.722708	48.624	4	0.97699	0.807714	53.41	4
P61970	Nuclear transport factor 2	NUTF2	4	4	35.4	14.478	3.3191e-16	0.967	0.680215	4.407	4	0.99089	0.746312	7.8471	4	0.967	0.680215	4.407	4	0.99089	0.746312	7.8471	4
Q9UHY7	Enolase-phosphatase E1	ENOPH1	3	3	11.9	28.932	4.0755e-06	0.96872	0.691219	26.389	4	1.0764	0.496342	5.3169	4	0.96872	0.691219	26.389	4	1.0764	0.496342	5.3169	4
Q9UHN6	Transmembrane protein 2	TMEM2	5	4	4	154.37	7.9549e-10	0.97235	0.789311	45.54	4	0.81177	0.292201	39.001	4	0.97235	0.789311	45.54	4	0.81177	0.292201	39.001	4
O15160	DNA-directed RNA polymerases I and III subunit RPAC1	POLR1C	4	4	13.6	39.249	9.1724e-10	0.97494	0.685766	14.686	4	0.93118	0.56631	10.999	4	0.97494	0.685766	14.686	4	0.93118	0.56631	10.999	4
Q96ND0	Protein FAM210A	FAM210A	4	4	16.2	30.776	4.0451e-14	0.97646	0.694531	10.077	4	0.80679	0.0402469	24.598	4	0.97646	0.694531	10.077	4	0.80679	0.0402469	24.598	4
P80303	Nucleobindin-2	NUCB2	2	2	5.7	50.195	3.7664e-11	0.97845	0.810928	5.8042	4	0.99659	0.911181	9.3487	4	0.97845	0.810928	5.8042	4	0.99659	0.911181	9.3487	4
Q01201	Transcription factor RelB	RELB	2	2	6.2	62.134	3.0755e-06	0.98063	0.799602	2.5304	4	0.86976	0.297158	10.356	4	0.98063	0.799602	2.5304	4	0.86976	0.297158	10.356	4
Q92889	DNA repair endonuclease XPF	ERCC4	5	5	6	104.48	7.5274e-15	0.98115	0.802319	64.741	4	1.2247	0.177906	16.567	4	0.98115	0.802319	64.741	4	1.2247	0.177906	16.567	4
Q13144	Translation initiation factor eIF-2B subunit epsilon	EIF2B5	5	5	8.3	80.379	9.3891e-14	0.98264	0.810109	4.0902	4	0.89381	0.392523	9.163	4	0.98264	0.810109	4.0902	4	0.89381	0.392523	9.163	4
H0YNJ6	GMP reductase;GMP reductase 2	GMPR2	4	4	8.9	46.937	1.0483e-11	0.98271	0.730846	18.837	4	1.0949	0.423497	30.15	4	0.98271	0.730846	18.837	4	1.0949	0.423497	30.15	4
Q99598	Translin-associated protein X	TSNAX	6	6	22.8	33.112	4.6076e-21	0.98608	0.750589	18.426	4	1.1903	0.093304	9.0381	4	0.98608	0.750589	18.426	4	1.1903	0.093304	9.0381	4
Q9Y2H0	Disks large-associated protein 4	DLGAP4	5	5	5.7	108.01	1.1887e-26	0.9895	0.846056	28.822	4	0.98454	0.84895	23.872	4	0.9895	0.846056	28.822	4	0.98454	0.84895	23.872	4
P56385	ATP synthase subunit e, mitochondrial	ATP5I	3	3	34.8	7.9331	1.7861e-07	0.9917	0.841683	24.858	4	1.0233	0.946071	7.7835	4	0.9917	0.841683	24.858	4	1.0233	0.946071	7.7835	4
P49458	Signal recognition particle 9 kDa protein	SRP9	6	6	62.8	10.112	1.2892e-17	0.99508	0.803751	23.655	4	1.0246	0.917916	26.14	4	0.99508	0.803751	23.655	4	1.0246	0.917916	26.14	4
I3L2J0	Protein capicua homolog	CIC	5	5	2.6	257.75	5.7123e-14	0.99535	0.870815	26.471	4	1.4027	0.0807453	19.614	4	0.99535	0.870815	26.471	4	1.4027	0.0807453	19.614	4
Q9BW92	Threonine--tRNA ligase, mitochondrial	TARS2	5	5	6.5	81.035	2.7465e-11	0.99724	0.886697	18.453	4	1.0895	0.60288	9.6335	4	0.99724	0.886697	18.453	4	1.0895	0.60288	9.6335	4
Q14739	Lamin-B receptor	LBR	4	4	6.2	70.702	1.63e-14	0.99793	0.820689	25.8	4	0.88918	0.237624	21.949	4	0.99793	0.820689	25.8	4	0.88918	0.237624	21.949	4
O94903	Proline synthase co-transcribed bacterial homolog protein	PROSC	6	6	23.3	30.344	8.9447e-17	1.0008	0.902258	6.0948	4	1.018	0.996203	11.733	4	1.0008	0.902258	6.0948	4	1.018	0.996203	11.733	4
O43815	Striatin	STRN	5	4	8.8	86.131	7.0623e-17	1.0037	0.920608	16.236	4	1.0325	0.888361	8.6104	4	1.0037	0.920608	16.236	4	1.0325	0.888361	8.6104	4
O60547	GDP-mannose 4,6 dehydratase	GMDS	5	5	17.2	41.949	1.114e-23	1.0046	0.860452	32.732	4	1.0063	0.941395	21.08	4	1.0046	0.860452	32.732	4	1.0063	0.941395	21.08	4
Q6UW68	Transmembrane protein 205	TMEM205	3	3	20.6	21.198	9.7682e-10	1.0066	0.872397	20.551	4	0.97043	0.69036	35.542	4	1.0066	0.872397	20.551	4	0.97043	0.69036	35.542	4
Q04446	1,4-alpha-glucan-branching enzyme	GBE1	3	3	4.8	80.473	6.1089e-08	1.0075	0.877775	33.447	4	1.1385	0.226016	18.653	4	1.0075	0.877775	33.447	4	1.1385	0.226016	18.653	4
Q8TDQ7	Glucosamine-6-phosphate isomerase 2	GNPDA2	5	3	21.4	31.084	6.9533e-31	1.0082	0.94419	9.9837	4	0.93164	0.568611	7.9015	4	1.0082	0.94419	9.9837	4	0.93164	0.568611	7.9015	4
O94776	Metastasis-associated protein MTA2	MTA2;DKFZp686F2281	4	4	7.5	75.022	4.9526e-28	1.0137	0.972934	7.5754	4	1.1576	0.342678	19.781	4	1.0137	0.972934	7.5754	4	1.1576	0.342678	19.781	4
Q96GG9	DCN1-like protein 1	DCUN1D1	4	4	12.7	30.124	2.0384e-09	1.015	0.922595	13.798	4	0.94472	0.523032	9.0068	4	1.015	0.922595	13.798	4	0.94472	0.523032	9.0068	4
O43665-3	Regulator of G-protein signaling 10	RGS10	5	5	37	21.21	3.3054e-97	1.0221	0.949601	33.501	4	1.1529	0.130615	27.505	4	1.0221	0.949601	33.501	4	1.1529	0.130615	27.505	4
Q9BUL8	Programmed cell death protein 10	PDCD10	4	4	17.9	24.701	5.0991e-15	1.0223	0.948081	15.008	4	0.83632	0.0170251	21.939	4	1.0223	0.948081	15.008	4	0.83632	0.0170251	21.939	4
Q9ULC5-3	Long-chain-fatty-acid--CoA ligase 5	ACSL5	8	7	11	82.262	6.381e-22	1.0244	0.978632	23.648	4	0.91804	0.502103	18.312	4	1.0244	0.978632	23.648	4	0.91804	0.502103	18.312	4
Q9UBR2	Cathepsin Z	CTSZ	4	4	12.9	33.868	9.279e-12	1.0247	0.980415	38.252	4	0.91385	0.349265	10.713	4	1.0247	0.980415	38.252	4	0.91385	0.349265	10.713	4
Q9UDX5	Mitochondrial fission process protein 1	MTFP1	4	4	21.7	18.01	8.2892e-10	1.0269	0.960914	14.842	4	0.89035	0.377933	5.2261	4	1.0269	0.960914	14.842	4	0.89035	0.377933	5.2261	4
Q969P0	Immunoglobulin superfamily member 8	IGSF8	2	2	3.8	65.033	3.3505e-09	1.0277	0.957026	22.978	4	1.1347	0.419302	40.152	4	1.0277	0.957026	22.978	4	1.1347	0.419302	40.152	4
Q15126	Phosphomevalonate kinase	PMVK	7	7	34.4	21.995	1.8963e-19	1.0307	0.98474	20.439	4	0.99196	0.839938	36.697	4	1.0307	0.98474	20.439	4	0.99196	0.839938	36.697	4
O14561	Acyl carrier protein, mitochondrial	NDUFAB1	2	2	11.5	17.417	8.718e-06	1.0332	0.930408	8.585	4	0.98314	0.841293	26.326	4	1.0332	0.930408	8.585	4	0.98314	0.841293	26.326	4
Q15006	Tetratricopeptide repeat protein 35	TTC35	4	4	15.5	34.833	3.4718e-26	1.0349	0.961094	7.7836	4	1.0686	0.585833	13.169	4	1.0349	0.961094	7.7836	4	1.0686	0.585833	13.169	4
Q14571	Inositol 1,4,5-trisphosphate receptor type 2	ITPR2	10	6	3.4	308.06	1.0491e-20	1.0351	0.987355	13.909	4	1.0627	0.826158	11.936	4	1.0351	0.987355	13.909	4	1.0627	0.826158	11.936	4
Q92905	COP9 signalosome complex subunit 5	COPS5	5	5	15.6	37.578	7.7115e-15	1.0378	0.944842	15.984	4	0.99939	0.892465	5.9105	4	1.0378	0.944842	15.984	4	0.99939	0.892465	5.9105	4
Q9UBL3	Set1/Ash2 histone methyltransferase complex subunit ASH2	ASH2L	4	4	6.8	68.722	1.5489e-16	1.0387	0.904009	24.9	4	1.1735	0.295872	14.907	4	1.0387	0.904009	24.9	4	1.1735	0.295872	14.907	4
F8W6F0	Leucine-rich repeat and calponin homology domain-containing protein 1	LRCH1	3	2	5	84.61	2.794e-08	1.0395	0.900189	27.726	4	0.75607	0.0449111	19.34	4	1.0395	0.900189	27.726	4	0.75607	0.0449111	19.34	4
Q13442	28 kDa heat- and acid-stable phosphoprotein	PDAP1	5	5	33.7	20.63	1.8386e-18	1.0423	0.91976	16.127	4	1.0411	0.786446	32.39	4	1.0423	0.91976	16.127	4	1.0411	0.786446	32.39	4
Q16595	Frataxin, mitochondrial;Frataxin intermediate form;Frataxin(56-210);Frataxin(78-210);Frataxin mature form	FXN	2	2	13.8	23.135	3.5859e-34	1.0446	0.907011	4.7827	4	0.96786	0.672952	5.3392	4	1.0446	0.907011	4.7827	4	0.96786	0.672952	5.3392	4
[truncated: 809 more rows]
