# Supplementary material for: Data on interleukin (IL)-2- and IL-15-dependent changes in IL-2Rβ and IL-2Rγ complexes
Source: Data Brief. 2017 Mar 2;11:499–506. doi: 10.1016/j.dib.2017.02.030 (PMC5345956; doi:10.1016/j.dib.2017.02.030)
Supplement: Supplementary file 4 — Supplementary material [file mmc4.xlsx]

## Sheet: Hoja1
Table S3. List of phosphopeptides corresponding to IL-2Rβ and IL-2Rγ
Positions of phosphosites are presented according to Uniprot number												IP IL-2Rβ
												ProteinGroup ratio		Phospho ratio
Gene name	Uniprot ID	Modified residue	Reported in PhosphoSitePlus	Localization probability	Score Diff	Number of phosphosites	PEP	Modified sequence	Phosphosite probabilities	m/z	Mass Error [ppm]	IL-2/Ctr	IL-15/Ctr	IL-2/Ctr	IL-15/Ctr
IL-2Rβ	P14784	S293	YES	0.980815	17.0892	1	4.13164e-97	_FFSQLS(ph)SEHGGDVQK_	FFSQLS(0,981)S(0,019)EHGGDVQK	582.589	-0.098847	1.0883	0.97706	0.98988	1.0179
		S294	NO	0.995674	23.6205	1	2.30477e-37	_FFSQLSS(ph)EHGGDVQK_	FFSQLS(0,004)S(0,996)EHGGDVQK	873.38	-0.24835	1.0883	0.97706	0.91245	0.97387
		S431	YES	0.992716	21.3447	1	1.56046e-24	_DDLLLFS(ph)PSLLGGPSPPSTAPGGSGAGEER_	DDLLLFS(0,993)PS(0,007)LLGGPSPPSTAPGGSGAGEER	987.801	-0.82694	1.0883	0.97706	8.815	11.251
		S458	YES	1	104.221	1	0.0024497	_M(ox)PPS(ph)LQER_	MPPS(1)LQER	527.225	0.1557	1.0883	0.97706	0.87394	0.80271
		T476	YES	1	66.4613	1	1.77896e-28	_DWDPQ(de)PLGPPT(ph)PGVPDLVDFQPPPELVLR_	DWDPQPLGPPT(1)PGVPDLVDFQPPPELVLR	1636.8	4.6849	1.0883	0.97706	11.411	13.566
		Y536	YES	1	98.3814	1	0	_LPLNTDAY(ph)LSLQELQGQDPTHLV_	LPLNTDAY(1)LSLQELQGQDPTHLV	1323.15	-1.0254	1.0883	0.97706	not quantified
		S538	NO	1	94.7057	1	2.27059e-96	_LPLNTDAYLS(ph)LQELQGQDPTHLV_	LPLNTDAYLS(1)LQELQGQDPTHLV	1323.15	1.0821	1.0883	0.97706
												IP IL-2Rγ
												ProteinGroup ratio		Phospho ratio
Gene name	Uniprot ID	Modified residue	Reported in PhosphoSitePlus	Localization probability	Score Diff	Number of phosphosites	PEP	Modified sequence	Phosphosite probabilities	m/z	Mass Error [ppm]	IL-2/Ctr	IL-15/Ctr	IL-2/Ctr	IL-15/Ctr
IL-2Rγ	P31785	S320	YES	1	93.7668	1	1.32e-19	_GLAES(ph)LQPDYSER_	GLAES(1)LQPDYSER	772.835	-0.68819	0.90505	0.99174	0.91389	0.91057
		Y325	YES	0.923214	10.8036	1	6.7e-16	_GLAESLQPDY(ph)SER_	GLAESLQPDY(0,923)S(0,077)ER	772.835	0.072873	0.90505	0.99174	5.837	5.1482
		S326	YES	0.999505	34.5035	1	0.000169836	_GLAESLQ(de)PDYS(ph)ER_	GLAESLQPDYS(1)ER	773.327	-0.087115	0.90505	0.99174	0.8546	0.82778
		Y357	YES	0.94113	12.038	1	1.63348e-25	_GGALGEGPGASPCNQHSPY(ph)WAPPCYTLKPET_	GGALGEGPGASPCNQHS(0,059)PY(0,941)WAPPCYTLKPET	1127.16	0.15075	0.90505	0.99174	>2	>2
