# Supplementary material for: Data on interleukin (IL)-2- and IL-15-dependent changes in IL-2Rβ and IL-2Rγ complexes
Source: Data Brief. 2017 Mar 2;11:499–506. doi: 10.1016/j.dib.2017.02.030 (PMC5345956; doi:10.1016/j.dib.2017.02.030)
Supplement: Supplementary file 5 — Supplementary material [file mmc5.xlsx]

## Sheet: Hoja1
Table S4. List of the phosphopeptides detected in the study but the ones corresponding to IL-2R beta and gamma subunit
Positions of phosphosites are presented according to Uniprot number
				IP: IL2RG								IP: IL2RB
Gene name	Uniprot ID	Protein names	Modified residue	Localization probability	Score Diff	Number of phosphosites	PEP	Modified sequence	Phosphosite probabilities	m/z	Mass Error [ppm]	Localization probability	Score Diff	Number of phosphosites	PEP	Modified sequence	Phosphosite probabilities	m/z	Mass Error [ppm]
AAK1	Q2M2I8	AP2-associated protein kinase 1	S637									0.977768	16.6837	1	0.00794144	_ILS(ph)DVTHSAVFGVPASK_	ILS(0,978)DVT(0,021)HS(0,001)AVFGVPASK	904.453	0.19079
			T620	0.980413	17.2171	2	0.00397705	_VGSLT(ph)PPS(ph)SPK_	VGS(0,019)LT(0,98)PPS(0,63)S(0,37)PK	615.264	0.20352
ABCC1	P33527-9	Multidrug resistance-associated protein 1	S940	0.968484	14.8756	1	0.0174381	_HHNS(ph)TAELQK_	HHNS(0,968)T(0,032)AELQK	622.775	1.1286
ABCF1	Q8NE71	ATP-binding cassette sub-family F member 1	S228	1	78.3011	1	0.000320186	_KAEQGS(ph)EEEGEGEEEEEEGGESK_	KAEQGS(1)EEEGEGEEEEEEGGESK	854.656	0.35902
ACACA	Q13085-4	Acetyl-CoA carboxylase 1;Biotin carboxylase	S117	0.99093	20.7484	1	0.00702951	_SSM(ox)S(ph)GLHLVK_	S(0,001)S(0,008)MS(0,991)GLHLVK	577.767	1.3673
ACAP2	Q15057	Arf-GAP with coiled-coil, ANK repeat and PH domain-	S521	0.976754	16.2843	1	0.0484716	_YSISLS(ph)PPEQ(de)QK_	YSIS(0,023)LS(0,977)PPEQQK	729.332	0.82427
ACAT2	B7Z233	Acetyl-CoA acetyltransferase, cytosolic	T394									1	69.9792	2	0.0177662	_ILVT(ph)LLHT(ph)LER_	ILVT(1)LLHT(1)LER	734.372	1.1803
			T398									1	69.9792	2	0.0177662	_ILVT(ph)LLHT(ph)LER_	ILVT(1)LLHT(1)LER	734.372	1.1803
ACLY	P53396	ATP-citrate synthase	S455	0.999936	44.1922	1	0.000135531	_TAS(ph)FSESR_	TAS(1)FSESR	482.692	-0.29311	0.999827	37.717	1	3.08171e-12	_TAS(ph)FSESRADEVAPAKK_	TAS(1)FSESRADEVAPAKK	625.295	0.18852
			S481	0.997913	26.7963	1	0.000106589	_AKPAM(ox)PQDSVPS(ph)PR_	AKPAMPQDS(0,002)VPS(0,998)PR	788.863	0.3122	0.997809	26.5843	1	3.2753e-06	_PAM(ox)PQDSVPS(ph)PR_	PAMPQDS(0,002)VPS(0,998)PR	689.297	-0.97659
ACOT7	O00154-7	Cytosolic acyl coenzyme A thioester hydrolase	Y355									1	41.3022	1	0.047043	_Y(ph)LQ(de)M(ox)KAK_	Y(1)LQMKAK	489.722	-1.131
ADD1	P35611-3	Alpha-adducin	S12	0.772145	5.37163	1	0.0163771	_AAVVTS(ph)PPPTTAPHK_	AAVVT(0,224)S(0,772)PPPT(0,003)T(0,001)APHK	518.596	-0.20691
			S358	0.973779	15.9967	1	0.0135659	_SPGS(ph)PVGEGTGSPPK_	S(0,024)PGS(0,974)PVGEGT(0,001)GS(0,001)PPK	717.319	-0.61907
			S757	0.999994	52.3481	1	0.0324136	_TPS(ph)FLKK_	TPS(1)FLKK	450.733	-0.18094
AFAP1L2	F5GZE1	Actin filament-associated protein 1-like 2	T853									0.9999	39.9798	2	0.0367719	_PLSVVVT(ph)GKGT(ph)VLQ(de)K_	PLSVVVT(1)GKGT(1)VLQK	843.928	-0.090915
			T857									0.999875	39.0195	2	0.0367719	_PLSVVVT(ph)GKGT(ph)VLQ(de)K_	PLSVVVT(1)GKGT(1)VLQK	843.928	-0.090915
AGAP2	F8VVT9	Arf-GAP with GTPase, ANK repeat and PH domain-conta	S638	0.929717	14.2253	1	0.0279416	_AEAAAVAGLSTPGS(ph)LHR_	AEAAAVAGLS(0,035)T(0,035)PGS(0,93)LHR	563.277	0.72843
AHNAK	Q09666	Neuroblast differentiation-associated protein AHNAK	S93	1	71.0616	1	0.000225143	_KGDRS(ph)PEPGQTWTR_	KGDRS(1)PEPGQTWTR	565.593	-0.19091
			S135	1	88.6197	1	5.45406e-05	_LKS(ph)EDGVEGDLGETQ(de)SR_	LKS(1)EDGVEGDLGETQSR	634.277	0.059495
			S177	0.993054	21.5521	1	0.00163189	_DIDISS(ph)PEFK_	DIDIS(0,007)S(0,993)PEFK	615.768	-0.011622
			S216	0.977863	16.6043	1;2	4.43584e-37	_LPSGSGAAS(ph)PTGSAVDIR_	LPSGSGAAS(0,978)PT(0,021)GS(0,001)AVDIR	861.907	0.62251
			S2397	1	122.445	1	0.000128766	_ISM(ox)PDLDLHLKS(ph)PK_	ISMPDLDLHLKS(1)PK	563.948	-0.32568
			S3426	1	105.271	1	2.93789e-07	_VSM(ox)PDVELN(de)LKS(ph)PK_	VSMPDVELNLKS(1)PK	551.932	-0.079953
			S5077	1	101.974	1	0.0686182	_VDVKS(ph)PK_	VDVKS(1)PK	426.715	0.5647
			S5110	1	87.9322	1	0.00120215	_FKAEAPLPS(ph)PK_	FKAEAPLPS(1)PK	632.821	0.18156
			S5731	0.999346	32.276	1	6.10214e-06	_GGVTGS(ph)PEASISGSK_	GGVTGS(0,999)PEAS(0,001)ISGSK	707.317	-0.66865
			S5752	0.93737	11.7513	1	8.07398e-09	_ASLGS(ph)LEGEAEAEASSPK_	AS(0,063)LGS(0,937)LEGEAEAEASSPK	906.899	0.69332
			S5782	0.99507	23.8326	1	0.03821	_SNS(ph)FSDER_	S(0,004)NS(0,995)FS(0,001)DER	511.185	-0.079305
			T5824	0.998216	27.4794	1	0.0478584	_FGT(ph)FGGLGSK_	FGT(0,998)FGGLGS(0,002)K	525.736	-0.25377
			S5841	0.973552	16.4905	1	1.33895e-06	_GHYEVTGS(ph)DDETGK_	GHYEVT(0,022)GS(0,974)DDET(0,005)GK	787.804	0.22358
AKAP8L	Q9ULX6	A-kinase anchor protein 8-like	S283									1	130.664	1	3.87791e-69	_KQGGS(ph)PDEPDSK_	KQGGS(1)PDEPDSK	662.774	0.58914
ALDOA	P04075	Fructose-bisphosphate aldolase A;Fructose-bisphosph	S36	0.833751	7.16678	1	1.47948e-07	_GILAADES(ph)TGSIAK_	GILAADES(0,834)T(0,16)GS(0,006)IAK	706.837	0.1071
			S39	0.979232	17.3724	1	7.8044e-07	_GILAADESTGS(ph)IAK_	GILAADES(0,003)T(0,018)GS(0,979)IAK	706.837	0.18676
ALS2CR11	E9PGG4		T1623	0.905718	9.82562	1	0.00784089	_KEIQ(de)T(ph)LYIK_	KEIQT(0,906)LY(0,094)IK	608.815	-1.4593
ANP32B	Q92688	Acidic leucine-rich nuclear phosphoprotein 32 famil	T244	1	141.536	1	1.94015e-56	_KRET(ph)DDEGEDD_	KRET(1)DDEGEDD	694.746	-0.10783	1	113.724	1	0.00994978	_KRET(ph)DDEGEDD_	KRET(1)DDEGEDD	694.746	0.047056
ANXA6	A6NN80	Annexin;Annexin;Annexin A6;Annexin;Annexin	T381	0.999974	46.5009	2	0.0231206	_GLGT(ph)DEDTIIDIIT(ph)HRSN(de)VQ(de)R_	GLGT(1)DEDT(0,006)IIDIIT(0,572)HRS(0,422)NVQR	839.042	-1.2118
AP3B2	B7ZKS0	AP-3 complex subunit beta-2;AP-3 complex subunit be	S113	0.998641	28.8639	4	0.039924	_LVYVY(ph)LVRY(ph)AEEQQDLALLSIS(ph)T(ph)FQR_	LVY(0,629)VY(0,677)LVRY(0,677)AEEQQDLALLS(0,019)IS(0,999)T(0,999)FQR	1146.51	-2.8252
			T114	0.999459	33.0263	4	0.039924	_LVYVY(ph)LVRY(ph)AEEQQDLALLSIS(ph)T(ph)FQR_	LVY(0,629)VY(0,677)LVRY(0,677)AEEQQDLALLS(0,019)IS(0,999)T(0,999)FQR	1146.51	-2.8252
			T309	1	76.6551	2	0.0193266	_LLLRNT(ph)KPLLQ(de)S(ph)R_	LLLRNT(1)KPLLQS(1)R	856.947	0.9343
			S315	1	76.6551	2	0.0193266	_LLLRNT(ph)KPLLQ(de)S(ph)R_	LLLRNT(1)KPLLQS(1)R	856.947	0.9343
APIP	Q96GX9	Probable methylthioribulose-1-phosphate dehydratase	S87	0.885506	9.25092	1	0.0378272	_DISGPS(ph)PSK_	DIS(0,009)GPS(0,886)PS(0,105)K	484.21	-0.016692
ARCN1	B0YIW6	Coatomer subunit delta	S115	0.996732	24.8432	1	0.0199169	_N(de)S(ph)N(de)ILEDLETLR_	NS(0,997)NILEDLET(0,003)LR	749.837	-1.861
ARFGAP2	Q8N6H7	ADP-ribosylation factor GTPase-activating protein 2	S432									0.932781	11.4229	1	0.00192112	_AIS(ph)SDM(ox)FFGR_	AIS(0,933)S(0,067)DMFFGR	613.749	-0.076024
ARFGAP3	Q9NP61	ADP-ribosylation factor GTPase-activating protein 3	S428									0.863541	8.05108	1	0.00751824	_AIS(ph)SDM(ox)YFGR_	AIS(0,864)S(0,135)DMY(0,001)FGR	621.747	-0.041769
ARGLU1	Q9NWB6	Arginine and glutamate-rich protein 1	S77	0.924961	10.9084	1	0.0115031	_ASS(ph)PPDRIDIFGR_	AS(0,075)S(0,925)PPDRIDIFGR	504.24	-0.098884
ARHGEF12	Q9NZN5-2	Rho guanine nucleotide exchange factor 12	T717	0.999977	46.4684	1	0.000238817	_VTEHGT(ph)PKPFR_	VTEHGT(1)PKPFR	450.218	0.38205
			S1269	0.99546	23.4101	1	2.24986e-05	_TAS(ph)QGPQTDSVIQNSENIK_	T(0,005)AS(0,995)QGPQTDSVIQNSENIK	1048.98	-0.81943
ARHGEF18	M0R150	Rho guanine nucleotide exchange factor 18	S1061	0.996239	24.2309	1	0.0269788	_SLS(ph)PILPGR_	S(0,004)LS(0,996)PILPGR	510.268	0.12769	0.999999	61.1761	1	0.0041651	_SLS(ph)PILPGR_	SLS(1)PILPGR	510.268	-1.1046
			S1082									0.99997	46.3885	1	1.29917e-32	_HSPAPPPDPGFPAPS(ph)PPPADSPSEGFSLK_	HSPAPPPDPGFPAPS(1)PPPADSPSEGFSLK	987.455	1.1536
ARHGEF6	Q15052	Rho guanine nucleotide exchange factor 6	S225									1	84.0649	1	0.000569474	_SSERPLS(ph)PK_	SSERPLS(1)PK	540.758	0.40476
	Q14155	Rho guanine nucleotide exchange factor 7;Rho guanin	S518	1	73.6627	1	0.00422762	_M(ox)S(ph)GFIYQGK_	MS(1)GFIYQGK	563.736	0.22981	1	76.1949	1	0.000279704	_M(ox)S(ph)GFIYQGK_	MS(1)GFIYQGK	563.736	0.099463
ARID1A	O14497	AT-rich interactive domain-containing protein 1A	S363									0.992868	24.2502	1	0.00380431	_SHHAPM(ox)S(ph)PGSSGGGGQPLAR_	S(0,004)HHAPMS(0,993)PGS(0,003)SGGGGQPLAR	661.955	0.36082
			S696									0.999978	46.5119	1	1.54713e-89	_GPS(ph)PSPVGSPASVAQSR_	GPS(1)PSPVGSPASVAQSR	830.888	0.10492
			S1184									0.999178	30.848	1	8.18033e-45	_SNS(ph)VGIQDAFNDGSDSTFQK_	S(0,001)NS(0,999)VGIQDAFNDGSDSTFQK	1098.96	-0.047824
			S1755									0.847385	7.44484	1	0.00106279	_VSS(ph)PAPM(ox)EGGEEEEELLGPK_	VS(0,153)S(0,847)PAPMEGGEEEEELLGPK	1090.97	0.60759
ASCC2	F5H6J9		T23	1	54.5979	3	0.040387	_LRT(ph)S(ph)PALVIFDET(ph)LQK_	LRT(1)S(1)PALVIFDET(1)LQK	1035.97	-2.182
			S24	1	54.5979	3	0.040387	_LRT(ph)S(ph)PALVIFDET(ph)LQK_	LRT(1)S(1)PALVIFDET(1)LQK	1035.97	-2.182
			T33	1	54.5979	3	0.040387	_LRT(ph)S(ph)PALVIFDET(ph)LQK_	LRT(1)S(1)PALVIFDET(1)LQK	1035.97	-2.182
ASMTL	O95671	N-acetylserotonin O-methyltransferase-like protein	S21	0.9999	39.9803	1	0.00197706	_VVLASAS(ph)PR_	VVLASAS(1)PR	490.252	-0.16396
ASPM	Q8IZT6	Abnormal spindle-like microcephaly-associated prote	S1634	0.999992	48.2432	2	0.0507296	_S(ph)AVIVLQ(de)S(ph)AYRGMQ(de)AR_	S(1)AVIVLQS(0,543)AY(0,457)RGMQAR	956.425	-1.1451
ATXN2L	Q8WWM7	Ataxin-2-like protein	S111									1	69.6539	1	1.9599e-10	_GPPQS(ph)PVFEGVYNNSR_	GPPQS(1)PVFEGVYNNSR	914.407	-0.96023
			S339									0.957773	13.6249	1	0.000926325	_QGSGRES(ph)PSLASR_	QGSGRES(0,958)PS(0,042)LAS(0,001)R	706.32	0.30368
			S409									0.999319	31.6651	1	7.71058e-05	_GIN(de)GGPSRM(ox)S(ph)PK_	GINGGPS(0,001)RMS(0,999)PK	649.284	0.3024
			S449									1	66.1868	1	0.0024415	_M(ox)YPPRS(ph)PK_	MYPPRS(1)PK	536.238	0.28975
			S594									0.960839	15.6133	1	5.7927e-13	_EVDGLLTSEPM(ox)GS(ph)PVSSK_	EVDGLLTS(0,007)EPMGS(0,961)PVS(0,026)S(0,006)K	964.932	0.0088058
			S680									0.86858	12.6043	1	0.0130693	_STS(ph)TPTSPGPR_	S(0,013)T(0,013)S(0,869)T(0,011)PT(0,048)S(0,048)PGPR	584.256	0.96489
			S684	0.953356	13.7938	1	0.000248024	_STSTPTS(ph)PGPR_	STS(0,006)T(0,001)PT(0,04)S(0,953)PGPR	584.256	-0.075935	0.998125	28.3166	1	5.13355e-07	_STSTPTS(ph)PGPR_	STSTPT(0,001)S(0,998)PGPR	584.256	0.59249
BAG1	Q99933	BAG family molecular chaperone regulator 1	S223	1	64.4386	1	0.0217329	_KN(de)S(ph)PQ(de)EEVELK_	KNS(1)PQEEVELK	691.808	-1.8562
BAG4	O95429	BAG family molecular chaperone regulator 4	S179									0.99992	41.2276	1	2.52859e-08	_SSGNS(ph)PTPVSR_	SSGNS(1)PTPVSR	584.753	0.17252
BAHCC1	F8WBW8	BAH and coiled-coil domain-containing protein 1	Y934									1	41.5399	1	0.0465473	_Q(de)QELY(ph)ALQ(de)Q(de)Q(de)R_	QQELY(1)ALQQQR	744.816	2.1425
BANF1	O75531	Barrier-to-autointegration factor	T3	0.768158	7.86542	1	0.0227019	_(ac)TT(ph)SQKHR_	T(0,106)T(0,768)S(0,126)QKHR	490.221	0.12088
			S4	0.971126	13.5395	2	0.0458588	_(ac)T(ph)TS(ph)QKHR_	T(0,681)T(0,348)S(0,971)QKHR	530.205	-0.1398
BCAR2	Q96PN7-5	Transcriptional-regulating factor 1	S491									0.999517	33.888	1	0.000135469	_AQPGS(ph)PESSGQPK_	AQPGS(1)PESSGQPK	675.29	0.40612
			T684									0.999373	32.3479	2	5.82364e-11	_SNS(ph)IDGSNVTVT(ph)PGPGEQTVDVEPR_	S(0,419)NS(0,542)IDGS(0,039)NVTVT(0,999)PGPGEQT(0,001)VDVEPR	1358.08	0.72259
BCKDK	O14874	[3-methyl-2-oxobutanoate dehydrogenase [lipoamide]]	S31	0.923733	10.8874	1	1.78846e-60	_S(ph)TSATDTHHVEM(ox)AR_	S(0,924)T(0,075)S(0,001)ATDTHHVEMAR	819.833	-0.40023
			T32	0.768571	5.27489	1	9.78221e-30	_ST(ph)SATDTHHVEMAR_	S(0,228)T(0,769)S(0,003)ATDTHHVEMAR	811.835	0.19039
			S33	0.813191	9.39914	1	0.000890952	_STS(ph)ATDTHHVEM(ox)AR_	S(0,093)T(0,093)S(0,813)ATDTHHVEMAR	546.891	-0.99978
			T37	0.879358	9.02986	1	0.0322668	_STSATDT(ph)HHVEM(ox)AR_	S(0,002)T(0,002)S(0,006)AT(0,11)DT(0,879)HHVEMAR	546.891	0.93285
BCLAF1	Q9NYF8	Bcl-2-associated transcription factor 1	S177	1	58.8298	1	0.0140749	_KAEGEPQ(de)EES(ph)PLK_	KAEGEPQEES(1)PLK	761.837	0.17879
			S531	0.997466	26.5769	1	0.0214057	_STFREES(ph)PLR_	S(0,002)TFREES(0,997)PLR	434.534	0.81876
			S658	0.977939	17.2065	1	0.00693388	_IDIS(ph)PSTLRK_	IDIS(0,978)PS(0,019)T(0,003)LRK	403.879	-0.11517
BEST1	O76090-3	Bestrophin-1	T303	0.791112	6.93749	1	0.0623297	_RASFM(ox)GST(ph)FN(de)ISLN(de)K_	RAS(0,003)FMGS(0,046)T(0,791)FNIS(0,16)LNK	885.892	0.017523
BET1L	B8ZZS0	BET1-like protein	S9	1	60.9184	1	0.0118229	_AQS(ph)PGAVEEILDR_	AQS(1)PGAVEEILDR	732.84	0.26204
BIN2	Q9UBW5	Bridging integrator 2	S458	0.996235	26.5856	1	0.000145837	_ASLGTGTAS(ph)PR_	ASLGT(0,002)GT(0,002)AS(0,996)PR	549.253	0.019305
BIRC6	Q9NR09	Baculoviral IAP repeat-containing protein 6	S480	0.995863	23.8191	1;2	8.19835e-36	_LEGDSDDLLEDS(ph)DSEEHSR_	LEGDSDDLLEDS(0,996)DS(0,004)EEHSR	743.289	0.17469
			S490	0.999796	37.0948	1	2.54704e-09	_SDS(ph)VTGHTSQ(de)K_	SDS(1)VTGHTSQK	614.248	0.021102
BRCA2	H0YD86		Y5									0.999913	42.0769	1	0.0364996	_(ac)SSGLY(ph)IFR_	SSGLY(1)IFR	532.744	3.8962
BRD1	O95696-2	Bromodomain-containing protein 1	Y401	1	30.8894	1	0.0444222	_PLN(de)IY(ph)GDVEM(ox)K_	PLNIY(1)GDVEMK	688.296	5.5381
C10orf52	P0C842	Putative uncharacterized protein C10orf52	T71	1	45.1397	3	0.0547899	_LLLECT(ph)Y(ph)GALES(ph)AGVPAK_	LLLECT(1)Y(1)GALES(1)AGVPAK	711.299	0.41567
			Y72	1	45.1397	3	0.0547899	_LLLECT(ph)Y(ph)GALES(ph)AGVPAK_	LLLECT(1)Y(1)GALES(1)AGVPAK	711.299	0.41567
			S77	1	45.1397	3	0.0547899	_LLLECT(ph)Y(ph)GALES(ph)AGVPAK_	LLLECT(1)Y(1)GALES(1)AGVPAK	711.299	0.41567
C14orf43	Q6PJG2	Uncharacterized protein C14orf43	S461									1	70.1715	1	0.000826919	_RAS(ph)QEANLLTLAQK_	RAS(1)QEANLLTLAQK	811.917	-1.5814
C2orf44	Q9H6R7	WD repeat-containing protein C2orf44	S690									0.999824	37.7038	1	2.45001e-10	_DSFSHS(ph)PGAVSSLK_	DSFSHS(1)PGAVSSLK	749.832	-0.00052242
C5orf34	E9PBC3		S6									0.764183	5.10623	1	0.0186737	_M(ox)IYM(ox)ES(ph)GIVK_	MIY(0,236)MES(0,764)GIVK	641.777	0.63372
CA11	O75493	Carbonic anhydrase-related protein 11	S199	0.999999	71.1058	1	0.0130439	_GPN(de)GLAILSLFVNVASTSN(de)PFLS(ph)RLLNR_	GPNGLAILSLFVNVASTSNPFLS(1)RLLNR	1526.8	2.1492	0.999912	51.7923	1;2	0.0182442	_GPN(de)GLAILSLFVNVASTSN(de)PFLS(ph)RLLNR_	GPNGLAILSLFVNVASTSNPFLS(1)RLLNR	1526.8	3.4869
CANX	P27824	Calnexin	S554	0.999359	31.5285	2	0.00174707	_QKS(ph)DAEEDGGTVS(ph)QEEEDR_	QKS(0,999)DAEEDGGT(0,089)VS(0,912)QEEEDR	756.944	-0.051143
	P27824	Calnexin	S564	0.992011	20.9405	1;2	2.96188e-24	_SDAEEDGGTVS(ph)QEEEDRKPK_	SDAEEDGGT(0,008)VS(0,992)QEEEDRKPK	762.652	-0.0045421
	P27824	Calnexin	S583	1	103.213	1	2.00572e-90	_AEEDEILN(de)RS(ph)PR_	AEEDEILNRS(1)PR	503.891	0.0043736	1	84.195	1	1.44438e-36	_AEEDEILNRS(ph)PR_	AEEDEILNRS(1)PR	754.841	0.80613
CAP1	Q01518	Adenylyl cyclase-associated protein 1;Adenylyl cycl	S308	0.986973	18.9498	1	0.0166102	_PQ(de)TS(ph)PSPK_	PQT(0,013)S(0,987)PSPK	461.7	-0.073796
CARHSP1	Q9Y2V2	Calcium-regulated heat stable protein 1	S30	1	74.6109	2	0.0105223	_ERS(ph)PS(ph)PLR_	ERS(1)PS(1)PLR	551.228	-0.0030395
			S32	1	74.6109	2	0.0105223	_ERS(ph)PS(ph)PLR_	ERS(1)PS(1)PLR	551.228	-0.0030395
			S41	0.999812	37.2506	1	0.00117637	_GNVVPS(ph)PLPTR_	GNVVPS(1)PLPTR	608.808	-0.10534
CBX3	Q13185	Chromobox protein homolog 3	S95	0.990862	21.7906	1	0.000860891	_SLS(ph)DSESDDSK_	S(0,002)LS(0,991)DS(0,007)ESDDSK	625.227	0.059091
CC2D2A	Q9P2K1	Coiled-coil and C2 domain-containing protein 2A	Y1317									0.84586	12.1519	1	0.0309155	_PLN(de)PPQELLNVY(ph)PN(de)N(de)LQ(de)ATAELVAR_	PLNPPQELLNVY(0,846)PNNLQAT(0,154)AELVAR	1429.7	2.3714
CCDC150	B4DZ03		T265	0.999999	61.8147	2	0.0275234	_YLQ(de)T(ph)KY(ph)AQVK_	YLQT(1)KY(1)AQVK	701.806	-1.5267
			Y267	0.999999	61.702	2	0.0275234	_YLQ(de)T(ph)KY(ph)AQVK_	YLQT(1)KY(1)AQVK	701.806	-1.5267
CCDC40	Q4G0X9	Coiled-coil domain-containing protein 40	Y442	0.998568	27.671	2	0.0617558	_Q(de)DLY(ph)VDQ(de)LT(ph)TR_	QDLY(0,999)VDQLT(0,839)T(0,163)R	757.297	0.67811
			T447	0.838814	7.15596	2	0.0617558	_Q(de)DLY(ph)VDQ(de)LT(ph)TR_	QDLY(0,999)VDQLT(0,839)T(0,163)R	757.297	0.67811
CCDC42	Q96M95	Coiled-coil domain-containing protein 42A	S271	0.999116	30.5297	1	0.0559862	_M(ox)ATLN(de)LFQ(de)IVS(ph)K_	MAT(0,001)LNLFQIVS(0,999)K	731.849	-5.6738
CCDC64B	A1A5D9	Bicaudal D-related protein 2	S168									0.99996	49.6533	2	0.00919429	_LSQQ(de)LAQ(de)AS(ph)QT(ph)EQ(de)ELQ(de)R_	LSQQLAQAS(1)QT(1)EQELQR	1061.43	0.17032
			T170									0.999958	49.2356	2	0.00919429	_LSQQ(de)LAQ(de)AS(ph)QT(ph)EQ(de)ELQ(de)R_	LSQQLAQAS(1)QT(1)EQELQR	1061.43	0.17032
CCDC88A	Q3V6T2	Girdin	Y1765	0.946733	9.57168	2	0.00155381	_TEDTY(ph)FIS(ph)SAGK_	TEDT(0,001)Y(0,947)FIS(0,526)S(0,526)AGK	739.778	0.93472
CCNK	O75909	Cyclin-K	S340	1	72.4959	1	0.0134737	_AVVVS(ph)PKEEN(de)K_	AVVVS(1)PKEENK	640.81	0.55741
CCNY	Q8ND76	Cyclin-Y	S326	0.998847	29.3762	1	0.000213341	_SAS(ph)ADNLTLPR_	S(0,001)AS(0,999)ADNLTLPR	612.785	0.041679
CD2AP	Q9Y5K6	CD2-associated protein	S458	0.999993	52.0672	1	0.00642296	_S(ph)VDFDSLTVR_	S(1)VDFDSLTVR	609.774	-0.11869
CD8B	P10966-4	T-cell surface glycoprotein CD8 beta chain	Y53									0.962593	14.1061	1	0.0320847	_ISLSN(de)M(ox)RIY(ph)WLR_	ISLS(0,037)NMRIY(0,963)WLR	824.899	-1.5604
CD97	P48960	CD97 antigen;CD97 antigen subunit alpha;CD97 antige	S831	0.995044	23.0273	1	0.0115438	_ALRAS(ph)ESGI_	ALRAS(0,995)ES(0,005)GI	492.232	-0.088611
CDC42EP3	Q9UKI2	Cdc42 effector protein 3	Y8									1	40.552	2	0.0574423	_(ac)PAKT(ph)PIY(ph)LKAAN(de)NK_	PAKT(1)PIY(1)LKAANNK	866.41	1.5008
CDK17	Q00537	Cyclin-dependent kinase 17;Cyclin-dependent kinase	S146	1	69.4507	1	0.0113951	_RLS(ph)LPADIR_	RLS(1)LPADIR	560.797	-0.21124
CDKN1B	E7ES52	Cyclin-dependent kinase inhibitor 1B	S10	0.988016	19.5021	1	0.000966431	_VSN(de)GS(ph)PSLER_	VS(0,001)NGS(0,988)PS(0,011)LER	563.742	0.065979
CEP290	O15078	Centrosomal protein of 290 kDa	S160	1	80.2312	1	0.0222083	_NEEAEN(de)EN(de)S(ph)K_	NEEAENENS(1)K	623.211	-0.67309	1	80.6884	1	0.0265415	_NEEAEN(de)EN(de)S(ph)K_	NEEAENENS(1)K	623.211	-1.3841
CEP85	Q6P2H3	Centrosomal protein of 85 kDa	T392									1	129.838	1	0.00273806	_LQ(de)ELQRENT(ph)FLR_	LQELQRENT(1)FLR	814.396	2.5938
CFL1	E9PK25	Cofilin-1	S41	1	91.1388	1	4.41028e-07	_(ac)AS(ph)GVAVSDGVIK_	AS(1)GVAVSDGVIK	612.797	-0.4157	1	73.3633	1	2.35159e-05	_(ac)AS(ph)GVAVSDGVIK_	AS(1)GVAVSDGVIK	612.797	-0.24249
CFTR	P13569	Cystic fibrosis transmembrane conductance regulator	S182	0.999273	31.3768	2	0.0523912	_ISIGQ(de)LVS(ph)LLS(ph)N(de)N(de)LN(de)K_	IS(0,001)IGQLVS(0,999)LLS(0,999)NNLNK	938.933	1.3509
			S185	0.999491	32.9241	2	0.0523912	_ISIGQ(de)LVS(ph)LLS(ph)N(de)N(de)LN(de)K_	IS(0,001)IGQLVS(0,999)LLS(0,999)NNLNK	938.933	1.3509
CGREF1	E7EU99		T3	0.982206	21.6785	1	0.0431191	_(ac)MLT(ph)AALAPGAAN(de)SPTTN(de)PVILIVDK_	MLT(0,982)AALAPGAANS(0,007)PT(0,006)T(0,006)NPVILIVDK	868.108	2.6519
CHAMP1	Q96JM3	Chromosome alignment-maintaining phosphoprotein 1	S542	0.988456	19.3261	1	0.0523174	_TAPPAS(ph)PEAR_	T(0,012)APPAS(0,988)PEAR	538.742	-0.69347
CHD3	E9PG89	Chromodomain-helicase-DNA-binding protein 3	Y1160	0.975833	16.0616	1	0.00472628	_M(ox)LDLLEDFLDYEGY(ph)K_	MLDLLEDFLDY(0,024)EGY(0,976)K	980.42	2.2274	0.91885	10.5396	1	0.0525489	_M(ox)LDLLEDFLDYEGY(ph)K_	MLDLLEDFLDY(0,081)EGY(0,919)K	980.42	0.93029
CHMP2B	Q9UQN3	Charged multivesicular body protein 2b	S199	0.987097	18.8366	1	0.00377084	_ATIS(ph)DEEIER_	AT(0,013)IS(0,987)DEEIER	621.766	0.37417
CHST3	Q7LGC8	Carbohydrate sulfotransferase 3	S421	1	41.4482	2	0.0603893	_N(de)S(ph)S(ph)EQFEK_	NS(1)S(1)EQFEK	565.178	2.3569
			S422	1	41.4482	2	0.0603893	_N(de)S(ph)S(ph)EQFEK_	NS(1)S(1)EQFEK	565.178	2.3569
CIZ1	F5H2X7	Cip1-interacting zinc finger protein	S413	1	30.1334	1	0.0658344	_Q(de)VQ(de)PQVQ(de)PQAHS(ph)Q(de)PPR_	QVQPQVQPQAHS(1)QPPR	954.928	-5.5962
			S864									0.991902	24.3761	1	0.0242352	_NPS(ph)PTTRPVSR_	NPS(0,992)PT(0,004)T(0,004)RPVS(0,001)R	646.311	0.19141
CLIP1	P30622	CAP-Gly domain-containing linker protein 1	S840	1	35.8912	3	0.0479212	_LT(ph)N(de)LQENLS(ph)EVS(ph)QVK_	LT(1)NLQENLS(1)EVS(1)QVK	648.266	3.3266
			S843	1	35.8912	3	0.0479212	_LT(ph)N(de)LQENLS(ph)EVS(ph)QVK_	LT(1)NLQENLS(1)EVS(1)QVK	648.266	3.3266
			T833	1	35.8912	3	0.0479212	_LT(ph)N(de)LQENLS(ph)EVS(ph)QVK_	LT(1)NLQENLS(1)EVS(1)QVK	648.266	3.3266
CLN6	B4DDH6	Ceroid-lipofuscinosis neuronal protein 6	S63	0.999858	38.4623	1	0.000638852	_HGS(ph)VSADEAAR_	HGS(1)VSADEAAR	590.243	-0.11663	0.999992	51.0303	1	0.00605423	_HGS(ph)VSADEAAR_	HGS(1)VSADEAAR	590.243	0.39974
CLNS1A	P54105	Methylosome subunit pICln	S102	0.999999	59.9086	1	7.21282e-16	_FEEESKEPVADEEEEDS(ph)DDDVEPITEFR_	FEEESKEPVADEEEEDS(1)DDDVEPITEFR	1132.12	0.17754
CLPX	O76031	ATP-dependent Clp protease ATP-binding subunit clpX	S96	0.967714	14.7854	1	0.0617885	_SGSGNS(ph)GKGGN(de)Q(de)LR_	SGS(0,032)GNS(0,968)GKGGNQLR	700.794	-0.52783
CLSTN1	O94985	Calsyntenin-1	T149									0.990218	20.0529	1	0.0236718	_AT(ph)VHIQ(de)VN(de)DVN(de)EYAPVFK_	AT(0,99)VHIQVNDVNEY(0,01)APVFK	1063.99	1.2906
CNNM4	Q6P4Q7	Metal transporter CNNM4	S664	0.986889	19.3277	1	0.0212444	_SAS(ph)LSYPDR_	S(0,012)AS(0,987)LS(0,002)YPDR	538.226	1.0249
CNTLN	C9J1F9	Centlein	Y1365	1	39.2528	1	0.0336745	_EWM(ox)LY(ph)IQ(de)K_	EWMLY(1)IQK	604.259	2.9595
COPB2	P35606	Coatomer subunit beta'	S859	0.979184	16.7248	1	2.07979e-62	_STAQQELDGKPAS(ph)PTPVIVASHTANKEEK_	STAQQELDGKPAS(0,979)PT(0,021)PVIVASHTANKEEK	1038.51	0.15343
COPS2	P61201-2	COP9 signalosome complex subunit 2	T199	0.91954	14.0551	2	0.0648611	_GT(ph)Q(de)LLEIY(ph)ALEIQM(ox)YTAQK_	GT(0,92)QLLEIY(0,93)ALEIQMY(0,054)T(0,096)AQK	797.359	-0.39485
			Y205	0.930449	16.3797	2	0.0648611	_GT(ph)Q(de)LLEIY(ph)ALEIQM(ox)YTAQK_	GT(0,92)QLLEIY(0,93)ALEIQMY(0,054)T(0,096)AQK	797.359	-0.39485
CORO2B	Q9UQ03	Coronin-2B	Y12	0.88934	9.05328	1	0.0233546	_M(ox)TVTKM(ox)SWRPQY(ph)R_	MTVTKMS(0,111)WRPQY(0,889)R	898.405	-1.6389	0.928733	11.1503	1	0.00202162	_M(ox)TVTKM(ox)SWRPQY(ph)R_	MTVTKMS(0,071)WRPQY(0,929)R	898.405	-1.3941
CPD	O75976	Carboxypeptidase D	S845									0.999997	56.05	3	0.0245059	_ITAS(ph)ARGY(ph)N(de)PVT(ph)K_	ITAS(1)ARGY(1)NPVT(1)K	809.819	-0.95772
			Y849									0.999997	55.9059	3	0.0245059	_ITAS(ph)ARGY(ph)N(de)PVT(ph)K_	ITAS(1)ARGY(1)NPVT(1)K	809.819	-0.95772
			T853									0.999997	54.8012	3	0.0245059	_ITAS(ph)ARGY(ph)N(de)PVT(ph)K_	ITAS(1)ARGY(1)NPVT(1)K	809.819	-0.95772
CSN1S1	H0Y8K1		S4	0.952957	13.7635	1	0.0596059	_(ac)KM(ox)ES(ph)SISSSSEEQ(de)IR_	KMES(0,953)S(0,04)IS(0,005)S(0,001)S(0,001)S(0,001)EEQIR	918.882	1.033
CSPP1	F8W7C3	Centrosome and spindle pole-associated protein 1	Y770	0.799941	6.01899	1	0.03874	_GN(de)VFGEPPTELQ(de)IKQ(de)Q(de)ELY(ph)K_	GNVFGEPPT(0,2)ELQIKQQELY(0,8)K	801.373	-0.70127
CTNNBL1	Q8WYA6	Beta-catenin-like protein 1	S545	0.99995	42.9945	1	0.0419	_EYAENIGDGRS(ph)PEFR_	EYAENIGDGRS(1)PEFR	607.26	-0.20318
CXorf26	Q9BVG4	UPF0368 protein Cxorf26	S197	1	130.109	1	1.34333e-06	_GADS(ph)GEEKEEGINREDK_	GADS(1)GEEKEEGINREDK	648.272	-0.30067
CYFIP1	Q7L576	Cytoplasmic FMR1-interacting protein 1	T120									0.999999	61.5759	2	0.0207427	_TVEVLEPEVT(ph)KLM(ox)N(de)FMY(ph)FQR_	TVEVLEPEVT(1)KLMNFMY(1)FQR	663.545	0.40706
			Y127									0.999999	62.2058	2	0.0207427	_TVEVLEPEVT(ph)KLM(ox)N(de)FMY(ph)FQR_	TVEVLEPEVT(1)KLMNFMY(1)FQR	663.545	0.40706
DCP1B	Q8IZD4	mRNA-decapping enzyme 1B	S147	0.968012	14.8295	1	0.0123949	_AHQGTGAGIS(ph)PVILNSGEGK_	AHQGT(0,032)GAGIS(0,968)PVILNSGEGK	658.321	0.41602
			S147									1	83.6554	1	5.74328e-122	_AHQGTGAGIS(ph)PVILNSGEGKEVDILR_	AHQGTGAGIS(1)PVILNSGEGKEVDILR	900.124	-0.54633
			S275	0.981206	17.561	1	0.0172927	_SLS(ph)YEEPR_	S(0,017)LS(0,981)Y(0,002)EEPR	530.721	0.15781	0.999842	38.0368	1	0.00361212	_SLS(ph)YEEPR_	SLS(1)YEEPR	530.721	-0.2779
			S283	1	55.4006	1	0.0473485	_RHS(ph)PPIEK_	RHS(1)PPIEK	348.506	-0.40485	1	70.9415	1	0.00363918	_RHS(ph)PPIEK_	RHS(1)PPIEK	522.255	0.82836
			T392									0.986111	18.5723	1	0.0364264	_APTSVT(ph)PVAPGK_	APTS(0,014)VT(0,986)PVAPGK	602.802	0.6254
			S448									0.999996	54.0642	1	2.55961e-110	_QTLPISGSQTGSSGVIS(ph)PQELLK_	QTLPISGSQTGSSGVIS(1)PQELLK	1204.11	0.60942
			S566									0.924116	11.2984	1	8.35996e-39	_ESGLLPVGGQEPPAAATSLLLPIQS(ph)PEPSVITSSPLTK_	ESGLLPVGGQEPPAAATSLLLPIQS(0,924)PEPS(0,069)VIT(0,005)S(0,002)SPLTK	1288.01	1.5569
DCT	P40126-2	L-dopachrome tautomerase	S2	1	36.4454	2	0.0476525	_(ac)S(ph)PLWWGFLLS(ph)CLGCK_	S(1)PLWWGFLLS(1)CLGCK	1013.42	-3.7763
			S11	1	36.4454	2	0.0476525	_(ac)S(ph)PLWWGFLLS(ph)CLGCK_	S(1)PLWWGFLLS(1)CLGCK	1013.42	-3.7763
DDA1	Q9BW61	DET1- and DDB1-associated protein 1	S95									0.999908	40.3547	1	0.000524118	_TDS(ph)PDMHEDT_	TDS(1)PDMHEDT	614.197	-0.30435
DDX24	Q9GZR7	ATP-dependent RNA helicase DDX24	S82	1	84.1397	1	0.000363543	_AQAVS(ph)EEEEEEEGK_	AQAVS(1)EEEEEEEGK	822.32	0.28937
DDX41	Q9UJV9	Probable ATP-dependent RNA helicase DDX41	S4	1	51.9267	1	0.00644671	_(ac)M(ox)EES(ph)EPER_	MEES(1)EPER	572.697	-0.14185
			S119	1	57.8361	1	0.0393063	_ILES(ph)VAEGR_	ILES(1)VAEGR	527.252	0.40921
DET1	Q7L5Y6	DET1 homolog	T7									0.788569	5.71671	1	0.00864566	_(ac)M(ox)DHHVST(ph)IK_	MDHHVS(0,211)T(0,789)IK	603.255	3.2439
DFFA	O00273	DNA fragmentation factor subunit alpha	S315									1	41.2833	1	0.00537704	_AS(ph)PPGDLQNPK_	AS(1)PPGDLQNPK	602.274	0.81191
DHX16	O60231	Putative pre-mRNA-splicing factor ATP-dependent RNA	S103	0.997692	24.0605	2	0.00220637	_LLEDS(ph)EESS(ph)EETVSR_	LLEDS(0,998)EES(0,432)S(0,561)EET(0,008)VS(0,001)R	935.356	-0.29228
			S106	0.817085	6.75957	2	0.00220637	_LLEDS(ph)EES(ph)SEETVSR_	LLEDS(0,998)EES(0,817)S(0,174)EET(0,009)VS(0,002)R	935.356	0.054295
DLG5	Q8TDM6	Disks large homolog 5	S264	1	34.7731	1	0.0403087	_N(de)LLQ(de)Q(de)S(ph)WEDM(ox)K_	NLLQQS(1)WEDMK	745.791	2.1633
DNAH14	Q0VDD8-4	Dynein heavy chain 14, axonemal	S2526	0.990264	22.0255	1	0.0518503	_N(de)IQDLSIVAACVPVVN(de)DIS(ph)PR_	NIQDLS(0,01)IVAACVPVVNDIS(0,99)PR	1181.57	-4.6807
DNAH17	Q9UFH2	Dynein heavy chain 17, axonemal	Y2802	0.930694	10.9865	2	0.0529964	_LAAY(ph)IS(ph)GLDVFQITLK_	LAAY(0,931)IS(0,939)GLDVFQIT(0,13)LK	637.98	4.0973
			S2804	0.939121	11.5496	2	0.0529964	_LAAY(ph)IS(ph)GLDVFQITLK_	LAAY(0,931)IS(0,939)GLDVFQIT(0,13)LK	637.98	4.0973
DNAH7	Q8WXX0	Dynein heavy chain 7, axonemal	T1032	1	76.8267	2	0.0171103	_HVLT(ph)VVT(ph)IDR_	HVLT(1)VVT(1)IDR	656.807	-1.3163
			T1035	1	76.8267	2	0.0171103	_HVLT(ph)VVT(ph)IDR_	HVLT(1)VVT(1)IDR	656.807	-1.3163
DNAH9	Q9NYC9	Dynein heavy chain 9, axonemal	S2049									0.999976	46.2347	1	0.0071843	_S(ph)VLVVAGSLK_	S(1)VLVVAGSLK	526.791	-2.1591
DNAJC5	Q9H3Z4	DnaJ homolog subfamily C member 5	S10	0.968733	15.1006	1	1.98537e-05	_SLS(ph)TSGESLYHVLGLDK_	SLS(0,969)T(0,03)S(0,001)GESLYHVLGLDK	629.303	-0.92435
DOCK2	Q92608	Dedicator of cytokinesis protein 2	S587	0.995641	27.5903	1	0.000173656	_SSS(ph)SVGGLSVSSR_	S(0,001)S(0,001)S(0,996)S(0,002)VGGLSVSSR	645.29	-0.83058
			S1685	0.951982	14.0929	1	2.0662e-05	_VEQEEPIS(ph)PGSTLPEVK_	VEQEEPIS(0,952)PGS(0,037)T(0,011)LPEVK	959.956	0.35814	0.945943	13.1768	1	0.000654345	_VEQEEPIS(ph)PGSTLPEVK_	VEQEEPIS(0,946)PGS(0,046)T(0,009)LPEVK	959.956	0.93963
			S1731	0.969235	14.9893	1	4.49142e-07	_KHEFM(ox)S(ph)DTNLSEHAAIPLK_	KHEFMS(0,969)DT(0,031)NLSEHAAIPLK	755.352	-0.25882
DOCK5	Q9H7D0	Dedicator of cytokinesis protein 5	S1420	0.981693	17.924	2	0.00515137	_M(ox)TSTTPPGEDIKS(ph)S(ph)PK_	MTST(0,004)T(0,032)PPGEDIKS(0,982)S(0,982)PK	926.378	2.3308
			S1421	0.981693	17.924	2	0.00515137	_M(ox)TSTTPPGEDIKS(ph)S(ph)PK_	MTST(0,004)T(0,032)PPGEDIKS(0,982)S(0,982)PK	926.378	2.3308
DOCK6	Q96HP0	Dedicator of cytokinesis protein 6	S1343									1	39.8484	1	0.0250296	_S(ph)PFGN(de)PEN(de)VR_	S(1)PFGNPENVR	599.742	1.5713
DOCK8	Q8NF50	Dedicator of cytokinesis protein 8	S451	0.999999	59.8645	1	0.00649864	_ALS(ph)LEEN(de)GVGSNFK_	ALS(1)LEENGVGSNFK	773.345	-0.088278
			S904	0.841543	7.2694	1	0.000428597	_VM(ox)SSS(ph)NPDLAGTHSAADEEVK_	VMS(0,001)S(0,158)S(0,842)NPDLAGTHSAADEEVK	747.651	0.5451
DOK1	Q99704	Docking protein 1	S269	1	134.243	1	1.24726e-08	_ADS(ph)HEGEVAEGK_	ADS(1)HEGEVAEGK	654.759	0.33633
DPM1	E9PBD4	Dolichol-phosphate mannosyltransferase	S9	0.825552	6.75677	1	0.00963856	_(ac)ASLEVSRS(ph)PR_	ASLEVS(0,174)RS(0,826)PR	612.293	0.027155
DPYSL2	Q16555	Dihydropyrimidinase-related protein 2	T514	0.984657	18.5502	1	0.0443403	_TVT(ph)PASSAK_	T(0,014)VT(0,985)PAS(0,001)SAK	471.221	-0.054006
DSTN	P60981	Destrin	S3	1	52.2654	1	0.00464874	_(ac)AS(ph)GVQ(de)VADEVCR_	AS(1)GVQVADEVCR	707.289	-0.3272
DTD1	Q8TEA8	D-tyrosyl-tRNA(Tyr) deacylase 1	S197	0.813807	6.45218	1	1.7695e-06	_SASS(ph)GAEGDVSSEREP_	S(0,002)AS(0,184)S(0,814)GAEGDVSSEREP	822.823	0.098215
DTX3L	Q8TDB6	E3 ubiquitin-protein ligase DTX3L	S9									0.999994	52.392	1	1.37404e-05	_(ac)ASHLRPPS(ph)PLLVR_	ASHLRPPS(1)PLLVR	522.284	-0.035402
DYM	Q7RTS9	Dymeclin	T217	1	45.0775	2	0.0538635	_T(ph)LLY(ph)N(de)FIRQ(de)EK_	T(1)LLY(1)NFIRQEK	793.849	1.517
			Y220	1	45.0775	2	0.0538635	_T(ph)LLY(ph)N(de)FIRQ(de)EK_	T(1)LLY(1)NFIRQEK	793.849	1.517
DYRK1A	Q13627-2	Dual specificity tyrosine-phosphorylation-regulated kinase 1A	Y310									0.988453	19.327	1	0.0308227	_IY(ph)QYIQSR_	IY(0,988)QY(0,012)IQSR	575.768	-0.54335
			Y312									0.999228	32.3848	1	0.00540861	_IYQY(ph)IQSR_	IY(0,001)QY(0,999)IQSR	575.768	-0.016605
			Y321	0.999247	32.6898	1	0.0463125	_IYQY(ph)IQSR_	IY(0,001)QY(0,999)IQSR	575.768	-0.43095
E2F2	Q14209	Transcription factor E2F2	T15									0.974225	15.7747	1	0.00146941	_(ac)MLQ(de)GPRALASAAGQT(ph)PK_	MLQGPRALAS(0,026)AAGQT(0,974)PK	910.442	2.7467
EDC3	Q96F86	Enhancer of mRNA-decapping protein 3	S131									0.999996	54.4792	1	4.23792e-07	_SQDVAVS(ph)PQQQQCSK_	SQDVAVS(1)PQQQQCSK	885.38	1.344
			S161									1	68.583	1	1.45916e-09	_HNS(ph)WSSSSR_	HNS(1)WSSSSR	564.217	0.227
EEF1B2	P24534	Elongation factor 1-beta	S106	0.999955	43.4382	1	6.75131e-71	_YGPADVEDTTGSGATDSKDDDDIDLFGS(ph)DDEEESEEAKR_	YGPADVEDTTGSGATDSKDDDDIDLFGS(1)DDEEESEEAKR	1065.93	0.33467
EEF1D	E9PRY8	Elongation factor 1-delta	S549	0.999869	38.8233	1	1.02143e-05	_ATAPQTQHVS(ph)PM(ox)R_	ATAPQTQHVS(1)PMR	507.229	-0.67384
			S578	1	203.305	1	1.02221e-80	_KPATPAEDDEDDDIDLFGS(ph)DNEEEDKEAAQLR_	KPATPAEDDEDDDIDLFGS(1)DNEEEDKEAAQLR	915.136	-0.58539
EEF2	P13639	Elongation factor 2	T57	0.999975	46.029	1	0.00286092	_FT(ph)DTRKDEQER_	FT(1)DTRKDEQER	502.219	-0.17597
EIF2C2	Q9UKV8	Protein argonaute-2	S387									0.998768	29.1068	1	0.000918196	_SAS(ph)FNTDPYVR_	S(0,001)AS(0,999)FNTDPYVR	668.782	-0.34555
EIF3C	Q99613	Eukaryotic translation initiation factor 3 subunit	S39	0.999646	34.5057	1	0.015956	_QPLLLS(ph)EDEEDTKR_	QPLLLS(1)EDEEDTKR	584.94	0.50982
EIF4E	P06730-2	Eukaryotic translation initiation factor 4E	T16	0.7993	13.2365	2	0.0188822	_(ac)ATVEPETTPTPNPPT(ph)T(ph)EEEK_	AT(0,002)VEPET(0,133)T(0,133)PT(0,133)PNPPT(0,799)T(0,799)EEEK	1185.49	1.9881
			T17	0.7993	13.2365	2	0.0188822	_(ac)ATVEPETTPTPNPPT(ph)T(ph)EEEK_	AT(0,002)VEPET(0,133)T(0,133)PT(0,133)PNPPT(0,799)T(0,799)EEEK	1185.49	1.9881
EIF4ENIF1	Q9NRA8-3	Eukaryotic translation initiation factor 4E transporter	S78									0.796317	5.92144	1	0.00453926	_SS(ph)PVESLKK_	S(0,204)S(0,796)PVESLKK	527.763	0.11925
			S564									1	70.207	1	5.71763e-13	_APS(ph)PPLSQVFQTR_	APS(1)PPLSQVFQTR	754.369	0.092931
			T669									0.828096	6.82793	1	0.0827565	_VT(ph)KSPAPVHR_	VT(0,828)KS(0,172)PAPVHR	391.204	-0.29488
			S671									0.999734	35.7498	1	0.00203277	_VTKS(ph)PAPVHR_	VTKS(1)PAPVHR	391.204	-1.4039
			S952									0.999963	44.4108	1	0.00133723	_SSS(ph)PVGLAK_	SSS(1)PVGLAK	463.223	0.093768
EIF4G1	E7EUU4	Eukaryotic translation initiation factor 4 gamma 1	S1146									0.973826	15.7061	1	0.00195859	_S(ph)FSKEVEER_	S(0,974)FS(0,026)KEVEER	595.758	-0.011454
			S1148	0.98979	19.8653	1	0.0241516	_SFS(ph)KEVEER_	S(0,01)FS(0,99)KEVEER	595.758	-0.010067
			S1170	0.999045	30.1974	1	1.62546e-05	_AAS(ph)LTEDRDR_	AAS(0,999)LT(0,001)EDRDR	607.264	-0.21251	0.999991	50.5348	1	3.35192e-06	_AAS(ph)LTEDRDR_	AAS(1)LTEDRDR	607.264	0.21939
			S1557	1	127.868	1	0.0375485	_EAEEES(ph)DHN_	EAEEES(1)DHN	570.18	0.10254
EIF4G2	P78344	Eukaryotic translation initiation factor 4 gamma 2	T508	0.976551	16.2071	1	0.0274365	_TQT(ph)PPLGQTPQLGLK_	T(0,023)QT(0,977)PPLGQTPQLGLK	829.929	-0.74822	0.998226	27.5045	1	0.0295447	_TQT(ph)PPLGQTPQLGLK_	T(0,002)QT(0,998)PPLGQTPQLGLK	829.929	-0.012836
EML3	B7WPE2	Echinoderm microtubule-associated protein-like 3	S157									0.966998	14.8199	1	1.14105e-15	_RNS(ph)SSSSSPSERPR_	RNS(0,967)S(0,032)S(0,001)SSSPSERPR	538.572	-0.29075
			S177									0.998312	27.7184	1	0.000204783	_AIS(ph)SANLLVR_	AIS(0,998)S(0,002)ANLLVR	562.297	0.38756
			T882									0.841818	7.26062	1	0.00327668	_VLGAGGAGPAPAT(ph)PSR_	VLGAGGAGPAPAT(0,842)PS(0,158)R	729.859	0.32068
EPS15	P42566	Epidermal growth factor receptor substrate 15	S796	0.999999	60.8722	1	0.0019054	_SINKLDS(ph)PDPFK_	SINKLDS(1)PDPFK	720.842	0.58867
EPS15L1	Q9UBC2-2	Epidermal growth factor receptor substrate 15-like	S255	0.980456	17.0416	1	0.00120644	_STPSHGSVSSLNSTGSLS(ph)PK_	STPSHGSVSSLNSTGS(0,019)LS(0,98)PK	670.644	0.025662
ERCC6L	Q2NKX8	DNA excision repair protein ERCC-6-like	S603	0.904962	6.77705	2	0.0500088	_Q(de)VFKDS(ph)LIRQ(de)T(ph)TGEK_	QVFKDS(0,905)LIRQT(0,548)T(0,548)GEK	478.718	-0.16604
ERF	P50548	ETS domain-containing transcription factor ERF	T526	1	53.779	1	0.0433854	_GEGPGEAGGPLT(ph)PR_	GEGPGEAGGPLT(1)PR	687.806	0.047252
ERMP1	Q7Z2K6	Endoplasmic reticulum metallopeptidase 1	S53	1	65.2859	1	5.55749e-08	_KRS(ph)PGGSGGASR_	KRS(1)PGGSGGASR	399.523	-0.33637
ESCO2	Q56NI9	N-acetyltransferase ESCO2	S143	1	77.2825	2	0.0296013	_PQ(de)KS(ph)LT(ph)AK_	PQKS(1)LT(1)AK	517.222	3.322
			T145	1	77.2825	2	0.0296013	_PQ(de)KS(ph)LT(ph)AK_	PQKS(1)LT(1)AK	517.222	3.322
ESYT1	Q9BSJ8	Extended synaptotagmin-1	S1034	0.998862	29.4347	1	0.0212444	_TLS(ph)PEFNER_	T(0,001)LS(0,999)PEFNER	586.753	0.18664
ETV6	P41212	Transcription factor ETV6	S213	1	103.546	1	0.0385114	_RLS(ph)PAER_	RLS(1)PAER	454.721	0.48154
EXOC8	Q8IYI6	Exocyst complex component 8	T161	1	72.6431	3	0.0130879	_Q(de)RT(ph)LT(ph)T(ph)LLEK_	QRT(1)LT(1)T(1)LLEK	722.3	2.5672
			T163	1	72.6431	3	0.0130879	_Q(de)RT(ph)LT(ph)T(ph)LLEK_	QRT(1)LT(1)T(1)LLEK	722.3	2.5672
			T164	1	72.6431	3	0.0130879	_Q(de)RT(ph)LT(ph)T(ph)LLEK_	QRT(1)LT(1)T(1)LLEK	722.3	2.5672
FAM100B	Q8IYN6	Protein FAM100B	S2	1	32.5233	1	0.0206344	_(ac)S(ph)VNM(ox)DELR_	S(1)VNMDELR	551.218	0.13633
FAM122A	Q96E09	Protein FAM122A	S143	0.999036	29.4606	2	0.0267479	_RIDFIPVS(ph)PAPS(ph)PTR_	RIDFIPVS(0,999)PAPS(0,853)PT(0,148)R	604.953	0.32198
			S147	0.852678	7.62025	2	0.0267479	_RIDFIPVS(ph)PAPS(ph)PTR_	RIDFIPVS(0,999)PAPS(0,853)PT(0,148)R	604.953	0.32198
FAM122B	Q7Z309-3	Protein FAM122B	S134	0.831938	7.08072	2	0.0545497	_RIDFTPVS(ph)PAPS(ph)PTR_	RIDFT(0,168)PVS(0,832)PAPS(0,79)PT(0,21)R	600.941	0.7851
			S138	0.790045	5.85623	2	0.0545497	_RIDFTPVS(ph)PAPS(ph)PTR_	RIDFT(0,168)PVS(0,832)PAPS(0,79)PT(0,21)R	600.941	0.7851
FAM125A	E9PQA6		T273	1	114.83	1	0.0272001	_TSLALRLT(ph)_	TSLALRLT(1)	477.755	-4.6023
FAM129B	Q96TA1	Niban-like protein 1	S696	0.95915	10.8373	2	0.0450176	_AAPEASS(ph)PPAS(ph)PLQHLLPGK_	AAPEAS(0,505)S(0,536)PPAS(0,959)PLQHLLPGK	710.001	-0.064309
FAM32A	Q9Y421	Protein FAM32A	Y4	1	31.4218	1	0.0468718	_M(ox)EAY(ph)EQ(de)VQK_	MEAY(1)EQVQK	611.739	4.699
FANCB	Q8NB91	Fanconi anemia group B protein	T769									0.948658	12.7529	1	0.0236472	_ELVT(ph)LSSLSSAIAKHESN(de)FM(ox)Q(de)R_	ELVT(0,949)LS(0,05)S(0,001)LSSAIAKHESNFMQR	849.4	-3.2328
FBXL4	Q9UKA2	F-box/LRR-repeat protein 4	T202	1	57.3483	1	0.0426945	_Q(de)INFPT(ph)NLIR_	QINFPT(1)NLIR	648.821	-0.89616
FCHO2	Q0JRZ9	FCH domain only protein 2	S312	0.955554	13.4467	1	0.00184416	_EKDAESVECPDADS(ph)LNIPDVDEEGYSIKPETNQNDTK_	EKDAES(0,043)VECPDADS(0,956)LNIPDVDEEGY(0,001)SIKPETNQNDTK	1058.71	0.47005
			S387	0.998519	25.8044	1;2	3.54929e-48	_VSIGNITLS(ph)PAIS(ph)RHSPVQM(ox)NR_	VSIGNITLS(0,999)PAIS(0,501)RHS(0,501)PVQMNR	851.74	-1.1919
			S394	1	77.6774	1;2	3.54929e-48	_HS(ph)PVQ(de)MN(de)R_	HS(1)PVQMNR	525.707	-0.48811
			S403	1	84.4765	1	0.000164159	_N(de)LS(ph)N(de)EELTK_	NLS(1)NEELTK	565.237	0.38372
			T453	0.996222	24.2378	1;2	0.0033593	_PTT(ph)PLSVGTIVPPPRPASR_	PT(0,004)T(0,996)PLSVGTIVPPPRPASR	675.029	-0.074564
			S468	0.999719	35.5394	1;2	1.70766e-15	_PTTPLSVGTIVPPPRPAS(ph)RPK_	PTTPLSVGTIVPPPRPAS(1)RPK	750.079	0.59073
			S488	0.999989	49.6983	1;2	6.4803e-92	_LSGINEIPRPFS(ph)PPVTSNTSPPPAAPLAR_	LSGINEIPRPFS(1)PPVTSNTSPPPAAPLAR	1021.86	0.47035
			S496	0.843662	7.32935	2	1.59059e-90	_LSGINEIPRPFS(ph)PPVTSNTS(ph)PPPAAPLAR_	LSGINEIPRPFS(0,999)PPVTSNT(0,156)S(0,844)PPPAAPLAR	1048.52	-0.13478
FHAD1	B1AJZ9-3	Forkhead-associated domain-containing protein 1	S301	1	55.3353	3	0.0497458	_QKEIQ(de)S(ph)LKS(ph)Q(de)IS(ph)ALQK_	QKEIQS(1)LKS(1)QIS(1)ALQK	1035.96	3.4643
			S304	1	55.3353	3	0.0497458	_QKEIQ(de)S(ph)LKS(ph)Q(de)IS(ph)ALQK_	QKEIQS(1)LKS(1)QIS(1)ALQK	1035.96	3.4643
			S307	1	55.3353	3	0.0497458	_QKEIQ(de)S(ph)LKS(ph)Q(de)IS(ph)ALQK_	QKEIQS(1)LKS(1)QIS(1)ALQK	1035.96	3.4643
FHOD3	Q2V2M9-4	FH1/FH2 domain-containing protein 3	T1196									1	60.4896	2	0.0315603	_ILT(ph)M(ox)IPT(ph)DEEKQK_	ILT(1)MIPT(1)DEEKQK	861.377	-0.94888
			T1200									1	60.4896	2	0.0315603	_ILT(ph)M(ox)IPT(ph)DEEKQK_	ILT(1)MIPT(1)DEEKQK	861.377	-0.94888
FIP1L1	Q6UN15	Pre-mRNA 3'-end-processing factor FIP1	S304									1	76.8267	1	0.0130704	_AES(ph)PDLR_	AES(1)PDLR	434.184	0.16423
FKBP15	Q5T1M5	FK506-binding protein 15	T10									0.999998	57.6442	1	0.00392444	_M(ox)FGAGDEDDT(ph)DFLSPSGGAR_	MFGAGDEDDT(1)DFLSPSGGAR	714.277	-5.3125
			S14									0.98578	18.4087	1	4.51557e-44	_(ac)M(ox)FGAGDEDDTDFLS(ph)PSGGAR_	MFGAGDEDDTDFLS(0,986)PS(0,014)GGAR	1091.92	-0.042187
			S295									0.950121	12.7988	1	0.00311201	_DS(ph)GSDGHSVSSR_	DS(0,95)GS(0,05)DGHSVSSR	635.738	-0.3787
			S301									0.993519	22.6959	1	0.0039336	_DSGSDGHS(ph)VSSR_	DSGSDGHS(0,994)VS(0,005)S(0,001)R	635.738	-0.43536
			S311									0.999886	39.4307	1	4.73868e-15	_DSAAPS(ph)PIPGADNLSADPVVSPPTSIPFK_	DSAAPS(1)PIPGADNLSADPVVSPPTSIPFK	1464.21	-0.12773
			S346									0.978868	18.7761	1	4.38753e-26	_SNS(ph)LSEQLAINTSPDAVK_	S(0,013)NS(0,979)LS(0,008)EQLAINTSPDAVK	977.462	0.75331
			S356									0.951948	12.9691	1	5.55638e-13	_SNSLSEQLAINTS(ph)PDAVK_	SNSLSEQLAINT(0,048)S(0,952)PDAVK	977.462	-0.76207
			S956									1	83.2016	1	5.16125e-102	_RPS(ph)QEQSASASSGQPQAPLNR_	RPS(1)QEQSASASSGQPQAPLNR	1138.52	0.03985
			S979									0.998284	27.6468	1	1.79423e-52	_ERPES(ph)PM(ox)VPSEQVVEEAVPLPPQALTTSQDGHR_	ERPES(0,998)PMVPS(0,002)EQVVEEAVPLPPQALTTSQDGHR	927.441	0.45307
			S1114									1	87.8667	1	4.59658e-18	_LSLTSDPEEGDPLALGPES(ph)PGEPQPPQLK_	LSLTSDPEEGDPLALGPES(1)PGEPQPPQLK	1026.82	2.2484
			S1161									0.922496	10.7	1;2	7.25e-11	_S(ph)S(ph)LSGDEEDELFK_	S(0,922)S(0,988)LS(0,089)GDEEDELFK	808.294	-0.046629
			S1162									0.988086	18.8328	1;2	6.79893e-16	_S(ph)S(ph)LSGDEEDELFK_	S(0,922)S(0,988)LS(0,089)GDEEDELFK	808.294	-0.046629
			S1164									0.999999	59.8478	1;2	4.3213e-76	_SSLS(ph)GDEEDELFK_	SSLS(1)GDEEDELFK	768.311	-0.2687
			S1195									1	71.6009	1	1.80652e-05	_AQPEEEDEDEVS(ph)M(ox)K_	AQPEEEDEDEVS(1)MK	866.319	-0.34278
FLNA	P21333	Filamin-A	S1459									1	98.245	1	2.06061e-06	_CSGPGLS(ph)PGM(ox)VR_	CSGPGLS(1)PGMVR	657.273	-0.32363
			S2152	1	72.1068	1	1.01686e-06	_RAPS(ph)VANVGSHCDLSLK_	RAPS(1)VANVGSHCDLSLK	630.968	-0.43621	0.999981	47.2576	1	5.91238e-07	_RAPS(ph)VANVGSHCDLSLK_	RAPS(1)VANVGSHCDLSLK	630.968	-0.16048
FMNL1	O95466-2	Formin-like protein 1	S184	0.999999	59.0039	1	2.55918e-16	_NKPLEQS(ph)VEDLSK_	NKPLEQS(1)VEDLSK	783.874	0.010056
FMNL1	O95466-2	Formin-like protein 1	S624	1	102.661	1	0.000106568	_RDS(ph)ELGPGVK_	RDS(1)ELGPGVK	569.269	-0.38563
FMNL1	O95466-2	Formin-like protein 1	S1031	0.999999	62.8313	1	6.81455e-34	_EAAAQEAGADTPGKGEPPAPKS(ph)PPK_	EAAAQEAGADTPGKGEPPAPKS(1)PPK	827.727	0.08554	1	91.9142	1	0.000600086	_RDS(ph)ELGPGVK_	RDS(1)ELGPGVK	569.269	-0.3177
FNBP1	H7BY87	Formin-binding protein 1	S296	1	64.8198	1;2	1.45266e-09	_TVS(ph)DNSLSNSR_	TVS(1)DNSLSNSR	630.267	0.52575	0.998821	29.3756	1	0.00038025	_TVS(ph)DNSLSNSR_	T(0,001)VS(0,999)DNSLSNSR	630.267	0.059516
			S299	0.995151	23.1343	2	1.6252e-05	_TVS(ph)DNS(ph)LSNSR_	T(0,008)VS(0,992)DNS(0,995)LS(0,005)NSR	670.25	0.45945
FNIP1	E9PCH4	Rap guanine nucleotide exchange factor 6	S280	1	66.9478	1	1.08112e-09	_LPEGPVDS(ph)EDDEEEDEEIDRTDPLQGR_	LPEGPVDS(1)EDDEEEDEEIDRTDPLQGR	1055.44	-0.40982
			S1144	0.82888	6.8519	1	0.010097	_RSS(ph)LLNAK_	RS(0,171)S(0,829)LLNAK	484.75	0.37087
			S1640	0.996681	24.7757	1	0.00159771	_LGDVTDADS(ph)EADENEQVSAV_	LGDVT(0,003)DADS(0,997)EADENEQVSAV	1072.43	-0.60297
FOXK1	P85037	Forkhead box protein K1	S416	0.99709	28.0766	2	0.0469374	_S(ph)APAS(ph)PTHPGLM(ox)SPR_	S(0,997)APAS(0,804)PT(0,165)HPGLMS(0,034)PR	561.232	0.054707
			S420	0.80426	6.92188	2	0.0469374	_S(ph)APAS(ph)PTHPGLM(ox)SPR_	S(0,997)APAS(0,804)PT(0,165)HPGLMS(0,034)PR	561.232	0.054707
FREM1	C9JT55	FRAS1-related extracellular matrix protein 1	S376	0.845531	6.77409	3	0.0439606	_DLSDM(ox)QIAYQPPNS(ph)S(ph)HS(ph)ERR_	DLS(0,073)DMQIAY(0,396)QPPNS(0,846)S(0,854)HS(0,832)ERR	647.498	4.83
			S377	0.853773	7.11503	3	0.0439606	_DLSDM(ox)QIAYQPPNS(ph)S(ph)HS(ph)ERR_	DLS(0,073)DMQIAY(0,396)QPPNS(0,846)S(0,854)HS(0,832)ERR	647.498	4.83
			S379	0.83201	6.42864	3	0.0439606	_DLSDM(ox)QIAYQPPNS(ph)S(ph)HS(ph)ERR_	DLS(0,073)DMQIAY(0,396)QPPNS(0,846)S(0,854)HS(0,832)ERR	647.498	4.83
FREM3	P0C091	FRAS1-related extracellular matrix protein 3	S985	1	82.1708	1	0.00704823	_DVGDLM(ox)LS(ph)FIVK_	DVGDLMLS(1)FIVK	716.843	0.025427
FRYL	F5GX82	Protein furry homolog-like	T1959									0.990958	20.3979	1	0.00500922	_SNT(ph)LDIM(ox)DGR_	S(0,009)NT(0,991)LDIMDGR	609.247	0.18501
			S1978									0.900452	10.2425	1	0.0192572	_TRS(ph)LSSLR_	T(0,085)RS(0,9)LS(0,01)S(0,004)LR	500.253	-0.31931
FRYL	F5GX82	Protein furry homolog-like	S1972									0.835676	7.74306	1	0.000300055	_INHSSS(ph)LAR_	INHS(0,024)S(0,141)S(0,836)LAR	532.748	-0.60263
FUT8	G3XAD2		T4									1	48.9809	2	0.0377579	_MAIT(ph)VS(ph)LVN(de)NK_	MAIT(1)VS(1)LVNNK	675.792	-0.90826
G3BP1	Q13283	Ras GTPase-activating protein-binding protein 1	S232									0.979959	19.9031	1	6.66239e-25	_SSS(ph)PAPADIAQTVQEDLR_	S(0,01)S(0,01)S(0,98)PAPADIAQTVQEDLR	982.952	-0.25664
GAB2	Q9UQC2	GRB2-associated-binding protein 2	S210									0.999965	46.8446	1	0.0258673	_SAS(ph)FSQGTR_	SAS(1)FSQGTR	510.711	-0.10527
			S543									0.961969	14.0303	1	0.0159739	_NNTVIDELPFKS(ph)PITK_	NNTVIDELPFKS(0,962)PIT(0,038)K	632.655	-1.5469
GAB3	E9PB44	GRB2-associated-binding protein 3	S345	0.95685	13.4586	1	0.0446797	_RIS(ph)LSGLDN(de)M(ox)R_	RIS(0,957)LS(0,043)GLDNMR	453.543	-0.41749
			S483	0.997402	25.876	1	0.0152745	_TSFLS(ph)PER_	TS(0,003)FLS(0,997)PER	508.726	0.10071	0.999678	35.5791	1	0.0237311	_TSFLS(ph)PER_	TSFLS(1)PER	508.726	-0.22816
			Y561	1	92.5385	1	0.0397505	_VDY(ph)VQVDEQK_	VDY(1)VQVDEQK	651.784	-0.36533
GABRB2	P47870	Gamma-aminobutyric acid receptor subunit beta-2	T106									0.99525	25.1662	1	0.0270906	_LSYN(de)VIPLN(de)LT(ph)LDN(de)R_	LS(0,002)Y(0,003)NVIPLNLT(0,995)LDNR	609.964	-0.22285
GBAS	O75323	Protein NipSnap homolog 2	S62	1	72.434	1	0.0486944	_KDAHS(ph)N(de)LLAK_	KDAHS(1)NLLAK	589.284	1.0686
GBF1	Q92538	Golgi-specific brefeldin A-resistance guanine nucle	S1298	0.9629	14.3114	1	2.78865e-39	_ADAPDAGAQS(ph)DSELPSYHQNDVSLDR_	ADAPDAGAQS(0,963)DS(0,036)ELPS(0,001)YHQNDVSLDR	946.733	1.4622	0.804444	6.54197	1	1.30365e-06	_ADAPDAGAQS(ph)DSELPSYHQNDVSLDR_	ADAPDAGAQS(0,804)DS(0,178)ELPS(0,015)Y(0,002)HQNDVSLDR	946.733	0.28605
			S1318	0.952958	15.0681	1	3.36504e-05	_GYTS(ph)DSEVYTDHGRPGK_	GYT(0,03)S(0,953)DS(0,017)EVYTDHGRPGK	650.274	0.21913
GBP7	Q8N8V2	Guanylate-binding protein 7	S623	1	53.001	2	0.0418651	_LVDLGM(ox)KILS(ph)S(ph)LCN(de)R_	LVDLGMKILS(1)S(1)LCNR	948.424	3.5297
			S624	1	53.001	2	0.0418651	_LVDLGM(ox)KILS(ph)S(ph)LCN(de)R_	LVDLGMKILS(1)S(1)LCNR	948.424	3.5297
GCN1L1	Q92616	Translational activator GCN1	S8	0.999472	32.7721	2	0.00949324	_AADTQ(de)VS(ph)ET(ph)LK_	AADT(0,001)QVS(0,999)ET(0,999)LK	662.259	2.5997
			T10	0.999472	32.7721	2	0.00949324	_AADTQ(de)VS(ph)ET(ph)LK_	AADT(0,001)QVS(0,999)ET(0,999)LK	662.259	2.5997
GDA	Q5SZC5		T2									0.999956	43.5223	1	0.0213115	_(ac)M(ox)T(ph)LFQ(de)N(de)TR_	MT(1)LFQNTR	575.728	0.6708
GIGYF1	O75420	PERQ amino acid-rich with GYF domain-containing pro	S638	0.998857	29.4347	1	0.0212444	_SLS(ph)VPDSGR_	S(0,001)LS(0,999)VPDSGR	499.221	0.27698
GLCCI1	Q86VQ1	Glucocorticoid-induced transcript 1 protein	S79									0.986348	19.1321	1	9.64096e-143	_GSQHS(ph)PTRPPVAAAAASLGSLPGPGAAR_	GS(0,002)QHS(0,986)PT(0,012)RPPVAAAAASLGSLPGPGAAR	887.78	0.094417
			S105									0.996528	22.256	2	0.000385131	_GPS(ph)PS(ph)SPTPPAAAAPAEQAPR_	GPS(0,997)PS(0,583)S(0,419)PT(0,002)PPAAAAPAEQAPR	1058.96	0.082249
			S108									0.956484	14.8956	1;2	0.00128101	_GPSPSS(ph)PTPPAAAAPAEQAPR_	GPS(0,007)PS(0,031)S(0,956)PT(0,006)PPAAAAPAEQAPR	1018.98	0.070647
			S131									0.99962	34.1981	1	0.0309234	_RS(ph)PESHR_	RS(1)PESHR	474.706	0.54064
			S223									0.999556	33.7055	1	6.96082e-17	_SAS(ph)WGSADQLK_	SAS(1)WGSADQLK	615.264	0.40818
			S303									1	109.497	1	0.000662405	_VPCNVEGIS(ph)PELEK_	VPCNVEGIS(1)PELEK	825.876	1.9624
			S345									0.999993	51.8554	2	0.026964	_S(ph)IDTQT(ph)PSVQER_	S(1)IDTQT(0,92)PS(0,08)VQER	760.805	-0.56667
			T350									0.987978	19.7782	1;2	0.026964	_SIDTQT(ph)PSVQER_	SIDT(0,002)QT(0,988)PS(0,01)VQER	720.822	-0.12661
			S398									0.88337	9.29743	1	7.08625e-05	_DSGSSS(ph)PLPK_	DSGS(0,013)S(0,104)S(0,883)PLPK	527.726	-0.16838
			S406									0.934163	11.5196	1	1.47519e-07	_YASS(ph)PKPNNSYM(ox)FK_	YAS(0,066)S(0,934)PKPNNSYMFK	865.368	0.435
GMIP	Q9P107	GEM-interacting protein	S437	0.964625	15.5463	1	0.0149086	_SLDS(ph)PTSSPGAGTR_	S(0,002)LDS(0,965)PT(0,027)S(0,005)S(0,001)PGAGTR	706.806	-0.5321
GNAO1	H3BNR5		T3	1	37.6808	2	0.015875	_IDT(ph)S(ph)IILFLN(de)KK_	IDT(1)S(1)IILFLNKK	522.592	1.6118
			S4	1	37.6808	2	0.015875	_IDT(ph)S(ph)IILFLN(de)KK_	IDT(1)S(1)IILFLNKK	522.592	1.6118
GNAT1	P11488	Guanine nucleotide-binding protein G(t) subunit alp	Y163	0.946813	10.0371	2	0.0639909	_LVTPGY(ph)VPT(ph)EQ(de)DVLRSRVK_	LVTPGY(0,947)VPT(0,588)EQDVLRS(0,465)RVK	1159.56	-2.5298
GOLGA6C	A6NDK9	Putative golgin subfamily A member 6C;Putative golg	T126	1	36.6377	2	0.0454477	_AQM(ox)EQLET(ph)IN(de)ILT(ph)LEK_	AQMEQLET(1)INILT(1)LEK	1025.96	1.4488
			T131	1	36.6377	2	0.0454477	_AQM(ox)EQLET(ph)IN(de)ILT(ph)LEK_	AQMEQLET(1)INILT(1)LEK	1025.96	1.4488
GOLPH3	Q9H4A6	Golgi phosphoprotein 3	T5	0.997454	25.9858	3	0.0536642	_M(ox)TSLT(ph)QRS(ph)S(ph)GLVQRR_	MTS(0,004)LT(0,997)QRS(0,999)S(0,999)GLVQRR	988.415	1.563
			S8	0.999531	33.2845	2;3	0.000257233	_MTSLTQ(de)RS(ph)S(ph)GLVQ(de)R_	MTSLT(0,001)QRS(1)S(1)GLVQR	863.368	3.0376
			S9	0.999531	33.2845	2;3	0.000257233	_MTSLTQ(de)RS(ph)S(ph)GLVQ(de)R_	MTSLT(0,001)QRS(1)S(1)GLVQR	863.368	3.0376
GPN1	Q9HCN4	GPN-loop GTPase 1	S338	0.986934	18.7814	1	7.46573e-59	_GTLDEEDEEADS(ph)DTDDIDHR_	GTLDEEDEEADS(0,987)DT(0,013)DDIDHR	786.291	0.25188
GRB2	P62993	Growth factor receptor-bound protein 2	Y209									0.99999	50.1646	1	0.0681865	_NY(ph)VTPVNR_	NY(1)VTPVNR	521.74	-0.25517
GTF3C4	Q9UKN8	General transcription factor 3C polypeptide 4	S735	1	51.0662	1	0.0448582	_VLIGHIS(ph)KK_	VLIGHIS(1)KK	537.807	0.1592
HABP2	F5H475		S8									1	47.8234	1	0.0276532	_(ac)EEN(de)FICS(ph)RK_	EENFICS(1)RK	653.263	2.8508
HDAC1	Q13547	Histone deacetylase 1	S393									1	77.044	1	2.51594e-10	_M(ox)LPHAPGVQM(ox)QAIPEDAIPEES(ph)GDEDEDDPDKR_	MLPHAPGVQMQAIPEDAIPEES(1)GDEDEDDPDKR	936.649	0.41978
			S421	1	169.082	2	2.35081e-18	_IACEEEFS(ph)DS(ph)EEEGEGGRK_	IACEEEFS(1)DS(1)EEEGEGGRK	773.278	-0.2195
			S423	1	169.082	2	2.35081e-18	_IACEEEFS(ph)DS(ph)EEEGEGGRK_	IACEEEFS(1)DS(1)EEEGEGGRK	773.278	-0.2195
HDAC8	Q9BY41	Histone deacetylase 8	Y290	0.988898	31.5722	1	0.0639917	_Y(ph)ILQWQLATLILGGGGYN(de)LAN(de)TAR_	Y(0,989)ILQWQLAT(0,004)LILGGGGY(0,004)NLANT(0,004)AR	896.786	0.57842
HDGF	P51858	Hepatoma-derived growth factor	S132	1	142.218	2	9.36898e-12	_KGNAEGS(ph)S(ph)DEEGKLVIDEPAK_	KGNAEGS(1)S(1)DEEGKLVIDEPAK	778.336	-0.95488
			S133	1	142.218	1;2	9.36898e-12	_KGNAEGS(ph)S(ph)DEEGKLVIDEPAK_	KGNAEGS(1)S(1)DEEGKLVIDEPAK	778.336	-0.95488
			S165	1	158.166	1	1.4159e-19	_AGDLLEDS(ph)PKRPK_	AGDLLEDS(1)PKRPK	502.584	-0.27335
HDGFRP2	I3L080	Hepatoma-derived growth factor-related protein 2	S669	0.999996	53.8427	1	0.00303391	_ARGDS(ph)EALDEES_	ARGDS(1)EALDEES	679.759	0.079809
HECW2	Q9P2P5	E3 ubiquitin-protein ligase HECW2	S48	0.999825	37.5802	1	0.00135326	_ANS(ph)DTDLVTSESR_	ANS(1)DTDLVTSESR	737.807	0.098299
HERC5	Q9UII4	E3 ISG15--protein ligase HERC5	Y871	0.999864	38.6576	2	0.0321916	_YIN(de)Y(ph)IFNDS(ph)VK_	YINY(1)IFNDS(1)VK	768.807	4.4307
			S876	0.999866	38.7359	2	0.0321916	_YIN(de)Y(ph)IFNDS(ph)VK_	YINY(1)IFNDS(1)VK	768.807	4.4307
HEXA	H3BP20	Beta-hexosaminidase subunit alpha	T152	1	51.9267	2	0.05151	_GLET(ph)FS(ph)Q(de)LVWK_	GLET(1)FS(1)QLVWK	734.812	0.63695
			S154	1	51.9267	2	0.05151	_GLET(ph)FS(ph)Q(de)LVWK_	GLET(1)FS(1)QLVWK	734.812	0.63695
HIST1H1E	P10412	Histone H1,4;Histone H1,3;Histone H1,2	S41	0.999068	30.2966	2	0.0495114	_ASGPPVS(ph)ELIT(ph)K_	AS(0,002)GPPVS(0,999)ELIT(0,999)K	679.804	-1.4042
			T45	0.999068	30.2966	2	0.0495114	_ASGPPVS(ph)ELIT(ph)K_	AS(0,002)GPPVS(0,999)ELIT(0,999)K	679.804	-1.4042
HMHA1	Q92619	Minor histocompatibility protein HA-1;Minor histoco	S23	0.999746	35.9573	1	0.00998957	_AGS(ph)PSPQPSGELPR_	AGS(1)PSPQPSGELPR	730.332	-0.43183
HNRNPA1	P09651	Heterogeneous nuclear ribonucleoprotein A1	S4	0.975535	15.8967	2	0.0216791	_(ac)SKS(ph)ES(ph)PKEPEQLR_	S(0,049)KS(0,976)ES(0,976)PKEPEQLR	572.913	-0.2328
			S6	0.999949	42.9278	1;2	1.32232e-05	_SES(ph)PKEPEQLRK_	SES(1)PKEPEQLRK	503.243	-0.40007	0.999999	62.5169	1	1.0382e-15	_SES(ph)PKEPEQLRK_	SES(1)PKEPEQLRK	503.243	0.32921
HNRNPA2B1	P22626	Heterogeneous nuclear ribonucleoproteins A2/B1	S259									1	93.6305	1	4.5962e-84	_GFGDGYNGYGGGPGGGNFGGS(ph)PGYGGGR_	GFGDGYNGYGGGPGGGNFGGS(1)PGYGGGR	1288.01	0.46198
HNRNPA3	P51991	Heterogeneous nuclear ribonucleoprotein A3	S358									0.999981	50.2469	1	5.29282e-87	_SSGS(ph)PYGGGYGSGGGSGGYGSR_	SSGS(1)PYGGGYGSGGGSGGYGSR	995.882	0.64183
HNRNPC	P07910	Heterogeneous nuclear ribonucleoproteins C1/C2	S233									1	99.3719	1	4.17771e-20	_NDKS(ph)EEEQSSSSVK_	NDKS(1)EEEQSSSSVK	817.333	0.17545
HNRNPH1	G8JLB6	Heterogeneous nuclear ribonucleoprotein H;Heterogen	S104	0.968214	15.6	1	0.0295266	_HTGPNS(ph)PDTANDGFVR_	HT(0,027)GPNS(0,968)PDT(0,005)ANDGFVR	588.916	-0.19351	0.999999	58.6051	1	7.04923e-51	_HTGPNS(ph)PDTANDGFVR_	HTGPNS(1)PDTANDGFVR	882.87	-0.71665
HNRNPK	P61978-2	Heterogeneous nuclear ribonucleoprotein K	S284	1	81.0055	1	0.0297563	_DYDDM(ox)S(ph)PR_	DYDDMS(1)PR	547.678	0.22279	1	74.5761	1	0.00303076	_DYDDM(ox)S(ph)PR_	DYDDMS(1)PR	547.678	0.22087
HNRNPM	P52272	Heterogeneous nuclear ribonucleoprotein M	S618	1	32.5499	1	0.00333107	_M(ox)GLAM(ox)GGGGGAS(ph)FDR_	MGLAMGGGGGAS(1)FDR	748.289	-0.61413
			S528	1	35.5414	1	0.0412496	_M(ox)GLS(ph)M(ox)ER_	MGLS(1)MER	468.172	-0.52645
HNRNPU	Q00839	Heterogeneous nuclear ribonucleoprotein U	S4	0.882085	9.24715	1;2	0.00417373	_(ac)SSS(ph)PVNVKK_	S(0,013)S(0,105)S(0,882)PVNVKK	534.26	-0.50236
HNRNPUL1	B7Z4B8	Heterogeneous nuclear ribonucleoprotein U-like protein 1	S423									1	91.0911	1	1.18402e-42	_NYILDQTNVYGS(ph)AQR_	NYILDQTNVYGS(1)AQR	911.412	0.46401
HNRNPUL2	Q1KMD3	Heterogeneous nuclear ribonucleoprotein U-like prot	S161	0.999948	43.666	1	0.00320657	_REEDEPEERS(ph)GDETPGSEVPGDK_	REEDEPEERS(1)GDETPGSEVPGDK	875.359	2.8799	0.997088	26.0145	1	0.000152306	_S(ph)GDETPGSEVPGDK_	S(0,997)GDET(0,002)PGSEVPGDK	727.788	0.67882
HOMER1	Q86YM7	Homer protein homolog 1	S204									0.999994	52.2432	2	0.0131633	_LTAALLES(ph)T(ph)AN(de)VK_	LTAALLES(1)T(1)ANVK	746.341	1.3356
			T205									0.999994	52.0253	2	0.0131633	_LTAALLES(ph)T(ph)AN(de)VK_	LTAALLES(1)T(1)ANVK	746.341	1.3356
HSP90AB1	P08238	Heat shock protein HSP 90-beta;Putative heat shock	S255	1	70.9905	1;2	8.51177e-79	_IEDVGS(ph)DEEDDS(ph)GKDKK_	IEDVGS(1)DEEDDS(1)GKDKK	675.924	-0.48195	1	120.485	1	1.0446e-65	_IEDVGS(ph)DEEDDSGKDKK_	IEDVGS(1)DEEDDSGKDKK	973.399	0.31977
HSP90AA1	P07900-2	Heat shock protein HSP 90-alpha	S353	1	150.587	1	1.71265e-25	_ERDKEVS(ph)DDEAEEK_	ERDKEVS(1)DDEAEEK	586.907	0.10682
			S385	1	101.422	1	8.02707e-73	_ESEDKPEIEDVGS(ph)DEEEEKK_	ESEDKPEIEDVGS(1)DEEEEKK	800.999	0.11033
HSP90AB1	P08238	Heat shock protein HSP 90-beta;Putative heat shock	S226	1	101.637	1	8.26242e-20	_EKEIS(ph)DDEAEEEKGEK_	EKEIS(1)DDEAEEEKGEK	648.937	0.037083
			S261	1	70.9905	2	0.00222179	_IEDVGS(ph)DEEDDS(ph)GKDKK_	IEDVGS(1)DEEDDS(1)GKDKK	675.924	-0.48195
HSPA1B	H0YG33	Heat shock 70 kDa protein 1A/1B;Heat shock 70 kDa p	S321	1	79.9064	1	0.061128	_DIS(ph)QNKR_	DIS(1)QNKR	470.716	0.38052
HSPD1	P10809	60 kDa heat shock protein, mitochondrial	T547									0.849065	8.25837	1	2.04633e-28	_TALLDAAGVASLLTTAEVVVT(ph)EIPKEEKDPGMGAMGGMGGGMGGGMF_	TALLDAAGVASLLT(0,024)T(0,127)AEVVVT(0,849)EIPKEEKDPGMGAMGGMGGGMGGGMF	1535.39	0.46313
HSPH1	Q92598	Heat shock protein 105 kDa	S809	1	82.9999	1	0.0169505	_IES(ph)PKLER_	IES(1)PKLER	526.263	-0.26896	1	57.3483	1	0.0176999	_IES(ph)PKLER_	IES(1)PKLER	526.263	0.67216
HTATSF1	O43719	HIV Tat-specific factor 1	S387	0.998848	29.5349	1	0.0017465	_SDS(ph)VSASER_	S(0,001)DS(0,999)VSASER	509.198	0.18768
			S498	0.999946	42.7077	1	0.0526829	_GSEEDS(ph)PKK_	GSEEDS(1)PKK	528.716	0.37453
			S616	1	103.342	1	0.0376581	_VLDEEGS(ph)ER_	VLDEEGS(1)ER	557.227	-0.5635
			S642	1	147.396	1	3.8633e-81	_VFDDES(ph)DEKEDEEYADEK_	VFDDES(1)DEKEDEEYADEK	1136.42	-0.87218
HUWE1	Q7Z6Z7	E3 ubiquitin-protein ligase HUWE1	S1907	0.999058	30.2792	1	1.763e-09	_GSGTAS(ph)DDEFENLR_	GSGT(0,001)AS(0,999)DDEFENLR	789.309	0.18405
IFIT1	P09914	Interferon-induced protein with tetratricopeptide r	S439	1	61.1666	3	0.0169239	_ALDLES(ph)LS(ph)LLGFVY(ph)K_	ALDLES(1)LS(1)LLGFVY(1)K	954.416	0.36547
			S441	1	61.1666	3	0.0169239	_ALDLES(ph)LS(ph)LLGFVY(ph)K_	ALDLES(1)LS(1)LLGFVY(1)K	954.416	0.36547
			Y447	1	61.1666	3	0.0169239	_ALDLES(ph)LS(ph)LLGFVY(ph)K_	ALDLES(1)LS(1)LLGFVY(1)K	954.416	0.36547
IGF2R	P11717	Cation-independent mannose-6-phosphate receptor	S2409	0.99998	49.7779	1	4.65728e-11	_ALSSLHGDDQDS(ph)EDEVLTIPEVK_	ALSSLHGDDQDS(1)EDEVLTIPEVK	859.725	-0.96402
			S2484	1	134.894	1	1.0523e-131	_LVSFHDDS(ph)DEDLLHI_	LVSFHDDS(1)DEDLLHI	917.898	0.06304
IGHA2	P01877	Ig alpha-2 chain C region	T212	0.821762	9.65568	1	0.0623576	_TPLTANITKSGNT(ph)FR_	TPLTANIT(0,089)KS(0,089)GNT(0,822)FR	850.922	-5.0093
IL1RAP	Q9NPH3	Interleukin-1 receptor accessory protein	S557	0.836352	10.0951	1	0.000687865	_SSS(ph)DEQGLSYSSLK_	S(0,082)S(0,082)S(0,836)DEQGLSYSSLK	784.33	0.37833
ILF3	G5E9M5	Interleukin enhancer-binding factor 3	S382	0.999421	32.3708	1	1.90944e-13	_RPM(ox)EEDGEEKS(ph)PSK_	RPMEEDGEEKS(0,999)PS(0,001)K	572.238	-0.63577	0.997279	25.6406	1	1.77479e-06	_RPM(ox)EEDGEEKS(ph)PSK_	RPMEEDGEEKS(0,997)PS(0,003)K	572.238	-0.091074
INTS2	Q9H0H0	Integrator complex subunit 2	S144	1	59.5419	1	0.0310259	_LVLS(ph)ELLAIM(ox)N(de)K_	LVLS(1)ELLAIMNK	720.875	-0.53738	1	48.0038	1	0.0170362	_LVLS(ph)ELLAIM(ox)N(de)K_	LVLS(1)ELLAIMNK	720.875	-0.61375
IQGAP2	Q13576	Ras GTPase-activating-like protein IQGAP2	S16	0.999679	34.9359	1	0.0346224	_YGS(ph)IVDDER_	YGS(1)IVDDER	567.229	0.52914
IRAK1	P51617	Interleukin-1 receptor-associated kinase 1	S131									1	72.2598	1	0.023521	_PSSIPAPAEAEAWS(ph)PR_	PSSIPAPAEAEAWS(1)PR	873.398	-0.58406
IRF2BP1	Q8IU81	Interferon regulatory factor 2-binding protein 1	S66	0.999989	49.406	1	0.00458254	_SHVLPEGRS(ph)PGPPALK_	SHVLPEGRS(1)PGPPALK	574.629	-0.026661
			S384	1	148.441	1	6.98597e-14	_KAS(ph)PEPEGEAAGK_	KAS(1)PEPEGEAAGK	675.8	0.20024
			S453	0.963887	16.4381	1	0.0219219	_AGGAS(ph)PAASSTAQPPTQHR_	AGGAS(0,964)PAAS(0,022)S(0,007)T(0,007)AQPPTQHR	624.618	0.20656
IRF2BP2	Q7Z5L9	Interferon regulatory factor 2-binding protein 2	S175	1	40.5195	1	1.98763e-07	_LEEPPELN(de)RQ(de)S(ph)PNPR_	LEEPPELNRQS(1)PNPR	619.951	-0.33157
			S360	1	62.9405	1	0.00307434	_RKPS(ph)PEPEGEVGPPK_	RKPS(1)PEPEGEVGPPK	561.942	0.81505
ISCU	Q9H1K1	Iron-sulfur cluster assembly enzyme ISCU, mitochond	S14	1	64.2973	1	0.0524173	_AAS(ph)ALLLR_	AAS(1)ALLLR	447.744	-0.91456
ITGA4	P13612	Integrin alpha-4	S1021	0.965232	14.4357	1	0.010241	_RDS(ph)WSYIN(de)SK_	RDS(0,965)WS(0,035)YINSK	668.782	0.090683
ITLN2	Q8WWU7	Intelectin-2	T7									0.847837	7.46391	1	0.0300862	_LSM(ox)LRT(ph)M(ox)TR_	LSMLRT(0,848)MT(0,152)R	610.78	-0.63549
JAK1	P23458	Tyrosine-protein kinase JAK1	Y3	1	31.2894	1	0.0220132	_M(ox)Q(de)Y(ph)LN(de)IK_	MQY(1)LNIK	504.211	0.74559	1	66.682	1	0.0211066	_(ac)M(ox)QY(ph)LNIK_	MQY(1)LNIK	524.233	1.3253
			Y220	0.999993	51.6456	1	0.0551125	_Y(ph)IPETLN(de)K_	Y(1)IPETLNK	529.744	-0.057065
			Y993	0.999999	59.5313	1	0.0340163	_GM(ox)DY(ph)LGSR_	GMDY(1)LGSR	497.689	0.26272	0.997756	26.4803	1	0.0366942	_GM(ox)DY(ph)LGSR_	GMDY(0,998)LGS(0,002)R	497.689	0.025026
			Y1034	0.983171	17.7702	1;2	7.72691e-60	_AIETDKEY(ph)YTVK_	AIETDKEY(0,983)Y(0,016)TVK	770.353	-0.1621	0.919894	9.94531	2	0.00594326	_AIETDKEY(ph)YT(ph)VKDDR_	AIETDKEY(0,92)Y(0,211)T(0,869)VKDDR	669.278	0.50933
			Y1035	0.951324	12.8167	2	7.43311e-07	_AIETDKEY(ph)Y(ph)TVKDDR_	AIET(0,003)DKEY(0,951)Y(0,951)T(0,094)VKDDR	669.278	-0.16682
			T1036	0.813393	6.38164	2	0.0219578	_AIETDKEY(ph)YT(ph)VKDDR_	AIET(0,003)DKEY(0,981)Y(0,202)T(0,813)VKDDR	669.278	0.53235	0.868833	7.79926	2	0.00594326	_AIETDKEY(ph)YT(ph)VKDDR_	AIETDKEY(0,92)Y(0,211)T(0,869)VKDDR	669.278	0.50933
JAK3	P52333	Tyrosine-protein kinase JAK3	Y506									0.77258	5.44312	1	1.47044e-07	_GHSPPTSSLVQPQSQY(ph)QLSQM(ox)TFHK_	GHSPPTSSLVQPQS(0,221)QY(0,773)QLS(0,006)QMTFHK	970.448	0.15816
			Y785	0.947766	13.5305	1	1.43676e-13	_DLN(de)SLISSDY(ph)ELLSDPTPGALAPR_	DLNSLIS(0,008)S(0,042)DY(0,948)ELLS(0,002)DPTPGALAPR	1313.12	3.9359
			Y785									0.983239	17.914	1	1.0326e-92	_DLNSLISSDY(ph)ELLSDPTPGALAPR_	DLNSLIS(0,001)S(0,016)DY(0,983)ELLSDPTPGALAPR	1312.63	-0.45321
			Y980	1	97.9113	1;2	0.000732083	_LLPLDKDY(ph)Y(ph)VVR_	LLPLDKDY(1)Y(1)VVR	827.388	-0.16427	1	53.2519	1;2	0.000350668	_LLPLDKDY(ph)Y(ph)VVR_	LLPLDKDY(1)Y(1)VVR	827.388	-0.85113
			Y981	1	97.9113	2	0.000732083	_LLPLDKDY(ph)Y(ph)VVR_	LLPLDKDY(1)Y(1)VVR	827.388	-0.16427	1	53.2519	2	0.000350668	_LLPLDKDY(ph)Y(ph)VVR_	LLPLDKDY(1)Y(1)VVR	827.388	-0.85113
JPH3	Q8WXH2	Junctophilin-3	S609	1	39.1478	2	0.0619419	_LS(ph)N(de)Y(ph)RM(ox)EMK_	LS(1)NY(1)RMEMK	674.739	1.25
			Y611	1	39.1478	2	0.0619419	_LS(ph)N(de)Y(ph)RM(ox)EMK_	LS(1)NY(1)RMEMK	674.739	1.25
JUND	P17535	Transcription factor jun-D;Transcription factor AP-	S100	1	70.9771	1	0.0383223	_LAS(ph)PELER_	LAS(1)PELER	497.734	0.12412
KANSL1L	A0AUZ9	KAT8 regulatory NSL complex subunit 1-like protein	Y96	0.999772	50.1746	1	0.0635384	_SNSTLN(de)KHN(de)ENY(ph)KQK_	SNSTLNKHNENY(1)KQK	943.918	-0.696
KCNK3	O14649	Potassium channel subfamily K member 3	Y52									1	33.6851	3	0.0459681	_Y(ph)N(de)LS(ph)QGGY(ph)EELER_	Y(1)NLS(1)QGGY(1)EELER	600.205	4.3834
			Y59									1	33.6851	3	0.0459681	_Y(ph)N(de)LS(ph)QGGY(ph)EELER_	Y(1)NLS(1)QGGY(1)EELER	600.205	4.3834
KCNU1	A8MYU2	Potassium channel subfamily U member 1	S452									1	49.3004	1	0.0231898	_IIIQILQS(ph)HNK_	IIIQILQS(1)HNK	693.879	0.010893
KCTD7	Q9UJ41-3	Rab5 GDP/GTP exchange factor	T171	0.911213	10.121	1	0.0265494	_QT(ph)SIETDR_	QT(0,911)S(0,089)IETDR	515.216	-0.66832
			S172	0.99931	31.637	1	0.0126696	_QTS(ph)IETDR_	QT(0,001)S(0,999)IETDR	515.216	-0.2528
			S430	0.902539	9.66658	1	1.08231e-11	_YM(ox)SGQTS(ph)PR_	YMSGQT(0,097)S(0,903)PR	561.718	-0.072886
KHDRBS1	Q07666	KH domain-containing, RNA-binding, signal transduct	S20	0.883369	8.79328	1	8.80179e-05	_SGS(ph)M(ox)DPSGAHPSVR_	S(0,117)GS(0,883)MDPSGAHPSVR	740.798	-0.052211	0.998764	29.074	1	2.45031e-31	_SGS(ph)M(ox)DPSGAHPSVR_	S(0,001)GS(0,999)MDPSGAHPSVR	740.798	-0.17385
KIAA1683	Q9H0B3-4	Uncharacterized protein KIAA1683	S1244									0.908375	7.77509	2	0.00430317	_IGSPPS(ph)VVM(ox)LVGS(ph)SPR_	IGS(0,017)PPS(0,908)VVMLVGS(0,538)S(0,537)PR	879.899	-0.24932
KIDINS220	Q9ULH0	Kinase D-interacting substrate of 220 kDa	S1526	0.892561	9.27482	1	0.00432248	_LPSDEDES(ph)GTEESDNTPLLK_	LPS(0,001)DEDES(0,893)GT(0,105)EES(0,001)DNTPLLK	1128.48	0.19932
			S1555	0.991165	20.4992	1	0.000136291	_VPKS(ph)PEHSAEPIR_	VPKS(0,991)PEHS(0,009)AEPIR	509.584	0.27067
KIF1C	O43896	Kinesin-like protein KIF1C	T447	1	58.4615	2	0.0329365	_LQ(de)ET(ph)EKIIAELN(de)ET(ph)WEEK_	LQET(1)EKIIAELNET(1)WEEK	1183.01	1.7627
			T457	1	58.4615	2	0.0329365	_LQ(de)ET(ph)EKIIAELN(de)ET(ph)WEEK_	LQET(1)EKIIAELNET(1)WEEK	1183.01	1.7627
KLC1	Q07866-4		S631	0.998746	29.0183	1	6.13483e-16	_ALSAS(ph)HTDLAH_	ALSAS(0,999)HT(0,001)DLAH	601.764	0.78733
KLC2	Q9H0B6	Kinesin light chain 2	S582	0.950224	12.8081	1	0.0210674	_ASS(ph)LN(de)FLN(de)K_	AS(0,05)S(0,95)LNFLNK	538.239	0.0059325
LARP1	Q6PKG0	La-related protein 1	S90									0.999999	59.4593	1	8.43603e-24	_ESPRPLQLPGAEGPAIS(ph)DGEEGGGEPGAGGGAAGAAGAGR_	ESPRPLQLPGAEGPAIS(1)DGEEGGGEPGAGGGAAGAAGAGR	1203.22	0.23286
			S521									0.999684	35.5336	1;2	0.000704312	_ETESAPGS(ph)PR_	ETESAPGS(1)PR	555.727	-0.21928
			T526			1	2.63665e-07	_AVT(ph)PVPTK_	AVT(1)PVPTK	446.731	-0.34447	0.999999	60.2823	1	9.99122e-21	_AVT(ph)PVPTKTEEVSNLK_	AVT(1)PVPTKTEEVSNLK	896.958	-0.088516
			S548									0.998489	28.2019	1	8.93011e-23	_GLSAS(ph)LPDLDSENWIEVK_	GLS(0,002)AS(0,998)LPDLDSENWIEVK	1026.98	-1.6696
			T649									0.994374	22.4828	1	0.000421177	_ILIVTQT(ph)PHYM(ox)R_	ILIVT(0,006)QT(0,994)PHYMR	523.262	0.44857
			S766									0.995207	23.6674	2	0.00550832	_S(ph)LPTTVPES(ph)PNYR_	S(0,995)LPT(0,004)T(0,004)VPES(0,995)PNY(0,001)R	810.839	0.28516
			S774									0.999545	34.2522	1;2	1.69354e-08	_SLPTTVPES(ph)PNYR_	SLPTTVPES(1)PNYR	770.856	1.2225
LARP7	Q4G0J3-3	La-related protein 7	S268									0.990123	20.1827	1	9.0081e-18	_SRPTSEGS(ph)DIESTEPQK_	SRPTS(0,009)EGS(0,99)DIESTEPQK	964.418	-1.0369
LAT	O43561	Linker for activation of T-cells family member 1	S40									0.979863	17.1654	1;2	7.94496e-172	_LPGSYDSTS(ph)SDSLYPR_	LPGSYDST(0,019)S(0,98)S(0,001)DSLYPR	912.888	-0.33542
			S41									0.795101	6.09577	1	4.27603e-48	_LPGSYDSTSS(ph)DSLYPR_	LPGSYDST(0,001)S(0,195)S(0,795)DS(0,008)LYPR	912.888	-0.74039
			S43									0.966255	14.6624	2	1.02315e-85	_LPGSYDSTS(ph)SDS(ph)LYPR_	LPGSYDS(0,017)T(0,051)S(0,853)S(0,111)DS(0,966)LY(0,002)PR	952.871	0.010992
			S84			1	0.00019314	_S(ph)PQPLGGSHR_	S(1)PQPLGGSHR	558.253	-0.74955	1	40.4773	1;2	2.40518e-10	_S(ph)PQPLGGS(ph)HR_	S(1)PQPLGGS(1)HR	598.236	1.1489
			S101									0.999998	56.9707	1;2;3	2.58922e-23	_RDS(ph)DGANS(ph)VAS(ph)YENEGASGIR_	RDS(1)DGANS(1)VAS(0,998)Y(0,002)ENEGASGIR	798.959	0.22108
			S106									0.999921	41.0379	2;3	0.000185718	_RDS(ph)DGANS(ph)VAS(ph)YENEGASGIR_	RDS(1)DGANS(1)VAS(0,998)Y(0,002)ENEGASGIR	798.959	0.22108
			S109									0.998009	27.0026	2;3	0.000185718	_RDS(ph)DGANS(ph)VAS(ph)YENEGASGIR_	RDS(1)DGANS(1)VAS(0,998)Y(0,002)ENEGASGIR	798.959	0.22108
			S213									0.981761	17.3333	1	6.2105e-17	_DSAFSM(ox)ESIDDYVNVPESGESAEAS(ph)LDGSR_	DSAFSMESIDDYVNVPESGESAEAS(0,982)LDGS(0,018)R	1087.44	0.11608
			S224									1	93.6987	1	1.42489e-144	_EYVNVS(ph)QELHPGAAK_	EYVNVS(1)QELHPGAAK	861.398	0.29235
LBR	Q14739	Lamin-B receptor	S99	0.999466	32.9108	1	3.19492e-06	_SAS(ph)ASHQ(de)ADIK_	S(0,001)AS(0,999)ASHQADIK	598.253	-0.46012
LCAT	P04180	Phosphatidylcholine-sterol acyltransferase	Y180	1	31.4308	2	0.0420988	_LEPGQ(de)Q(de)EEY(ph)Y(ph)R_	LEPGQQEEY(1)Y(1)R	525.188	-0.9509
			Y181	1	31.4308	2	0.0420988	_LEPGQ(de)Q(de)EEY(ph)Y(ph)R_	LEPGQQEEY(1)Y(1)R	525.188	-0.9509
LCP1	P13796	Plastin-2	S5	0.997229	25.5609	1	1.36826e-12	_GS(ph)VSDEEM(ox)M(ox)ELR_	GS(0,997)VS(0,003)DEEMMELR	747.778	0.88824	0.980316	16.9725	1	0.0292991	_GS(ph)VSDEEM(ox)M(ox)ELR_	GS(0,98)VS(0,02)DEEMMELR	747.778	-0.97193
			S257	1	96.6404	1	0.00283955	_EGES(ph)LEDLMK_	EGES(1)LEDLMK	615.752	0.0053458
LGR6	Q9HBX8	Leucine-rich repeat-containing G-protein coupled re	T192	1	45.3301	1	0.0326657	_ALNNLPALQ(de)AMT(ph)LALN(de)R_	ALNNLPALQAMT(1)LALNR	953.479	-0.94015
LINGO1	Q96FE5	Leucine-rich repeat and immunoglobulin-like domain-	Y329	1	36.8558	1	0.0618102	_LQ(de)EIQ(de)LVGGQ(de)LAVVEPY(ph)AFR_	LQEIQLVGGQLAVVEPY(1)AFR	579.041	0.45673
LIPT2	A6NK58	Putative lipoyltransferase 2, mitochondrial	S118	1	81.4315	1	0.0126528	_LRM(ox)HVAS(ph)LEACAVR_	LRMHVAS(1)LEACAVR	854.905	-3.5219
LMNA	P02545	Prelamin-A/C;Lamin-A/C	S22	0.851946	7.74818	1	0.00906936	_SGAQASSTPLS(ph)PTR_	SGAQASS(0,001)T(0,004)PLS(0,852)PT(0,143)R	720.33	0.54179
			S390	0.999846	41.0295	2	0.00131652	_LRLS(ph)PS(ph)PTSQR_	LRLS(1)PS(0,986)PT(0,008)S(0,007)QR	701.318	0.57785
			S392	0.986414	19.1989	2	0.00131652	_LRLS(ph)PS(ph)PTSQR_	LRLS(1)PS(0,986)PT(0,012)S(0,002)QR	701.318	0.098985
LMO7	Q8WWI1	LIM domain only protein 7	S1510	0.999972	45.4925	1	0.0195278	_RGES(ph)LDNLDSPR_	RGES(1)LDNLDSPR	719.82	1.4344
LRMP	Q12912	Lymphoid-restricted membrane protein;Processed lymp	S131	0.997513	26.1507	1	1.51305e-10	_SAS(ph)PTIEAQGTSPAHDNIAFQDSTSK_	S(0,002)AS(0,998)PTIEAQGTSPAHDNIAFQDSTSK	914.075	0.94345
LRRC56	Q8IYG6	Leucine-rich repeat-containing protein 56	S246	1	56.4338	1	0.0442205	_LS(ph)QDWLAVK_	LS(1)QDWLAVK	570.278	-1.2209
LSM14A	Q8ND56	Protein LSM14 homolog A	S192	0.78815	6.6743	2	8.9189e-07	_SS(ph)PQLDPLRKS(ph)PTM(ox)EQAVQTASAHLPAPAAVGR_	S(0,479)S(0,521)PQLDPLRKS(0,788)PT(0,17)MEQAVQT(0,032)AS(0,009)AHLPAPAAVGR	897.682	0.89337
			S216	0.99998	47.4804	1	4.17158e-51	_S(ph)PVSTRPLPSASQK_	S(1)PVSTRPLPSASQK	767.885	0.1083	0.999996	54.575	1	5.04184e-41	_S(ph)PVSTRPLPSASQK_	S(1)PVSTRPLPSASQK	767.885	0.086095
MAP1S	Q66K74	Microtubule-associated protein 1S;MAP1S heavy chain	S657	0.999913	40.6158	1	0.0570583	_LSLS(ph)PLR_	LSLS(1)PLR	433.231	0.22519
MAP2K2	P36507	Dual specificity mitogen-activated protein kinase k	T394	0.919272	10.5642	1	0.00503461	_LNQPGT(ph)PTR_	LNQPGT(0,919)PT(0,081)R	532.25	-0.19532
MAP4	E7EVA0	Microtubule-associated protein;Microtubule-associat	S297	0.973683	15.6824	1	0.000803087	_DM(ox)ES(ph)PTKLDVTLAK_	DMES(0,974)PT(0,026)KLDVTLAK	822.384	1.1084
			T371	0.823858	6.70022	1	0.0267913	_ET(ph)ERASPIKM(ox)DLAPSK_	ET(0,824)ERAS(0,176)PIKMDLAPSK	623.632	-0.48422
			T538	0.999947	42.7366	1	0.0146884	_DVT(ph)PPPETEVVLIK_	DVT(1)PPPETEVVLIK	808.913	0.17944
			S2218	1	45.0935	1	0.0425538	_VGS(ph)LDNVGHLPAGGAVK_	VGS(1)LDNVGHLPAGGAVK	835.917	-0.30403
MAPK1	P28482	Mitogen-activated protein kinase 1	T185	0.833446	5.585	2	0.00955222	_VADPDHDHTGFLT(ph)EY(ph)VATR_	VADPDHDHT(0,044)GFLT(0,833)EY(0,614)VAT(0,508)R	768.651	0.28698
			Y187	0.998058	27.7329	1;2	5.77243e-35	_VADPDHDHTGFLTEY(ph)VATR_	VADPDHDHTGFLTEY(0,998)VAT(0,002)R	741.995	-0.3248
MAPK8IP3	Q9UPT6	C-Jun-amino-terminal kinase-interacting protein 3	S182	0.999999	72.3287	1	0.00738938	_S(ph)KM(ox)QQVGGN(de)SQ(de)TESSLPGR_	S(1)KMQQVGGNSQTESSLPGR	1044.95	-1.3664
MARK2	Q7KZI7	Serine/threonine-protein kinase MARK2	S456	1	53.7538	1	0.0334646	_VPAS(ph)PLPGLER_	VPAS(1)PLPGLER	608.31	-0.052807
MATR3	A8MXP9	Matrin-3	S188	0.998819	29.2731	1	7.03995e-08	_RDS(ph)FDDRGPSLNPVLDYDHGSR_	RDS(0,999)FDDRGPS(0,001)LNPVLDYDHGSR	650.29	-0.38074
			S598	0.999927	44.6087	1;2	0.000155307	_SYS(ph)PDGKES(ph)PSDKK_	SYS(1)PDGKES(0,88)PS(0,12)DKK	562.222	0.55709
			S604	0.879648	8.63866	2	0.0166535	_SYS(ph)PDGKES(ph)PSDKK_	SYS(1)PDGKES(0,88)PS(0,12)DKK	562.222	0.55709
MB21D2	Q8IYB1	Protein MB21D2	S439	0.816545	7.12499	1	0.000389134	_RGSTTSIPS(ph)PQSDGGDPNQPDDR_	RGS(0,006)T(0,006)T(0,006)S(0,006)IPS(0,817)PQS(0,158)DGGDPNQPDDR	822.017	0.86745
MBLAC2	Q68D91	Metallo-beta-lactamase domain-containing protein 2	T259	0.999677	34.9009	3	0.0113139	_VST(ph)FAM(ox)RS(ph)LAS(ph)LALR_	VS(0,001)T(1)FAMRS(1)LAS(1)LALR	939.903	0.20769
			S264	0.999677	34.9009	3	0.0113139	_VST(ph)FAM(ox)RS(ph)LAS(ph)LALR_	VS(0,001)T(1)FAMRS(1)LAS(1)LALR	939.903	0.20769
			S267	1	65.468	3	0.0113139	_VST(ph)FAM(ox)RS(ph)LAS(ph)LALR_	VS(0,001)T(1)FAMRS(1)LAS(1)LALR	939.903	0.20769
MCM2	F5H1E9	DNA replication licensing factor MCM2	S27	0.943607	12.2444	1	5.95509e-06	_GNDPLTSS(ph)PGR_	GNDPLTS(0,056)S(0,944)PGR	590.753	0.13687
			S41	0.979706	16.9313	1	9.3752e-05	_TDALTSS(ph)PGR_	TDALTS(0,02)S(0,98)PGR	542.737	0.066527
			Y59	1	51.4453	1	0.0314063	_IQMN(de)Y(ph)LVN(de)DK_	IQMNY(1)LVNDK	660.283	-1.3608
			S120	0.999991	50.2282	1	1.79049e-09	_GLLYDS(ph)DEEDEERPAR_	GLLYDS(1)DEEDEERPAR	658.609	0.42445
MDM2	E7EPE2	E3 ubiquitin-protein ligase Mdm2	Y87	0.876295	5.69752	2	0.0623918	_VLDLQVLFY(ph)LGQYIM(ox)T(ph)KR_	VLDLQVLFY(0,876)LGQY(0,541)IMT(0,583)KR	1188.58	-3.1494
MEF2C	D6RAH2	Myocyte-specific enhancer factor 2C	S222	0.996996	25.2092	1	0.017108	_NS(ph)PGLLVSPGNLNK_	NS(0,997)PGLLVS(0,003)PGNLNK	745.374	-0.14067
MEPCE	Q7L2J0	7SK snRNA methylphosphate capping enzyme	S152									1	89.604	1	0.00469123	_RNS(ph)CNVGGGGGGFK_	RNS(1)CNVGGGGGGFK	723.801	-0.41536
			S217									0.965344	14.4497	1;2	7.11212e-56	_TLNAETPKSS(ph)PLPAK_	TLNAETPKS(0,035)S(0,965)PLPAK	817.413	-0.48769
			T213									0.999979	45.88	2	1.67318e-27	_TLNAET(ph)PKSS(ph)PLPAK_	TLNAET(1)PKS(0,206)S(0,794)PLPAK	857.397	0.56537
			S254									0.99944	33.1796	1	4.38236e-11	_DITDPLSLNTCTDEGHVVLAS(ph)PLK_	DITDPLSLNTCTDEGHVVLAS(0,999)PLK	892.426	-0.6127
METTL23	H0Y2S3	Methyltransferase-like protein 23	T210	0.894134	8.52626	2	0.00422084	_VQLWST(ph)Y(ph)Q(de)VR_	VQLWS(0,246)T(0,894)Y(0,86)QVR	720.802	-3.4927
			Y211	0.859883	7.30889	2	0.00422084	_VQLWST(ph)Y(ph)Q(de)VR_	VQLWS(0,246)T(0,894)Y(0,86)QVR	720.802	-3.4927
MLLT10	P55197	Protein AF-10	T765									1	100.554	1	0.0385817	_LEEQ(de)IKNLT(ph)AKK_	LEEQIKNLT(1)AKK	748.392	1.6266
MOB1B	B4DRY3	MOB kinase activator 1B;MOB kinase activator 1A	T40	0.998345	27.8042	1	1.31197e-06	_HAEAT(ph)LGSGNLR_	HAEAT(0,998)LGS(0,002)GNLR	653.301	0.13577
MSH6	P52701	DNA mismatch repair protein Msh6	S309	0.999983	47.6408	1	0.000696292	_M(ox)VTGN(de)GS(ph)LKR_	MVTGNGS(1)LKR	580.262	-0.61924
MTERFD1	Q96E29	mTERF domain-containing protein 1, mitochondrial	S4	1	64.0402	1	0.0194334	_M(ox)ALS(ph)AQ(de)QIPR_	MALS(1)AQQIPR	606.278	-3.3084
			T27									0.999995	52.6545	1	0.0337781	_SLIN(de)AAQ(de)LT(ph)KR_	SLINAAQLT(1)KR	648.832	3.2564
MVP	Q14764	Major vault protein	S873	0.970224	15.1371	1	4.38436e-23	_VASGPSPGEGIS(ph)PQSAQAPQAPGDNHVVPVLR_	VASGPSPGEGIS(0,97)PQS(0,03)AQAPQAPGDNHVVPVLR	1067.19	0.11007
MYCBP2	J3KPZ3	Probable E3 ubiquitin-protein ligase MYCBP2	Y2360									1	61.3533	2	0.0399822	_LDVS(ph)Y(ph)EPM(ox)IVK_	LDVS(1)Y(1)EPMIVK	735.305	0.53579
MYH9	P35579	Myosin-9	S1943	1	55.469	1	2.27977e-72	_KGAGDGS(ph)DEEVDGKADGAEAK_	KGAGDGS(1)DEEVDGKADGAEAK	695.958	-0.19084
MYO1F	O00160	Unconventional myosin-If	S1023	1	52.5272	1	0.00309323	_S(ph)VGQ(de)RPVPGVGR_	S(1)VGQRPVPGVGR	645.322	-0.27695
MYO5A	Q9Y4I1-3	Unconventional myosin-Va	S1677									0.757922	7.96796	1	0.00113334	_TSS(ph)IADEGTYTLDSILR_	T(0,121)S(0,121)S(0,758)IADEGTYTLDSILR	961.443	0.58384
MYO9B	Q13459	Unconventional myosin-IXb	S1290	0.99887	32.0403	1	0.00624004	_VQ(de)EKPDS(ph)PGGSTQ(de)IQ(de)R_	VQEKPDS(0,999)PGGS(0,001)T(0,001)QIQR	603.935	0.74712	0.992629	21.8436	1	0.0193937	_VQEKPDS(ph)PGGSTQIQR_	VQEKPDS(0,993)PGGS(0,006)T(0,001)QIQR	602.951	3.9623
			T1346	0.883947	8.81778	1	0.00537815	_ATGAALT(ph)PTEER_	ATGAALT(0,884)PT(0,116)EER	648.795	-0.13616
			S1354	0.87734	11.939	1	0.00214535	_RTS(ph)FSTSDVSK_	RT(0,056)S(0,877)FS(0,022)T(0,022)S(0,022)DVSK	647.787	1.0793
MZT2B	B8ZZ87	Mitotic-spindle organizing protein 2B	S212									0.999626	34.2703	1	8.35219e-08	_GGGPGKS(ph)PTR_	GGGPGKS(1)PTR	497.229	-0.22531
N4BP2L2	Q92802-3		S505									1	49.2981	1	0.0194132	_IFNLVPNFDLLGQS(ph)R_	IFNLVPNFDLLGQS(1)R	604.973	1.3463
	Q59F14	Neutrophil cytosol factor 2	Y424	0.999982	47.5105	2	0.0210341	_LSVPM(ox)PY(ph)T(ph)LK_	LSVPMPY(1)T(1)LK	662.787	-0.98452	0.999998	56.9315	1;2	0.00750794	_LSVPM(ox)PY(ph)T(ph)LK_	LSVPMPY(1)T(1)LK	662.787	-0.78874
	Q59F14	Neutrophil cytosol factor 2	T425	0.999977	46.2893	2	0.0210341	_LSVPM(ox)PY(ph)T(ph)LK_	LSVPMPY(1)T(1)LK	662.787	-0.98452	0.999997	55.7102	2	0.0106726	_LSVPM(ox)PY(ph)T(ph)LK_	LSVPMPY(1)T(1)LK	662.787	-0.78874
NCL	P19338	Nucleolin	S67	0.933129	11.447	1	0.00912463	_KVVVS(ph)PTKK_	KVVVS(0,933)PT(0,067)KK	533.307	0.4465	0.996109	24.082	1	5.55631e-05	_KVVVS(ph)PTK_	KVVVS(0,996)PT(0,004)K	469.26	0.18203
			S145	1	84.0729	2	2.42025e-12	_KEDS(ph)DEEEDDDS(ph)EEDEEDDEDEDEDEDEIEPAAMK_	KEDS(1)DEEEDDDS(1)EEDEEDDEDEDEDEDEIEPAAMK	1427.13	0.36771
			S153	1	84.0729	2	2.42025e-12	_KEDS(ph)DEEEDDDS(ph)EEDEEDDEDEDEDEDEIEPAAMK_	KEDS(1)DEEEDDDS(1)EEDEEDDEDEDEDEDEIEPAAMK	1427.13	0.36771
			S563									1	114.31	1	1.8272e-05	_LELQGPRGS(ph)PNAR_	LELQGPRGS(1)PNAR	492.244	-0.33078
NCOA4	E9PAV7	Nuclear receptor coactivator 4	S566	1	31.5259	3	0.0684948	_KM(ox)GN(de)LS(ph)Q(de)LS(ph)S(ph)GEDK_	KMGNLS(1)QLS(1)S(1)GEDK	876.298	-1.577
			S569	1	31.5259	3	0.0684948	_KM(ox)GN(de)LS(ph)Q(de)LS(ph)S(ph)GEDK_	KMGNLS(1)QLS(1)S(1)GEDK	876.298	-1.577
			S570	1	31.5259	3	0.0684948	_KM(ox)GN(de)LS(ph)Q(de)LS(ph)S(ph)GEDK_	KMGNLS(1)QLS(1)S(1)GEDK	876.298	-1.577
NDRG1	Q92597	Protein NDRG1	S330	0.999566	36.3489	1	6.36749e-07	_TAS(ph)GSSVTSLDGTR_	TAS(1)GSSVTSLDGTR	709.812	0.21589	0.959004	16.0582	1	0.00237512	_TAS(ph)GSSVTSLDGTR_	T(0,013)AS(0,959)GS(0,024)S(0,004)VTSLDGTR	709.812	0.22921
NDUFA9	Q16795	NADH dehydrogenase [ubiquinone] 1 alpha subcomplex subunit 9, mitochondrial	S123									1	32.734	1	0.0271494	_VVQ(de)HS(ph)N(de)VVIN(de)LIGR_	VVQHS(1)NVVINLIGR	815.914	0.79404
NEDD1	G3V3F1	Protein NEDD1	S523									0.915979	13.8165	1	1.27572e-31	_LVTSGAESGNLNTS(ph)PSSNQTR_	LVTSGAESGNLNT(0,038)S(0,916)PS(0,038)S(0,008)NQTR	1100.5	-0.21009
NEK9	Q8TD19	Serine/threonine-protein kinase Nek9	S2									1	73.0683	1	0.00165975	_(ac)S(ph)VLGEYER_	S(1)VLGEYER	537.729	0.38668
			T333									0.991386	23.6228	1	2.39872e-12	_SST(ph)VTEAPIAVVTSR_	S(0,004)S(0,004)T(0,991)VTEAPIAVVTSR	799.395	-0.097225
			S855									1	95.8561	1	0.00133899	_VAS(ph)EAPLEHKPQVEASSPR_	VAS(1)EAPLEHKPQVEASSPR	704.676	0.50122
NFIC	P08651-2	Nuclear factor 1 C-type	S185									1	64.2712	1	1.69889e-80	_ERDAEQSGS(ph)PR_	ERDAEQSGS(1)PR	656.27	-0.018859
NFKB1	P19838-2	Nuclear factor NF-kappa-B p105 subunit	S908									0.997495	29.6601	1	0.0257695	_TTSQAHSLPLS(ph)PASTR_	TTSQAHS(0,001)LPLS(0,997)PAS(0,001)T(0,001)R	578.612	-0.38275
NME1	P15531-2	Nucleoside diphosphate kinase A;Nucleoside diphosph	T119	0.995005	24.3236	1	0.021289	_VM(ox)LGET(ph)NPADSKPGTIR_	VMLGET(0,995)NPADS(0,004)KPGT(0,001)IR	627.964	-1.4062
NMT1	P30419	Glycylpeptide N-tetradecanoyltransferase 1	S47	0.995343	23.2982	1	0.0664671	_GGLS(ph)PAN(de)DTGAK_	GGLS(0,995)PANDT(0,005)GAK	584.748	0.10813
NOSIP	Q9Y314	Nitric oxide synthase-interacting protein	S107	1	74.162	1	0.033512	_AAS(ph)Q(de)DHVR_	AAS(1)QDHVR	482.698	0.13204
NPHS2	Q9NP85	Podocin	T220	1	32.3293	2	0.0607042	_AVQ(de)FLVQ(de)T(ph)T(ph)M(ox)K_	AVQFLVQT(1)T(1)MK	722.298	-1.1118
			T221	1	32.3293	2	0.0607042	_AVQ(de)FLVQ(de)T(ph)T(ph)M(ox)K_	AVQFLVQT(1)T(1)MK	722.298	-1.1118
NRBP1	Q9UHY1	Nuclear receptor-binding protein	S2	0.999994	52.5554	1	4.13423e-14	_(ac)S(ph)EGESQTVLSSGSDPK_	S(1)EGESQTVLSSGSDPK	865.362	0.64553
			T433	0.929866	11.2249	1	0.00241324	_TPT(ph)PEPAEVETR_	T(0,07)PT(0,93)PEPAEVETR	703.814	0.4062
NRD1	B1AKJ5	Nardilysin	S94	0.992325	21.116	1	0.011773	_RGS(ph)LSNAGDPEIVK_	RGS(0,992)LS(0,008)NAGDPEIVK	761.867	0.22261
NRIP1	P48552	Nuclear receptor-interacting protein 1	S355									0.918205	13.9191	2	0.0180285	_SSATVFQ(de)N(de)PMGIIPS(ph)S(ph)PKNAGYK_	SSATVFQNPMGIIPS(0,918)S(0,918)PKNAGY(0,163)K	852.709	5.1958
			S356									0.918205	13.9191	2	0.0180285	_SSATVFQ(de)N(de)PMGIIPS(ph)S(ph)PKNAGYK_	SSATVFQNPMGIIPS(0,918)S(0,918)PKNAGY(0,163)K	852.709	5.1958
NT5DC1	Q5TFE4	5'-nucleotidase domain-containing protein 1	T83									1	79.9064	1	0.00938525	_LAN(de)N(de)GT(ph)VLR_	LANNGT(1)VLR	520.245	-0.86027
NUCKS1	Q9H1E3	Nuclear ubiquitous casein and cyclin-dependent kina	S19	0.999991	51.6459	1	3.46894e-05	_KVVDYSQFQES(ph)DDADEDYGR_	KVVDYSQFQES(1)DDADEDYGR	815.995	-0.073517
			S58	0.999697	35.1828	2	0.0334481	_NSQEDS(ph)EDS(ph)EDKDVK_	NSQEDS(1)EDS(1)EDKDVK	628.886	0.61771
			S61	0.999986	48.502	2	0.0334481	_NSQEDS(ph)EDS(ph)EDKDVK_	NSQEDS(1)EDS(1)EDKDVK	628.886	0.61771
			S181	0.995108	23.1127	1	0.0618905	_ATVTPS(ph)PVK_	ATVT(0,005)PS(0,995)PVK	490.247	0.053073
NUFIP2	Q7Z417	Nuclear fragile X mental retardation-interacting protein 2	S212									0.844744	7.6125	1	0.00782799	_GADNDGS(ph)GSESGYTTPK_	GADNDGS(0,845)GS(0,146)ES(0,006)GY(0,001)T(0,001)TPK	861.828	-0.85498
			S629									0.884761	9.34755	1	4.8508e-07	_DYEIESQNPLAS(ph)PTNTLLGSAK_	DYEIESQNPLAS(0,885)PT(0,103)NT(0,012)LLGS(0,001)AK	1214.57	1.2761
NUSAP1	Q9BXS6	Nucleolar and spindle-associated protein 1	S243									1	63.1882	3	0.00342194	_LSVAS(ph)T(ph)PIS(ph)Q(de)RR_	LSVAS(1)T(1)PIS(1)QRR	778.32	-5.3395
			T244									1	63.1882	3	0.00342194	_LSVAS(ph)T(ph)PIS(ph)Q(de)RR_	LSVAS(1)T(1)PIS(1)QRR	778.32	-5.3395
			S247									0.999999	62.5021	3	0.00342194	_LSVAS(ph)T(ph)PIS(ph)Q(de)RR_	LSVAS(1)T(1)PIS(1)QRR	778.32	-5.3395
OBSCN	H3BPX2	Obscurin	Y752	0.999913	41.0281	2	0.0518727	_TLSPGPKY(ph)EVQAS(ph)AGR_	TLS(0,001)PGPKY(1)EVQAS(0,999)AGR	910.903	0.72822
			S757	0.999414	32.4342	2	0.0518727	_TLSPGPKY(ph)EVQAS(ph)AGR_	TLS(0,001)PGPKY(1)EVQAS(0,999)AGR	910.903	0.72822
			S6874	1	69.9535	1	0.0179174	_S(ph)GLLVLVIR_	S(1)GLLVLVIR	525.31	-0.99875
OGFR	Q9NZT2	Opioid growth factor receptor	S315	0.999524	36.2311	1	0.0368249	_KVEEEGS(ph)PGDPDHEASTQGR_	KVEEEGS(1)PGDPDHEASTQGR	735.641	0.35766
OPTN	Q96CV9	Optineurin	S177									0.998637	28.7929	1	9.32894e-07	_LNSSGSSEDS(ph)FVEIR_	LNSSGSS(0,001)EDS(0,999)FVEIR	853.867	0.96562
OR2D2	Q9H210	Olfactory receptor 2D2	S289	0.969491	15.1405	2	0.0346573	_SSKQ(de)Q(de)EKSVSVFYAIVT(ph)PM(ox)LNPLIYS(ph)LR_	SSKQQEKSVS(0,001)VFY(0,474)AIVT(0,523)PMLNPLIY(0,033)S(0,969)LR	1126.21	-0.16353
OR3A3	P47888	Olfactory receptor 3A3	Y141									0.972724	14.7411	3	0.0468795	_LLAICQ(de)PLT(ph)Y(ph)S(ph)TR_	LLAICQPLT(0,975)Y(0,973)S(0,865)T(0,187)R	888.858	1.6411
OR8D1	Q8WZ84	Olfactory receptor 8D1	S274									0.762094	5.53805	3	0.0270449	_VS(ph)SVFY(ph)TTVIPMLNPLIY(ph)SLR_	VS(0,762)S(0,238)VFY(0,473)T(0,436)T(0,415)VIPMLNPLIY(0,473)S(0,202)LR	1327.11	-2.3939
OXCT2	Q9BYC2	Succinyl-CoA:3-ketoacid-coenzyme A transferase 2, m	T394	0.998733	28.9658	1	0.0653946	_GGHIQ(de)LT(ph)M(ox)LGAM(ox)Q(de)VSK_	GGHIQLT(0,999)MLGAMQVS(0,001)K	892.902	0.9792
P2RY8	Q86VZ1	P2Y purinoceptor 8	S324	0.999736	35.7791	1	0.0181861	_RES(ph)LFSAR_	RES(1)LFSAR	523.245	-0.01915
PACS1	Q6VY07	Phosphofurin acidic cluster sorting protein 1	T922	1	35.0999	1	0.0564239	_Q(de)QQ(de)T(ph)M(ox)LR_	QQQT(1)MLR	501.702	-3.7419
PAH	P00439	Phenylalanine-4-hydroxylase	T186	0.834638	6.0717	2	0.0539585	_T(ph)WGT(ph)VFKTLK_	T(0,835)WGT(0,835)VFKT(0,331)LK	670.806	-0.46096
			T189	0.834638	6.0717	2	0.0539585	_T(ph)WGT(ph)VFKTLK_	T(0,835)WGT(0,835)VFKT(0,331)LK	670.806	-0.46096
PAK2	Q13177	Serine/threonine-protein kinase PAK 2;PAK-2p27;PAK-	S2	1	67.9947	1	1.46004e-12	_(ac)S(ph)DN(de)GELEDKPPAPPVR_	S(1)DNGELEDKPPAPPVR	922.409	0.70607
			S141	0.998509	28.2744	1	0.000851259	_YLS(ph)FTPPEKDGFPSGTPALNAK_	YLS(0,999)FT(0,001)PPEKDGFPSGTPALNAK	806.386	-1.2121
PALLD	Q8WX93	Palladin	S893	1	85.4279	1	0.0048103	_IAS(ph)DEEIQ(de)GTK_	IAS(1)DEEIQGTK	636.274	0.31753
PAPPA	Q13219	Pappalysin-1	T1125	0.999777	37.1665	2	0.0680078	_Q(de)ETIS(ph)VQLLDT(ph)K_	QETIS(1)VQLLDT(1)K	768.336	5.8477
			S1119	0.999777	37.1665	2	0.0680078	_Q(de)ETIS(ph)VQLLDT(ph)K_	QETIS(1)VQLLDT(1)K	768.336	5.8477
PARN	O95453	Poly(A)-specific ribonuclease PARN	S619	0.999721	36.1286	1	0.0221156	_ELS(ph)PAGSISK_	ELS(1)PAGSISK	534.752	-0.59039
PARP4	Q9UKK3	Poly [ADP-ribose] polymerase 4	T101	0.997565	26.1264	1	0.000384499	_NYDPYKPLDIT(ph)PPPDQK_	NYDPY(0,002)KPLDIT(0,998)PPPDQK	694.326	0.30208
			S1335	0.999997	56.2211	1	5.67287e-11	_AHS(ph)PASLSFASYR_	AHS(1)PASLSFASYR	737.33	-0.649
PCBP2	Q15366-3	Poly(rC)-binding protein 2	S184	0.905175	9.80952	1	6.37117e-14	_PSS(ph)SPVIFAGGQDR_	PSS(0,905)S(0,095)PVIFAGGQDR	749.34	-0.6186
PCDH10	E9PCA6	Protocadherin-10	T237	0.999996	53.7491	1	0.0177809	_TGTALLT(ph)IR_	TGTALLT(1)IR	513.273	-1.3335
PCDHA3	Q9Y5H8	Protocadherin alpha-3;Protocadherin alpha-13;Protoc	S88	1	53.779	1	0.0460111	_HGDLLEVN(de)LQ(de)NGILFVNS(ph)R_	HGDLLEVNLQNGILFVNS(1)R	1110.54	4.6325
PCMTD2	Q9NV79	Protein-L-isoaspartate O-methyltransferase domain-c	T274	1	34.6845	1	0.0435572	_N(de)GN(de)GLKNT(ph)PR_	NGNGLKNT(1)PR	576.756	0.10962	1	57.8039	1	0.0109222	_N(de)GN(de)GLKNT(ph)PR_	NGNGLKNT(1)PR	576.756	0.022379
PCYT1A	C9JEJ2	Choline-phosphate cytidylyltransferase A	S315	0.947719	14.0384	3	0.0145341	_M(ox)LQAIS(ph)PKQS(ph)PS(ph)SSPTR_	MLQAIS(0,948)PKQS(0,816)PS(0,383)S(0,383)S(0,383)PT(0,089)R	690.95	-0.38536
			S319	0.815884	7.23637	3	0.0145341	_M(ox)LQAIS(ph)PKQS(ph)PS(ph)SSPTR_	MLQAIS(0,948)PKQS(0,816)PS(0,383)S(0,383)S(0,383)PT(0,089)R	690.95	-0.38536
			S329	1	70.0983	2	0.00219951	_ERS(ph)PS(ph)PSFR_	ERS(1)PS(0,999)PS(0,001)FR	611.736	0.17953
			S331	0.999273	31.3845	2	0.00219951	_ERS(ph)PS(ph)PSFR_	ERS(1)PS(0,999)PS(0,001)FR	611.736	0.17953
PCYT1B	Q9Y5K3	Choline-phosphate cytidylyltransferase B	S315	1	66.5955	1	0.00644214	_M(ox)LQ(de)ALS(ph)PK_	MLQALS(1)PK	492.727	0.053014
PDCD4	Q53EL6	Programmed cell death protein 4	S94	0.988597	19.3901	1	0.00345621	_SGLTVPTS(ph)PK_	SGLTVPT(0,011)S(0,989)PK	533.763	0.38395
			S457									1	83.3966	1	0.00246259	_FVS(ph)EGDGGR_	FVS(1)EGDGGR	502.198	0.72559
PDCD5	O14737	Programmed cell death protein 5	S119	0.999999	59.7292	1	0.00893055	_KVM(ox)DS(ph)DEDDDY_	KVMDS(1)DEDDDY	714.231	-0.27667
PDE4A	P27815	cAMP-specific 3',5'-cyclic phosphodiesterase 4A	S13	0.996976	27.6284	1	0.0149584	_SLS(ph)LSLPGPR_	S(0,001)LS(0,997)LS(0,002)LPGPR	553.784	0.43034
PDHA1	P08559-4	Pyruvate dehydrogenase E1 component subunit alpha,	S270	0.961524	13.9781	1	0.0207639	_YGM(ox)GTS(ph)VER_	YGMGT(0,038)S(0,962)VER	548.212	-0.007308
			S331	0.884542	8.84333	1	0.000132074	_YHGHS(ph)M(ox)SDPGVSYR_	YHGHS(0,885)MS(0,115)DPGVSYR	563.556	-0.1293
PDK2	Q15119	[Pyruvate dehydrogenase [lipoamide]] kinase isozyme	T113	0.99058	20.3493	2	0.0507946	_TLSQFT(ph)DALVT(ph)IRN(de)R_	TLS(0,017)QFT(0,991)DALVT(0,993)IRNR	948.437	-0.22486
			T118	0.992772	23.2177	2	0.0507946	_TLSQFT(ph)DALVT(ph)IRN(de)R_	TLS(0,017)QFT(0,991)DALVT(0,993)IRNR	948.437	-0.22486
PDZD4	Q76G19	PDZ domain-containing protein 4	S724	1	70.8885	2	0.0232888	_PELNIIALS(ph)HRKT(ph)M(ox)K_	PELNIIALS(1)HRKT(1)MK	963.967	1.1501
			T728	1	70.8885	2	0.0232888	_PELNIIALS(ph)HRKT(ph)M(ox)K_	PELNIIALS(1)HRKT(1)MK	963.967	1.1501
PEAK1	Q9H792	Pseudopodium-enriched atypical kinase 1	T552	1	39.0046	3	0.00939708	_VELIT(ph)S(ph)GT(ph)GPNVPPRK_	VELIT(1)S(1)GT(1)GPNVPPRK	635.616	0.070223
			S553	1	39.0046	3	0.00939708	_VELIT(ph)S(ph)GT(ph)GPNVPPRK_	VELIT(1)S(1)GT(1)GPNVPPRK	635.616	0.070223
			T555	1	39.0046	3	0.00939708	_VELIT(ph)S(ph)GT(ph)GPNVPPRK_	VELIT(1)S(1)GT(1)GPNVPPRK	635.616	0.070223
PER1	O15534	Period circadian protein homolog 1	S704									0.997479	25.9739	1	1.26063e-06	_KEPVVGGTLS(ph)PLALANK_	KEPVVGGT(0,003)LS(0,997)PLALANK	591.989	-1.2696
			S811									0.88089	8.69523	2	0.000133657	_GLDSSS(ph)TAPS(ph)ALGER_	GLDSS(0,006)S(0,881)T(0,155)APS(0,959)ALGER	804.321	-0.90009
			S815									0.999671	34.9178	1;2	5.20819e-08	_GLDSSSTAPS(ph)ALGER_	GLDSSSTAPS(1)ALGER	764.338	0.30952
PGK1	P00558	Phosphoglycerate kinase 1;Phosphoglycerate kinase;P	S203	1	154.187	1	3.49759e-14	_ALES(ph)PERPFLAILGGAK_	ALES(1)PERPFLAILGGAK	616.992	0.43774
PGM1	P36871	Phosphoglucomutase-1	S117	0.774723	5.36429	1	0.000184854	_AIGGIILTAS(ph)HNPGGPNGDFGIK_	AIGGIILT(0,225)AS(0,775)HNPGGPNGDFGIK	762.714	0.34534
PGRMC1	O00264	Membrane-associated progesterone receptor component	S57	0.765787	5.14497	1	0.0186541	_GDQPAASGDS(ph)DDDEPPPLPR_	GDQPAAS(0,234)GDS(0,766)DDDEPPPLPR	1058.43	-1.4044
			S181	0.999738	38.3073	1	0.00188649	_EGEEPTVYS(ph)DEEEPKDESAR_	EGEEPTVYS(1)DEEEPKDESAR	792.651	0.1633	0.99434	23.3288	1	0.00146116	_EGEEPTVYS(ph)DEEEPKDESAR_	EGEEPT(0,005)VY(0,001)S(0,994)DEEEPKDESAR	792.651	-0.015353
PIF1	Q9H611-3	ATP-dependent DNA helicase PIF1	S553	1	31.8272	1	0.0613551	_Q(de)Q(de)LPLQ(de)LAWAM(ox)S(ph)IHK_	QQLPLQLAWAMS(1)IHK	931.942	-4.4485
PIK3C2G	F5H369	Phosphatidylinositol 4-phosphate 3-kinase C2 domain	S195	0.85531	7.71684	1	0.0478607	_S(ph)GHVN(de)IVEPSLM(ox)LLK_	S(0,855)GHVNIVEPS(0,145)LMLLK	867.431	-0.71308
PKM2	E9PF79	Pyruvate kinase;Pyruvate kinase isozymes M1/M2;Pyru	S37	0.999996	53.9285	1	0.000638852	_LDIDS(ph)PPITAR_	LDIDS(1)PPITAR	639.31	-0.74346
PLCH1	Q4KWH8	1-phosphatidylinositol 4,5-bisphosphate phosphodies	S68	1	50.7033	2	0.0486933	_ILIDS(ph)IY(ph)K_	ILIDS(1)IY(1)K	562.756	1.2982
			Y70	1	50.7033	2	0.0486933	_ILIDS(ph)IY(ph)K_	ILIDS(1)IY(1)K	562.756	1.2982
PLCL2	Q9UPR0	Inactive phospholipase C-like protein 2	S17	0.979416	16.7743	1	0.000985434	_GGAAGGALPTS(ph)PGPALGAK_	GGAAGGALPT(0,021)S(0,979)PGPALGAK	815.403	0.39538
			S1113	1	66.0557	1	0.0487069	_S(ph)LEVIPEK_	S(1)LEVIPEK	497.746	0.58031
PLS3	P13797	Plastin-3	S293	1	64.7115	1	0.065051	_IN(de)N(de)FS(ph)ADIK_	INNFS(1)ADIK	552.236	3.5364
PML	P29590	Protein PML	S403	0.999968	47.9447	1	0.00247639	_KAS(ph)PEAASTPR_	KAS(1)PEAASTPR	597.779	0.37125
			T867	0.896581	9.3799	1	0.00167805	_AEGVST(ph)PLAGR_	AEGVS(0,103)T(0,897)PLAGR	569.269	-0.5637
POF1B	Q8WVV4-1	Protein POF1B	S98									0.886988	9.1668	1	4.52384e-29	_TTSSYQNLVWSDHSQELHS(ph)PTLK_	TTSSYQNLVWSDHS(0,005)QELHS(0,887)PT(0,107)LK	913.42	0.77879
POLD3	Q15054	DNA polymerase delta subunit 3	S307	0.99975	36.0418	1	1.01725e-06	_VALS(ph)DDETKETENM(ox)R_	VALS(1)DDETKETENMR	611.924	0.18989
POLR2A	P24928	DNA-directed RNA polymerase II subunit RPB1	S1892									0.996335	27.1306	1	6.6497e-07	_YSPTS(ph)PTYSPTSPVYTPTSPK_	YSPT(0,002)S(0,996)PT(0,002)YSPTSPVYTPTSPK	1169.53	-0.32817
			S1913									0.998864	32.0295	1	1.95399e-06	_YSPTS(ph)PTYSPTSPK_	YSPT(0,001)S(0,999)PT(0,001)YSPTSPK	796.848	0.55018
PPAN-P2RY11	C9J3F9	Suppressor of SWI4 1 homolog	S359	0.99842	28.1099	1	0.047452	_VGGS(ph)DEEASGIPSR_	VGGS(0,998)DEEAS(0,002)GIPSR	720.804	0.35877
PPIA	P62937	Peptidyl-prolyl cis-trans isomerase A	T5									1	85.1462	1	0.0191487	_VNPT(ph)VFFDIAVDGEPLGR_	VNPT(1)VFFDIAVDGEPLGR	675.994	-1.9991
PPP1R2	P41236	Protein phosphatase inhibitor 2;Putative protein ph	S121	0.99331	21.8162	2	0.00686784	_IQEQES(ph)S(ph)GEEDSDLSPEER_	IQEQES(0,993)S(0,993)GEEDS(0,013)DLSPEER	1162.43	0.83919
			S122	0.99331	21.8162	2	0.00686784	_IQEQES(ph)S(ph)GEEDSDLSPEER_	IQEQES(0,993)S(0,993)GEEDS(0,013)DLSPEER	1162.43	0.83919
PRKAR1A	P10644	cAMP-dependent protein kinase type I-alpha regulato	S83	0.977769	19.4431	1	0.00195618	_TDSREDEIS(ph)PPPPNPVVK_	T(0,011)DS(0,011)REDEIS(0,978)PPPPNPVVK	686.324	-1.3724
PRKCA	P17252	Protein kinase C alpha type	S226									0.813304	6.39118	1	0.00503286	_STLNPQWNES(ph)FTFK_	STLNPQWNES(0,813)FT(0,187)FK	889.893	0.27971
			S319	0.997	25.2155	1	0.0343116	_VIS(ph)PSEDR_	VIS(0,997)PS(0,003)EDR	491.716	0.49679
PRKCB	P05771	Protein kinase C beta type	T500									0.997349	25.7545	1	1.76709e-20	_T(ph)FCGTPDYIAPEIIAYQPYGK_	T(0,997)FCGT(0,003)PDYIAPEIIAYQPYGK	1242.56	-0.39234
PRKCD	Q05655-2	Protein kinase C delta type	S676	0.952931	13.0633	1	0.0083042	_ARLS(ph)YSDK_	ARLS(0,953)YS(0,047)DK	510.232	0.097491
PRKCQ	Q04759	Protein kinase C theta type	T538									0.826144	6.76966	1	0.0219031	_TNT(ph)FCGTPDYIAPEILLGQK_	T(0,174)NT(0,826)FCGTPDYIAPEILLGQK	1159.54	2.0986
PRKD3	O94806	Serine/threonine-protein kinase D3	S216	0.999544	33.4044	2	0.00437723	_LSN(de)VS(ph)LPGPGLS(ph)VPR_	LSNVS(1)LPGPGLS(1)VPR	827.386	-1.415
			S223	1	74.5979	2	0.00437723	_LSN(de)VS(ph)LPGPGLS(ph)VPR_	LSNVS(1)LPGPGLS(1)VPR	827.386	-1.415
PRPF3	O43395	U4/U6 small nuclear ribonucleoprotein Prp3	S619	1	91.6568	1	0.027897	_GDDDEES(ph)DEEAVKK_	GDDDEES(1)DEEAVKK	549.209	0.35396
PRR5L	Q6MZQ0	Proline-rich protein 5-like	T58	0.981307	23.4655	1	0.0470485	_Q(de)ALQ(de)LSSSSAWNSVQ(de)T(ph)AVIN(de)VFK_	QALQLS(0,002)S(0,002)S(0,003)S(0,003)AWNS(0,008)VQT(0,981)AVINVFK	854.739	-0.59612
PRRC2A	P48634	Protein PRRC2A	S380									0.981317	17.2041	1	0.000793909	_KGNS(ph)PNSEPPTPK_	KGNS(0,981)PNS(0,019)EPPTPK	716.827	0.77893
PSD4	Q8NDX1	PH and SEC7 domain-containing protein 4	S1019	0.99909	31.8933	1	4.55559e-14	_SHS(ph)SPSLHQDEAPTTAK_	SHS(0,999)S(0,001)PSLHQDEAPTTAK	936.91	0.24467
PSEN2	E5RG63		T9	0.999984	47.8511	2;3	0.0271134	_ISVIVVMT(ph)IFLVVLY(ph)KY(ph)R_	ISVIVVMT(1)IFLVVLY(1)KY(1)R	799.402	-1.0193
			Y16	0.999986	48.6274	2;3	0.0271134	_ISVIVVMT(ph)IFLVVLY(ph)KY(ph)R_	ISVIVVMT(1)IFLVVLY(1)KY(1)R	799.402	-1.0193
			Y18	0.999986	48.6274	2;3	0.0271134	_ISVIVVMT(ph)IFLVVLY(ph)KY(ph)R_	ISVIVVMT(1)IFLVVLY(1)KY(1)R	799.402	-1.0193
PSMA3	P25788	Proteasome subunit alpha type-3	S250	1	73.0503	1	7.0356e-50	_ESLKEEDES(ph)DDDNM(ox)_	ESLKEEDES(1)DDDNM	876.295	0.89833
PSMB5	P28074	Proteasome subunit beta type-5	S5									1	63.4859	1	0.0152908	_(ac)ALAS(ph)VLER_	ALAS(1)VLER	490.744	4.4686
PSMD14	O00487	26S proteasome non-ATPase regulatory subunit 14	S202	0.911094	9.15833	3	0.0371487	_HYYS(ph)IT(ph)INY(ph)RK_	HY(0,003)Y(0,277)S(0,911)IT(0,911)INY(0,899)RK	566.556	1.8298
			T204	0.911094	9.15833	3	0.0371487	_HYYS(ph)IT(ph)INY(ph)RK_	HY(0,003)Y(0,277)S(0,911)IT(0,911)INY(0,899)RK	566.556	1.8298
			Y207	0.898588	8.58079	3	0.0371487	_HYYS(ph)IT(ph)INY(ph)RK_	HY(0,003)Y(0,277)S(0,911)IT(0,911)INY(0,899)RK	566.556	1.8298
PTGES3	Q15185	Prostaglandin E synthase 3	S113	0.99906	30.2656	1	0.000777389	_DWEDDS(ph)DEDM(ox)SN(de)FDR_	DWEDDS(0,999)DEDMS(0,001)NFDR	986.807	-0.34847
PTPN11	Q06124	Tyrosine-protein phosphatase non-receptor type 11	Y546	0.996502	24.5468	1	0.0165595	_GHEY(ph)TNIK_	GHEY(0,997)T(0,003)NIK	521.224	0.074533
			Y584									1	115.647	1	0.000491028	_VY(ph)ENVGLM(ox)QQQK_	VY(1)ENVGLMQQQK	766.844	-0.054732
PTPRC	P08575	Receptor-type tyrosine-protein phosphatase C	S973	1	97.9054	1	9.22312e-55	_NRNS(ph)NVIPYDYNR_	NRNS(1)NVIPYDYNR	852.878	0.29154	1	87.4487	1	1.72735e-05	_NRNS(ph)NVIPYDYNR_	NRNS(1)NVIPYDYNR	852.878	0.13281
PTPRJ	Q12913	Receptor-type tyrosine-protein phosphatase eta	S260	0.99966	44.9001	1	0.0242562	_LQ(de)VN(de)IS(ph)GLKPGVQYN(de)IN(de)PYLLQ(de)SNK_	LQVNIS(1)GLKPGVQYNINPYLLQSNK	962.479	-5.4677
PUM2	Q8TB72	Pumilio homolog 2	S136									1	71.6917	1	1.38035e-16	_GKAS(ph)PFEEDQNR_	GKAS(1)PFEEDQNR	729.306	-0.67743
			S182	0.978931	16.6711	1	0.0543366	_Q(de)AS(ph)PTEVVER_	QAS(0,979)PT(0,021)EVVER	598.763	0.1866	0.999985	48.3479	1	0.000207068	_QAS(ph)PTEVVER_	QAS(1)PTEVVER	598.271	0.29078
PURB	Q96QR8	Transcriptional activator protein Pur-beta	S304	0.999728	35.6499	1	0.000673404	_RGGGSGGGEES(ph)EGEEVDED_	RGGGSGGGEES(1)EGEEVDED	966.342	-0.028607	0.999987	48.9233	1	2.32205e-56	_RGGGSGGGEES(ph)EGEEVDED_	RGGGSGGGEES(1)EGEEVDED	966.342	0.14564
			S298									0.851474	7.58369	1	8.32771e-07	_GGGS(ph)GGGEESEGEEVDED_	GGGS(0,851)GGGEES(0,149)EGEEVDED	888.292	0.97562
RAB3GAP1	C9J837	Rab3 GTPase-activating protein catalytic subunit	S381	0.999768	36.3515	2	0.05384	_LSVS(ph)N(de)M(ox)VHT(ph)AK_	LSVS(1)NMVHT(1)AK	682.272	-1.8387
			T386	0.999758	36.1631	2	0.05384	_LSVS(ph)N(de)M(ox)VHT(ph)AK_	LSVS(1)NMVHT(1)AK	682.272	-1.8387
RABEP1	F5H355	Rab GTPase-binding effector protein 1	S334	0.770116	5.25048	1	0.00295509	_GSVHS(ph)LDAGLLLPSGDPFSK_	GS(0,23)VHS(0,77)LDAGLLLPSGDPFSK	693.005	-0.033272
			S364	0.995745	23.6929	1;2	1.07501e-99	_AQS(ph)TDSLGTSGSLQSK_	AQS(0,996)T(0,004)DSLGTSGSLQSK	823.867	0.072605
			S367	0.999989	50.7681	1;2	2.03071e-60	_AQSTDS(ph)LGTSGSLQSK_	AQSTDS(1)LGTSGSLQSK	823.867	-0.54102
			T437	0.936352	12.0198	1	3.78894e-08	_AM(ox)T(ph)PEQEETASLLSSVTQ(de)GM(ox)ESAYVSPSGYR_	AMT(0,936)PEQEET(0,059)AS(0,004)LLSSVTQGMESAYVSPSGYR	1140.49	3.2554
			S608	1	170.114	1	2.35199e-09	_LQKDNDS(ph)LQGK_	LQKDNDS(1)LQGK	663.308	0.34789
RAD26L	Q5T890	Putative DNA repair and recombination protein RAD26-like	T313									0.844105	7.41943	1	0.0102375	_IGLTGT(ph)ILQN(de)N(de)M(ox)K_	IGLT(0,156)GT(0,844)ILQNNMK	750.854	2.5783
RAD54L2	Q9Y4B4	Helicase ARIP4	Y591	1	51.841	2	0.0426673	_IQ(de)RDLY(ph)T(ph)Q(de)FM(ox)DR_	IQRDLY(1)T(1)QFMDR	882.341	1.2239
			T592	1	51.841	2	0.0426673	_IQ(de)RDLY(ph)T(ph)Q(de)FM(ox)DR_	IQRDLY(1)T(1)QFMDR	882.341	1.2239
RAF1	P04049-2	RAF proto-oncogene serine/threonine-protein kinase	S43	0.999997	55.8849	1	0.000993097	_RAS(ph)DDGKLTDPSK_	RAS(1)DDGKLTDPSK	490.559	-0.84851
			S641	0.999951	43.3343	1	0.0020861	_SAS(ph)EPSLHR_	SAS(1)EPSLHR	532.232	0.32084	0.997101	25.3997	1	0.00312438	_SAS(ph)EPSLHR_	S(0,003)AS(0,997)EPSLHR	532.232	-0.067542
RALBP1	Q15311	RalA-binding protein 1	S29	0.978166	17.0627	1	0.00040513	_TPS(ph)SEEISPTK_	T(0,003)PS(0,978)S(0,019)EEISPTK	628.276	0.090631
			S645	0.852132	7.60631	1	0.00287239	_AGKEPAKPS(ph)PSR_	AGKEPAKPS(0,852)PS(0,148)R	435.55	0.20035
RALGAPA1	Q6GYQ0-2	Ral GTPase-activating protein subunit alpha-1	S740									0.951076	15.2843	1	5.42962e-07	_SATTTGS(ph)PGTEK_	SATT(0,001)T(0,02)GS(0,951)PGT(0,028)EK	608.758	0.43096
			T754									1	101.199	1	0.000222556	_QKT(ph)VDIDDAQILPR_	QKT(1)VDIDDAQILPR	564.617	-0.4961
			S797									0.91293	11.515	1	0.000229578	_SSS(ph)TSDILEPFTVER_	S(0,011)S(0,011)S(0,913)T(0,064)S(0,001)DILEPFTVER	874.393	-0.23536
			S860									0.999475	32.7861	2	0.0083223	_RGS(ph)S(ph)PGSLEIPK_	RGS(0,999)S(0,997)PGS(0,003)LEIPK	694.305	-0.47983
			S861									0.997342	25.7407	2	0.0083223	_RGS(ph)S(ph)PGSLEIPK_	RGS(0,999)S(0,997)PGS(0,003)LEIPK	694.305	-0.47983
RALY	Q9UKM9	RNA-binding protein Raly	S135	1	66.4975	1	0.0154879	_GRLS(ph)PVPVPR_	GRLS(1)PVPVPR	579.313	0.60172	1	93.4937	1	0.000385261	_GRLS(ph)PVPVPR_	GRLS(1)PVPVPR	579.313	-0.26655
RASAL3	Q86YV0	RAS protein activator like-3	S5	0.88614	8.91132	1	0.00742608	_(ac)M(ox)DPPS(ph)PSR_	MDPPS(0,886)PS(0,114)R	512.694	-0.32074
			S51	0.999999	65.5666	1	1.9713e-05	_ALS(ph)HQEPM(ox)VSTQPAPR_	ALS(1)HQEPMVSTQPAPR	922.922	0.28884
			S72	0.999984	48.0137	1	0.0128804	_VLS(ph)APPKESR_	VLS(1)APPKESR	582.295	-0.019444
			S333	1	87.8433	1	1.81016e-08	_VLS(ph)PPKLNEVSSDANR_	VLS(1)PPKLNEVSSDANR	602.631	-0.32913
			S787	0.999957	43.6982	2	0.0117101	_SQS(ph)LRS(ph)VR_	SQS(1)LRS(1)VR	546.734	0.060179
			S790	1	70.3917	2	0.0117101	_SQS(ph)LRS(ph)VR_	SQS(1)LRS(1)VR	546.734	0.060179
			S796	0.995511	23.4585	1	0.046415	_RSES(ph)WAR_	RS(0,004)ES(0,996)WAR	486.208	0.22118
			S819	0.999886	39.4312	1	0.0614355	_TQS(ph)VPVR_	TQS(1)VPVR	433.71	0.41136
			S841	0.987358	18.9265	1	0.0554435	_GS(ph)LSM(ox)GPAPR_	GS(0,987)LS(0,013)MGPAPR	534.731	0.05832	0.943045	12.19	1	0.00549768	_GS(ph)LSM(ox)GPAPR_	GS(0,943)LS(0,057)MGPAPR	534.731	-0.31643
			S843	0.996736	24.8489	1	0.049054	_GSLS(ph)M(ox)GPAPR_	GS(0,003)LS(0,997)MGPAPR	534.731	0.53699
			S988	1	80.8507	1	3.8434e-06	_DAVQSLQLS(ph)PR_	DAVQSLQLS(1)PR	647.314	0.72052
RAVER1	Q8IY67-2	Ribonucleoprotein PTB-binding 1	S14	0.999995	53.4963	1	2.9018e-27	_(ac)AADVSVTHRPPLS(ph)PK_	AADVSVTHRPPLS(1)PK	848.925	0.028739
RAVER1	E9PAU2		S584	0.999914	41.4668	1	0.0139051	_LLS(ph)PLSSAR_	LLS(1)PLSSAR	512.265	-0.41298
			S634	0.999998	56.7516	1	0.00378617	_HKM(ox)S(ph)PPPSGFGER_	HKMS(1)PPPSGFGER	508.222	-0.33851
RB1	P06400	Retinoblastoma-associated protein	S773									1	74.2175	2	0.0198851	_TNILQ(de)YAS(ph)T(ph)R_	TNILQYAS(1)T(1)R	664.27	3.1997
			T774									1	73.8477	2	0.0198851	_TNILQ(de)YAS(ph)T(ph)R_	TNILQYAS(1)T(1)R	664.27	3.1997
RBM12	Q9NTZ6	RNA-binding protein 12	S413	0.999644	35.201	1	0.024603	_SKS(ph)PSGQKR_	SKS(1)PSGQKR	527.756	-0.11405
RBM14	Q96PK6	RNA-binding protein 14	S582									0.986832	18.7472	1	0.0217391	_TRLS(ph)PPR_	T(0,013)RLS(0,987)PPR	453.731	-0.46017
RBM15	Q96T37	Putative RNA-binding protein 15	S294	0.990975	20.4064	1	0.00558726	_SLS(ph)PGGAALGYR_	S(0,009)LS(0,991)PGGAALGYR	614.79	0.14035
RBM25	P49756	RNA-binding protein 25	S677	1	63.5332	1	8.58143e-33	_LGASNS(ph)PGQPNSVK_	LGASNS(1)PGQPNSVK	718.332	0.23209	0.974151	15.7618	1	5.63028e-05	_LGASNS(ph)PGQPNSVK_	LGAS(0,026)NS(0,974)PGQPNSVK	718.332	0.5262
RBM26	Q5T8P6	RNA-binding protein 26	S127	0.997394	30.6002	1	0.0195275	_RLN(de)HS(ph)PPQ(de)SSSR_	RLNHS(0,997)PPQS(0,001)S(0,001)S(0,001)R	483.216	0.037726
RBM33	Q96EV2	RNA-binding protein 33	S205	0.999998	56.8312	1	0.00212096	_DIKEES(ph)DEEEEDDEESGR_	DIKEES(1)DEEEEDDEESGR	740.604	0.32038
RBM39	Q14498	RNA-binding protein 39	S97	0.990375	22.3587	1	0.0479428	_YRS(ph)PYSGPK_	Y(0,006)RS(0,99)PY(0,002)S(0,002)GPK	567.753	-0.047061
			S136	1	81.9448	1	1.00862e-08	_DKS(ph)PVREPIDNLTPEER_	DKS(1)PVREPIDNLTPEER	692.332	0.59083	1	63.7604	1	0.0200653	_DKS(ph)PVREPIDNLTPEER_	DKS(1)PVREPIDNLTPEER	692.332	1.1379
RBMX	P38159	RNA-binding motif protein, X chromosome	S208									0.999986	48.6154	1	5.38104e-06	_DVYLS(ph)PRDDGYSTK_	DVYLS(1)PRDDGYSTK	848.367	-0.18352
RCSD1	Q6JBY9	CapZ-interacting protein	S83	0.861851	7.95083	1	0.0217511	_VKSS(ph)PLIEK_	VKS(0,138)S(0,862)PLIEK	540.789	0.28177
			S216	0.99998	47.7117	1	1.5938e-06	_APGS(ph)PLSSEGAAGEGVR_	APGS(1)PLSSEGAAGEGVR	811.365	-0.10608
RDBP	B4DYX9	Negative elongation factor E	S122	0.937601	11.7851	1	0.0121759	_SIS(ph)ADDDLQESSR_	S(0,062)IS(0,938)ADDDLQESSR	751.804	0.67217
RECQL5	B7Z8Y7	ATP-dependent DNA helicase Q5	S946	0.998482	28.1805	1	0.0437243	_HLS(ph)HLLTQ(de)K_	HLS(0,998)HLLT(0,002)QK	579.289	-5.2701
REEP4	Q9H6H4	Receptor expression-enhancing protein 4	S152	0.958692	13.6565	1	0.0282396	_SFS(ph)M(ox)Q(de)DLR_	S(0,041)FS(0,959)MQDLR	540.707	-0.3058
REPS1	Q96D71	RalBP1-associated Eps domain-containing protein 1	S143	0.85044	7.54828	1	0.0617511	_KGS(ph)VSHDTVQPR_	KGS(0,85)VS(0,15)HDTVQPR	464.221	-0.060267
			S272	0.790582	6.65145	1	0.00838194	_RQS(ph)SSYDDPWK_	RQS(0,791)S(0,171)S(0,038)YDDPWK	724.796	0.87774
			S482	0.798643	5.99206	1	0.0082284	_TGSDHTNPTS(ph)PLLVKPSDLLEENK_	TGSDHTNPT(0,201)S(0,799)PLLVKPSDLLEENK	891.432	-0.6426
			S562	0.970112	18.1235	1	0.0141627	_SSS(ph)LDM(ox)N(de)R_	S(0,015)S(0,015)S(0,97)LDMNR	503.681	0.33665
RERE	Q9P2R6	Arginine-glutamic acid dipeptide repeats protein	S656									0.976976	16.2771	1	0.00113932	_VAS(ph)DTEEADR_	VAS(0,977)DT(0,023)EEADR	586.727	1.1305
REST	Q13127	RE1-silencing transcription factor	S484	0.953583	14.7217	2	0.0123682	_PSN(de)N(de)VS(ph)VIQVTT(ph)R_	PS(0,015)NNVS(0,954)VIQVT(0,036)T(0,996)R	788.836	2.4255
			T490	0.995952	24.0547	2	0.0123682	_PSN(de)N(de)VS(ph)VIQVTT(ph)R_	PS(0,015)NNVS(0,954)VIQVT(0,036)T(0,996)R	788.836	2.4255
RFTN1	Q14699	Raftlin	S220	0.999989	50.9316	1	0.045215	_N(de)QS(ph)PEPSSGPR_	NQS(1)PEPSSGPR	618.748	-0.057091
RNF145	Q96MT1-5	RING finger protein 145	Y81									0.967208	14.9667	1	0.0658651	_SSLSN(de)N(de)PLFQY(ph)K_	S(0,001)S(0,001)LS(0,031)NNPLFQY(0,967)K	740.324	4.9228
RNF20	Q5VTR2	E3 ubiquitin-protein ligase BRE1A	S138	0.978993	16.6842	1	2.70943e-05	_ALVVPEPEPDSDS(ph)NQER_	ALVVPEPEPDS(0,021)DS(0,979)NQER	981.428	-0.022671
RNPEP	Q9H4A4	Aminopeptidase B	S7	0.999531	34.9074	1	2.25182e-09	_(ac)ASGEHS(ph)PGSGAAR_	ASGEHS(1)PGSGAAR	653.265	0.24129	0.963794	14.4754	1	0.000391985	_(ac)ASGEHS(ph)PGSGAAR_	AS(0,034)GEHS(0,964)PGS(0,002)GAAR	653.265	0.56446
RP5-1100H13,1	A2A2E9	Ral GTPase-activating protein subunit beta	S720									0.814827	6.86564	1	0.00131557	_TNS(ph)GISSASGGSTEPTTPDSERPAQALLR_	T(0,168)NS(0,815)GIS(0,014)S(0,003)ASGGSTEPTTPDSERPAQALLR	989.795	0.52811
RPL14	P50914	60S ribosomal protein L14	S139									1	117.792	1	0.000104809	_AALLKAS(ph)PK_	AALLKAS(1)PK	489.773	0.14021
RPLP1	P05386	60S acidic ribosomal protein P1;60S acidic ribosoma	S101	1	45.0114	2	0.00520458	_KEES(ph)EES(ph)DDDM(ox)GFGLFD_	KEES(1)EES(1)DDDMGFGLFD	1063.35	-0.2071
RPLP1	P05386	60S acidic ribosomal protein P1;60S acidic ribosoma	S104	1	45.0114	2	0.00520458	_KEES(ph)EES(ph)DDDM(ox)GFGLFD_	KEES(1)EES(1)DDDMGFGLFD	1063.35	-0.2071
RPRD1B	Q9NQG5	Regulation of nuclear pre-mRNA domain-containing pr	S134	0.887874	8.98664	1	0.00660809	_LSM(ox)EDSKS(ph)PPPK_	LSMEDS(0,112)KS(0,888)PPPK	471.211	-0.15015
RPS3	P23396	40S ribosomal protein S3	T221	0.962754	16.6289	1	0.0163758	_DEILPTT(ph)PISEQ(de)K_	DEILPT(0,016)T(0,963)PIS(0,021)EQK	776.363	0.060399	0.985528	19.3869	1	0.0205397	_DEILPTT(ph)PISEQK_	DEILPT(0,011)T(0,986)PIS(0,003)EQK	775.871	-0.047305
RPS3A	D6RAT0		T10	1	71.2408	2	0.0262732	_FN(de)IRN(de)IGKT(ph)LVT(ph)R_	FNIRNIGKT(1)LVT(1)R	847.407	1.977
RPS3A	D6RAT0		T13	1	71.2408	2	0.0262732	_FN(de)IRN(de)IGKT(ph)LVT(ph)R_	FNIRNIGKT(1)LVT(1)R	847.407	1.977
RSC1A1	Q92681	Regulatory solute carrier protein family 1 member 1	S515									0.885064	8.26108	2	0.0147534	_SLS(ph)S(ph)N(de)FILVK_	S(0,23)LS(0,885)S(0,885)NFILVK	634.782	-3.7785
			S516									0.885064	8.26108	2	0.0147534	_SLS(ph)S(ph)N(de)FILVK_	S(0,23)LS(0,885)S(0,885)NFILVK	634.782	-3.7785
RUNX1T1	E7EWJ9		S167	0.999928	39.6389	3	0.0586768	_T(ph)LVLGLVN(de)S(ph)TLTIEEFHS(ph)KL_	T(0,531)LVLGLVNS(0,49)T(0,49)LT(0,49)IEEFHS(1)KL	1228.06	-1.3972
SCAMP3	O14828	Secretory carrier-associated membrane protein 3	S76	0.999637	34.3963	1	0.0100652	_KLS(ph)PTEPK_	KLS(1)PTEPK	490.247	0.060289
SCAPER	F5H7X8	S phase cyclin A-associated protein in the endoplas	T385	1	32.2753	1	0.0332332	_VN(de)EIAFIN(de)T(ph)LEAQNK_	VNEIAFINT(1)LEAQNK	595.948	0.93687
SCXA	Q7RTU7	Basic helix-loop-helix transcription factor sclerax	T180	0.999387	32.5503	1	0.0485577	_Q(de)ICT(ph)FCLSN(de)QR_	QICT(0,999)FCLS(0,001)NQR	503.535	1.1885
SEC16A	O15027-5	Protein transport protein Sec16A	S164	1	108.303	1	0.0593361	_GDS(ph)PENR_	GDS(1)PENR	427.656	0.2544
SEC16A	A4QN19	Protein transport protein Sec16A	S717	0.999856	38.4146	1	4.52981e-08	_FTGS(ph)FDDDPDPHRDPYGEEVDRR_	FTGS(1)FDDDPDPHRDPYGEEVDRR	701.291	-0.17246
			S759	0.946848	13.0222	1	0.0339011	_RSS(ph)LSSHSHQSQIYR_	RS(0,047)S(0,947)LS(0,003)S(0,003)HSHQSQIYR	618.287	-0.19514
			S1354	1	67.8666	1	6.00981e-05	_LLPSAPQTLPDGPLAS(ph)PAR_	LLPSAPQTLPDGPLAS(1)PAR	991.011	0.074322
			S1473	0.934024	11.6784	1	0.0039559	_ADSGPTQ(de)PPLSLS(ph)PAPETK_	ADSGPTQPPLS(0,063)LS(0,934)PAPET(0,003)K	987.459	0.39849
SEC16A	J3KNL6	Protein transport protein Sec16A	S568									0.876954	8.52968	1	2.01436e-06	_QIDS(ph)SPVGGETDETTVSQNYR_	QIDS(0,877)S(0,123)PVGGETDETTVSQNYR	1182.01	-0.03425
			S1069									1	72.1672	1	0.0124873	_AQQELVPPQQQAS(ph)PPQLPK_	AQQELVPPQQQAS(1)PPQLPK	722.031	0.45389
			S1964									1	72.0099	1	2.52542e-11	_LLPSAPQTLPDGPLAS(ph)PAR_	LLPSAPQTLPDGPLAS(1)PAR	991.011	-0.295
			S2083									0.98165	19.6936	1	0.00106389	_ADSGPTQPPLSLS(ph)PAPETK_	ADSGPTQPPLS(0,011)LS(0,982)PAPET(0,008)K	986.967	0.35272
SEC24D	O94855-2	Protein transport protein Sec24D	Y619	0.836508	6.2833	2	0.00884269	_EKILFQ(de)PQ(de)TN(de)VY(ph)DS(ph)LAK_	EKILFQPQT(0,305)NVY(0,837)DS(0,858)LAK	719.653	-5.4884
			S621	0.85824	6.90274	2	0.00884269	_EKILFQ(de)PQ(de)TN(de)VY(ph)DS(ph)LAK_	EKILFQPQT(0,305)NVY(0,837)DS(0,858)LAK	719.653	-5.4884
			Y984									1	51.9267	3	0.0247255	_PY(ph)S(ph)MKLT(ph)IVK_	PY(1)S(1)MKLT(1)IVK	710.293	2.0258
			S985									1	51.9267	3	0.0247255	_PY(ph)S(ph)MKLT(ph)IVK_	PY(1)S(1)MKLT(1)IVK	710.293	2.0258
			T989									1	51.9267	3	0.0247255	_PY(ph)S(ph)MKLT(ph)IVK_	PY(1)S(1)MKLT(1)IVK	710.293	2.0258
SEC31A	D6REX3	Protein transport protein Sec31A	S799	0.989492	19.7389	1	0.0364437	_AQGEPVAGHES(ph)PKIPYEK_	AQGEPVAGHES(0,989)PKIPY(0,011)EK	672.986	1.374	0.994466	22.5452	1	0.00976246	_AQGEPVAGHES(ph)PKIPYEK_	AQGEPVAGHES(0,994)PKIPY(0,006)EK	672.986	-0.16437
			S1194	0.963255	15.4354	1	2.48077e-05	_EQTLS(ph)PTITSGLHNIAR_	EQT(0,008)LS(0,963)PT(0,028)IT(0,001)SGLHNIAR	639.986	0.9762	0.81757	7.0139	1	0.0203793	_EQTLS(ph)PTITSGLHNIAR_	EQT(0,02)LS(0,818)PT(0,163)ITSGLHNIAR	639.986	1.0791
SEC61B	P60468	Protein transport protein Sec61 subunit beta	S17	0.857346	9.49634	1	1.09265e-25	_PGPTPSGTNVGSSGRS(ph)PSK_	PGPTPSGTNVGS(0,029)S(0,096)GRS(0,857)PS(0,018)K	617.286	-0.22429
SELPLG	Q14242	P-selectin glycoprotein ligand 1	T393	0.999989	49.5575	1	0.0147961	_SPGLT(ph)PEPR_	SPGLT(1)PEPR	517.239	0.13884
"SEPT2	Q15019-2	Septin-2	S253	1	78.8754	1	1.10355e-45	_IYHLPDAES(ph)DEDEDFKEQTR_	IYHLPDAES(1)DEDEDFKEQTR	630.017	0.34593
"SEPT9	Q9UHD8	Septin-9	S30	0.999999	66.2048	1	0.000484324	_S(ph)FEVEEVETPNSTPPR_	S(1)FEVEEVETPNSTPPR	949.414	0.77347
			S85	0.995273	23.2336	1	3.6522e-09	_HVDSLSQRS(ph)PK_	HVDSLS(0,005)QRS(0,995)PK	667.317	0.97065
SERAC1	Q5JVM6		Y5	0.92972	6.444	3	0.0462669	_DEDRY(ph)T(ph)T(ph)CWPKTWLAK_	DEDRY(0,93)T(0,69)T(0,69)CWPKT(0,69)WLAK	770.629	-5.6376
SERPINB10	P48595	Serpin B10	Y188									1	34.5322	1	0.0402659	_M(ox)ILVN(de)ALY(ph)FK_	MILVNALY(1)FK	654.819	1.3648
SF1	Q15637	Splicing factor 1	S80	0.818788	10.2132	2	0.0269553	_TGDLGIPPNPEDRS(ph)PS(ph)PEPIYNSEGK_	T(0,001)GDLGIPPNPEDRS(0,819)PS(0,819)PEPIY(0,172)NS(0,19)EGK	976.09	-0.19654
			S82	0.818781	10.2132	2	0.0269553	_TGDLGIPPNPEDRS(ph)PS(ph)PEPIYNSEGK_	T(0,001)GDLGIPPNPEDRS(0,819)PS(0,819)PEPIY(0,172)NS(0,19)EGK	976.09	-0.19654
SF3A1	Q15459	Splicing factor 3A subunit 1	S329	1	169.04	1	1.37793e-57	_FGESEEVEM(ox)EVES(ph)DEEDDKQEK_	FGESEEVEMEVES(1)DEEDDKQEK	905.013	-0.19859
SH3D19	Q5HYK7	SH3 domain-containing protein 19	Y452									0.96069	13.8808	1	0.0382183	_GDVLVM(ox)LKQ(de)TEN(de)N(de)Y(ph)LECQ(de)K_	GDVLVMLKQT(0,039)ENNY(0,961)LECQK	794.676	-1.7012
SH3GL1	Q99961	Endophilin-A2	S288	0.987531	19.0769	1	0.0140118	_IAASSS(ph)FR_	IAASS(0,012)S(0,988)FR	459.708	-0.023911
SH3KBP1	Q96B97	SH3 domain-containing kinase-binding protein 1	S230	1	38.6128	1	0.000287291	_S(ph)IEVEN(de)DFLPVEK_	S(1)IEVENDFLPVEK	800.363	0.72303
			S587	0.852477	7.61827	1	0.00462145	_ANS(ph)PSLFGTEGKPK_	ANS(0,852)PS(0,148)LFGTEGKPK	504.908	-0.04857
SHANK2	A6NHU9		T56	0.999971	49.2169	2	0.0193129	_TEESQGNT(ph)LVIRVVIHDLQ(de)Q(de)T(ph)K_	TEESQGNT(1)LVIRVVIHDLQQT(1)K	890.752	-2.0255
			T69	0.999972	52.5202	2	0.0193129	_TEESQGNT(ph)LVIRVVIHDLQ(de)Q(de)T(ph)K_	TEESQGNT(1)LVIRVVIHDLQQT(1)K	890.752	-2.0255
SHC1	P29353-6	SHC-transforming protein 1	S139	1	76.5986	1	0.00658341	_HGS(ph)FVNKPTR_	HGS(1)FVNKPTR	611.79	1.4305	1	77.1514	1	6.22347e-06	_HGS(ph)FVNKPTR_	HGS(1)FVNKPTR	611.79	0.093053
			Y428	0.964034	14.282	1	1.56121e-06	_ELFDDPSY(ph)VNVQNLDK_	ELFDDPS(0,036)Y(0,964)VNVQNLDK	988.438	2.8792	0.991104	20.4692	1	1.36303e-40	_ELFDDPSY(ph)VNVQNLDK_	ELFDDPS(0,009)Y(0,991)VNVQNLDK	988.438	-1.1269
SIAE	Q9HAT2	Sialate O-acetylesterase	T67	1	78.9342	1	0.0085736	_Q(de)GQ(de)ET(ph)IM(ox)KK_	QGQET(1)IMKK	580.749	0.95306	1	56.4315	1	0.033774	_Q(de)GQ(de)ET(ph)IM(ox)KK_	QGQET(1)IMKK	580.749	0.31663
SKIV2L	Q15477	Helicase SKI2W	S256	0.937857	11.7875	1	0.0182614	_ASS(ph)LEDLVLK_	AS(0,062)S(0,938)LEDLVLK	577.789	-0.057178	0.994793	22.8114	1	0.00199718	_ASS(ph)LEDLVLK_	AS(0,005)S(0,995)LEDLVLK	577.789	-0.26559
SLC26A6	Q9BXS9	Solute carrier family 26 member 6	S752	0.999289	31.7368	1	0.00294212	_PVPDS(ph)PVSVTR_	PVPDS(0,999)PVS(0,001)VTR	617.297	-0.044103
SLC3A2	P08195-4	4F2 cell-surface antigen heavy chain	Y453									0.985368	19.0365	2	0.0558931	_SLVTQ(de)Y(ph)LNAT(ph)GNR_	S(0,005)LVT(0,03)QY(0,985)LNAT(0,98)GNR	799.337	-0.023221
SLC4A1AP	Q9BWU0	Kanadaptin	S312	0.999347	33.7232	1	0.0060032	_KM(ox)LGEDS(ph)DEEEEM(ox)DTSER_	KMLGEDS(0,999)DEEEEMDTSER	747.94	0.184
SLC4A7	D3K174	Sodium bicarbonate cotransporter 3	S251	1	42.2093	1	0.0673139	_KHS(ph)DPHLLER_	KHS(1)DPHLLER	437.878	0.015757
SLC9A1	P19634	Sodium/hydrogen exchanger 1;Sodium/hydrogen exchang	S703	0.999999	60.136	1	0.00302519	_IGS(ph)DPLAYEPK_	IGS(1)DPLAYEPK	635.292	-0.02831
SLC9A3R1	O14745	Na(+)/H(+) exchange regulatory cofactor NHE-RF1	S280	1	116.292	1	4.33396e-06	_EALAEAALES(ph)PRPALVR_	EALAEAALES(1)PRPALVR	624.991	-0.56953
SLIT2	O94813	Slit homolog 2 protein;Slit homolog 2 protein N-pro	S194	0.999999	62.5506	1	0.0116074	_LSVAS(ph)FN(de)HMPK_	LSVAS(1)FNHMPK	656.294	3.0247
SMAP	O00193	Small acidic protein	S17	0.867451	8.15873	1	7.84261e-11	_SAS(ph)PDDDLGSSNWEAADLGNEER_	S(0,133)AS(0,867)PDDDLGSSNWEAADLGNEER	1258	-0.56023
SMARCC1	Q92922	SWI/SNF complex subunit SMARCC1	S310									1	86.803	1	0.00116555	_NEEPVRS(ph)PERR_	NEEPVRS(1)PERR	483.56	0.19843
SMARCC2	F8VXC8	SWI/SNF complex subunit SMARCC2	S283									0.999997	54.7267	1	5.5709e-66	_TLTDEVNS(ph)PDSDRR_	TLTDEVNS(1)PDSDRR	842.862	0.38751
			S302									0.99888	29.4794	2	2.15403e-17	_KRS(ph)PS(ph)PSPTPEAK_	KRS(0,999)PS(0,993)PS(0,008)PTPEAK	514.564	0.047916
			S304									0.992782	21.3824	2	2.15403e-17	_KRS(ph)PS(ph)PSPTPEAK_	KRS(0,999)PS(0,993)PS(0,008)PTPEAK	514.564	0.047916
			S347									1	80.0145	1	1.19959e-05	_DM(ox)DEPS(ph)PVPNVEEVTLPK_	DMDEPS(1)PVPNVEEVTLPK	1046.46	0.13528
SMNDC1	O75940	Survival of motor neuron-related-splicing factor 30	S201	0.781805	8.55285	1	0.033177	_SIFAS(ph)PESVTGK_	SIFAS(0,782)PES(0,109)VT(0,109)GK	651.803	0.73556
SNRNP200	O75643	U5 small nuclear ribonucleoprotein 200 kDa helicase	S225	1	53.4034	1	0.0467838	_EEAS(ph)DDDM(ox)EGDEAVVR_	EEAS(1)DDDMEGDEAVVR	931.835	0.27104
SNX18	Q96RF0-2	Sorting nexin-18	S202	0.999262	31.3244	1	0.0147175	_SDLS(ph)LGSR_	S(0,001)DLS(0,999)LGSR	457.703	-0.30383
SORBS3	O60504-2		S6	1	84.2893	1	0.00144179	_(ac)ADGGS(ph)PFLGR_	ADGGS(1)PFLGR	549.734	0.28215
SOS1	Q07889	Son of sevenless homolog 1	S1134	0.999612	36.6118	1;2	0.000124107	_SAS(ph)VSS(ph)ISLTK_	SAS(1)VS(0,33)S(0,634)IS(0,034)LT(0,002)K	620.267	-0.72988	0.999693	35.4013	1;2	0.00800044	_SAS(ph)VSSISLTK_	SAS(1)VSSISLTK	580.284	-0.0048174
SPATA16	Q9BXB7	Spermatogenesis-associated protein 16	Y261									1	32.159	2	0.0664869	_S(ph)IVLN(de)PAY(ph)FR_	S(1)IVLNPAY(1)FR	670.788	-4.3018
SPEN	Q96T58	Msx2-interacting protein	Y564	0.97342	18.588	1	0.0546834	_GM(ox)ALVLYNEIEY(ph)AQ(de)AAVK_	GMALVLY(0,027)NEIEY(0,973)AQAAVK	693.995	4.5892
SPN	P16150	Leukosialin	S336	0.78591	5.64777	1	0.000738973	_GSGFPDGEGS(ph)SR_	GSGFPDGEGS(0,786)S(0,214)R	616.733	0.16249
			S355	1	34.7546	1	0.0104904	_Q(de)GS(ph)LAM(ox)EELK_	QGS(1)LAMEELK	601.754	0.42687
SRRM1	E9PCT1	Serine/arginine repetitive matrix protein 1	T220	0.999889	39.5635	1	0.0555511	_EKT(ph)PELPEPSVK_	EKT(1)PELPEPSVK	478.569	-0.29761
			S260	1	99.8599	1	0.00015564	_VPKPEPIPEPKEPS(ph)PEK_	VPKPEPIPEPKEPS(1)PEK	660.003	0.023922
			S402	1	42.8131	2	0.0265976	_HRPS(ph)PPAT(ph)PPPK_	HRPS(1)PPAT(1)PPPK	481.218	0.39361
			T406	1	42.8131	2	0.0265976	_HRPS(ph)PPAT(ph)PPPK_	HRPS(1)PPAT(1)PPPK	481.218	0.39361
			S431	0.999946	42.6827	2	0.00163124	_SRVS(ph)VS(ph)PGR_	S(0,002)RVS(0,998)VS(1)PGR	552.734	-0.24937
			S429	0.998493	28.2131	2	0.00163124	_SRVS(ph)VS(ph)PGR_	S(0,002)RVS(0,998)VS(1)PGR	552.734	-0.24937
			T626	1	35.224	2	0.0452771	_T(ph)AS(ph)PPPPPKR_	T(1)AS(1)PPPPPKR	604.267	-1.1024
			S628	1	35.224	2	0.0452771	_T(ph)AS(ph)PPPPPKR_	T(1)AS(1)PPPPPKR	604.267	-1.1024
SRRM2	Q9UQ35	Serine/arginine repetitive matrix protein 2	S484	0.999907	40.3354	2	0.0493835	_S(ph)RS(ph)PATAK_	S(1)RS(1)PATAK	489.196	0.13764
			S486	0.999921	41.0233	2	0.0493835	_S(ph)RS(ph)PATAK_	S(1)RS(1)PATAK	489.196	0.13764
SRRT	Q9BXP5	Serrate RNA effector molecule homolog	S4	1	122.245	1	1.45527e-05	_(ac)GDS(ph)DDEYDRR_	GDS(1)DDEYDRR	675.236	-0.070989
SRSF11	Q05519	Serine/arginine-rich splicing factor 11	T447	0.79122	5.78609	1	0.00550347	_KPIET(ph)GSPK_	KPIET(0,791)GS(0,209)PK	518.757	0.76112
			S449	0.92804	11.1048	1	0.00317528	_KPIETGS(ph)PK_	KPIET(0,072)GS(0,928)PK	518.757	-0.19353
SSB	P05455	Lupus La protein	S366	1	76.4764	1	0.00663066	_FAS(ph)DDEHDEHDEN(de)GATGPVK_	FAS(1)DDEHDEHDENGATGPVK	750.953	0.39687
SSRP1	Q08945	FACT complex subunit SSRP1	S444									1	89.2297	1	3.92673e-24	_EGM(ox)NPSYDEYADS(ph)DEDQHDAYLER_	EGMNPSYDEYADS(1)DEDQHDAYLER	982.362	0.11551
STAT5A	P42229	Signal transducer and activator of transcription 5A	Y694	1	134.13	1	0.000332368	_AVDGY(ph)VKPQIK_	AVDGY(1)VKPQIK	649.331	0.33653
STIM1	Q13586	Stromal interaction molecule 1	S519	0.945418	14.2524	1	0.00252899	_DLTHS(ph)DSESSLHM(ox)SDR_	DLT(0,014)HS(0,945)DS(0,036)ES(0,005)S(0,001)LHMSDR	638.251	0.34242
			S575	1	68.0687	1	0.0212444	_LPDS(ph)PALAK_	LPDS(1)PALAK	496.247	-0.059302
			S618	0.976261	16.9771	1	2.98795e-08	_SHS(ph)PSSPDPDTPSPVGDSR_	S(0,02)HS(0,976)PS(0,004)S(0,001)PDPDTPSPVGDSR	1001.41	0.73384
STIP1	P31948	Stress-induced-phosphoprotein 1	S481	1	111.855	1	0.00155924	_HDS(ph)PEDVKR_	HDS(1)PEDVKR	388.168	-0.065338
STK10	O94804	Serine/threonine-protein kinase 10	T185	1	85.7306	1	0.0651948	_N(de)LKT(ph)LQ(de)K_	NLKT(1)LQK	463.733	-0.19977
			S438	1	109.421	1	3.91907e-32	_Q(de)VAEQ(de)GGDLS(ph)PAAN(de)R_	QVAEQGGDLS(1)PAANR	798.333	-0.11489
			S450	0.803427	6.14299	2	0.00754128	_ASQS(ph)RPNS(ph)SALETLGGEK_	AS(0,196)QS(0,803)RPNS(0,765)S(0,234)ALET(0,001)LGGEK	996.427	-2.4139
			S454	0.959315	15.9009	1;2	7.08613e-13	_ASQSRPNS(ph)SALETLGGEK_	ASQS(0,025)RPNS(0,959)S(0,016)ALETLGGEK	637.965	0.12874
			S514	0.995935	23.892	1	0.0429069	_EM(ox)GS(ph)LSIKDPK_	EMGS(0,996)LS(0,004)IKDPK	650.796	0.085636
STK32B	Q9NY57	Serine/threonine-protein kinase 32B	S279	0.997406	26.0227	2	0.0381603	_VSSLHDIQS(ph)VPY(ph)LADMNWDAVFKK_	VSS(0,005)LHDIQS(0,997)VPY(0,998)LADMNWDAVFKK	731.584	0.4178
			Y282	0.997756	26.6652	2	0.0381603	_VSSLHDIQS(ph)VPY(ph)LADMNWDAVFKK_	VSS(0,005)LHDIQS(0,997)VPY(0,998)LADMNWDAVFKK	731.584	0.4178
STMN1	P16949	Stathmin;Stathmin	S38	0.999999	61.2131	1	0.00437318	_ESVPEFPLS(ph)PPK_	ESVPEFPLS(1)PPK	703.834	-0.085697
STX4	Q12846	Syntaxin-4	S204	1	82.2868	1	0.0128575	_Q(de)ALNEIS(ph)AR_	QALNEIS(1)AR	541.748	0.71938
SUMO1	B8ZZN6	Small ubiquitin-related modifier 1	S2	0.999987	52.0204	1	0.00378916	_(ac)S(ph)DQEAKPSTEDLGDKK_	S(1)DQEAKPSTEDLGDKK	623.942	0.0087213
SUPT5H	O00267	Transcription elongation factor SPT5	S32	1	125.382	2	1.64896e-31	_S(ph)AAGS(ph)EKEEEPEDEEEEEEEEEYDEEEEEEDDDRPPK_	S(1)AAGS(1)EKEEEPEDEEEEEEEEEYDEEEEEEDDDRPPK	1144.41	0.34252
			S36	1	125.637	2	1.64896e-31	_S(ph)AAGS(ph)EKEEEPEDEEEEEEEEEYDEEEEEEDDDRPPK_	S(1)AAGS(1)EKEEEPEDEEEEEEEEEYDEEEEEEDDDRPPK	1144.41	0.34252
SYNE1	Q8NF91	Nesprin-1	T8360									0.998432	28.3149	1	2.67099e-06	_SKT(ph)PTGPELDTSYK_	S(0,001)KT(0,998)PTGPELDTSYK	802.366	0.16945
TAF5	Q15542	Transcription initiation factor TFIID subunit 5	Y617									1	30.3312	2	0.0544691	_LWAT(ph)DHY(ph)Q(de)PLR_	LWAT(1)DHY(1)QPLR	780.818	-4.5732
TANK	Q92844	TRAF family member-associated NF-kappa-B activator	S126									0.999182	30.8669	1	0.000536037	_S(ph)LGSPLLHER_	S(0,999)LGS(0,001)PLLHER	594.792	0.13722
			S225									0.902583	11.2475	1	0.0244724	_DEEDTS(ph)FESLSK_	DEEDT(0,068)S(0,903)FES(0,024)LS(0,005)K	733.782	0.1737
TAOK3	Q9H2K8	Serine/threonine-protein kinase TAO3	S324	0.999975	46.1346	1	6.70734e-25	_NGPLNES(ph)QEDEEDSEHGTSLNR_	NGPLNES(1)QEDEEDSEHGTSLNR	846.34	0.2082
TCEA1	P23193	Transcription elongation factor A protein 1	S100	1	73.7149	1	3.32216e-13	_KKEPAITSQ(de)NS(ph)PEAR_	KKEPAITSQNS(1)PEAR	579.612	0.36422
TFIP11	Q9UBB9	Tuftelin-interacting protein 11	S98	1	147.996	1	5.56399e-29	_GAAEEAELEDS(ph)DDEEKPVKQDDFPK_	GAAEEAELEDS(1)DDEEKPVKQDDFPK	957.741	-2.6931
THEMIS	F5H1J9	Protein THEMIS	S321	1	72.4146	2	0.00687082	_KY(ph)Q(de)ASRILAS(ph)EIR_	KY(0,728)QAS(0,272)RILAS(1)EIR	848.397	3.12
			S584	0.999998	56.5913	1	0.0382937	_TVDLPKS(ph)PK_	TVDLPKS(1)PK	532.773	-0.062272
THRAP3	Q9Y2W1	Thyroid hormone receptor-associated protein 3	S243	0.999999	61.77	1	0.00017868	_ASAVSELS(ph)PR_	ASAVSELS(1)PR	548.755	-0.40045
			S243									0.999556	33.5222	1	0.00164015	_ASAVSELS(ph)PR_	ASAVSELS(1)PR	548.755	-0.35452
			S248	1	147.754	1;2	0.0368685	_ERS(ph)PALK_	ERS(1)PALK	440.718	-0.24109
			S253	0.999379	32.0628	2	0.0368685	_ERS(ph)PALKS(ph)PLQ(de)SVVVR_	ERS(1)PALKS(0,999)PLQS(0,001)VVVR	642.987	0.073799
			S379	0.999218	32.1542	1	7.74249e-05	_GSFS(ph)DTGLGDGK_	GSFS(0,999)DT(0,001)GLGDGK	610.745	0.34464
			S535	0.966093	17.5575	1	0.0591784	_SSS(ph)PPPRK_	S(0,017)S(0,017)S(0,966)PPPRK	468.221	-0.13417
			S575	1	84.4932	1	8.10343e-12	_M(ox)DS(ph)FDEDLARPSGLLAQ(de)ER_	MDS(1)FDEDLARPSGLLAQER	749.659	0.2365
			S575									1	33.0883	1	0.000273813	_M(ox)DS(ph)FDEDLAR_	MDS(1)FDEDLAR	647.736	0.036206
			S672	1	145.294	1	1.93404e-06	_NKKS(ph)PEIHR_	NKKS(1)PEIHR	396.868	0.31222
			S672									1	81.4939	1	0.00816486	_NKKS(ph)PEIHR_	NKKS(1)PEIHR	396.868	0.19287
			S682	0.999753	36.3211	1	3.50801e-06	_IDIS(ph)PSTFR_	IDIS(1)PSTFR	558.26	0.080249
TINAGL1	E7EUP2		Y160									0.844236	7.33998	1	0.0136238	_TVY(ph)CPLLM(ox)KALGAR_	T(0,156)VY(0,844)CPLLMKALGAR	844.917	0.32729
TJP2	F5H301	Tight junction protein ZO-2	S275	0.999995	52.96	1	0.00632563	_GRS(ph)IDQDYER_	GRS(1)IDQDYER	659.775	-0.28023
TLCD1	Q96CP7	TLC domain-containing protein 1	S160	1	70.4119	2	0.0179925	_IS(ph)NAQDHLLY(ph)RVNK_	IS(1)NAQDHLLY(1)RVNK	915.919	5.8517
			Y168	1	70.4119	2	0.0179925	_IS(ph)NAQDHLLY(ph)RVNK_	IS(1)NAQDHLLY(1)RVNK	915.919	5.8517
TLR7	Q9NYK1	Toll-like receptor 7	S415	1	78.6526	1	0.0467476	_IANLS(ph)M(ox)FKQFKR_	IANLS(1)MFKQFKR	526.934	-3.846
TMC8	Q8IU68	Transmembrane channel-like protein 8	S658	0.818789	6.54987	1	0.0457477	_LLPEPGPSDS(ph)PGPK_	LLPEPGPS(0,181)DS(0,819)PGPK	735.847	0.53412
TMEM57	Q8N5G2	Macoilin	Y288									0.991912	20.8861	1	0.0232867	_IQEIEY(ph)M(ox)ENHINSK_	IQEIEY(0,992)MENHINS(0,008)K	922.4	0.8382
TMPO	P42166	Lamina-associated polypeptide 2, isoform alpha;Thym	T74	0.99882	29.4428	1;2	4.7859e-39	_GPPDFSSDEEREPT(ph)PVLGSGAAAAGR_	GPPDFSS(0,001)DEEREPT(0,999)PVLGSGAAAAGR	884.064	-0.56683
			T160	0.984491	21.0366	1	2.10082e-07	_SST(ph)PLPTISSSAENTR_	S(0,008)S(0,008)T(0,984)PLPTISSSAENTR	864.396	0.42531
	P42167-2		T208	0.999846	38.114	1	0.0272003	_AKT(ph)PVTLK_	AKT(1)PVTLK	469.26	-0.024453
TMX1	Q9H3N1	Thioredoxin-related transmembrane protein 1	S247	1	105.154	1	1.30266e-115	_KVEEEQEADEEDVS(ph)EEEAESK_	KVEEEQEADEEDVS(1)EEEAESK	840.001	0.25162	0.996989	25.1999	1	0.00452661	_KVEEEQEADEEDVS(ph)EEEAESK_	KVEEEQEADEEDVS(0,997)EEEAES(0,003)K	840.001	0.49223
TNFRSF8	P28908	Tumor necrosis factor receptor superfamily member 8	S452	0.999392	34.6275	1	3.33697e-11	_SGAS(ph)VTEPVAEER_	SGAS(0,999)VTEPVAEER	706.309	-0.075181
TNIP1	Q15025	TNFAIP3-interacting protein 1	S77									0.847686	7.58742	1	8.78663e-33	_AEELVKDNELLPPPS(ph)PSLGSFDPLAELTGK_	AEELVKDNELLPPPS(0,848)PS(0,148)LGS(0,005)FDPLAELTGK	1081.87	0.84122
			S266									1	81.3222	1	5.99821e-24	_EGASGRPGS(ph)PK_	EGASGRPGS(1)PK	561.751	-0.0044385
			S261									0.825333	6.76153	1	8.73454e-06	_EGAS(ph)GRPGSPKM(ox)EGTGK_	EGAS(0,825)GRPGS(0,174)PKMEGT(0,001)GK	581.257	-0.23688
			S403									0.981606	17.2727	1	0.00468259	_YLQDQLS(ph)PLTR_	YLQDQLS(0,982)PLT(0,018)R	707.342	0.11997
			T431									0.97014	15.6785	2	9.9234e-09	_ALEEALSIQT(ph)PPS(ph)SPPTAFGSPEGAGALLR_	ALEEALS(0,027)IQT(0,97)PPS(0,526)S(0,463)PPT(0,014)AFGSPEGAGALLR	1042.16	-0.20226
TNRC18	H9KVB4	Trinucleotide repeat-containing gene 18 protein	S1763	0.972812	15.5747	2	0.0633289	_LTPSLLCS(ph)M(ox)VAKN(de)S(ph)K_	LTPS(0,032)LLCS(0,973)MVAKNS(0,995)K	913.397	-4.1778
			S1769	0.994647	22.7735	2	0.0633289	_LTPSLLCS(ph)M(ox)VAKN(de)S(ph)K_	LTPS(0,032)LLCS(0,973)MVAKNS(0,995)K	913.397	-4.1778
TNRC6C	G3XAB8	Trinucleotide repeat-containing gene 6C protein	S1708									0.815737	6.46187	1	2.57673e-13	_VIGS(ph)PTPLTTLLPGDLLSGESL_	VIGS(0,816)PT(0,184)PLTTLLPGDLLSGESL	1130.59	-2.673
TOMM70A	O94826	Mitochondrial import receptor subunit TOM70	S91	0.999868	38.799	1	0.0041605	_AS(ph)PAPGSGHPEGPGAHLDM(ox)NSLDR_	AS(1)PAPGSGHPEGPGAHLDMNSLDR	822.688	0.31174
TP63	Q9H3D4	Tumor protein 63	S395	0.999996	54.0704	1	0.00684168	_S(ph)PDDELLYLPVR_	S(1)PDDELLYLPVR	748.855	-0.72488
TPD52L2	Q5JWU6	Tumor protein D54	S189	0.999998	57.9788	1	4.39283e-07	_N(de)SATFKS(ph)FEDR_	NSATFKS(1)FEDR	691.785	-0.011968
TPI1	P60174	Triosephosphate isomerase	S58	0.988975	19.6846	1	0.0565194	_KQ(de)S(ph)LGELIGTLNAAK_	KQS(0,989)LGELIGT(0,011)LNAAK	812.421	0.16551
TRAFD1	O14545	TRAF-type zinc finger domain-containing protein 1	S415									0.969413	15.0097	1	5.63028e-05	_LDSQPQETS(ph)PELPR_	LDSQPQET(0,031)S(0,969)PELPR	838.88	0.54587
TRIM21	F5H012	E3 ubiquitin-protein ligase TRIM21	S266	0.989094	19.5758	1	0.00019314	_DLDITS(ph)PELR_	DLDIT(0,011)S(0,989)PELR	619.787	-0.21307
TRIM28	Q13263	Transcription intermediary factor 1-beta	S19	0.919051	12.4591	1	1.2546e-65	_(ac)AASAAAASAAAASAASGS(ph)PGPGEGSAGGEK_	AASAAAAS(0,002)AAAAS(0,007)AAS(0,052)GS(0,919)PGPGEGS(0,019)AGGEK	837.033	0.74409	0.984338	18.0417	1	2.94054e-237	_(ac)AASAAAASAAAASAASGS(ph)PGPGEGSAGGEKR_	AASAAAASAAAASAAS(0,015)GS(0,984)PGPGEGSAGGEKR	889.067	-0.062909
			S473	1	64.5884	1	0.0105698	_S(ph)GEGEVSGLM(ox)R_	S(1)GEGEVSGLMR	609.247	0.24287	1	65.5863	1	0.00239841	_S(ph)GEGEVSGLM(ox)R_	S(1)GEGEVSGLMR	609.247	-0.22625
TRIM66	B5MCJ9	Tripartite motif-containing protein 66	S188	1	39.509	1	0.0227589	_KLEQQ(de)LQ(de)S(ph)IM(ox)VLNR_	KLEQQLQS(1)IMVLNR	599.965	0.43642
TRIP11	F5H1Z0		S180	0.993058	21.581	1	0.04174	_LSSLN(de)Q(de)EELQ(de)M(ox)S(ph)LLK_	LSS(0,007)LNQEELQMS(0,993)LLK	916.418	-2.3161
TSSK4	H7C3J1		T86	1	75.3164	1	0.0271659	_EIQ(de)N(de)LILQMLRQAT(ph)KR_	EIQNLILQMLRQAT(1)KR	679.69	-1.9394
TTC24	A2A3L6	Tetratricopeptide repeat protein 24	S324	0.999568	30.628	2	0.0517411	_S(ph)FGSLAFALS(ph)QLGDHK_	S(0,5)FGS(0,5)LAFALS(1)QLGDHK	919.4	-0.19521
TTN	Q8WZ42-8	Titin	Y25373	0.940521	13.7033	3	0.0529812	_DLTIQ(de)PSLKLPFNT(ph)Y(ph)S(ph)IQAGEDLK_	DLT(0,004)IQPS(0,113)LKLPFNT(0,944)Y(0,941)S(0,998)IQAGEDLK	1466.66	2.0169
			T25372	0.944101	14.0091	3	0.0529812	_DLTIQ(de)PSLKLPFNT(ph)Y(ph)S(ph)IQAGEDLK_	DLT(0,004)IQPS(0,113)LKLPFNT(0,944)Y(0,941)S(0,998)IQAGEDLK	1466.66	2.0169
			S25374	0.99771	31.3767	3	0.0529812	_DLTIQ(de)PSLKLPFNT(ph)Y(ph)S(ph)IQAGEDLK_	DLT(0,004)IQPS(0,113)LKLPFNT(0,944)Y(0,941)S(0,998)IQAGEDLK	1466.66	2.0169
	Q8WZ42-12		Y21630									1	33.2248	1	0.0428615	_LIPGQ(de)EY(ph)IFR_	LIPGQEY(1)IFR	658.818	-1.1692
U2AF2	P26368	Splicing factor U2AF 65 kDa subunit	S2									1	51.0919	1	0.00782237	_(ac)S(ph)DFDEFER_	S(1)DFDEFER	583.706	0.1325
			S79	1	62.0418	1	0.0123232	_EEHGGLIRS(ph)PR_	EEHGGLIRS(1)PR	665.817	-0.45404
UBA1	P22314	Ubiquitin-like modifier-activating enzyme 1	S4	0.848201	7.7912	1	0.0111066	_(ac)SSS(ph)PLSKK_	S(0,005)S(0,141)S(0,848)PLS(0,006)KK	478.228	-0.09887
UBAC1	Q9BSL1	Ubiquitin-associated domain-containing protein 1	T143	1	76.8989	1	0.0120166	_AAVQ(de)T(ph)N(de)M(ox)R_	AAVQT(1)NMR	494.694	5.1458
UBAP2L	Q14157-1	Ubiquitin-associated protein 2-like	S454									0.782921	6.26156	1	2.646e-98	_SPAVATSTAAPPPPSS(ph)PLPSK_	SPAVATSTAAPPPPS(0,185)S(0,783)PLPS(0,032)K	680.673	-0.16702
			S493									0.999367	32.3519	1	0.00668369	_KKAS(ph)LTSK_	KKAS(0,999)LT(0,001)SK	471.755	0.36684
			S609									0.953739	13.8901	1	6.07718e-05	_RYPSSISSS(ph)PQKDLTQAK_	RYPSSIS(0,006)S(0,039)S(0,954)PQKDLT(0,001)QAK	691.672	-0.86362
UBQLN2	Q9UHD9	Ubiquilin-2	T234									0.999273	36.0305	1	0.0315266	_NPEISHLLN(de)NPDIM(ox)RQ(de)T(ph)LEIAR_	NPEIS(0,001)HLLNNPDIMRQT(0,999)LEIAR	1336.64	-1.3523
UCK1	Q5JT09	Uridine-cytidine kinase 1	S258	0.999494	32.9532	1	0.00887283	_TFS(ph)EPGDHPGM(ox)LTSGK_	T(0,001)FS(0,999)EPGDHPGMLTSGK	878.866	0.10587
UCKL1	Q9NWZ5	Uridine-cytidine kinase-like 1;Uridine kinase	S16	0.922558	13.7733	1	1.74562e-06	_ADADPSPTS(ph)PPTAR_	ADADPSPT(0,039)S(0,923)PPT(0,039)AR	731.814	0.24648
			S539	0.999974	48.4634	1	0.00607357	_YFGTDAVPDGS(ph)DEEEVAYTG_	YFGTDAVPDGS(1)DEEEVAYTG	1101.43	0.3279
UFD1L	C9JS35	Ubiquitin fusion degradation protein 1 homolog	S335	0.999984	47.8518	1	1.69563e-06	_FVAFSGEGQS(ph)LR_	FVAFSGEGQS(1)LR	689.314	-0.29989
UFL1	O94874	E3 UFM1-protein ligase 1	S458									1	89.2858	1	4.14251e-165	_KDDDS(ph)DDESQSSHTGK_	KDDDS(1)DDESQSSHTGK	610.894	4.942
UNC84B	J3KQE0	SUN domain-containing protein 2	S47									1	79.5047	1	1.37793e-173	_YS(ph)QGDDDGSSSSGGSSVAGSQSTLFK_	YS(1)QGDDDGSSSSGGSSVAGSQSTLFK	1296.02	0.4456
			S89									1	88.1853	1	4.73435e-176	_RLS(ph)PAPQLGPSSDAHTSYYSESLVHESWFPPR_	RLS(1)PAPQLGPSSDAHTSYYSESLVHESWFPPR	920.431	0.74674
USO1	O60763-2	General vesicular transport factor p115	S953	1	96.898	1	2.11643e-52	_LKDLGHPVEEEDELES(ph)GDQEDEDDESEDPGKDLDHI_	LKDLGHPVEEEDELES(1)GDQEDEDDESEDPGKDLDHI	1040.18	-0.021634
USP24	Q9UPU5	Ubiquitin carboxyl-terminal hydrolase 24;Ubiquitin	S2047	0.966168	16.5993	1	0.0656881	_VSDQ(de)NS(ph)PVLPK_	VS(0,034)DQNS(0,966)PVLPK	632.795	-0.21719
USP39	Q53GS9	U4/U6,U5 tri-snRNP-associated protein 2	S82	1	73.91	1	0.00252042	_EVDEDS(ph)EPEREVR_	EVDEDS(1)EPEREVR	556.896	0.019068
USP7	Q93009	Ubiquitin carboxyl-terminal hydrolase 7	S18	0.999613	34.1238	1	0.00318022	_AGEQQLS(ph)EPEDM(ox)EM(ox)EAGDTDDPPR_	AGEQQLS(1)EPEDMEMEAGDTDDPPR	920.349	1.4551
VCP	P55072	Transitional endoplasmic reticulum ATPase	S37	0.997766	26.7667	1	0.0262976	_PN(de)RLIVDEAIN(de)EDN(de)S(ph)VVSLSQ(de)PK_	PNRLIVDEAINEDNS(0,998)VVS(0,002)LSQPK	874.413	-3.0655
VPS4B	O75351	Vacuolar protein sorting-associated protein 4B	S102	0.868755	10.8133	1	0.0527322	_EGQPSPADEKGNDS(ph)DGEGESDDPEK_	EGQPS(0,059)PADEKGNDS(0,869)DGEGES(0,072)DDPEK	890.338	0.069458
VRK1	Q99986	Serine/threonine-protein kinase VRK1	T153	0.945887	12.5435	2	0.0473159	_T(ph)VLQ(de)LSLRILDILEY(ph)IHEHEYVHGDIK_	T(0,946)VLQLS(0,057)LRILDILEY(0,801)IHEHEY(0,196)VHGDIK	1136.56	-0.98464
			Y167	0.801192	6.15475	2	0.0473159	_T(ph)VLQ(de)LSLRILDILEY(ph)IHEHEYVHGDIK_	T(0,946)VLQLS(0,057)LRILDILEY(0,801)IHEHEY(0,196)VHGDIK	1136.56	-0.98464
WDR59	Q6PJI9	WD repeat-containing protein 59	S603	0.790065	5.93114	1	0.0176189	_LYSGS(ph)PTR_	LYS(0,202)GS(0,79)PT(0,008)R	480.713	0.69214
WDR70	Q9NW82	WD repeat-containing protein 70	S638	1	109.908	1	1.53224e-13	_TM(ox)FAQVES(ph)DDEEAKNEPEWK_	TMFAQVES(1)DDEEAKNEPEWK	827.005	0.089264
WDR76	Q9H967	WD repeat-containing protein 76	Y24	0.755451	7.45156	3	0.0657616	_VN(de)EY(ph)KEN(de)Q(de)NIAYVSLRPAQT(ph)T(ph)VLIK_	VNEY(0,755)KENQNIAY(0,231)VS(0,015)LRPAQT(0,999)T(0,999)VLIK	1045.48	1.3278
			T41	0.999223	35.2966	3	0.0657616	_VN(de)EY(ph)KEN(de)Q(de)NIAYVSLRPAQT(ph)T(ph)VLIK_	VNEY(0,755)KENQNIAY(0,231)VS(0,015)LRPAQT(0,999)T(0,999)VLIK	1045.48	1.3278
			T40	0.999232	35.4047	3	0.0657616	_VN(de)EY(ph)KEN(de)Q(de)NIAYVSLRPAQT(ph)T(ph)VLIK_	VNEY(0,755)KENQNIAY(0,231)VS(0,015)LRPAQT(0,999)T(0,999)VLIK	1045.48	1.3278
WDR77	Q9BQA1	Methylosome protein 50	T5	1	37.555	1	0.035618	_KET(ph)PPPLVPPAAR_	KET(1)PPPLVPPAAR	726.884	0.42883
WIZ	O95785	Protein Wiz	S730									1	65.3469	2	0.0132713	_VGVS(ph)Y(ph)N(de)VR_	VGVS(1)Y(1)NVR	527.704	3.4613
			Y731									1	65.3469	2	0.0132713	_VGVS(ph)Y(ph)N(de)VR_	VGVS(1)Y(1)NVR	527.704	3.4613
WWP2	O00308	NEDD4-like E3 ubiquitin-protein ligase WWP2;E3 ubiq	S211	0.999998	57.8606	1	5.898e-16	_TTPATGEQS(ph)PGAR_	TTPATGEQS(1)PGAR	676.796	0.46389	1	67.6239	1	2.78695e-13	_TTPATGEQS(ph)PGAR_	TTPATGEQS(1)PGAR	676.796	0.24542
XIRP2	A4UGR9	Xin actin-binding repeat-containing protein 2	S621	1	58.6765	1	0.046758	_VVRGIS(ph)M(ox)EEN(de)VK_	VVRGIS(1)MEENVK	486.562	-1.2899
XPOT	O43592	Exportin-T	Y117									0.853309	6.90498	2	0.0438103	_AAQ(de)VFALLFVT(ph)EY(ph)LTK_	AAQVFALLFVT(0,866)EY(0,853)LT(0,281)K	658.98	-0.73501
XRCC5	C9JZ81		S8	0.821869	6.76153	2	0.0513708	_DVGFTM(ox)S(ph)N(de)S(ph)IPGIESPFEQAK_	DVGFT(0,044)MS(0,822)NS(0,567)IPGIES(0,567)PFEQAK	608.501	-0.42423
XRN2	Q9H0D6	5'-3' exoribonuclease 2	S448									0.999289	31.4765	1	0.00073365	_NS(ph)PGSQVASNPR_	NS(0,999)PGS(0,001)QVASNPR	647.283	0.63119
			S499	1	115.463	2	1.77041e-25	_KAEDS(ph)DS(ph)EPEPEDNVR_	KAEDS(1)DS(1)EPEPEDNVR	988.862	0.12825	1	50.8273	2	6.8999e-05	_KAEDS(ph)DS(ph)EPEPEDNVR_	KAEDS(1)DS(1)EPEPEDNVR	659.577	0.040098
			S501	1	115.463	2	1.77041e-25	_KAEDS(ph)DS(ph)EPEPEDNVR_	KAEDS(1)DS(1)EPEPEDNVR	988.862	0.12825	1	50.8273	2	6.8999e-05	_KAEDS(ph)DS(ph)EPEPEDNVR_	KAEDS(1)DS(1)EPEPEDNVR	659.577	0.040098
YBEY	P58557	rRNA maturation factor homolog	Y54	1	46.0014	1	0.0572835	_N(de)IQHIN(de)RIY(ph)R_	NIQHINRIY(1)R	704.84	0.27556
YEATS2	Q9ULM3	YEATS domain-containing protein 2	S447	0.999988	49.3922	1	0.0173182	_IVPQSQVPNPES(ph)PGK_	IVPQSQVPNPES(1)PGK	828.903	1.1175
			S473	0.814112	6.5056	1	0.0207628	_IVSGSPISTPSPS(ph)PLPR_	IVSGSPIS(0,001)T(0,003)PS(0,182)PS(0,814)PLPR	886.453	0.54907
			S536	0.854162	7.87531	1	1.96879e-22	_ISTASQVSQGTGS(ph)PVPK_	ISTASQVS(0,007)QGT(0,139)GS(0,854)PVPK	862.417	-0.15644
			S575	0.999999	59.2917	1	2.98812e-08	_VQS(ph)PKPITGGLGAFTK_	VQS(1)PKPITGGLGAFTK	840.94	-0.11999
			S627	1	88.075	1	0.00482564	_GGHM(ox)IAVS(ph)PQK_	GGHMIAVS(1)PQK	610.778	1.4413
ZC3HAV1	Q7Z2W4	Zinc finger CCCH-type antiviral protein 1	S378	0.975762	16.384	1	0.050724	_TVFS(ph)PTLPAAR_	T(0,002)VFS(0,976)PT(0,022)LPAAR	620.31	-0.19014
ZNF560	Q96MR9	Zinc finger protein 560	Y38	1	54.5979	2	0.0516103	_N(de)LY(ph)RDVMLENY(ph)ENVAK_	NLY(1)RDVMLENY(1)ENVAK	711.298	1.5789
			Y46	1	54.5979	2	0.0516103	_N(de)LY(ph)RDVMLENY(ph)ENVAK_	NLY(1)RDVMLENY(1)ENVAK	711.298	1.5789
ZNF585B	F2Z3L4		S151	0.999998	56.1916	2	0.0252226	_ASQ(de)N(de)S(ph)Y(ph)RR_	ASQNS(1)Y(1)RR	572.197	-0.56685
			Y152	0.999998	56.2508	2	0.0252226	_ASQ(de)N(de)S(ph)Y(ph)RR_	ASQNS(1)Y(1)RR	572.197	-0.56685
ZNF609	O15014	Zinc finger protein 609	S467									0.999902	40.2001	1	4.25427e-15	_TNS(ph)M(ox)GSATGPLPGTK_	TNS(1)MGSATGPLPGTK	757.831	-0.029157
			S576									0.999926	45.0865	1;2	4.62979e-23	_LVEPHS(ph)PS(ph)PSSK_	LVEPHS(1)PS(0,998)PS(0,001)S(0,001)K	712.797	0.016956
			S578									0.997997	30.0529	2	0.000927823	_LVEPHS(ph)PS(ph)PSSK_	LVEPHS(1)PS(0,998)PS(0,001)S(0,001)K	712.797	0.016956
			S758									1	30.5501	1	0.000581658	_AEEGKS(ph)PFR_	AEEGKS(1)PFR	367.497	-0.43987
			S804									0.94577	12.6184	1	0.000157906	_AEADKIYSFTDNAPS(ph)PSIGGSSR_	AEADKIYSFTDNAPS(0,946)PS(0,052)IGGS(0,001)S(0,001)R	817.367	0.61892
			S842									0.812183	7.44273	3	0.00638053	_TNS(ph)PAYS(ph)DIS(ph)DAGEDGEGKVDSVK_	T(0,17)NS(0,812)PAY(0,649)S(0,684)DIS(0,684)DAGEDGEGKVDSVK	894.336	0.80983
			S1055									0.991435	20.6356	1	0.00165441	_APS(ph)LTDLVK_	APS(0,991)LT(0,009)DLVK	512.26	0.67946
			S1313									0.999686	35.243	1	8.9475e-05	_SKS(ph)PTISDK_	SKS(1)PTISDK	521.744	0.81777
ZNF841	Q6ZN19-3	Zinc finger protein 841	T284	0.98171	17.4125	2	0.00224924	_AFRVSSS(ph)LIN(de)HQM(ox)IHT(ph)TEK_	AFRVS(0,186)S(0,186)S(0,628)LINHQMIHT(0,982)T(0,018)EK	1188.53	-2.6132
ZYX	Q15942	Zyxin	S259	0.992608	21.2804	1	2.55971e-05	_GPPASS(ph)PAPAPK_	GPPAS(0,007)S(0,993)PAPAPK	578.774	-0.61072	0.891822	9.16141	1	0.000909405	_GPPASS(ph)PAPAPK_	GPPAS(0,108)S(0,892)PAPAPK	578.774	0.2965
			S344	0.999996	54.0948	1	0.0154436	_S(ph)PGAPGPLTLK_	S(1)PGAPGPLTLK	559.286	-0.058357
ZZZ3	Q8IYH5	ZZ-type zinc finger-containing protein 3	S89	0.999387	32.6407	1	4.65498e-25	_GLS(ph)SSEKDNIER_	GLS(0,999)S(0,001)SEKDNIER	707.814	0.045855
	E9PS84		S55	1	92.9346	1	3.33697e-11	_NVQEQS(ph)LEAGLAR_	NVQEQS(1)LEAGLAR	747.851	-0.36667
	P05771-2		T641	1	101.386	1	4.58746e-07	_HPPVLT(ph)PPDQ(de)EVIR_	HPPVLT(1)PPDQEVIR	560.278	-0.1585
	Q9UBF8-2		S294	0.999564	33.6064	1	0.000600099	_TAS(ph)NPKVENEDEPVR_	TAS(1)NPKVENEDEPVR	588.932	0.20966
	Q9UBS5-4		S905	1	55.5671	1	0.0352065	_IIAES(ph)GGLPR_	IIAES(1)GGLPR	546.776	2.3286
	Q8NAA4-2		Y3	1	59.7997	1	0.0123249	_(ac)M(ox)AY(ph)QVVEK_	MAY(1)QVVEK	553.235	1.7365
	Q5QP82-2		T347	0.878851	6.39408	4	0.0398772	_T(ph)T(ph)S(ph)S(ph)SGVSPR_	T(0,879)T(0,879)S(0,879)S(0,879)S(0,479)GVS(0,005)PR	433.455	-0.72935
			T348	0.878887	6.39408	4	0.0398772	_T(ph)T(ph)S(ph)S(ph)SGVSPR_	T(0,879)T(0,879)S(0,879)S(0,879)S(0,479)GVS(0,005)PR	433.455	-0.72935
			S350	0.87888	6.39408	4	0.0398772	_T(ph)T(ph)S(ph)S(ph)SGVSPR_	T(0,879)T(0,879)S(0,879)S(0,879)S(0,479)GVS(0,005)PR	433.455	-0.72935
			S349	0.87888	6.39408	4	0.0398772	_T(ph)T(ph)S(ph)S(ph)SGVSPR_	T(0,879)T(0,879)S(0,879)S(0,879)S(0,479)GVS(0,005)PR	433.455	-0.72935
	Q11206-3		Y12	0.97592	16.6511	1	0.0617596	_(ac)LALVLVVMVWY(ph)SISR_	LALVLVVMVWY(0,976)S(0,021)IS(0,003)R	935.999	2.9241
	P07900-2		Y59	1	46.1581	1	0.0652744	_APVN(de)WY(ph)Q(de)EK_	APVNWY(1)QEK	608.75	-1.233
	Q8IYB7-5		Y213	0.999966	49.1284	2	0.0326942	_SSWAY(ph)PVS(ph)HRK_	SSWAY(1)PVS(1)HRK	739.305	0.68972
			S216	0.999959	48.1825	2	0.0326942	_SSWAY(ph)PVS(ph)HRK_	SSWAY(1)PVS(1)HRK	739.305	0.68972
	G3V5W9		T8	1	55.8408	1	0.0501344	_(ac)GLWLLWT(ph)AQ(de)AARKEWR_	GLWLLWT(1)AQAARKEWR	703.354	-2.5509
	Q1MX18-3		S33									1	102.062	1	0.028127	_LQS(ph)PLVQ(de)ALVR_	LQS(1)PLVQALVR	435.571	-0.97291
	P05771-2		T641									1	96.8047	1	0.0252171	_HPPVLT(ph)PPDQEVIR_	HPPVLT(1)PPDQEVIR	839.422	1.6132
	Q8IWW8-2		S4									1	79.6208	2	0.000582775	_(ac)MAVS(ph)NIRY(ph)GAAVTK_	MAVS(1)NIRY(1)GAAVTK	841.872	-1.8209
			Y8									0.999997	55.2165	2	0.000582775	_(ac)MAVS(ph)NIRY(ph)GAAVTK_	MAVS(1)NIRY(1)GAAVTK	841.872	-1.8209
	Q96PN7-5		S540									1	68.0687	1	0.00181634	_AS(ph)PNLKQEIPR_	AS(1)PNLKQEIPR	666.837	-0.33403
	B4E2M5		Y121									1	55.2131	1	0.0304614	_GQ(de)M(ox)EVIRLLIEY(ph)GAR_	GQMEVIRLLIEY(1)GAR	922.952	-2.651
	K7ER39		S12									0.999992	50.7401	1	0.00783997	_AGSGLELPFWS(ph)QR_	AGSGLELPFWS(1)QR	764.353	-1.5503
	Q495C1-2		S112									1	43.5437	2	0.00870641	_S(ph)VLQ(de)IEQ(de)LQS(ph)LR_	S(1)VLQIEQLQS(1)LR	788.357	-0.57539
			S121									1	43.5437	2	0.00870641	_S(ph)VLQ(de)IEQ(de)LQS(ph)LR_	S(1)VLQIEQLQS(1)LR	788.357	-0.57539
	P05771-2		S660									0.999724	35.5945	1	6.98532e-43	_NIDQSEFEGFS(ph)FVNSEFLKPEVK_	NIDQSEFEGFS(1)FVNSEFLKPEVK	924.093	-0.23974
	Q8WTV0-2		Y443									0.996962	27.0074	2	0.0663211	_VM(ox)HY(ph)AQ(de)Y(ph)VLLALGCVLLLVPVICQIRSQ(de)EK_	VMHY(0,997)AQY(0,999)VLLALGCVLLLVPVICQIRS(0,004)QEK	1231.27	1.6426
			Y446									0.999167	33.5418	2	0.0663211	_VM(ox)HY(ph)AQ(de)Y(ph)VLLALGCVLLLVPVICQIRSQ(de)EK_	VMHY(0,997)AQY(0,999)VLLALGCVLLLVPVICQIRS(0,004)QEK	1231.27	1.6426
	Q15637-5		S205									0.999749	37.812	2	2.28248e-07	_TGDLGIPPNPEDRS(ph)PS(ph)PEPIYNSEGK_	TGDLGIPPNPEDRS(1)PS(0,997)PEPIYNS(0,003)EGK	976.09	-0.065511
			S207									0.997443	26.3618	2	2.28248e-07	_TGDLGIPPNPEDRS(ph)PS(ph)PEPIYNSEGK_	TGDLGIPPNPEDRS(1)PS(0,997)PEPIYNS(0,003)EGK	976.09	-0.065511
	Q9H706-3		S565									0.995047	23.1686	1	8.90129e-07	_SPS(ph)PTLSYYSSGLHNIVTK_	SPS(0,995)PT(0,005)LSYYSSGLHNIVTK	711.008	1.1689
