# Supplementary material for: Data on interleukin (IL)-2- and IL-15-dependent changes in IL-2Rβ and IL-2Rγ complexes
Source: Data Brief. 2017 Mar 2;11:499–506. doi: 10.1016/j.dib.2017.02.030 (PMC5345956; doi:10.1016/j.dib.2017.02.030)
Supplement: Supplementary file 6 — Supplementary material [file mmc6.xlsx]

## Sheet: Hoja1
Table S3. List of all quantified proteins in each of the two independent IL-2Rβ pS431/S431 peptide pull down assays performed.
The proteins that were significantly enriched in the two biological replicas upon IL-2 stimulation (treatment/Ctr ratio > 2 and Significance B p-value<0.001) are highlighted in pink
The proteins quantified only in one out of the two replicas performed are coloured in light grey.
Pull down: IL-2Rβ pS431/S431
								Replica 1				Replica 2
Uniprot ID	Protein Names	Gene Names	Peptides (seq)	Unique Peptides (seq)	Sequence Coverage [%]	Mol. Weight [kDa]	PEP	pS431/S431 ratio	Sign.B	Variability [%]	Ratio Count	pS431/S431 ratio	Sign.B	Variability [%]	Ratio Count
P09496-2	Clathrin light chain A	CLTA	13	13	42.7	23.662	7.5725e-232	12.214	6.24316e-48	68.719	10	13.6171	1.08296e-41	63.103	13
P09497	Clathrin light chain B	CLTB	17	17	40.6	25.19	4.0114e-282	11.907	5.30646e-47	54.255	13	8.32917	7.28894e-28	103.63	17		CLTA
Q00610	Clathrin heavy chain 1	CLTC	122	122	65.4	191.61	0	9.8882	1.67587e-40	63.926	123	11.3354	3.39603e-36	84.575	167		CLTB
B3KTC7	Double-strand break repair protein MRE11A	MRE11A	26	26	43.9	81.069	2.4298e-222	8.5584	8.56247e-36	71.743	18	9.10498	3.72625e-30	74.401	18		CLTC
Q92878-2	DNA repair protein RAD50	RAD50	68	68	51.8	154.59	0	7.3172	5.01402e-31	86.583	41	7.57633	1.57164e-25	75.048	48		MRE11A
O60934	Nibrin	NBN	29	29	54.1	84.958	1.7646e-252	7.0716	4.92098e-30	88.592	17	5.29857	1.10383e-17	71.964	17		RAD50
Q7LGA3	Heparan sulfate 2-O-sulfotransferase 1	HS2ST1	3	3	14.9	41.881	7.0169e-21	5.1956	4.15741e-12	327.12	2	0.975039	0.69446	NaN	1		NBN
O75531	Barrier-to-autointegration factor	BANF1	2	2	29.2	10.058	7.6738e-26	5.0861	7.70065e-12	NaN	1	0.694444	0.0336313	12.106	2		EP300
Q09472	Histone acetyltransferase p300	EP300	75	57	34.9	264.16	0	4.5212	1.37256e-18	40.571	68	4.88735	4.03016e-16	32.062	72		CC2D1A
Q6P1N0	Coiled-coil and C2 domain-containing protein 1A	CC2D1A	20	20	34	104.06	2.9303e-147	3.7977	6.62543e-15	20.793	12	3.91389	3.18276e-12	33.153	15		CREBBP
Q92793	CREB-binding protein	CREBBP	62	44	27.8	265.35	0	3.5522	1.31096e-13	60.787	31	4.57059	6.95895e-15	56.415	45		HSPA1A
P08107	Heat shock 70 kDa protein 1A/1B	HSPA1A	19	11	39.6	70.051	1.6192e-269	2.7603	2.73482e-09	15.445	15	2.66078	7.8261e-07	62.797	13		ZFC3H1
P60059	Protein transport protein Sec61 subunit gamma	SEC61G	3	3	29.4	7.7412	3.4289e-25	2.6982	2.30017e-05	140.37	2	1.03835	0.942747	7.5077	4		GZMH
A0PK00	Transmembrane protein 120B	TMEM120B	2	2	7.7	40.245	2.7718e-76	2.6378	3.46798e-05	142.33	2	0.494462	0.000114538	76.327	2		HSPA6
O60293	Zinc finger C3H1 domain-containing protein	ZFC3H1	13	13	10.3	226.35	3.0507e-130	2.5566	3.72225e-08	115.28	8	2.81992	1.56125e-07	29.378	8
Q9BVK6	Transmembrane emp24 domain-containing protein 9;Transmembrane emp24 domain-containing protein 4	TMED9;TMED4	2	2	15.3	27.277	4.6312e-13	2.2658	0.000440842	146.23	2	1.24267	0.494754	NaN	1
P20718	Granzyme H	GZMH	7	6	31.3	27.315	5.1797e-22	2.188	4.15638e-06	21.071	4	3.0932	9.94394e-09	25.04	5
Q9UBF2	Coatomer subunit gamma-2	COPG2	3	3	9.3	97.621	3.6139e-34	2.1801	0.000792019	108.92	2	1.24264	0.494818	8.8796	2
P17066	Heat shock 70 kDa protein 6;Putative heat shock 70 kDa protein 7	HSPA6;HSPA7	8	2	11.4	71.027	1.1208e-167	2.0198	0.00235735	NaN	1	2.09674	0.00450899	26.993	2
Q68D10	Protein SPT2 homolog	SPTY2D1	13	13	36.1	75.598	3.2301e-155	1.9477	8.46705e-05	31.902	9	2.99715	2.60983e-08	22.499	12
Q8IWC1	MAP7 domain-containing protein 3	MAP7D3	6	6	9.4	98.428	8.0663e-38	1.881	0.0059978	36.465	2	1.24154	0.49712	6.4579	3
P38646	Stress-70 protein, mitochondrial	HSPA9	24	24	39.8	73.68	2.0927e-236	1.8539	0.000266962	15.398	18	1.90989	0.00139482	37.235	23
O43670-4	Zinc finger protein 207	ZNF207	2	2	2.8	52.693	1.3787e-33	1.7772	0.0119319	29.748	2	1.08592	0.899179	10.189	2
P05023	Sodium/potassium-transporting ATPase subunit alpha-1;Sodium/potassium-transporting ATPase subunit alpha-2;Sodium/potassium-transporting ATPase subunit alpha-3	ATP1A1;ATP1A2;ATP1A3	2	2	4.2	112.89	7.0121e-20	1.7503	0.0142323	130.13	2	1.23667	0.50744	NaN	1
Q9NRZ9	Lymphoid-specific helicase	HELLS	4	4	11.1	97.073	4.5855e-75	1.7328	0.015954	60.156	2	0.82672	0.216904	11.997	2
P60891	Ribose-phosphate pyrophosphokinase 1;Ribose-phosphate pyrophosphokinase	PRPS1	5	5	31.1	34.834	2.5339e-120	1.7196	0.00132441	20.043	6	1.52957	0.123699	15.905	5
P40222	Alpha-taxilin	TXLNA	42	40	76.2	61.89	0	1.7051	0.00156862	37.468	38	1.60434	0.0226796	24.174	45
E7EVA0	Microtubule-associated protein;Microtubule-associated protein 4	MAP4	15	15	6.3	245.44	8.9441e-120	1.6908	0.00185204	20.471	11	1.81524	0.00340716	69.69	17
Q9NUQ3	Gamma-taxilin	TXLNG	13	11	39.8	60.585	5.7405e-110	1.6877	0.00191974	53.824	9	1.20817	0.431204	43.721	11
P33992	DNA replication licensing factor MCM5	MCM5	5	5	8.9	82.285	5.0055e-23	1.6732	0.0234613	NaN	1	1.06733	0.955754	8.1798	4
P30419	Glycylpeptide N-tetradecanoyltransferase 1	NMT1	8	8	21	56.806	2.2469e-57	1.6703	0.0239024	15.845	4	1.30842	0.370571	22.177	6
Q9NWH9	SAFB-like transcription modulator	SLTM	9	9	8.9	117.15	4.265e-35	1.622	0.00406841	21.837	9	1.95783	0.0105438	21.278	5
P46940	Ras GTPase-activating-like protein IQGAP1	IQGAP1	11	10	8.5	189.25	3.5697e-98	1.6118	0.0346964	16.079	8	1.4713	0.167812	18.882	8
P11142	Heat shock cognate 71 kDa protein	HSPA8	36	31	46.7	70.897	0	1.6111	0.00459947	31.42	36	1.77585	0.00490815	31.615	38
P35626	Beta-adrenergic receptor kinase 2	ADRBK2	8	5	20.3	79.709	1.4787e-88	1.6035	0.0365618	10.469	6	1.75923	0.0343143	25.57	5
P35269	General transcription factor IIF subunit 1	GTF2F1	2	2	7.2	58.24	2.3203e-46	1.6001	0.0373531	9.379	2	1.00098	0.795772	NaN	1
Q9UHX1	Poly(U)-binding-splicing factor PUF60	PUF60	2	2	8.9	59.875	6.0838e-42	1.5932	0.0390094	8.7977	2	1.84441	0.0208138	NaN	1
P39019	40S ribosomal protein S19	RPS19	36	36	86.9	16.06	0	1.5918	0.00570721	28.608	89	1.98527	0.00067556	14.78	87
P62857	40S ribosomal protein S28	RPS28	8	8	72.5	7.8409	9.1706e-152	1.5705	0.0072257	57.747	10	1.41433	0.106142	16.406	10
O00139-2			71	2	80.3	75.042	0	1.5491	0.0513556	10.533	2	1.39624	0.121604	6.3474	3
Q00059	Transcription factor A, mitochondrial	TFAM	23	23	65.9	29.096	1.8308e-180	1.5388	0.0102179	14.725	24	1.70109	0.00968815	14.353	30
Q9BVJ6	U3 small nucleolar RNA-associated protein 14 homolog A	UTP14A	4	4	9.5	87.977	1.5579e-23	1.5196	0.0615781	1.9304	2	1.23106	0.519541	27.9	5
P32969	60S ribosomal protein L9	RPL9	30	30	93.8	21.863	0	1.511	0.0137795	16.486	73	1.76205	0.0055718	22.158	94
P56270-2	Myc-associated zinc finger protein	MAZ	3	2	11	51.072	3.8584e-07	1.5084	0.065936	NaN	1	1.14028	0.742806	25.861	2
O43920	NADH dehydrogenase [ubiquinone] iron-sulfur protein 5	NDUFS5	3	3	42.5	12.517	6.7934e-10	1.508	0.0660969	NaN	1	1.08045	0.915677	11.108	2
Q9Y5J7	Mitochondrial import inner membrane translocase subunit Tim9	TIMM9	2	2	25.8	10.378	4.3676e-05	1.5073	0.0663792	4.6505	2	2.22955	0.00197842	NaN	1
Q6NUK4	Receptor expression-enhancing protein 3	REEP3	6	6	39.6	29.264	7.8249e-45	1.4897	0.0172714	13.966	8	1.98484	0.00894981	9.5659	4
F5GY88	Mediator of RNA polymerase II transcription subunit 24	MED24	6	6	9.6	112.18	5.7688e-36	1.4772	0.0796381	12.965	3	1.27319	0.433727	28.745	5
Q14677	Clathrin interactor 1	CLINT1	6	1	17.1	68.259	4.1306e-27	1.4694	0.0834538	16.362	4	1.66842	0.057725	14.544	3
Q9HAU0-4	Pleckstrin homology domain-containing family A member 5	PLEKHA5	30	30	37.1	134.59	0	1.4439	0.027783	33.281	27	1.66853	0.0129504	17.196	26
O00139-4	Kinesin-like protein KIF2A	KIF2A	72	3	73.8	84.088	0	1.4217	0.0347935	13.609	86	1.29589	0.247764	18.291	89
Q8NHQ9	ATP-dependent RNA helicase DDX55	DDX55	4	4	14.5	68.546	3.7264e-34	1.4185	0.112781	68.263	2	1.4485	0.188561	9.2518	2
Q9UNQ2	Probable dimethyladenosine transferase	DIMT1	9	9	39.3	35.236	6.2533e-79	1.4074	0.120312	8.4342	6	1.17077	0.534107	13.522	8
P17275	Transcription factor jun-B	JUNB	9	9	38.3	35.879	2.982e-187	1.407	0.120592	7.0157	5	0.984543	0.743934	11.445	7
J3KPP4	Luc7-like protein 3	LUC7L3	3	3	8.6	58.22	1.0108e-15	1.407	0.120592	9.4391	2	1.84754	0.0204303	16.38	2
Q15560	Transcription elongation factor A protein 2	TCEA2	5	4	28.8	33.6	2.2189e-71	1.4001	0.12551	15.664	2	1.06311	0.968778	NaN	1
E7ETU3	Cell division control protein 42 homolog	CDC42	2	2	8.6	26.591	1.2072e-21	1.3979	0.127116	51.21	2	1.2025	0.584198	NaN	1
Q8NFW8	N-acylneuraminate cytidylyltransferase	CMAS	8	8	27.9	48.379	1.5667e-43	1.3956	0.128814	10.064	6	1.80613	0.0260906	28.368	5
P29084	Transcription initiation factor IIE subunit beta	GTF2E2	8	8	31.6	33.043	3.9448e-61	1.3927	0.130985	14.763	5	1.20685	0.574002	9.1478	5
Q9BY77	Polymerase delta-interacting protein 3	POLDIP3;PDIP46	4	4	10.9	46.089	7.9087e-32	1.3916	0.131817	3.6117	3	1.41788	0.219924	37.253	3
Q96ES7	SAGA-associated factor 29 homolog	CCDC101	4	4	27	33.238	2.587e-23	1.3869	0.135426	2.0192	2	1.61363	0.0783937	22.102	3
P62258	14-3-3 protein epsilon	YWHAE	3	3	23.9	29.174	2.2478e-09	1.3859	0.136205	NaN	1	0.942863	0.572728	5.5661	2
P63220	40S ribosomal protein S21	RPS21	6	6	65.1	9.1113	6.8279e-105	1.3817	0.0516843	15.443	5	0.888021	0.347647	6.3921	5
P02778	C-X-C motif chemokine 10;CXCL10(1-73)	CXCL10	5	5	46.9	10.881	4.1089e-54	1.3782	0.053472	12.497	7	0.826515	0.172174	9.637	4
P26368	Splicing factor U2AF 65 kDa subunit	U2AF2	7	7	23.6	53.5	2.6328e-97	1.3702	0.057771	20.417	5	0.937734	0.538023	74.084	7
P60903	Protein S100-A10	S100A10	2	2	32	11.203	2.8847e-11	1.3655	0.153002	12.446	2	0.944912	0.58029	NaN	1
Q69YL0	Uncharacterized protein DKFZp762I1415		2	2	25.3	10.89	6.0328e-15	1.3631	0.155095	4.112	3	1.00077	0.794945	NaN	1
O76021	Ribosomal L1 domain-containing protein 1	RSL1D1	16	16	30.2	54.972	1.8336e-98	1.3609	0.0631611	13.513	15	1.25376	0.326116	39.194	14
Q9Y2S6	Coiled-coil domain-containing protein 72	CCDC72	2	2	40.6	7.0662	0.00037143	1.359	0.0643167	NaN	1	1.41002	0.109657	1.9003	2
Q14683	Structural maintenance of chromosomes protein 1A	SMC1A	3	3	5.7	143.23	4.4643e-74	1.358	0.159627	30.718	3	1.33567	0.326889	16.97	2
Q9BZE4	Nucleolar GTP-binding protein 1	GTPBP4	9	9	14.8	73.964	4.9648e-31	1.3527	0.0682861	43.147	8	0.938174	0.539862	30.828	7
Q13951-2	Core-binding factor subunit beta	CBFB	3	3	24.6	21.991	1.1391e-101	1.3469	0.169898	11.965	3	0.630239	0.00880621	27.553	4
Q9BXS6	Nucleolar and spindle-associated protein 1	NUSAP1	8	8	23.8	49.451	3.6434e-48	1.346	0.0727484	9.3475	10	1.30617	0.231177	10.057	9
Q9UQE7	Structural maintenance of chromosomes protein 3	SMC3	5	5	7.4	141.54	1.7211e-15	1.3457	0.171043	28.015	3	1.36984	0.278099	NaN	1
Q6DKI1	60S ribosomal protein L7-like 1	RPL7L1	9	9	30.9	28.661	2.7489e-42	1.3413	0.076033	17.23	5	0.943485	0.562244	19.404	8
Q14980	Nuclear mitotic apparatus protein 1	NUMA1	3	3	3.1	238.26	7.2692e-89	1.3368	0.179746	NaN	1	1.38345	0.260435	7.296	3
P23193	Transcription elongation factor A protein 1	TCEA1	17	16	65.8	33.969	4.9616e-166	1.3367	0.0793757	14.62	15	0.829876	0.179868	25.784	13
O75323	Protein NipSnap homolog 2	GBAS	5	5	25.9	33.742	5.7729e-23	1.3355	0.080269	11.318	3	0.674992	0.0102451	21.222	5
Q14241	Transcription elongation factor B polypeptide 3	TCEB3	14	14	30.3	89.908	1.3308e-96	1.3354	0.18115	15.576	7	1.02615	0.894885	29.495	8
Q8NI27	THO complex subunit 2	THOC2	6	6	7	182.77	1.6887e-38	1.3335	0.183071	18.737	6	1.65522	0.0621785	NaN	1
O14776	Transcription elongation regulator 1	TCERG1	20	20	24.6	123.9	6.0856e-135	1.3325	0.0825417	16.175	16	1.76778	0.00528627	20.723	19
P35659	Protein DEK	DEK	6	6	16.8	42.674	7.0417e-22	1.33	0.186656	3.8402	2	1.17879	0.510765	16.387	5
Q96KC8	DnaJ homolog subfamily C member 1	DNAJC1	32	32	62.3	63.882	0	1.3266	0.0871792	10.768	30	1.47844	0.0644658	33.146	38
Q15014	Mortality factor 4-like protein 2	MORF4L2	2	2	10.1	32.307	2.0715e-07	1.3248	0.192096	NaN	1	1.06596	0.95996	37.183	2
Q66PJ3	ADP-ribosylation factor-like protein 6-interacting protein 4	ARL6IP4	4	4	16.7	38.395	7.2758e-52	1.3235	0.193477	16.514	3	0.95511	0.618354	8.5919	3
Q86TJ2	Transcriptional adapter 2-beta	TADA2B	4	4	14.5	48.47	1.4886e-32	1.318	0.199417	26.281	2	1.95366	0.0108134	13.819	3
E7ER46	Protein FAM48A	FAM48A	2	2	6.5	88.04	6.6918e-48	1.3145	0.20328	NaN	1	1.55846	0.105964	0.11038	2
H7BYY3	Mediator of RNA polymerase II transcription subunit 23	MED23;CRSP3	4	4	4.9	157.1	6.9145e-39	1.3124	0.205628	19.752	2	1.25824	0.46287	22.189	2
Q15528-2	Mediator of RNA polymerase II transcription subunit 22	MED22	5	5	58.6	16.479	2.0381e-26	1.3082	0.210395	33.952	4	1.48449	0.156752	8.7856	2
Q9NVC6	Mediator of RNA polymerase II transcription subunit 17	MED17	7	7	25.7	72.889	2.5835e-57	1.3029	0.10822	12.78	6	1.27078	0.438331	13.832	7
P12544	Granzyme A	GZMA	33	33	78.2	28.999	0	1.3029	0.10822	16.108	56	2.55297	2.33397e-06	15.408	59
Q9Y295	Developmentally-regulated GTP-binding protein 1	DRG1	3	3	9.8	40.542	3.3659e-21	1.3021	0.217489	NaN	1	0.822436	0.207197	27.09	3
Q9UNF1	Melanoma-associated antigen D2	MAGED2	8	8	30.4	64.953	1.1733e-63	1.2987	0.221531	12.484	6	1.23718	0.361799	16.09	6
P20290	Transcription factor BTF3	BTF3	12	11	85.4	22.168	7.9056e-166	1.2976	0.113495	14.891	15	1.01512	0.884618	15.854	18
Q06830	Peroxiredoxin-1	PRDX1	10	7	67.8	22.11	7.6935e-43	1.2972	0.113902	25.672	9	0.841043	0.207016	46.572	12
Q9NV31	U3 small nucleolar ribonucleoprotein protein IMP3	IMP3	6	6	46.7	21.85	2.7273e-86	1.2927	0.11857	30.717	4	0.803084	0.124546	22.64	5
P08865	40S ribosomal protein SA	RPSA;RPSAP58	13	13	59.7	32.854	9.4398e-226	1.2918	0.119523	11.074	13	0.861623	0.263439	10.017	13
O75486	Transcription initiation protein SPT3 homolog	SUPT3H	2	2	13	44.361	3.7335e-48	1.2891	0.233295	1.1004	2	2.2777	0.00146487	NaN	1
P49756	RNA-binding protein 25	RBM25	14	14	23.3	100.18	3.4867e-199	1.2882	0.123404	10.871	17	0.9995	0.789949	17.299	11
Q92598	Heat shock protein 105 kDa	HSPH1	3	2	5.1	96.864	2.1585e-28	1.2881	0.23455	25.25	3	2.03828	0.00645864	NaN	1
Q8ND71	GTPase IMAP family member 8	GIMAP8	3	3	10.8	74.889	4.7464e-08	1.2867	0.236318	86.964	2	1.4326	0.204319	NaN	1
O75528	Transcriptional adapter 3	TADA3	5	5	23.4	48.902	4.7869e-206	1.2818	0.242593	7.1038	4	1.5615	0.104238	21.482	5
Q8N4C8	Misshapen-like kinase 1	MINK1	13	9	14.2	149.82	1.3509e-124	1.2805	0.132072	68.911	8	1.09567	0.784785	19.033	11
B4E040	Ras-related protein Ral-B	RALB	13	5	54.4	25.966	5.6513e-272	1.2801	0.132536	83.717	4	0.828363	0.2207	15.769	3
Q96GY0	Zinc finger C2HC domain-containing protein 1A	ZC2HC1A	11	11	33.8	35.092	5.8181e-69	1.2777	0.135352	12.904	11	1.66074	0.0602767	14.578	9
Q86WX3	Active regulator of SIRT1	RPS19BP1	8	8	59.6	15.434	6.6269e-140	1.2776	0.248085	88.065	5	1.27556	0.429234	18.599	7
Q8IY81	Putative rRNA methyltransferase 3	FTSJ3	50	50	52.4	96.557	0	1.2756	0.137858	21.107	47	1.22134	0.398565	23.135	52
E9PR30	40S ribosomal protein S30	FAU	14	14	54.1	10.905	7.8644e-70	1.2749	0.138702	28.782	17	0.798722	0.116812	10.616	22
Q9H1E3	Nuclear ubiquitous casein and cyclin-dependent kinase substrate 1	NUCKS1	6	6	21	27.296	1.7259e-20	1.2745	0.139187	32.789	9	1.06342	0.907696	76.939	6
P23396	40S ribosomal protein S3	RPS3	49	49	96.7	26.688	0	1.2717	0.142618	30.508	95	1.33779	0.185778	38.788	99
Q9UKE5	TRAF2 and NCK-interacting protein kinase	TNIK	8	5	9.8	154.94	3.0931e-83	1.2675	0.261722	18.854	5	0.920471	0.492286	12.987	3
E9PAV3	Nascent polypeptide-associated complex subunit alpha	NACA	7	7	3.4	205.42	9.811e-63	1.2662	0.14957	20.759	8	0.976562	0.70769	10.038	9
P07814	Bifunctional glutamate/proline--tRNA ligase;Glutamate--tRNA ligase;Proline--tRNA ligase	EPRS	3	3	2.2	170.59	6.3243e-06	1.2628	0.26828	NaN	1	1.14128	0.740068	54.064	2
Q9NXE8	Pre-mRNA-splicing factor CWC25 homolog	CWC25	6	6	21.2	49.647	8.0618e-47	1.2618	0.269693	16.518	5	1.40544	0.233888	13.478	2
Q9Y6J9	TAF6-like RNA polymerase II p300/CBP-associated factor-associated factor 65 kDa subunit 6L	TAF6L	3	3	12.1	67.814	2.051e-15	1.2593	0.273252	29.576	2	1.61108	0.0795048	40.665	2
Q9NX70	Mediator of RNA polymerase II transcription subunit 29	MED29	5	5	42	21.073	5.3284e-38	1.2592	0.273395	3.5561	2	1.16982	0.536904	14.997	4
Q9Y4A5	Transformation/transcription domain-associated protein	TRRAP	8	8	3.7	437.6	3.5713e-31	1.2528	0.282691	16.522	5	1.77393	0.031502	48.972	4
Q15050	Ribosome biogenesis regulatory protein homolog	RRS1	10	10	26.8	41.193	4.0964e-112	1.2521	0.283723	15.242	9	1.03145	0.959836	59.639	7
Q9Y4P3	Transducin beta-like protein 2	TBL2	25	25	57.7	49.797	4.3661e-239	1.2458	0.177934	13.155	27	1.57965	0.0280035	19.77	24
Q9P016	Thymocyte nuclear protein 1	THYN1	2	2	17.8	25.697	2.8529e-07	1.2442	0.295594	1.2851	2	0.914829	0.472726	NaN	1
Q9Y2S0-2			4	4	31.1	14.332	1.5688e-08	1.2442	0.295594	6.0577	3	1.20453	0.579434	12.565	5
P27694	Replication protein A 70 kDa DNA-binding subunit	RPA1	4	4	14.3	68.137	2.1649e-25	1.2438	0.296206	4.8975	2	1.20827	0.570716	5.1635	2
Q9Y6V7	Probable ATP-dependent RNA helicase DDX49	DDX49	6	6	24.4	54.226	4.1634e-17	1.2415	0.299744	11.934	3	1.49005	0.152294	2.7755	3
Q9BQ61	Uncharacterized protein C19orf43	C19orf43	2	2	16.5	18.419	4.7016e-12	1.2348	0.310249	NaN	1	0.906043	0.442907	8.0346	2
O60524	Nuclear export mediator factor NEMF	NEMF	4	4	4.1	122.95	8.2155e-22	1.2318	0.199911	20.216	4	1.31389	0.361453	35.629	2
Q8IVW6	AT-rich interactive domain-containing protein 3B	ARID3B	2	2	9.6	60.636	1.6511e-95	1.2304	0.317311	1.5528	2	0.60794	0.00505826	NaN	1
Q75MJ1	ATP-binding cassette sub-family F member 2	ABCF2	6	6	11	72.443	1.4469e-28	1.2278	0.321544	11.321	4	0.942241	0.570439	18.12	4
P61247	40S ribosomal protein S3a	RPS3A	65	65	90.5	29.945	0	1.224	0.213103	30.432	156	0.963855	0.650758	20.8	185
Q9NQZ2	Something about silencing protein 10	UTP3	3	3	15.2	54.557	3.3867e-51	1.2235	0.328647	14.567	2	0.964041	0.651582	12.206	2
Q9BWM7	Sideroflexin-3	SFXN3	4	4	15.1	35.978	3.8393e-42	1.2218	0.33149	0.62084	2	1.1892	0.616091	11.968	3
Q9UNZ5	Leydig cell tumor 10 kDa protein homolog	C19orf53	29	29	82.8	10.576	2.3818e-145	1.2214	0.217657	22.467	36	0.976467	0.707259	13.624	40
Q6DD87	Zinc finger protein 787	ZNF787	5	5	18.8	40.543	4.8931e-77	1.2212	0.21801	11.642	2	1.08157	0.837608	14.477	5
O75400	Pre-mRNA-processing factor 40 homolog A	PRPF40A	4	4	4.9	108.8	3.8226e-67	1.2186	0.336896	25.566	5	0.934492	0.542167	47.137	5
P62701	40S ribosomal protein S4, X isoform	RPS4X	59	30	95.1	29.597	0	1.2159	0.227552	27.309	168	1.26797	0.297758	15.382	167
Q5SSJ5	Heterochromatin protein 1-binding protein 3	HP1BP3	54	54	69.6	61.206	0	1.2152	0.228837	16.385	62	1.57888	0.0281878	20.254	68
P62081	40S ribosomal protein S7	RPS7	50	50	95.4	22.127	0	1.2151	0.229021	17.196	167	1.44965	0.0808915	15.978	174
Q8N9Q2	Protein SREK1IP1	SREK1IP1	7	7	49	18.177	4.5521e-36	1.2145	0.230128	12.739	8	0.878349	0.315295	18.388	8
P46783	40S ribosomal protein S10	RPS10	31	29	87.9	18.898	3.207e-299	1.2138	0.231425	22.299	81	1.32256	0.206612	18.026	90
Q14137	Ribosome biogenesis protein BOP1	BOP1;KM-PA-2	17	17	34	83.629	3.0661e-270	1.2133	0.232355	19.09	13	0.96302	0.647055	13.252	17
O00566	U3 small nucleolar ribonucleoprotein protein MPP10	MPHOSPH10	18	18	33.6	78.863	2.4597e-165	1.2072	0.243949	12.552	12	0.903342	0.402248	21.267	18
O00541	Pescadillo homolog	PES1	32	2	45.2	68.002	0	1.2054	0.247458	41.401	32	0.919371	0.463433	9.9915	38
Q5T802	Runt-related transcription factor 2	RUNX2	3	3	9	64.438	1.4802e-07	1.2032	0.363907	NaN	1	0.586338	0.00280895	4.2682	2
Q92572	AP-3 complex subunit sigma-1	AP3S1	5	5	33.7	21.732	3.3924e-51	1.2022	0.253797	3.5373	4	1.04351	0.962926	13.608	6
Q99490-2	Arf-GAP with GTPase, ANK repeat and PH domain-containing protein 2	AGAP2	7	7	17	90.536	9.5366e-31	1.2005	0.257216	18.58	6	1.20715	0.573324	16.365	3
P42285	Superkiller viralicidic activity 2-like 2	SKIV2L2	29	29	35.2	117.8	1.766e-226	1.1993	0.259653	82.463	23	1.19901	0.454988	90.055	20
O76094	Signal recognition particle 72 kDa protein	SRP72	4	4	8.3	74.605	5.622e-64	1.193	0.382724	19.067	4	1.23726	0.506199	7.0821	2
G3V4A5	Mediator of RNA polymerase II transcription subunit 6	MED6	4	4	25.7	28.723	8.8953e-53	1.192	0.384609	NaN	1	1.54078	0.116516	139.97	3
Q9NPJ6	Mediator of RNA polymerase II transcription subunit 4	MED4	4	4	30.4	29.745	1.4482e-16	1.1918	0.275298	10.065	4	1.48661	0.0603879	23.34	3
Q9UGY1	Nucleolar protein 12	NOL12	14	14	68.1	24.663	4.858e-200	1.1911	0.276795	7.6881	14	1.11328	0.721159	14.511	22
Q12802-2	A-kinase anchor protein 13	AKAP13	13	13	9.3	307.84	3.0611e-109	1.1896	0.280026	16.968	9	1.2328	0.371697	75.941	8
P28715	DNA repair protein complementing XP-G cells	ERCC5	3	3	3.9	133.11	2.1062e-48	1.1875	0.393183	6.9503	2	0.899766	0.422109	20.064	2
Q96IX5	Up-regulated during skeletal muscle growth protein 5	USMG5	3	3	44.8	6.4575	3.3343e-09	1.1816	0.404648	29.823	2	0.370755	9.99983e-08	NaN	1
Q9NV06	DDB1- and CUL4-associated factor 13	DCAF13	2	2	6.5	51.402	2.3364e-06	1.1807	0.406419	18.201	2	1.35853	0.293537	NaN	1
Q9NW13	RNA-binding protein 28	RBM28	3	3	4.5	85.737	6.5818e-14	1.1754	0.416972	10.611	3	0.910249	0.457082	82.444	4
Q9P258	Protein RCC2	RCC2	10	10	26.2	56.084	5.3113e-80	1.1735	0.316596	18.474	7	0.899766	0.389149	24.007	9
J3KNN5	Probable ATP-dependent RNA helicase DDX41	DDX41	33	33	63.1	71.648	0	1.1732	0.317311	17.093	23	1.29343	0.251883	15.821	38
O00203	AP-3 complex subunit beta-1	AP3B1	15	15	21.4	121.32	4.0684e-128	1.1719	0.320423	19.35	12	1.13586	0.643693	53.353	6
O75330-3	Hyaluronan mediated motility receptor	HMMR	17	17	35.4	84.228	1.8564e-285	1.1698	0.325499	22.358	14	1.32675	0.20069	26.145	18
Q2TB10	Zinc finger protein 800	ZNF800	5	5	6.6	75.235	2.3851e-12	1.1668	0.332858	25.15	4	1.35269	0.301783	29.33	3
Q9Y3Y2-3	Chromatin target of PRMT1 protein	CHTOP;C1orf77	2	2	11.6	26.524	6.5641e-15	1.1625	0.443533	10.83	3	0.78883	0.14043	67.524	2
O75427	Leucine-rich repeat and calponin homology domain-containing protein 4	LRCH4	4	4	11.6	73.449	4.1625e-58	1.1624	0.443743	30.541	2	1.02492	0.890044	11.863	3
H7C2Q8	Probable rRNA-processing protein EBP2	EBNA1BP2	2	2	8.3	40.684	6.2933e-44	1.1599	0.449037	NaN	1	0.878735	0.35577	15.824	2
P18859-2	ATP synthase-coupling factor 6, mitochondrial	ATP5J	3	3	46.6	13.388	4.2142e-23	1.1595	0.449889	NaN	1	1.09436	0.87397	19.054	4
P50238	Cysteine-rich protein 1	CRIP1	5	5	83.1	8.5328	3.2498e-22	1.1585	0.353875	14.304	3	0.914997	0.446348	9.2274	6
Q5VY93	Rho guanine nucleotide exchange factor 2	ARHGEF2	3	3	5.9	111.49	1.048e-118	1.158	0.453092	5.7143	2	1.15968	0.690844	18.154	2
Q9Y2T2	AP-3 complex subunit mu-1	AP3M1	9	7	34.7	46.939	6.2291e-45	1.1577	0.355952	16.12	6	1.1828	0.499337	23.323	8
Q9Y3A2	Probable U3 small nucleolar RNA-associated protein 11	UTP11L	2	2	9.9	30.446	2.0029e-07	1.1573	0.454593	21.042	2	1.10897	0.831079	36.575	2
Q96P11-4	Putative methyltransferase NSUN5	NSUN5	3	3	10.6	51.06	1.5058e-170	1.1568	0.455667	NaN	1	0.973141	0.687132	6.1809	2
Q9UPW5	Cytosolic carboxypeptidase 1	AGTPBP1	14	14	21.3	138.45	3.0694e-156	1.1567	0.358561	15.683	9	0.988142	0.760379	18.573	10
Q96CT7	Coiled-coil domain-containing protein 124	CCDC124	15	15	64.1	25.835	7.3873e-104	1.1564	0.359347	18.26	12	1.14427	0.616134	14.13	13
Q13823	Nucleolar GTP-binding protein 2	GNL2	31	31	48	83.654	0	1.1561	0.360134	14.277	33	1.11025	0.731911	23.635	38
P62269	40S ribosomal protein S18	RPS18	54	54	96.7	17.718	0	1.1561	0.360134	13.114	128	1.15195	0.591584	33.861	137
Q01082	Spectrin beta chain, brain 1	SPTBN1	2	1	0.6	274.61	5.4099e-05	1.1558	0.457821	4.5726	2	2.81326	1.67014e-07	7.2289	3
O95470	Sphingosine-1-phosphate lyase 1	SGPL1	29	29	51.2	63.523	8.6155e-214	1.1543	0.364882	12.888	29	0.884095	0.334313	15.89	32
Q8TA86	Retinitis pigmentosa 9 protein	RP9	8	8	46.2	26.106	6.2887e-111	1.1531	0.368074	16.445	7	0.950299	0.600314	25.865	7
P53999	Activated RNA polymerase II transcriptional coactivator p15	SUB1	17	17	82.7	14.395	6.4111e-273	1.1527	0.369142	38.148	16	1.06762	0.891283	28.643	22
O14617-5	AP-3 complex subunit delta-1	AP3D1	24	24	29.7	136.65	2.4817e-227	1.1526	0.36941	12.05	19	1.08078	0.84063	15.378	23
P08240	Signal recognition particle receptor subunit alpha	SRPR	21	21	44	69.81	3.9961e-162	1.1519	0.371286	21.052	17	0.952925	0.602778	23.328	22
Q15648	Mediator of RNA polymerase II transcription subunit 1	MED1	12	12	13	168.48	1.1507e-100	1.1516	0.372092	8.9447	6	1.25166	0.330485	46.149	8
P22090	40S ribosomal protein S4, Y isoform 1	RPS4Y1	30	5	70.7	29.455	0	1.1508	0.374248	14.004	11	1.04792	0.969118	14.587	11
Q8WVM0	Dimethyladenosine transferase 1, mitochondrial	TFB1M	6	6	33.2	39.542	2.8795e-77	1.15	0.470465	23.021	7	1.18545	0.625286	4.0349	2
P09429	High mobility group protein B1	HMGB1	5	3	29.8	24.893	5.9792e-19	1.1499	0.376685	72.526	5	1.91347	0.00134793	33.032	6
Q8N5F7	NF-kappa-B-activating protein	NKAP	7	7	19.8	47.138	5.589e-130	1.1493	0.378316	16.417	8	1.30037	0.384322	21.494	6
Q9H944	Mediator of RNA polymerase II transcription subunit 20	MED20;TRFP	4	4	27.4	23.222	1.0957e-15	1.1475	0.475993	36.23	4	1.44921	0.187879	NaN	1
P62244	40S ribosomal protein S15a	RPS15A	39	19	99.2	14.839	0	1.145	0.390158	22.929	138	1.13352	0.6515	14.955	139
Q9H147	Deoxynucleotidyltransferase terminal-interacting protein 1	DNTTIP1	4	4	18.2	37.013	7.2168e-33	1.1443	0.48314	4.5641	3	1.06	0.978413	28.556	3
Q9P031	Thyroid transcription factor 1-associated protein 26	CCDC59	4	4	18.7	28.669	1.3539e-13	1.1439	0.484038	5.6801	3	1.02501	0.930249	7.507	3
Q2WGJ6	Kelch-like protein 38	KLHL38	2	2	3.1	65.54	0.00020906	1.1425	0.397166	NaN	1	1.1414	0.62547	49.282	2
Q92522	Histone H1x	H1FX	47	47	80.3	22.487	0	1.1423	0.397731	20.975	85	0.816727	0.151011	30.272	93
P07355-2	Annexin A2;Annexin;Putative annexin A2-like protein	ANXA2;ANXA2P2	21	21	57.7	40.411	2.4818e-241	1.1422	0.487872	16.338	12	1.21563	0.412494	67.698	17
Q8NDD1	Uncharacterized protein C1orf131	C1orf131	5	1	23.8	32.766	2.9843e-26	1.1403	0.492182	NaN	1	1.31209	0.364423	40.98	5
P39748	Flap endonuclease 1	FEN1	9	9	40	42.592	8.9964e-101	1.1399	0.404551	23.794	6	0.878194	0.354138	16.913	5
O43633	Charged multivesicular body protein 2a	CHMP2A	4	4	15.8	25.104	1.3644e-11	1.1394	0.494234	27.943	3	1.0891	0.809221	8.9391	2
P42766	60S ribosomal protein L35	RPL35	33	33	87.8	14.551	0	1.139	0.40713	23.586	54	0.968054	0.669448	14.143	52
O95816	BAG family molecular chaperone regulator 2	BAG2	5	5	38.9	23.772	2.2559e-30	1.1374	0.411745	8.8381	4	0.821153	0.160353	81.575	4
Q08379	Golgin subfamily A member 2	GOLGA2	3	2	5.3	113.08	2.1081e-75	1.1372	0.499274	2.5753	2	0.969274	0.672245	NaN	1
P62847	40S ribosomal protein S24	RPS24	31	31	86.5	15.423	4.0366e-226	1.1372	0.412324	8.6544	86	0.981065	0.728103	12.321	103
O43684	Mitotic checkpoint protein BUB3	BUB3	11	11	47.3	37.154	1.3512e-212	1.137	0.412904	18.131	10	1.10101	0.765228	9.0829	11
Q9NWT1	p21-activated protein kinase-interacting protein 1	PAK1IP1	16	16	40.1	43.963	1.3375e-85	1.137	0.412904	72.411	12	1.1628	0.682671	27.262	11
P60468	Protein transport protein Sec61 subunit beta	SEC61B	5	5	46.9	9.9743	8.2797e-71	1.1363	0.414939	8.9809	7	1.01258	0.872895	8.8718	7
P06748	Nucleophosmin	NPM1	13	13	70.4	32.575	3.1655e-102	1.1339	0.42197	15.41	14	0.917347	0.455493	17.267	16
P35244	Replication protein A 14 kDa subunit	RPA3	4	4	66.1	13.569	1.1384e-27	1.1334	0.508068	2.5184	2	1.10516	0.84217	5.4265	3
Q1ED39	Protein C16orf88	C16orf88	20	20	46.3	51.588	2.1438e-208	1.1333	0.423741	21.421	18	1.04721	0.971974	18.167	11
O95402	Mediator of RNA polymerase II transcription subunit 26	MED26;CALR3	2	2	6.3	65.446	4.8222e-08	1.1331	0.508767	NaN	1	1.09762	0.777612	3.8343	2
Q03468	DNA excision repair protein ERCC-6	ERCC6	6	6	5.4	168.41	2.3521e-60	1.1315	0.512506	0.92861	2	1.38623	0.256944	14.387	4
O43290	U4/U6.U5 tri-snRNP-associated protein 1	SART1	13	13	25.8	90.254	3.9588e-257	1.1299	0.516265	13.612	6	1.11654	0.809243	37.741	11
E7EUE1	ATP-binding cassette sub-family D member 3	ABCD3	7	7	17.1	78.401	3.7724e-103	1.1287	0.519098	33.206	5	0.980777	0.716702	8.219	6
P30793	GTP cyclohydrolase 1	GCH1	3	3	25.6	27.903	1.0756e-26	1.1269	0.523366	3.8592	2	1.18328	0.497994	20.722	3
O75529	TAF5-like RNA polymerase II p300/CBP-associated factor-associated factor 65 kDa subunit 5L	TAF5L	2	2	8.5	66.155	6.3993e-14	1.1267	0.523842	NaN	1	1.97301	0.00961661	11.679	2
Q9Y450	HBS1-like protein	HBS1L	9	9	31.7	75.472	4.2501e-154	1.1248	0.449396	24.628	6	0.927214	0.516056	6.7536	8
Q9Y2X0	Mediator of RNA polymerase II transcription subunit 16	MED16	4	4	10.1	96.792	1.1234e-11	1.1241	0.530056	4.847	2	1.51455	0.133936	15.498	3
Q9HAU5	Regulator of nonsense transcripts 2	UPF2	45	45	41.4	147.81	0	1.124	0.451866	14.173	46	1.27277	0.288646	25.212	51
Q96RN5	Mediator of RNA polymerase II transcription subunit 15	MED15	5	5	10.9	86.753	2.7709e-49	1.1237	0.452794	4.4849	4	1.16737	0.670862	23.205	3
P30876	DNA-directed RNA polymerase II subunit RPB2;DNA-directed RNA polymerase	POLR2B	6	6	7.8	133.9	4.4285e-46	1.1231	0.53246	36.151	2	1.21721	0.550236	45.513	4
Q99879	Histone H2B type 1-M	HIST1H2BM	34	1	84.1	13.989	0	1.1229	0.532941	NaN	1	1.07475	0.863699	11.229	3
P58876	Histone H2B type 1-D	HIST1H2BD	34	1	84.1	13.936	0	1.1222	0.457456	11.504	3	1.08898	0.809665	15.656	2
Q15287	RNA-binding protein with serine-rich domain 1	RNPS1	4	4	17.4	34.208	1.0329e-16	1.1214	0.459956	20.143	3	0.976467	0.707259	33.562	4
O60244	Mediator of RNA polymerase II transcription subunit 14	MED14	10	10	11.1	160.6	4.8761e-79	1.1205	0.46278	13.309	5	1.34987	0.170545	8.9611	8
Q02338	D-beta-hydroxybutyrate dehydrogenase, mitochondrial	BDH1	4	4	18.7	38.157	6.2329e-24	1.1199	0.540203	NaN	1	1.04184	0.956397	4.7133	3
Q96JP5	E3 ubiquitin-protein ligase ZFP91	ZFP91	5	5	11.9	63.444	3.6013e-48	1.1188	0.542883	6.7499	3	1.20136	0.448802	8.7818	5
K7ELC7	60S ribosomal protein L27	RPL27	3	3	22.9	16.359	1.0796e-61	1.1186	0.543371	3.6937	3	0.811293	0.183216	4.7275	2
O15523	ATP-dependent RNA helicase DDX3Y	DDX3Y	2	1	5.5	73.153	4.2918e-08	1.1175	0.546062	9.0429	2	0.0861772	2.34568e-37	NaN	1
Q8NC51	Plasminogen activator inhibitor 1 RNA-binding protein	SERBP1	7	7	27	44.965	2.4435e-70	1.116	0.477078	25.511	7	0.855213	0.288279	6.5059	3
A0JLT2	Mediator of RNA polymerase II transcription subunit 19	MED19	4	4	37.3	26.273	1.9329e-56	1.1155	0.550978	7.7973	2	1.183	0.631351	14.708	4
O43395	U4/U6 small nuclear ribonucleoprotein Prp3	PRPF3	4	4	8.3	77.528	4.2877e-49	1.1147	0.552953	93.635	4	1.29509	0.393573	NaN	1
Q9Y285	Phenylalanine--tRNA ligase alpha subunit	FARSA	4	4	13.6	57.563	1.8027e-42	1.1143	0.553942	16.781	3	1.17851	0.642543	6.7728	2
Q9GZL7	Ribosome biogenesis protein WDR12	WDR12	5	5	24.1	47.707	9.9367e-109	1.1123	0.489056	6.0447	5	0.864603	0.314329	7.3189	2
Q9GZR2	RNA exonuclease 4	REXO4	15	15	50.2	46.671	1.592e-121	1.1123	0.489056	19.591	9	1.13139	0.65864	21.585	14
E9PGC8	Microtubule-associated protein 1A;MAP1 light chain LC2	MAP1A	12	12	6.8	331.25	8.2501e-128	1.1113	0.492328	44.41	10	1.42169	0.100367	29.871	7
P78356	Phosphatidylinositol 5-phosphate 4-kinase type-2 beta	PIP4K2B	13	6	28.4	47.377	6.8292e-222	1.1112	0.561651	23.454	7	1.04276	0.989817	24.123	5
Q9NVH1	DnaJ homolog subfamily C member 11	DNAJC11	5	5	14.5	63.277	2.1453e-33	1.1106	0.563152	5.4348	3	0.672585	0.0221572	34.221	2
Q9BQG0-2	Myb-binding protein 1A	MYBBP1A	67	67	51.9	149.37	0	1.1096	0.497924	23.94	57	0.990491	0.771136	26.014	63
P13796	Plastin-2	LCP1	3	3	12.1	70.288	4.1235e-25	1.1084	0.568677	NaN	1	0.790077	0.142612	12.481	2
Q8TBX8	Phosphatidylinositol 5-phosphate 4-kinase type-2 gamma	PIP4K2C	26	26	56.3	47.299	3.1011e-290	1.108	0.50323	46.032	28	1.00802	0.851871	13.022	22
P11387	DNA topoisomerase 1	TOP1	112	112	74.9	90.725	0	1.1077	0.504229	32.65	164	0.934317	0.523815	16.212	182
O15235	28S ribosomal protein S12, mitochondrial	MRPS12	6	6	44.9	15.173	6.3236e-63	1.1077	0.570442	60.212	3	1.38041	0.264293	18.109	7
P62750	60S ribosomal protein L23a	RPL23A	51	51	97.4	17.695	0	1.1076	0.504562	22.765	184	0.931099	0.510563	23.965	193
Q8TAA9	Vang-like protein 1	VANGL1	7	7	15.6	59.974	9.0804e-143	1.1073	0.571453	7.9977	2	0.861995	0.264533	12.494	8
P62277	40S ribosomal protein S13	RPS13	20	20	68.2	17.222	3.5017e-225	1.1067	0.507568	16.91	41	1.04613	0.976276	17.183	33
P62280	40S ribosomal protein S11	RPS11	55	55	99.4	18.431	0	1.1062	0.509243	16.14	139	0.9998	0.813929	13.415	142
Q16698	2,4-dienoyl-CoA reductase, mitochondrial	DECR1	4	4	12.2	36.067	1.4e-32	1.1035	0.518352	6.7712	3	1.16272	0.682882	9.7157	3
E9PRG8		C11orf48	15	15	46.7	13.798	8.81e-219	1.103	0.520051	21.984	24	0.84969	0.229716	13.872	21
Q14331	Protein FRG1;Protein FRG1B	FRG1;FRG1B	24	24	58.5	29.172	1.7428e-180	1.101	0.526881	22.845	30	0.96768	0.667775	11.719	31
O94763	Unconventional prefoldin RPB5 interactor 1	URI1	3	3	10.7	59.832	2.831e-07	1.1007	0.588304	NaN	1	0.825355	0.213782	31.751	3
D6REE5	Guanine nucleotide-binding protein subunit beta-2-like 1	GNB2L1	3	3	11.8	34.95	3.2341e-12	1.1001	0.589853	8.2247	2	0.872829	0.338131	NaN	1
E9PK25	Cofilin-1	CFL1	13	13	72.1	22.728	3.2113e-130	1.0977	0.538278	46.37	16	0.782779	0.0914133	17.949	11
Q99442	Translocation protein SEC62	SEC62	22	22	26.8	45.861	4.0007e-150	1.0973	0.53967	12.508	33	0.924556	0.48404	13.121	32
Q96G21	U3 small nucleolar ribonucleoprotein protein IMP4	IMP4	7	7	35.7	33.756	2.2141e-83	1.0971	0.540367	22.528	8	0.864454	0.271841	17.75	7
Q6FI13	Histone H2A type 2-A;Histone H2A type 2-C	HIST2H2AA3;HIST2H2AC	20	3	78.5	14.095	4.9268e-221	1.0971	0.597635	14.99	5	0.975229	0.695196	5.0669	2
Q9HBM6	Transcription initiation factor TFIID subunit 9B	TAF9B	3	3	31.9	27.622	7.0134e-64	1.0951	0.602861	33.793	2	1.52632	0.0437378	13.208	2
F8WCP6	Kinesin-like protein KIF21A	KIF21A	9	4	8.6	187.46	7.6494e-86	1.0947	0.60391	12.175	5	1.15939	0.691584	20.028	5
P56537	Eukaryotic translation initiation factor 6	EIF6	5	5	49	26.599	1.0199e-135	1.0924	0.609964	11.045	5	1.17535	0.650491	6.7284	5
Q9P287	BRCA2 and CDKN1A-interacting protein	BCCIP	3	3	17.5	35.979	1.8892e-71	1.0918	0.611549	14.929	2	0.932314	0.534306	NaN	1
P48426	Phosphatidylinositol 5-phosphate 4-kinase type-2 alpha	PIP4K2A	24	17	50.5	46.224	0	1.0911	0.561543	19.035	36	1.02532	0.931652	13.893	36
Q9BTT4	Mediator of RNA polymerase II transcription subunit 10	MED10	4	4	52.6	15.688	1.4491e-37	1.0908	0.614198	2.063	2	1.06042	0.977088	61.331	4
Q9HBD4	Transcription activator BRG1;Probable global transcription activator SNF2L2	SMARCA4;SMARCA2	4	4	4.4	188.15	5.0684e-27	1.0897	0.617121	28.062	3	0.778634	0.12342	NaN	1
Q8IUE6	Histone H2A type 2-B	HIST2H2AB	16	2	73.1	13.995	2.0657e-299	1.0886	0.570518	5.299	6	0.994728	0.790584	5.0564	6
P83731	60S ribosomal protein L24	RPL24	28	28	86	17.779	2.6447e-217	1.088	0.572685	13.042	33	1.16537	0.550227	32.449	33
Q9BZF2	Oxysterol-binding protein-related protein 7	OSBPL7	7	7	17.3	95.43	1.5436e-97	1.0858	0.627555	10.787	7	1.1366	0.641253	23.846	2
P61513	60S ribosomal protein L37a	RPL37A	18	18	90.2	10.275	1.5815e-100	1.0845	0.585428	10.154	27	0.972573	0.689703	10.367	26
O14523-2	C2 domain-containing protein 2-like	C2CD2L	4	4	5.5	76.178	5.9272e-64	1.0839	0.63268	17.793	4	1.14873	0.719906	NaN	1
P16104	Histone H2A.x	H2AFX	17	5	77.6	15.144	7.0661e-259	1.0825	0.592788	10.795	12	0.964599	0.654059	12.956	10
O75947	ATP synthase subunit d, mitochondrial	ATP5H	4	4	32.3	18.491	1.9724e-15	1.0821	0.637559	NaN	1	1.43682	0.200028	11.169	3
Q8IV48	3-5 exoribonuclease 1	ERI1	3	3	13.5	40.063	1.6962e-17	1.0808	0.641098	NaN	1	1.13462	0.758356	20.549	2
Q12955	Ankyrin-3	ANK3	8	8	4.2	480.4	5.0681e-87	1.0777	0.649587	16.197	4	1.0734	0.937129	14.36	6
P46782	40S ribosomal protein S5;40S ribosomal protein S5, N-terminally processed	RPS5	34	34	88.2	22.876	0	1.0775	0.61143	23.705	65	0.996214	0.79742	17.445	93
O43513	Mediator of RNA polymerase II transcription subunit 7	MED7	3	3	23.2	27.245	4.1652e-56	1.0774	0.650412	1.7872	2	1.22859	0.381408	1.2784	2
P35268	60S ribosomal protein L22	RPL22	45	45	99.2	14.787	0	1.0771	0.612936	37.235	151	0.948047	0.581717	20.779	171
B4DWW4	DNA replication licensing factor MCM3	MCM3	2	2	6.4	95.907	6.5514e-09	1.0767	0.65234	NaN	1	0.897102	0.413416	8.6156	2
Q9HB71	Calcyclin-binding protein	CACYBP	3	3	21.9	26.21	1.1891e-19	1.0764	0.653168	5.4842	4	0.988533	0.762167	4.1275	2
Q96K17	Transcription factor BTF3 homolog 4	BTF3L4	5	4	59.5	17.27	4.9392e-32	1.0759	0.654548	8.7889	2	0.946342	0.585588	9.952	3
Q9BRS2	Serine/threonine-protein kinase RIO1	RIOK1	30	30	62.7	65.582	2.0546e-273	1.0757	0.618225	16.092	29	0.934492	0.524538	34.057	23
Q09666	Neuroblast differentiation-associated protein AHNAK	AHNAK	11	11	4.3	629.09	5.3585e-106	1.0738	0.660366	27.739	10	0.95048	0.600989	6.5022	4
I3L0U5	Coiled-coil domain-containing protein 137	CCDC137	13	13	50.7	33.524	1.0657e-89	1.072	0.632332	10.008	12	1.13223	0.655799	18.523	7
P04150-3	Glucocorticoid receptor	NR3C1	5	5	13	85.815	1.5045e-97	1.0717	0.666217	8.8519	3	1.07918	0.846719	26.336	6
P48729-2	Casein kinase I isoform alpha	CSNK1A1	4	4	11.8	41.937	1.0364e-11	1.0717	0.666217	NaN	1	2.04578	0.000374773	17.596	4
P08708	40S ribosomal protein S17;40S ribosomal protein S17-like	RPS17;RPS17L	38	38	91.9	15.55	0	1.0716	0.633869	25.231	122	1.05524	0.939953	35.987	102
Q9Y421	Protein FAM32A	FAM32A	9	9	63.4	13.178	2.3795e-39	1.0714	0.634637	31.073	8	1.129	0.666704	13.822	7
Q8N1G4	Leucine-rich repeat-containing protein 47	LRRC47	21	21	53.3	63.472	6.9458e-205	1.0711	0.635792	14.03	18	1.04024	1	9.3276	17
P48047	ATP synthase subunit O, mitochondrial	ATP5O	23	23	78.9	23.277	1.116e-233	1.0709	0.636562	50.259	32	1.37901	0.138139	22.445	37
Q9H6F5	Coiled-coil domain-containing protein 86	CCDC86	18	18	57.8	40.235	0	1.0704	0.63849	13.802	18	0.866776	0.278852	30.716	25
Q08945	FACT complex subunit SSRP1	SSRP1	8	8	12.4	81.074	1.81e-45	1.0704	0.669854	18.659	6	1.25279	0.328134	8.0109	10
Q13422	DNA-binding protein Ikaros	IKZF1	3	3	11	57.528	1.9905e-37	1.0689	0.674067	2.5766	2	0.528569	0.000436177	4.3369	2
P29083	General transcription factor IIE subunit 1	GTF2E1	9	9	36.9	49.452	4.3389e-43	1.0679	0.64818	10.223	6	1.14133	0.625683	9.3682	6
P78316	Nucleolar protein 14	NOP14	9	9	13.4	97.667	7.916e-55	1.0676	0.649349	14.081	6	0.935016	0.544065	11.975	6
O00479	High mobility group nucleosome-binding domain-containing protein 4	HMGN4	9	7	65.6	9.5388	1.0471e-120	1.0676	0.649349	13.249	7	1.37912	0.138023	13.179	13
E7EPF0	Nucleolar protein of 40 kDa	ZCCHC17	5	5	21.4	27.994	1.7064e-92	1.0663	0.681406	10.995	3	1.12469	0.681377	22.081	3
O60841	Eukaryotic translation initiation factor 5B	EIF5B	10	10	12.8	138.83	1.0199e-26	1.0659	0.655992	15.405	6	0.987362	0.756809	11.179	9
Q9Y324	rRNA-processing protein FCF1 homolog	FCF1	9	9	51	23.369	9.2047e-76	1.0653	0.658346	11.659	8	1.17666	0.647177	16.885	5
P46781	40S ribosomal protein S9	RPS9	26	26	68.6	22.591	6.8633e-141	1.0638	0.664251	23.329	24	1.46892	0.0695246	11.198	28
P24928	DNA-directed RNA polymerase II subunit RPB1	POLR2A	33	33	29.5	217.17	0	1.0637	0.664646	39.209	26	1.07417	0.865921	16.548	26
P61254	60S ribosomal protein L26	RPL26	52	11	90.3	17.258	0	1.0634	0.665831	11.677	130	0.91416	0.443113	14.33	158
Q01081	Splicing factor U2AF 35 kDa subunit;Splicing factor U2AF 26 kDa subunit	U2AF1;U2AF1L4	6	6	25.8	27.872	1.7093e-62	1.0627	0.6686	20.598	9	1.32254	0.206637	7.4979	6
O60828	Polyglutamine-binding protein 1	PQBP1	4	4	37.7	30.472	3.7108e-14	1.0627	0.6686	4.5535	3	1.32721	0.339979	2.7411	3
Q9NVU7	Protein SDA1 homolog	SDAD1	45	45	42.5	79.87	0	1.0616	0.672965	11.421	42	1.11666	0.709252	22.305	53
Q6ZSR9	Uncharacterized protein FLJ45252		16	16	68.2	37.976	1.6973e-218	1.0608	0.676149	11.95	15	0.737028	0.0408062	33.988	13
H0Y9X1	Translation machinery-associated protein 16	TMA16	33	33	56.6	27.571	1.6047e-276	1.0603	0.678143	22.081	35	1.22773	0.383414	19.085	53
P55010	Eukaryotic translation initiation factor 5	EIF5	3	3	10	49.222	2.0462e-28	1.0601	0.699103	NaN	1	0.810307	0.181183	14.956	2
Q92759	General transcription factor IIH subunit 4	GTF2H4	9	9	29.7	52.186	1.8594e-115	1.0595	0.70083	15.906	9	1.11657	0.809172	12.516	5
Q9UBC2-2	Epidermal growth factor receptor substrate 15-like 1	EPS15L1	16	16	33.6	99.605	1.0619e-227	1.0591	0.701983	26.408	9	0.837311	0.242061	40.408	10
Q9BZI7	Regulator of nonsense transcripts 3B	UPF3B	36	36	59.6	57.761	0	1.0581	0.686956	64.151	33	1.25807	0.317311	57.31	39
Q15370-2	Transcription elongation factor B polypeptide 2	TCEB2	2	2	14.3	17.911	8.3577e-13	1.0577	0.706026	16.195	2	1.04927	0.985322	NaN	1
P21127	Cyclin-dependent kinase 11B;Cyclin-dependent kinase 11A	CDK11B;CDK11A;CDC2L2	5	5	5.3	92.706	4.7162e-12	1.0576	0.706316	26.461	3	1.10899	0.831008	7.3489	4
P25490	Transcriptional repressor protein YY1	YY1	9	9	27.1	44.712	2.8161e-58	1.0571	0.690982	16.64	6	1.25959	0.314244	13.206	8
P37108	Signal recognition particle 14 kDa protein	SRP14	31	27	72.1	14.57	0	1.0564	0.693808	20.411	97	1.06967	0.883336	18.425	113
A6PW57	Phosphatidylinositol 4-phosphate 5-kinase type-1 alpha	PIP5K1A	11	10	37.1	61.257	4.0152e-115	1.0552	0.698666	51.842	7	0.942951	0.55998	29.205	12
Q9NZM3	Intersectin-2	ITSN2	12	12	8.8	193.46	1.2326e-55	1.0549	0.714154	30.813	5	0.823045	0.164462	25.995	8
Q8IY37	Probable ATP-dependent RNA helicase DHX37	DHX37	3	3	3.7	129.54	2.7489e-25	1.054	0.703542	NaN	1	1.25718	0.319106	2.5322	3
P62263	40S ribosomal protein S14	RPS14	18	18	79.5	16.273	0	1.0538	0.704357	12.138	42	1.09181	0.799103	12.497	46
G3V3A4	SNW domain-containing protein 1	SNW1	4	4	12.4	65.391	9.9001e-46	1.0538	0.717362	13.701	2	1.32535	0.342921	3.8817	2
Q9HD42	Charged multivesicular body protein 1a	CHMP1A	3	3	15.8	21.703	1.8961e-10	1.0527	0.720579	NaN	1	1.218	0.548461	24.023	3
P19388	DNA-directed RNA polymerases I, II, and III subunit RPABC1	POLR2E	5	5	38.6	24.551	2.1545e-29	1.0508	0.726154	16.874	6	0.967212	0.664334	18.218	4
Q96AG4	Leucine-rich repeat-containing protein 59	LRRC59	40	40	71.3	34.93	0	1.05	0.719924	19.265	49	1.07835	0.849875	16.408	68
A6NIW2	Dedicator of cytokinesis protein 11	DOCK11	5	5	5.4	238.1	7.232e-51	1.0496	0.729688	3.925	2	0.976181	0.698878	77.929	4
Q9UER7	Death domain-associated protein 6	DAXX	21	21	41.9	81.372	0	1.0486	0.725704	36.627	18	0.94038	0.549118	25.002	20
A6NJZ9	Nucleolar complex protein 3 homolog	NOC3L	10	10	15.5	92.623	8.6034e-252	1.0473	0.731092	75.032	11	1.05268	0.950146	11.402	12
F5H2A1	Uncharacterized protein KIAA0528	KIAA0528	11	11	19.5	116.3	1.1986e-139	1.0465	0.738862	12.698	6	0.793714	0.108354	18.335	9
Q9H2K0	Translation initiation factor IF-3, mitochondrial	MTIF3	6	6	36.7	31.725	1.6281e-62	1.0425	0.750795	9.2142	4	1.11325	0.818699	70.612	4
P62851	40S ribosomal protein S25	RPS25	42	42	87.2	13.742	0	1.0419	0.753684	15.925	74	1.00333	0.830211	12.436	97
Q2NL82	Pre-rRNA-processing protein TSR1 homolog	TSR1	16	16	35.6	91.809	1.5935e-89	1.0404	0.760019	41.66	12	1.10006	0.857101	27.814	11
Q9H0A0	N-acetyltransferase 10	NAT10	49	49	63.7	115.73	0	1.039	0.765954	12.617	48	0.772559	0.077395	29.315	64
Q9H1X3	DnaJ homolog subfamily C member 25	DNAJC25	3	3	10.3	42.403	1.0185e-16	1.0388	0.761928	57.47	3	1.10121	0.853717	NaN	1
A0FGR8-6	Extended synaptotagmin-2	ESYT2	20	20	30.8	104.71	2.3183e-134	1.0387	0.767229	31.01	15	1.33476	0.189782	6.8319	10
H0Y368	Dolichol-phosphate mannosyltransferase	DPM1	12	12	45.4	33.218	3.98e-109	1.038	0.770207	23.179	9	1.02449	0.927832	60.891	10
Q96TA2	ATP-dependent zinc metalloprotease YME1L1	YME1L1	7	7	17.3	86.454	8.7159e-86	1.0376	0.765558	20.922	8	1.13871	0.747109	9.7039	2
O60759	Cytohesin-interacting protein	CYTIP	6	6	27	40.01	1.0141e-100	1.0366	0.76859	17.652	4	1.15864	0.693559	16.979	5
P61978-2	Heterogeneous nuclear ribonucleoprotein K	HNRNPK	7	7	27.4	51.028	3.8962e-132	1.0361	0.770108	15.334	7	0.937031	0.535089	14.641	10
Q13825	Methylglutaconyl-CoA hydratase, mitochondrial	AUH	14	14	49.3	35.608	1.2549e-157	1.0359	0.779175	15.132	15	1.14944	0.599554	45.025	13
O14733-3	Dual specificity mitogen-activated protein kinase kinase 7	MAP2K7	11	11	33.3	49.07	1.6541e-79	1.0357	0.780031	15.787	10	0.956663	0.62421	7.0998	7
P55209	Nucleosome assembly protein 1-like 1	NAP1L1	10	10	36.3	45.374	5.4039e-35	1.0353	0.772541	14.279	6	0.988045	0.745032	8.5434	5
J3KTL2	Serine/arginine-rich splicing factor 1	SRSF1	2	2	10.3	28.329	1.3336e-30	1.0348	0.774064	7.5809	2	0.949938	0.598966	NaN	1
Q9Y2W2	WW domain-binding protein 11	WBP11	4	4	9.4	69.997	2.5513e-107	1.0343	0.786039	8.2556	2	1.19642	0.598653	7.632	4
O14744	Protein arginine N-methyltransferase 5;Protein arginine N-methyltransferase 5, N-terminally processed	PRMT5	22	22	49.9	72.683	0	1.0342	0.786469	11.962	20	0.921744	0.472816	20.155	26
Q13557	Calcium/calmodulin-dependent protein kinase type II subunit delta;Calcium/calmodulin-dependent protein kinase type II subunit gamma;Calcium/calmodulin-dependent protein kinase type II subunit alpha	CAMK2D;CAMK2G;CAMK2A	4	4	13.2	56.369	1.6479e-08	1.034	#VALUE!	5.8458	2	0.865651	#VALUE!	6.9293	4
P63173	60S ribosomal protein L38	RPL38	14	14	85.7	8.2178	2.0209e-177	1.0335	0.789481	17.077	37	1.09007	0.805581	21.335	47
P05114	Non-histone chromosomal protein HMG-14	HMGN1	4	4	30	10.659	4.3218e-10	1.0334	0.789912	42.443	7	1.25485	0.323879	17.349	4
Q14692	Ribosome biogenesis protein BMS1 homolog	BMS1	5	5	7.4	145.81	1.1822e-29	1.0332	0.790774	11.571	3	1.25983	0.459712	83.413	4
O14602	Eukaryotic translation initiation factor 1A, Y-chromosomal	EIF1AY	9	2	56.2	16.442	1.9309e-99	1.0326	0.793362	9.5527	4	1.04819	0.968063	4.3674	4
Q969Q0	60S ribosomal protein L36a-like	RPL36AL	11	2	59.4	12.469	6.8898e-102	1.0314	0.79855	31.316	9	1.21252	0.42022	10.468	8
P60866	40S ribosomal protein S20	RPS20	18	18	89.1	13.373	3.2173e-175	1.0306	0.802016	7.7428	28	1.15778	0.573377	14.239	33
Q9H6K4	Optic atrophy 3 protein	OPA3	6	6	49.2	19.996	2.2516e-20	1.0305	0.787225	8.8926	5	1.11049	0.731033	18.101	7
P62913	60S ribosomal protein L11	RPL11	22	2	80.3	20.252	1.6294e-203	1.0293	0.807664	20.172	44	1.21971	0.402522	16.627	48
Q8N257	Histone H2B type 3-B	HIST3H2BB	26	4	83.3	13.908	0	1.0292	0.808099	16.557	4	1.00705	0.847372	30.069	3
Q86X95	Corepressor interacting with RBPJ 1	CIR1	4	4	20.4	52.313	2.0068e-31	1.0292	0.808099	36.716	2	1.10116	0.853859	5.8901	2
Q9HB58-6	Sp110 nuclear body protein	SP110	7	7	16.1	81.168	4.3255e-100	1.0281	0.794621	15.052	6	1.53301	0.0413898	45.831	3
Q9Y3C1	Nucleolar protein 16	NOP16	18	18	74.2	21.188	1.2437e-149	1.028	0.813329	40.697	17	1.02795	0.943771	26.488	18
Q9BZF1	Oxysterol-binding protein-related protein 8;Oxysterol-binding protein	OSBPL8	25	25	35.5	101.19	2.1735e-277	1.0273	0.816386	20	17	0.992556	0.780607	72.23	24
Q02539	Histone H1.1	HIST1H1A	40	19	76.3	21.842	0	1.0272	0.816823	16.248	26	0.85778	0.252276	13.633	29
Q5C9Z4	Nucleolar MIF4G domain-containing protein 1	NOM1	7	7	11.2	96.256	3.5507e-48	1.0271	0.81726	21.604	8	1.14925	0.718489	34.839	3
Q2M2I8	AP2-associated protein kinase 1	AAK1	18	17	35.1	103.88	2.0694e-264	1.0269	0.818135	16.468	15	0.705368	0.0211031	13.254	18
P62979	Ubiquitin-40S ribosomal protein S27a;Ubiquitin;40S ribosomal protein S27a	RPS27A	15	14	55.8	17.965	4.0025e-246	1.0269	0.818135	21.967	15	0.927902	0.497533	14.659	20
E7EW20	Unconventional myosin-VI	MYO6	17	16	24	148.83	5.8541e-185	1.0268	0.818573	19.877	11	0.801154	0.121081	29.079	14
Q6P2C8	Mediator of RNA polymerase II transcription subunit 27	MED27	2	2	6.8	35.431	1.667e-09	1.0267	0.798953	17.844	2	1.09372	0.875854	NaN	1
Q9NZM5	Glioma tumor suppressor candidate region gene 2 protein	GLTSCR2	5	5	14.4	54.389	6.6706e-87	1.026	0.822077	8.8609	6	1.29487	0.249468	18.837	6
Q04837	Single-stranded DNA-binding protein, mitochondrial	SSBP1	9	9	78.4	17.259	2.4999e-105	1.0258	0.822954	14.31	8	0.758725	0.0610322	12.421	10
P56381	ATP synthase subunit epsilon, mitochondrial;ATP synthase subunit epsilon-like protein, mitochondrial	ATP5E;ATP5EP2	3	3	52.9	5.7797	1.2336e-05	1.0255	0.802675	4.4173	2	1.55186	0.1098	36.015	3
P27348	14-3-3 protein theta	YWHAQ	8	8	41.6	27.764	4.3422e-50	1.024	0.80734	14.246	7	0.974849	0.699952	16.977	7
Q86UE4	Protein LYRIC	MTDH	20	20	30.9	63.836	1.366e-224	1.0234	0.833508	55.028	21	0.998801	0.809329	23.937	27
Q9H6T3	RNA polymerase II-associated protein 3	RPAP3	7	7	15.6	75.718	4.9719e-49	1.0232	0.809833	27.292	6	0.867227	0.321824	30.36	4
P56134	ATP synthase subunit f, mitochondrial	ATP5J2	7	2	57.4	10.918	1.7761e-76	1.023	0.810457	1.9292	3	1.21746	0.549667	15.13	3
Q15629	Translocating chain-associated membrane protein 1	TRAM1	5	5	12	43.071	7.1444e-149	1.0219	0.840132	58.172	14	0.888336	0.348731	8.0269	12
Q9UHQ4-2	B-cell receptor-associated protein 29	BCAP29	4	4	13.8	40.797	8.8694e-13	1.0219	0.813894	12.199	2	1.62904	0.0719767	26.112	2
Q9UNX3	60S ribosomal protein L26-like 1	RPL26L1	49	8	89	17.256	0	1.0215	0.841902	18.233	13	0.983187	0.737758	10.412	12
Q9Y5M8	Signal recognition particle receptor subunit beta	SRPRB	7	7	28.8	29.702	6.898e-59	1.021	0.844117	16.849	6	0.860659	0.260612	27.682	8
P62829	60S ribosomal protein L23	RPL23	31	31	88.6	14.865	0	1.0208	0.845003	11.752	81	1.02157	0.914379	10.674	79
Q9NY61	Protein AATF	AATF	17	12	33	63.132	3.1382e-159	1.0202	0.847665	7.6187	16	0.656901	0.0160373	9.6625	6
Q8TBC3	SH3KBP1-binding protein 1	SHKBP1	4	4	11.2	76.343	1.477e-47	1.02	0.819846	NaN	1	1.09216	0.880511	14.162	4
Q13724	Mannosyl-oligosaccharide glucosidase	MOGS	10	10	20.2	91.916	1.304e-125	1.0199	0.848997	14.551	6	1.14271	0.73616	17.551	7
Q8IYU8	EF-hand domain-containing family member A1	EFHA1	4	4	19.6	49.666	5.4795e-77	1.0194	0.851219	20.492	5	1.10602	0.839638	21.568	6
Q9BU76	Multiple myeloma tumor-associated protein 2	MMTAG2	19	19	60.8	29.411	0	1.019	0.852998	15.563	16	1.21171	0.422245	15.264	19
Q9NWA0	Mediator of RNA polymerase II transcription subunit 9	MED9	4	4	26	16.403	7.8402e-28	1.0186	0.854779	7.2849	3	1.16937	0.538244	8.9449	3
Q15369	Transcription elongation factor B polypeptide 1	TCEB1	2	2	29.5	12.473	6.0324e-24	1.0183	0.825191	12.742	4	1.00729	0.820619	5.0301	3
P08670	Vimentin	VIM	28	27	68.5	53.651	0	1.0164	0.864599	21.974	25	0.937295	0.536188	24.549	24
P62987	Ubiquitin-60S ribosomal protein L40;Ubiquitin;60S ribosomal protein L40	UBA52	7	6	39.8	14.728	1.7856e-48	1.0159	0.866836	12.392	12	1.07708	0.854765	9.7608	9
Q13393	Phospholipase D1	PLD1	4	4	8.3	124.18	7.5201e-68	1.0156	0.833714	7.433	4	1.43686	0.199986	32.517	5
O14975	Very long-chain acyl-CoA synthetase	SLC27A2	11	11	31.5	70.311	1.3058e-193	1.0155	0.834031	15.981	7	1.00339	0.830489	10.689	14
Q3KQU3	MAP7 domain-containing protein 1	MAP7D1	6	6	12.5	92.819	7.2589e-39	1.0141	0.87491	10.162	5	1.70858	0.00905688	28.06	4
Q9BYG3	MKI67 FHA domain-interacting nucleolar phosphoprotein	MKI67IP	27	27	79.9	34.222	0	1.0134	0.878057	10.323	22	1.15124	0.593846	33.448	31
O75915	PRA1 family protein 3	ARL6IP5	9	9	38.3	21.614	3.1222e-171	1.0133	0.841008	11.444	15	0.883392	0.369996	16.203	12
Q9BQA1	Methylosome protein 50	WDR77	15	15	64	36.724	7.081e-198	1.0131	0.879407	33.346	19	0.92773	0.496835	38.375	20
Q5JTH9	RRP12-like protein	RRP12	33	33	35.8	143.7	0	1.0118	0.885266	14.968	32	0.983865	0.740843	20.029	33
Q02040	A-kinase anchor protein 17A	AKAP17A	23	23	39.4	80.735	5.396e-223	1.0115	0.886619	17.307	18	1.01189	0.869724	18.798	22
Q9H7N4	Splicing factor, arginine/serine-rich 19	SCAF1	9	9	10.7	139.27	2.5093e-132	1.0111	0.888426	37.015	6	1.20101	0.44971	26.309	8
P61927	60S ribosomal protein L37;Ribosomal protein L37	RPL37	3	3	22.7	11.078	1.4455e-08	1.0109	0.848651	13.682	2	1.21607	0.552818	NaN	1
O75880	Protein SCO1 homolog, mitochondrial	SCO1	2	2	12	33.814	9.2122e-25	1.0102	0.850887	9.6061	2	0.958865	0.632534	NaN	1
Q15283	Ras GTPase-activating protein 2	RASA2	4	4	7.6	96.613	3.3137e-09	1.0086	0.899745	2.3808	2	0.794597	0.150711	10.993	3
Q5SRQ6	Casein kinase II subunit beta	CSNK2B	5	5	21.4	26.925	1.7195e-43	1.0083	0.856968	1.7792	4	0.694252	0.0163757	6.6792	6
Q16666	Gamma-interferon-inducible protein 16	IFI16	17	16	28.8	88.255	1.002e-78	1.0081	0.902015	18.997	11	0.986972	0.740841	19.363	7
P15880	40S ribosomal protein S2	RPS2	30	30	69.6	31.324	7.4068e-176	1.0078	0.903378	23.018	44	1.35302	0.166762	21.758	42
P62753	40S ribosomal protein S6	RPS6	42	42	88.8	28.68	0	1.0072	0.906105	16.119	62	1.03492	0.975727	16.31	67
P24539	ATP synthase subunit b, mitochondrial	ATP5F1	3	3	17.6	28.908	2.0214e-23	1.0063	0.863391	15.391	2	1.57557	0.0965838	22.675	2
P10599	Thioredoxin	TXN	4	4	27.6	11.737	1.9656e-12	1.0054	0.866289	NaN	1	0.923276	0.478916	8.8505	5
P46779	60S ribosomal protein L28	RPL28	9	9	73.7	15.747	9.0165e-55	1.0043	0.919327	37.799	7	1.03702	0.985341	19.749	8
O43172	U4/U6 small nuclear ribonucleoprotein Prp4	PRPF4	4	4	10.2	58.449	2.2856e-16	1.0041	0.870482	NaN	1	1.04222	0.957879	17.788	2
O75083	WD repeat-containing protein 1	WDR1	6	6	22.3	66.193	6.7777e-48	1.0039	0.921155	54.923	3	0.794344	0.150251	29.275	3
Q96GQ7	Probable ATP-dependent RNA helicase DDX27	DDX27	24	24	39.7	89.834	1.571e-230	1.0037	0.92207	13.237	19	0.74638	0.0487644	27.324	20
Q8NBZ7-2	UDP-glucuronic acid decarboxylase 1	UXS1	12	12	50.1	48.151	2.0076e-133	1.0034	0.923443	29.148	14	0.86423	0.27117	30.668	8
O00178	GTP-binding protein 1	GTPBP1	2	2	4	72.453	1.2346e-08	1.0033	0.873067	NaN	1	0.747887	0.0807839	20.05	2
Q9GZS1-2	DNA-directed RNA polymerase I subunit RPA49	POLR1E	9	9	26	47.26	3.6442e-52	1.0032	0.87339	3.7607	2	0.864304	0.271394	15.779	8
P04233-2	HLA class II histocompatibility antigen gamma chain	CD74	6	6	50	26.398	2.2104e-52	1.0031	0.924816	25.206	4	1.42706	0.210074	71.722	4
P32780	General transcription factor IIH subunit 1	GTF2H1	9	9	34.1	62.031	1.1991e-99	1.003	0.874037	21.269	7	1.25557	0.468225	13.401	5
Q9NQ29	Putative RNA-binding protein Luc7-like 1	LUC7L	5	1	16.7	43.727	5.7557e-66	1.0026	0.927106	10.055	2	1.05306	1	56.933	2
J9JIE6	Transmembrane and coiled-coil domain-containing protein 1	TMCO1	11	11	33.9	27.079	1.4006e-97	1.0026	0.927106	10.408	7	1.1241	0.683417	8.3733	13
P63167	Dynein light chain 1, cytoplasmic	DYNLL1	5	5	48.3	10.366	7.1237e-52	1.0025	0.875655	39.041	2	1.11217	0.821803	3.1658	4
O43143	Putative pre-mRNA-splicing factor ATP-dependent RNA helicase DHX15	DHX15	2	2	3.9	90.932	5.9248e-16	1.0022	0.876627	NaN	1	0.81248	0.185682	14.096	2
Q9NRC8	NAD-dependent protein deacetylase sirtuin-7	SIRT7	4	4	18.8	44.898	9.3816e-79	1.002	0.877275	4.1443	2	1.25505	0.469274	10.187	4
P15927-3	Replication protein A 32 kDa subunit	RPA2	3	3	19.8	38.809	2.9407e-25	1.001	0.880518	NaN	1	1.09896	0.860341	6.2699	4
Q9NVV4-2	Poly(A) RNA polymerase, mitochondrial	MTPAP	5	4	16.4	78.832	1.8182e-12	1.001	0.880518	147.53	3	1.46668	0.171844	8.2393	3
G5E933	Myotubularin-related protein 5	SBF1	87	2	53.8	208.44	0	0.99975	0.940192	35.05	88	1.13592	0.643479	33.586	103
Q9BXI6	TBC1 domain family member 10A	TBC1D10A	22	22	50.8	57.117	1.2745e-258	0.99923	0.942586	13.554	23	0.842389	0.210454	15.635	22
P32121-3	Beta-arrestin-2	ARRB2	22	20	49.2	47.271	1.0439e-303	0.99893	0.943967	10.263	25	1.1597	0.567457	13.733	30
Q86UP2	Kinectin	KTN1	73	73	59.7	156.27	0	0.9985	0.945949	34.806	59	0.94688	0.576715	19.157	55
Q9Y230	RuvB-like 2	RUVBL2	3	3	12.3	51.156	8.5507e-12	0.99833	0.889202	NaN	1	0.720357	0.0526807	20.621	2
Q96EY1	DnaJ homolog subfamily A member 3, mitochondrial	DNAJA3	3	3	10.6	52.488	5.6505e-69	0.99812	0.889886	10.581	2	0.948407	0.593257	18.784	4
P61769	Beta-2-microglobulin;Beta-2-microglobulin form pI 5.3	B2M	2	2	25.2	13.714	0.00071692	0.99705	0.893378	9.6625	2	0.883626	0.370719	NaN	1
B4DGT8	MKL/myocardin-like protein 2	MKL2	2	2	2.7	119.16	0.00018647	0.99676	0.894325	NaN	1	1.09495	0.872192	11.152	2
P16403	Histone H1.2	HIST1H1C	57	19	82.6	21.364	0	0.99577	0.958556	28.584	133	0.770951	0.0753424	30.606	158
P68104	Elongation factor 1-alpha 1;Putative elongation factor 1-alpha-like 3	EEF1A1;EEF1A1P5	29	20	61.5	50.14	4.7769e-171	0.9957	0.95888	11.547	32	0.982029	0.732483	15.777	45
F5H7W8	Uncharacterized protein C12orf43	C12orf43	8	8	53.2	28.637	1.6955e-62	0.99564	0.959157	22.687	7	0.842389	0.254705	8.9055	3
O60231	Putative pre-mRNA-splicing factor ATP-dependent RNA helicase DHX16	DHX16	4	4	6.2	119.26	1.0955e-15	0.99425	0.902542	11.775	2	1.02228	0.879652	7.9155	2
P62273	40S ribosomal protein S29	RPS29	14	14	98.2	6.6767	3.2546e-59	0.99407	0.966429	7.2342	25	1.01159	0.868353	11.602	19
Q9BVI4	Nucleolar complex protein 4 homolog	NOC4L	9	9	35.5	58.467	2.2026e-72	0.99374	0.96796	79.333	7	1.06894	0.950806	19.506	5
Q04637-9	Eukaryotic translation initiation factor 4 gamma 1	EIF4G1	3	3	3.5	176.23	7.4913e-26	0.99204	0.909803	30.675	2	0.971817	0.682028	10.025	2
Q969S3	Zinc finger protein 622	ZNF622	11	11	25.6	54.271	1.5307e-53	0.99202	0.975946	10.938	10	0.973615	0.68896	11.164	10
P57737-3	Mitochondrial import inner membrane translocase subunit TIM16	PAM16	2	2	4.6	114.16	4.6978e-34	0.99169	0.910955	NaN	1	1.29457	0.394491	19.475	3
P09874	Poly [ADP-ribose] polymerase 1	PARP1	75	75	63.3	113.08	0	0.99142	0.978736	18.125	72	1.14722	0.606626	21.643	98
Q9NWB6	Arginine and glutamate-rich protein 1	ARGLU1	28	28	52.4	33.216	1.6368e-207	0.9912	0.979759	16.927	26	1.00658	0.845219	38.436	27
Q9Y2R4	Probable ATP-dependent RNA helicase DDX52	DDX52	8	8	23.2	67.497	2.5661e-94	0.99116	0.9127	5.4796	4	1.07859	0.848986	14.264	6
Q92896-2	Golgi apparatus protein 1	GLG1	65	65	53.8	137.22	0	0.9899	0.985812	14.113	66	1.11014	0.732307	54.409	60
P49411	Elongation factor Tu, mitochondrial	TUFM	15	15	53.3	49.541	3.101e-139	0.98969	0.986791	10.057	13	0.969274	0.674901	21.369	12
O43427	Acidic fibroblast growth factor intracellular-binding protein	FIBP	2	2	9.9	41.878	7.2155e-69	0.98948	0.918243	20.095	2	0.80032	0.161393	NaN	1
P42566	Epidermal growth factor receptor substrate 15	EPS15	3	3	8.3	98.655	5.2911e-42	0.9891	0.919498	NaN	1	0.751823	0.0855467	5.0448	3
K7ELC2	40S ribosomal protein S15	RPS15	27	27	88.8	17.723	0	0.98856	0.99206	12.08	80	0.975515	0.702956	23.893	81
O14949	Cytochrome b-c1 complex subunit 8	UQCRQ	4	4	39	9.9062	6.3057e-42	0.98788	0.995235	20.503	5	1.21211	0.42125	7.8677	3
P62913-2			22	2	80.2	20.124	8.6547e-185	0.98769	0.996122	5.5132	3	1.30625	0.231043	0.77519	2
Q9BVP2	Guanine nucleotide-binding protein-like 3	GNL3	18	18	43.9	61.992	1.6481e-190	0.98686	1	31.688	18	0.951837	0.598059	29.124	14
Q86WV7	Coiled-coil domain-containing protein 43	CCDC43	4	4	13.2	25.563	1.3508e-31	0.98612	0.996646	10.304	6	1.32041	0.209701	75.959	6
P68400	Casein kinase II subunit alpha	CSNK2A1;hCG_21984	13	13	48.1	45.143	2.6457e-164	0.98572	0.994832	15.548	14	0.745768	0.0783	11.156	11
O60832	H/ACA ribonucleoprotein complex subunit 4	DKC1	3	3	7.8	57.673	2.9347e-13	0.98567	0.930862	15.468	2	0.816393	0.193964	0.54327	2
Q8NBX0	Saccharopine dehydrogenase-like oxidoreductase	SCCPDH	8	8	42.2	47.151	2.6246e-57	0.98532	0.993017	13.427	7	1.09704	0.779737	6.2032	6
E7ETY2		TCOF1	48	1	37.2	152.3	0	0.98412	0.936014	1.7315	2	0.96302	0.648319	0.96449	2
Q13614	Myotubularin-related protein 2	MTMR2	4	4	10.9	73.38	2.5299e-24	0.98305	0.939578	11.876	3	1.1242	0.787478	2.052	3
P06729	T-cell surface antigen CD2	CD2	18	18	44.2	39.448	2.565e-112	0.98243	0.979885	13.586	26	1.40776	0.111545	95.866	26
O15446-2	DNA-directed RNA polymerase I subunit RPA34	CD3EAP	9	9	40.4	55.171	1.0378e-167	0.9817	0.944081	8.4564	5	0.989903	0.76844	9.9374	9
Q9UHB6	LIM domain and actin-binding protein 1	LIMA1	6	6	14.6	85.225	4.9896e-83	0.98158	0.976016	156.59	4	0.757232	0.0924145	2.7013	4
Q13523	Serine/threonine-protein kinase PRP4 homolog	PRPF4B	5	5	5.5	116.99	8.394e-104	0.98153	0.944649	19.277	3	1.16162	0.561598	16.948	4
P04843	Dolichyl-diphosphooligosaccharide--protein glycosyltransferase subunit 1	RPN1	5	5	12.9	68.569	5.519e-20	0.98103	0.946319	22.429	4	0.846382	0.220859	1.9735	3
Q9NVP1	ATP-dependent RNA helicase DDX18	DDX18	56	56	74.2	75.406	0	0.98085	0.972691	12.649	84	0.825832	0.170638	39.301	93
Q8WWY3	U4/U6 small nuclear ribonucleoprotein Prp31	PRPF31	4	4	8.8	55.455	4.6495e-08	0.9803	0.948759	NaN	1	0.847458	0.223716	56.409	3
J3KPK2	Granzyme B	GZMB	16	15	43.4	31.42	5.2538e-159	0.97881	0.963389	21.896	19	1.5143	0.0482665	7.4847	24
Q99459	Cell division cycle 5-like protein	CDC5L	10	10	20.1	92.25	2.345e-46	0.97871	0.962933	18.109	9	1.37082	0.146656	24.687	11
F8WA39	Myotubularin-related protein 1	MTMR1	26	26	47.3	75.717	6.8083e-289	0.97827	0.960925	20.135	29	1.18837	0.483786	13.053	24
Q14498-2	RNA-binding protein 39	RBM39	21	19	54	58.656	0	0.97746	0.957226	18.394	23	1.04245	0.991085	18.115	21
P55084	Trifunctional enzyme subunit beta, mitochondrial;3-ketoacyl-CoA thiolase	HADHB	45	45	78.7	51.294	0	0.97675	0.953982	17.077	98	0.952653	0.601596	16.097	115
P51608-2	Methyl-CpG-binding protein 2	MECP2	8	8	24.7	53.323	2.1445e-101	0.97606	0.962979	18.349	4	1.4007	0.239412	11.74	5
Q8IY21	Probable ATP-dependent RNA helicase DDX60	DDX60	9	9	8.1	197.85	4.222e-38	0.97598	0.963248	13.098	8	1.47406	0.165447	22.121	5
P52434	DNA-directed RNA polymerases I, II, and III subunit RPABC3	POLR2H	3	3	26	17.143	1.2302e-16	0.9757	0.96419	11.412	4	1.18237	0.632912	3.7973	2
Q6P1L8	39S ribosomal protein L14, mitochondrial	MRPL14	13	13	69.7	15.947	1.8966e-171	0.97569	0.949135	9.3838	19	1.00215	0.824784	12.948	16
B7Z4C8	60S ribosomal protein L31	RPL31	30	30	75.4	15.118	8.457e-203	0.97501	0.946025	18.197	37	0.991375	0.775189	27.807	54
P50402	Emerin	EMD	4	4	29.5	28.994	2.4765e-27	0.97377	0.97069	13.366	3	0.893017	0.400242	66.007	4
Q9P035	3-hydroxyacyl-CoA dehydratase 3	PTPLAD1	7	7	29.6	43.159	3.4444e-103	0.97356	0.939387	42.859	7	0.835631	0.193556	7.539	4
Q5T3I0-3	G patch domain-containing protein 4	GPATCH4	2	2	8.9	50.927	4.5841e-23	0.97348	0.971668	NaN	1	0.969274	0.672245	0.16117	2
Q8NEJ9	Neuroguidin	NGDN	3	3	21.9	35.894	1.2782e-69	0.97312	0.972883	NaN	1	0.807624	0.175721	62.935	3
Q15438	Cytohesin-1	CYTH1	2	2	11.6	46.412	5.6687e-38	0.97296	0.973423	11.629	2	1.02637	0.895755	NaN	1
P68431	Histone H3.1	HIST1H3A	21	2	82.4	15.404	1.4681e-190	0.97146	0.97849	13.91	8	1.07793	0.923308	10.169	4
P84098	60S ribosomal protein L19	RPL19	31	31	64.3	23.466	0	0.97022	0.924077	29.023	42	1.06922	0.885068	17.567	48
P49458	Signal recognition particle 9 kDa protein	SRP9	27	27	98.8	10.112	0	0.96817	0.914668	29.665	83	1.09573	0.784564	22.737	98
Q6WKZ4	Rab11 family-interacting protein 1	RAB11FIP1	21	21	26.9	137.17	4.0671e-294	0.966	0.904699	29.032	24	1.025	0.9302	45.788	14
Q9Y6W5	Wiskott-Aldrich syndrome protein family member 2	WASF2	6	6	13.7	54.283	2.405e-78	0.96595	0.997176	23.83	5	0.805412	0.1713	5.3954	4
Q9Y5V0	Zinc finger protein 706	ZNF706	2	2	30.3	8.4977	2.2572e-13	0.96579	0.903734	8.223	3	1.32214	0.348029	11.931	3
Q00535	Cyclin-dependent kinase 5	CDK5	5	5	24.3	33.304	1.2877e-89	0.96512	1	15.952	2	0.81606	0.19325	43.894	5
Q86VV8	Rotatin	RTTN	2	2	0.6	248.63	0.0004651	0.96453	0.998029	4.0333	2	0.989315	0.765749	32.118	2
Q96C19	EF-hand domain-containing protein D2	EFHD2	8	8	49.6	26.697	1.0107e-44	0.96371	0.995287	17.287	8	0.886368	0.379226	17.19	4
P42167	Lamina-associated polypeptide 2, isoforms beta/gamma;Thymopoietin;Thymopentin	TMPO	20	2	59	50.67	0	0.96264	0.88925	11.389	15	1.05904	0.924924	25.847	17
Q9BRU9	rRNA-processing protein UTP23 homolog	UTP23	7	7	52.2	28.402	1.3776e-92	0.96241	0.888192	10.725	8	1.06647	0.895765	14.041	6
P61160	Actin-related protein 2	ACTR2	5	5	30.5	44.76	2.5096e-125	0.96202	0.886398	36.508	4	1.12137	0.795505	29.024	6
O75683	Surfeit locus protein 6	SURF6	4	4	21.9	41.45	4.7362e-44	0.96187	0.989126	26.275	3	0.879662	0.358582	15.375	2
P40939	Trifunctional enzyme subunit alpha, mitochondrial;Long-chain enoyl-CoA hydratase;Long chain 3-hydroxyacyl-CoA dehydrogenase	HADHA	116	116	87.3	82.999	0	0.96131	0.883131	18.076	181	0.958405	0.626704	31.184	191
Q6PJG2	Uncharacterized protein C14orf43	C14orf43	6	6	13.5	114.99	2.5633e-56	0.95972	0.981913	44.201	2	1.35033	0.305162	34.594	5
E9PLN8	Vitamin K epoxide reductase complex subunit 1	VKORC1	2	2	12	17.945	9.0228e-38	0.95953	0.981275	NaN	1	0.76864	0.108165	29.038	2
Q8NDZ4	UPF0672 protein C3orf58	C3orf58	4	4	19.1	49.481	1.2558e-62	0.95866	0.978352	41.108	5	1.24099	0.498288	5.2262	2
P62891	60S ribosomal protein L39;Putative 60S ribosomal protein L39-like 5	RPL39;RPL39P5	10	10	76.5	6.4066	1.7016e-70	0.95752	0.865687	27.287	13	0.901876	0.396851	28.619	20
Q86TN4	tRNA 2-phosphotransferase 1	TRPT1	7	7	47.4	27.742	2.7492e-41	0.95749	0.865549	97.233	5	1.05165	0.954245	10.175	5
Q13435	Splicing factor 3B subunit 2	SF3B2	6	6	9.9	100.23	3.6507e-51	0.95694	0.863017	5.9484	4	1.04685	0.973423	19.707	4
A6NFN2	Abl interactor 1	ABI1	6	6	19.4	55.259	3.5086e-84	0.95283	0.958702	8.6783	5	0.880359	0.360701	85.804	4
P62424	60S ribosomal protein L7a	RPL7A	29	29	77.8	29.995	5.7144e-168	0.95199	0.840231	27.143	35	1.01415	0.88015	40.037	30
Q8NC56	LEM domain-containing protein 2	LEMD2	2	2	3.4	56.974	8.954e-07	0.95129	0.953495	NaN	1	1.01792	0.897544	10.641	3
P62917	60S ribosomal protein L8	RPL8	29	29	77.4	28.024	4.8381e-256	0.95046	0.83319	17.932	29	0.929541	0.504196	11.069	29
Q14103	Heterogeneous nuclear ribonucleoprotein D0	HNRNPD	3	3	19.7	38.434	5.677e-11	0.95007	0.949366	26.95	5	1.13612	0.754226	NaN	1
Q8IY17-4	Neuropathy target esterase	PNPLA6	23	23	31.8	150.95	0	0.95005	0.831303	19.627	18	1.15499	0.582063	39.56	17
Q8N2K0-2	Monoacylglycerol lipase ABHD12	ABHD12	2	2	6.2	45.558	5.3502e-23	0.94968	0.948045	NaN	1	0.814531	0.189996	35.113	2
Q93009	Ubiquitin carboxyl-terminal hydrolase 7;Ubiquitin carboxyl-terminal hydrolase	USP7	6	6	13.6	128.3	2.1639e-67	0.94963	0.947876	9.8879	3	1.03717	0.938154	67.75	4
E9PKP7	Nucleolar transcription factor 1	UBTF	27	27	37	87.435	2.3064e-213	0.94909	0.826887	20.988	22	1.06608	0.897318	26.246	16
Q92828	Coronin-2A	CORO2A	9	9	24.2	59.763	4.3456e-64	0.94752	0.819666	12.626	6	0.764994	0.0680888	20.137	10
J3KQ48	Peptidyl-tRNA hydrolase 2, mitochondrial	PTRH2	2	2	27.8	19.325	2.71e-08	0.9465	0.93726	1.7171	2	0.71803	0.0506962	25.473	2
P16401	Histone H1.5	HIST1H1B	46	29	65	22.58	0	0.94635	0.814288	35.524	49	0.798339	0.11615	49.776	81
J3KQ73	Peptidyl-prolyl cis-trans isomerase FKBP8	FKBP8	13	13	32.4	47.143	1.472e-172	0.94627	0.81392	8.8513	10	1.28179	0.272097	11.096	13
Q8NE71	ATP-binding cassette sub-family F member 1	ABCF1	66	48	73.1	95.925	0	0.94607	0.813001	19.414	89	0.923788	0.480961	15.296	92
O94876	Transmembrane and coiled-coil domains protein 1	TMCC1;DKFZp686H13261	7	7	10.7	72.082	1.248e-120	0.94605	0.935732	16.11	7	0.818398	0.198294	37.326	6
P53621-2	Coatomer subunit alpha;Xenin;Proxenin	COPA	4	4	8	139.32	2.7824e-20	0.9451	0.932504	3.8841	2	1.47815	0.161985	19.819	2
P47813	Eukaryotic translation initiation factor 1A, X-chromosomal	EIF1AX	9	2	56.2	16.46	3.2109e-109	0.94506	0.80836	12.714	14	1.04058	0.998603	5.3466	15
Q8N0V3	Putative ribosome-binding factor A, mitochondrial	RBFA	2	2	13.1	38.359	7.4131e-20	0.94504	0.9323	10.017	2	0.89214	0.397442	26.689	2
E9PHK9	Treacle protein	TCOF1	51	4	38.4	156.06	0	0.94504	0.808268	17.419	45	0.902364	0.398644	17.804	53
Q9H0S4	Probable ATP-dependent RNA helicase DDX47	DDX47	20	20	56.5	50.646	4.6004e-301	0.94283	0.798119	11.265	20	0.786411	0.0968119	18.831	21
Q71DI3	Histone H3.2;Histone H3.1t;Histone H3.3C	HIST2H3A;HIST3H3;H3F3C	21	2	82.4	15.388	1.8609e-150	0.94195	0.921786	NaN	1	1.1557	0.701326	7.5021	4
P49757	Protein numb homolog	NUMB	32	30	46.1	70.803	0	0.94083	0.788944	36.81	36	0.747384	0.0496851	14.787	36
O14745	Na(+)/H(+) exchange regulatory cofactor NHE-RF1	SLC9A3R1	12	12	54.2	38.868	7.857e-262	0.94066	0.788165	12.322	16	0.90876	0.422486	13.949	14
E7EX29	14-3-3 protein zeta/delta	YWHAZ	5	5	29.7	28.036	4.8572e-44	0.93846	0.909886	17.13	6	1.04408	0.965133	12.13	6
H3BN98			24	4	42.2	27.168	7.9474e-157	0.9373	0.905925	17.21	4	0.880824	0.323415	9.0633	4
Q7Z7A4	PX domain-containing protein kinase-like protein	PXK	8	8	23	64.949	9.5455e-52	0.93675	0.904047	14.24	5	1.07038	0.946381	8.5676	5
P56182	Ribosomal RNA processing protein 1 homolog A	RRP1	16	16	36.2	52.839	6.2832e-204	0.93654	0.769298	13.317	15	1.07582	0.859565	15.909	16
Q9BRT6	Protein LLP homolog	LLPH	3	3	38.8	15.225	2.6069e-09	0.93632	0.902577	NaN	1	1.01129	0.836353	26.956	3
P39880-3	Homeobox protein cut-like 1;Protein CASP	CUX1	3	3	3.4	165.69	4.3484e-10	0.93618	0.767651	22.685	2	1.01343	0.844795	7.025	2
E5KLJ5	Dynamin-like 120 kDa protein, mitochondrial;Dynamin-like 120 kDa protein, form S1	OPA1	2	2	4.9	117.74	2.036e-77	0.93499	0.898031	NaN	1	0.675402	0.0234306	47.411	2
P57772	Selenocysteine-specific elongation factor	EEFSEC	37	37	66.3	65.304	0	0.93486	0.761619	11.338	37	0.942685	0.55885	19.897	47
Q13206	Probable ATP-dependent RNA helicase DDX10	DDX10	32	32	51.4	100.89	0	0.93479	0.761299	31.782	33	1.00584	0.841807	10.55	34
P20936	Ras GTPase-activating protein 1	RASA1	3	3	5.8	116.4	8.3336e-05	0.93478	0.897312	NaN	1	0.889284	0.388379	30.862	2
P11021	78 kDa glucose-regulated protein	HSPA5	10	9	21.6	72.332	1.6934e-57	0.93465	0.896868	23.478	6	1.03211	0.918311	21.121	3
P50416	Carnitine O-palmitoyltransferase 1, liver isoform	CPT1A	12	12	25.1	88.367	3.1556e-101	0.93446	0.759792	20.183	7	1.16352	0.555801	16.015	12
P49207	60S ribosomal protein L34	RPL34	4	4	11.1	13.293	4.7156e-46	0.93402	0.757783	4.1832	4	0.917347	0.455493	61.019	3
P16402	Histone H1.3	HIST1H1D	53	17	79.2	22.35	0	0.93256	0.751122	42.525	35	0.817661	0.152953	28.948	32
P12236	ADP/ATP translocase 3	SLC25A6	38	10	81.5	32.866	2.4329e-236	0.93172	0.886839	16.963	14	1.21349	0.417796	12.971	14
Q9UDW1	Cytochrome b-c1 complex subunit 9	UQCR10	2	2	41.3	7.3084	2.2276e-07	0.93124	0.885195	NaN	1	1.05638	0.989658	1.3676	2
Q9BSC4	Nucleolar protein 10	NOL10	11	11	32.7	80.301	1.6446e-62	0.93098	0.884304	10.122	7	0.745045	0.0774662	53.559	9
O14647	Chromodomain-helicase-DNA-binding protein 2	CHD2	4	4	4.9	211.34	6.2185e-92	0.93078	0.883619	13.968	3	0.989218	0.749618	7.2902	4
Q96DA6	Mitochondrial import inner membrane translocase subunit TIM14	DNAJC19	6	6	61.2	12.498	1.8875e-44	0.93028	0.740737	27.251	5	1.14073	0.627639	9.3371	6
P62249	40S ribosomal protein S16	RPS16	41	41	93.8	16.445	0	0.92959	0.737598	17.565	96	1.16501	0.551291	28.562	103
Q96P47-4	Arf-GAP with GTPase, ANK repeat and PH domain-containing protein 3	AGAP3	16	16	30.2	97.95	2.3864e-277	0.92933	0.736415	21.684	14	1.10084	0.765847	57.633	15
P18583-9	Protein SON	SON	4	4	3.5	268.09	9.5692e-193	0.92893	0.877277	8.7558	9	1.01285	0.842529	21.165	7
P14649	Myosin light chain 6B	MYL6B	8	5	64.4	22.764	1.0446e-53	0.92866	0.876351	18.251	2	0.952109	0.607083	16.963	4
O75396	Vesicle-trafficking protein SEC22b	SEC22B	3	3	30.2	24.593	2.081e-58	0.92825	0.874944	9.8146	2	1.0167	0.857707	32.158	2
P47914	60S ribosomal protein L29	RPL29	22	22	73	17.752	2.8926e-236	0.92823	0.731417	10.757	20	1.1395	0.631686	21.012	29
Q9H7Z3	UPF0614 protein C14orf102	C14orf102	20	20	28.4	132.67	0	0.92814	0.731008	35.888	15	1.11857	0.702569	13.169	17
P62266	40S ribosomal protein S23	RPS23	25	25	81.1	15.807	7.1536e-182	0.92738	0.727558	15.331	52	1.1049	0.751103	9.261	54
P19447	TFIIH basal transcription factor complex helicase XPB subunit	ERCC3	10	10	20.1	89.277	6.4426e-88	0.92677	0.724791	9.637	11	1.24941	0.335213	15.91	10
P62805	Histone H4	HIST1H4A	24	24	82.5	11.367	0	0.92661	0.724066	13.795	34	1.13632	0.642152	23.072	50
Q9NR50	Translation initiation factor eIF-2B subunit gamma	EIF2B3	4	4	21.7	50.24	1.4314e-24	0.92588	0.866811	NaN	1	0.84868	0.270884	14.588	4
Q96D71	RalBP1-associated Eps domain-containing protein 1	REPS1	35	34	53.5	86.661	0	0.92529	0.718085	36.743	41	0.734646	0.0389501	23.928	48
Q9NYL4	Peptidyl-prolyl cis-trans isomerase FKBP11;Peptidyl-prolyl cis-trans isomerase	FKBP11	12	12	47.3	22.18	4.3827e-164	0.92458	0.714872	10.193	42	1.0051	0.838354	23.683	41
P26373	60S ribosomal protein L13	RPL13	26	26	75.8	24.261	2.4234e-286	0.92349	0.709944	13.404	21	1.23091	0.376048	23.519	28
P10412	Histone H1.4	HIST1H1E	55	14	78.1	21.865	0	0.92316	0.708453	12.492	20	0.809258	0.136091	18.601	36
Q6ZYL4	General transcription factor IIH subunit 5	GTF2H5	3	3	91.5	8.0533	5.2435e-29	0.92234	0.85465	10.153	3	1.08272	0.908814	NaN	1
P35611-3	Alpha-adducin	ADD1	15	15	32.8	84.302	4.2168e-273	0.92152	0.701053	15.756	11	0.94304	0.573383	13.798	15
P42677	40S ribosomal protein S27	RPS27	7	3	47.6	9.461	4.7174e-48	0.92138	0.700422	13.144	8	1.13379	0.650598	10.225	9
P06753-2		TPM3	35	4	94.8	29.032	0	0.9203	#VALUE!	29.257	41	0.853534	#VALUE!	11.368	41
Q9UL54-2	Serine/threonine-protein kinase TAO2	TAOK2	5	4	8.4	119.28	1.3491e-67	0.9191	0.843509	38.513	4	1.29779	0.388818	19.303	2
Q96G25-2	Mediator of RNA polymerase II transcription subunit 8	MED8	3	3	15.6	32.818	1.6223e-77	0.91845	0.841273	21.609	2	1.38775	0.129517	12.173	3
P13010	X-ray repair cross-complementing protein 5	XRCC5	38	38	57.4	82.704	0	0.91811	0.685717	12.154	37	0.953471	0.605146	13.831	50
Q9Y2U8	Inner nuclear membrane protein Man1	LEMD3	3	3	5.2	99.996	1.3944e-09	0.9169	0.83594	8.4171	2	0.841893	0.253453	NaN	1
Q5JRC6		PHF6	27	2	71.6	36.43	0	0.91683	0.835699	3.349	2	1.28703	0.407988	NaN	1
P29597	Non-receptor tyrosine-protein kinase TYK2;Tyrosine-protein kinase	TYK2	27	27	34.7	133.65	3.7702e-235	0.91564	0.674652	16.46	23	1.14976	0.598545	22.353	19
P12235	ADP/ATP translocase 1	SLC25A4	24	2	51.3	33.064	4.4905e-151	0.91406	0.826164	31.476	3	1.1929	0.607099	22.396	3
P12956	X-ray repair cross-complementing protein 6	XRCC6	43	43	61.9	69.842	0	0.91297	0.662737	57.76	38	0.93214	0.514837	40.756	48
Q14739	Lamin-B receptor	LBR	11	11	19.5	70.702	5.7503e-149	0.91248	0.660556	6.4137	6	1.27698	0.280827	31.101	10
P56134-2		PTCD1;ATP5J2	7	2	54.5	10.363	5.8593e-58	0.91239	0.660156	16.371	7	1.17888	0.510486	13.806	7
Q5VWQ0	Round spermatid basic protein 1	RSBN1	12	12	22.9	90.071	2.8929e-169	0.91173	0.657221	14.882	10	1.07313	0.86992	48.031	11
Q9UEY8	Gamma-adducin	ADD3	12	12	26.5	79.154	4.8696e-194	0.9115	0.656199	13.472	16	0.918274	0.45912	17.149	11
Q8WWI1	LIM domain only protein 7	LMO7	4	4	4.4	192.69	2.2031e-86	0.91141	0.817039	15.732	3	0.918274	0.48463	9.176	2
Q14554	Protein disulfide-isomerase A5	PDIA5	23	23	48.2	59.594	7.8097e-179	0.91091	0.653579	59.979	14	0.843099	0.212282	18.604	18
P36542	ATP synthase subunit gamma, mitochondrial;ATP synthase gamma chain	ATP5C1	27	27	62.1	32.996	7.8739e-187	0.91091	0.653579	15.666	26	1.26175	0.309928	14.754	39
O00160	Unconventional myosin-If	MYO1F	43	42	49.9	124.84	0	0.91061	0.652248	15.842	31	0.950299	0.591411	16.439	34
Q9NUQ2	1-acyl-sn-glycerol-3-phosphate acyltransferase epsilon	AGPAT5	3	3	10.2	42.072	1.6166e-21	0.90964	0.810943	NaN	1	0.971062	0.679121	12.425	3
P18621	60S ribosomal protein L17	RPL17	40	40	95.1	21.397	1.3192e-277	0.90819	0.641534	21.245	55	1.17148	0.532003	17.713	64
P62854	40S ribosomal protein S26;Putative 40S ribosomal protein S26-like 1	RPS26;RPS26P11	13	13	71.3	13.015	8.379e-119	0.90768	0.639282	42.549	15	1.13189	0.656961	12.61	14
P13861	cAMP-dependent protein kinase type II-alpha regulatory subunit	PRKAR2A	8	8	30.9	45.518	4.5019e-76	0.9075	0.803573	19.018	6	0.877963	0.35344	19.882	7
M0R0P8	Unconventional myosin-IXb	MYO9B	54	54	35.5	243.4	0	0.90745	0.638267	33.42	41	1.02263	0.91929	61.268	45
P61011	Signal recognition particle 54 kDa protein	SRP54	2	2	5.4	55.704	2.4981e-27	0.90736	0.803091	8.1052	2	1.21281	0.560247	3.2205	2
P31146	Coronin-1A	CORO1A	8	8	36	51.026	1.3778e-50	0.90675	0.80099	15.796	4	1.18039	0.637846	40.453	4
Q96A26	Protein FAM162A	FAM162A	3	3	27.3	17.342	6.4291e-10	0.90462	0.793654	NaN	1	1.26685	0.445913	7.9094	2
P61158	Actin-related protein 3	ACTR3	6	6	29.4	47.371	1.0723e-52	0.90425	0.62419	16.176	8	1.0233	0.883688	4.7722	3
P46776	60S ribosomal protein L27a	RPL27A	17	17	74.3	16.561	2.5543e-181	0.90363	0.621473	59.377	26	1.05039	0.959266	11.422	26
P09651	Heterogeneous nuclear ribonucleoprotein A1;Heterogeneous nuclear ribonucleoprotein A1-like 2	HNRNPA1;HNRNPA1L2	4	4	23.1	38.746	2.986e-71	0.90305	0.788247	7.9758	5	0.982125	0.721946	28.337	4
P01730	T-cell surface glycoprotein CD4	CD4	6	6	13.1	51.11	7.7907e-49	0.90239	0.785975	20.01	2	1.40524	0.113674	33.85	6
P09543	2,3-cyclic-nucleotide 3-phosphodiesterase	CNP	8	8	40.1	47.578	2.1132e-114	0.90235	0.785837	10.35	6	1.05361	0.998302	26.177	9
C9JNU6	HIG1 domain family member 1A	HIGD1A	4	4	58.3	10.402	2.388e-114	0.90112	0.781602	43.663	3	1.03716	0.938112	7.5966	3
P05386	60S acidic ribosomal protein P1	RPLP1	4	4	99.1	11.514	6.2109e-12	0.90085	0.609329	17.334	6	0.92081	0.469115	5.208	5
Q9HCU5	Prolactin regulatory element-binding protein	PREB	4	4	13.4	45.468	2.0514e-27	0.89945	0.775854	2.5116	3	1.05474	0.994764	7.7969	3
O95202	LETM1 and EF-hand domain-containing protein 1, mitochondrial	LETM1	13	13	26.8	83.353	1.072e-191	0.89936	0.602849	70.06	10	0.819471	0.200636	18.233	9
B4E2P2	Translocon-associated protein subunit gamma	SSR3	4	4	21.2	22.61	3.5144e-195	0.89911	0.601764	6.7283	7	1.03773	0.988583	49.917	7
Q9ULV4-3	Coronin-1C	CORO1C	33	33	55.6	58.947	0	0.89833	0.598381	16.143	38	0.809061	0.135713	15.782	43
Q15311	RalA-binding protein 1	RALBP1	23	23	36.3	76.063	8.5439e-234	0.89825	0.598035	48.071	23	0.744214	0.0468227	10.339	19
Q9H8W3	Protein FAM204A	FAM204A	2	2	10.3	27.021	1.3572e-60	0.89809	0.771173	29.808	2	1.75076	0.0360418	NaN	1
Q9NYL9	Tropomodulin-3	TMOD3	20	20	81.8	39.594	0	0.89784	0.596259	16.267	18	0.816993	0.151563	10.265	14
O15371	Eukaryotic translation initiation factor 3 subunit D	EIF3D	4	4	15.1	63.972	6.9378e-127	0.89754	0.769281	9.761	3	1.16556	0.675532	14.309	3
Q9Y608	Leucine-rich repeat flightless-interacting protein 2	LRRFIP2	18	18	31.5	82.17	0	0.89654	0.590641	10.747	20	0.92081	0.469115	27.041	21
P05141	ADP/ATP translocase 2	SLC25A5	43	20	74.5	32.852	0	0.89627	0.589476	19.749	59	1.13594	0.643436	8.7598	63
P0C0S5	Histone H2A.Z;Histone H2A.V;Histone H2A	H2AFZ;H2AFV	10	8	75	13.553	1.1302e-111	0.89571	0.587062	20.48	28	1.28616	0.264361	10.648	17
P53007	Tricarboxylate transport protein, mitochondrial	SLC25A1	17	17	50.5	34.012	2.2783e-181	0.89559	0.586546	17.393	19	1.19844	0.456512	19.35	24
P11233	Ras-related protein Ral-A	RALA	14	6	62.6	23.567	5.2586e-294	0.89518	0.584781	9.8839	18	0.973425	0.693537	11.116	16
Q9NVP2	Histone chaperone ASF1B	ASF1B	7	6	64.4	22.433	1.2212e-131	0.895	0.760544	18.735	8	1.49993	0.14464	20.731	4
O60884	DnaJ homolog subfamily A member 2	DNAJA2	6	6	34	45.745	6.8223e-100	0.89483	0.75996	26.617	6	1.15925	0.568863	18.796	7
P84243	Histone H3.3;Histone H3	H3F3A	22	5	82.4	15.328	3.9718e-202	0.89432	0.581085	13.552	30	1.16409	0.554077	20.144	36
Q9BSF4	Uncharacterized protein C19orf52	C19orf52	3	3	18.1	29.233	1.4733e-06	0.89385	0.75659	NaN	1	1.53523	0.120026	10.287	2
A1A4S6	Rho GTPase-activating protein 10	ARHGAP10	17	17	24.6	89.374	8.3991e-113	0.89372	0.57851	14.009	11	0.931706	0.513053	17.059	16
Q6PCB5	Round spermatid basic protein 1-like protein	RSBN1L	14	14	27	94.868	4.1209e-97	0.89278	0.574484	16.026	11	1.08399	0.828453	28.13	12
Q14435	Polypeptide N-acetylgalactosaminyltransferase 3	GALNT3	16	16	43.1	72.609	1.4415e-122	0.8927	0.574142	15.643	14	0.932836	0.517699	12.583	14
Q9NVN8	Guanine nucleotide-binding protein-like 3-like protein	GNL3L	15	15	37.6	65.572	1.3382e-219	0.8927	0.574142	31.788	13	1.30996	0.22528	12.487	13
P17987	T-complex protein 1 subunit alpha	TCP1	14	14	40.6	60.343	8.6296e-74	0.89253	0.752054	37.412	12	0.943218	0.574039	67.507	7
Q15365	Poly(rC)-binding protein 1	PCBP1	9	6	46.9	37.497	4.7955e-110	0.89228	0.572346	17.472	9	0.960338	0.635206	10.225	9
Q9UQ35	Serine/arginine repetitive matrix protein 2	SRRM2	21	21	13.7	299.61	2.4046e-155	0.89067	0.565481	16.252	13	0.659457	0.00681679	21.163	14
Q9NX58	Cell growth-regulating nucleolar protein	LYAR	35	35	64.4	43.614	0	0.89019	0.563439	19.286	40	1.01524	0.885189	24.196	48
Q14684	Ribosomal RNA processing protein 1 homolog B	RRP1B	24	24	41.6	84.427	0	0.88999	0.562589	25.692	19	1.22713	0.384825	23.639	24
P56385	ATP synthase subunit e, mitochondrial	ATP5I	2	2	30.4	7.9331	7.8962e-15	0.88994	0.743158	8.969	2	0.443538	1.02362e-05	160.56	2
P13639	Elongation factor 2	EEF2	3	3	7.5	95.337	6.1278e-11	0.88974	0.742471	2.2436	2	1.07942	0.918787	13.716	2
Q9Y294	Histone chaperone ASF1A	ASF1A	4	3	37.3	22.968	7.9989e-24	0.88882	0.739314	20.889	2	1.67272	0.0563408	NaN	1
P17096-2			5	1	43.8	10.679	1.6018e-49	0.88822	0.555086	35.389	7	1.30603	0.231391	12.722	8
Q9H7H0-3	Methyltransferase-like protein 17, mitochondrial	METTL17	7	7	27.4	53.051	3.4902e-135	0.88791	0.736191	16.123	7	0.992359	0.761916	26.766	8
P32970	CD70 antigen	CD70	6	6	40.4	21.118	3.0816e-46	0.88741	0.551663	19.174	5	0.893416	0.366415	23.29	4
Q15651	High mobility group nucleosome-binding domain-containing protein 3	HMGN3	2	2	15.2	10.666	3.6537e-05	0.88684	0.732521	10.673	2	1.2855	0.410789	44.989	2
Q9Y4W6	AFG3-like protein 2	AFG3L2	9	9	14.9	88.583	1.562e-66	0.88642	0.54749	8.1047	7	1.0636	0.906987	19.162	5
Q10567-3	AP-1 complex subunit beta-1	AP1B1	33	5	32.1	103.56	1.9994e-268	0.88631	0.730704	14.725	6	0.790576	0.143492	NaN	1
C9J6P4	Zinc finger CCCH-type antiviral protein 1	ZC3HAV1	2	2	2.3	114.08	1.0858e-11	0.88616	0.73019	1.7387	2	0.210624	2.1736e-16	NaN	1
Q00839	Heterogeneous nuclear ribonucleoprotein U	HNRNPU	14	14	28.1	90.583	2.4063e-182	0.88609	0.72995	16.629	12	1.0198	0.869922	78.266	8
P50914	60S ribosomal protein L14	RPL14	10	10	40.5	23.432	7.6676e-69	0.88499	0.541482	18.671	10	0.937207	0.55202	14.926	10
E7EVF4	Cytoplasmic FMR1-interacting protein 2	CYFIP2	19	19	20.6	145.67	4.8352e-244	0.88442	0.539094	12.446	14	0.899281	0.387387	46.269	18
P27635	60S ribosomal protein L10;60S ribosomal protein L10-like	RPL10;RPL10L	37	37	81.8	24.604	0	0.88405	0.537546	13.217	45	1.29313	0.25239	43.207	52
O75044	SLIT-ROBO Rho GTPase-activating protein 2	SRGAP2	7	5	12.2	120.88	1.1136e-49	0.88321	0.720085	27.773	3	0.995223	0.773148	5.5636	3
O95782	AP-2 complex subunit alpha-1	AP2A1	72	57	66.3	107.54	0	0.88312	0.533661	19.336	108	0.72648	0.0330838	21.701	115
Q9NZ01	Trans-2,3-enoyl-CoA reductase	TECR	14	14	27.3	36.034	1.2855e-81	0.88276	0.53216	27.88	13	0.958957	0.629126	13.055	15
P27708	CAD protein;Glutamine-dependent carbamoyl-phosphate synthase;Aspartate carbamoyltransferase;Dihydroorotase	CAD	2	2	2.2	242.98	5.5056e-46	0.8818	0.71526	NaN	1	0.883314	0.369756	5.0399	2
O15258	Protein RER1	RER1	6	6	35.2	22.958	6.456e-79	0.88123	0.525798	13.147	5	0.940999	0.551728	15.767	6
P62241	40S ribosomal protein S8	RPS8	37	37	82.7	24.205	0	0.88096	0.524678	22.47	76	1.10923	0.735559	16.967	72
P36578	60S ribosomal protein L4	RPL4	40	40	70.5	47.697	4.568e-247	0.8808	0.524015	16.864	34	1.05952	0.923021	65.569	34
Q13889	General transcription factor IIH subunit 3	GTF2H3	6	6	32.8	34.378	9.5895e-33	0.88005	0.520911	9.8786	6	1.08196	0.836141	14.636	6
P55160	Nck-associated protein 1-like	NCKAP1L	8	8	9.1	128.15	1.2098e-47	0.87917	0.70627	22.801	3	0.884877	0.336949	87.786	9
Q96CW1-2		AP2M1	52	2	78.1	49.389	0	0.87881	0.705041	9.7966	4	0.738225	0.0417644	28.791	6
P62910	60S ribosomal protein L32	RPL32	10	10	71.1	15.86	7.1725e-114	0.87834	0.513858	43.39	9	1.10215	0.761076	12.66	12
O94874	E3 UFM1-protein ligase 1	UFL1	21	21	35.3	89.594	3.3188e-101	0.87792	0.512132	18.05	15	0.918021	0.483752	51.115	14
Q8WUW1-2	Protein BRICK1	BRK1	2	2	24.5	12.046	1.0482e-47	0.87774	0.701388	NaN	1	0.854774	0.287092	2.6093	2
Q9Y265	RuvB-like 1	RUVBL1	6	6	23.7	50.227	3.6947e-37	0.87584	0.694908	22.071	5	0.905469	0.440987	9.5433	5
P46778	60S ribosomal protein L21	RPL21	17	17	73.8	18.565	4.0279e-76	0.8732	0.492882	32.889	23	1.10452	0.75247	19.07	23
P21333	Filamin-A	FLNA	17	17	12.1	280.74	7.9899e-212	0.87184	0.487389	62.816	10	1.03026	0.954375	50.987	15
O94973	AP-2 complex subunit alpha-2	AP2A2	55	40	55	103.96	0	0.87143	0.485738	37.537	40	0.76266	0.0653939	32.934	56
E9PCT1	Serine/arginine repetitive matrix protein 1	SRRM1	29	29	31.6	103.79	0	0.87139	0.485577	20.837	29	0.804959	0.127977	12.333	25
Q8TCU6	Phosphatidylinositol 3,4,5-trisphosphate-dependent Rac exchanger 1 protein	PREX1	7	7	9.7	186.2	8.8307e-46	0.87091	0.678134	29.051	6	0.926526	0.513614	14.24	4
P78527	DNA-dependent protein kinase catalytic subunit	PRKDC	119	119	34	469.08	0	0.87064	0.482563	35.694	105	0.926355	0.491274	30.048	102
P53680	AP-2 complex subunit sigma	AP2S1	7	7	40.1	17.018	2.1427e-31	0.87018	0.480718	35.396	10	0.730407	0.0358111	34.215	9
Q14839-2	Chromodomain-helicase-DNA-binding protein 4	CHD4	3	3	2	220.85	9.9553e-11	0.87013	0.480518	5.7301	3	0.989022	0.748852	10.022	3
P08574	Cytochrome c1, heme protein, mitochondrial	CYC1	11	11	40	35.422	3.4522e-192	0.86944	0.477756	9.406	17	1.15598	0.578983	9.5324	16
P30101	Protein disulfide-isomerase A3	PDIA3	4	3	13.1	56.782	4.3079e-22	0.86926	0.672534	NaN	1	0.825968	0.215182	16.519	4
P30050	60S ribosomal protein L12	RPL12	11	11	74.5	17.818	1.8165e-127	0.86805	0.472213	65.499	8	0.958497	0.631142	6.514	7
P31689	DnaJ homolog subfamily A member 1	DNAJA1	10	10	43.3	44.868	7.2485e-145	0.86787	0.471497	21.558	11	1.09104	0.801987	19.622	12
Q8NFH8	RalBP1-associated Eps domain-containing protein 2	REPS2	11	10	26.5	71.533	4.8802e-157	0.86748	0.666501	10.378	6	0.907441	0.417515	18.86	9
Q02878	60S ribosomal protein L6	RPL6	18	18	51.7	32.728	1.545e-166	0.86705	0.468242	11.47	20	1.04772	0.969909	36.238	23
Q96KP1	Exocyst complex component 2	EXOC2	15	15	27.1	104.07	2.6029e-105	0.8667	0.466855	24.433	12	0.980008	0.723299	13.885	13
P30414	NK-tumor recognition protein;Putative peptidyl-prolyl cis-trans isomerase	NKTR	3	3	5.6	165.67	1.0952e-10	0.86646	0.663048	13.411	2	0.957029	0.625593	NaN	1
P35240-2	Merlin	NF2	22	22	37.6	72.513	1.1534e-174	0.86642	0.465747	15.043	17	0.930146	0.506666	16.159	16
Q9P0L0	Vesicle-associated membrane protein-associated protein A	VAPA	10	10	68.3	27.893	5.2501e-66	0.86565	0.462706	23.484	3	0.97352	0.688594	11.021	10
Q96RF0-2	Sorting nexin-18	SNX18	12	12	27.6	69.006	1.2592e-151	0.86543	0.461839	14.154	10	1.19571	0.463778	12.687	11
A6NFQ2	Protein FAM115C	FAM115C	16	16	28.6	100.9	4.9791e-119	0.86381	0.455472	12.711	10	0.940115	0.548002	21.708	20
Q86U38	Pumilio domain-containing protein C14orf21	C14orf21	6	6	20	69.437	9.3785e-91	0.86195	0.647819	52.568	4	1.20071	0.588426	21.805	5
P07919	Cytochrome b-c1 complex subunit 6, mitochondrial	UQCRH	9	9	93.4	10.739	1.9311e-187	0.86164	0.447004	5.726	8	1.07884	0.848009	43.224	11
J3KTA4	Probable ATP-dependent RNA helicase DDX5	DDX5	4	4	13.5	69.086	4.9441e-80	0.86163	0.646741	10.557	3	1.00907	0.827627	27.485	3
Q9NV70	Exocyst complex component 1	EXOC1	25	25	39.5	101.98	4.3828e-189	0.86131	0.445723	18.759	23	0.967118	0.665269	10.418	20
P63261	Actin, cytoplasmic 2;Actin, cytoplasmic 2, N-terminally processed	ACTG1	54	2	94.9	41.792	0	0.86061	0.443009	16.066	8	0.878966	0.317311	9.3896	13
Q9UH99-2	SUN domain-containing protein 2	SUN2	10	10	23.8	82.501	1.3639e-144	0.86025	0.441616	41.926	7	1.01248	0.841074	29.596	7
P98171-2	Rho GTPase-activating protein 4	ARHGAP4	26	26	38.4	109.39	5.4351e-235	0.85964	0.439261	44.446	22	0.990099	0.769338	28.438	18
Q8NF50	Dedicator of cytokinesis protein 8	DOCK8	15	15	13.6	238.53	2.1934e-229	0.85928	0.638834	19.881	12	0.921065	0.470122	6.9141	9
Q13112	Chromatin assembly factor 1 subunit B	CHAF1B	9	9	26.3	61.492	2.5509e-55	0.85927	0.437835	16.865	6	1.03752	0.987601	20.599	8
P46777	60S ribosomal protein L5	RPL5	7	7	36.4	34.362	1.5624e-47	0.859	0.436796	17.456	9	0.892379	0.398204	23.238	4
Q53H12	Acylglycerol kinase, mitochondrial	AGK	26	26	77.3	47.137	3.1963e-185	0.85863	0.435373	24.752	24	1.11333	0.720984	16.722	22
Q4KMP7	TBC1 domain family member 10B	TBC1D10B	18	18	28.3	87.198	1.5924e-184	0.85828	0.43403	18.646	21	1.16913	0.538975	44.107	19
P07437	Tubulin beta chain	TUBB	28	7	70.5	49.67	0	0.85824	0.433876	16.914	37	0.996512	0.79879	23.509	36
P62888	60S ribosomal protein L30	RPL30	9	9	63.5	12.784	7.7206e-115	0.85819	0.433684	17.294	9	0.952472	0.600809	52.478	8
Q9NTI5	Sister chromatid cohesion protein PDS5 homolog B	PDS5B	6	6	8.8	164.67	2.9357e-43	0.85705	0.631349	0.11134	2	1.36528	0.284242	44.478	5
O60264	SWI/SNF-related matrix-associated actin-dependent regulator of chromatin subfamily A member 5	SMARCA5	4	4	7.1	121.9	7.5423e-50	0.85671	0.630209	32.416	4	1.02797	0.90206	9.2787	2
Q6P1X5	Transcription initiation factor TFIID subunit 2	TAF2	3	3	6.4	136.97	9.4422e-18	0.85671	0.428025	1.0176	2	1.21489	0.414319	29.614	2
P68371	Tubulin beta-4B chain	TUBB4B	27	1	74.6	49.83	0	0.85666	0.427835	16.471	11	1.07792	0.85152	16.185	13
Q53QZ3	Rho GTPase-activating protein 15	ARHGAP15	3	3	6.7	54.544	2.847e-27	0.85512	0.624886	42.389	2	1.53074	0.122931	17.827	2
P18124	60S ribosomal protein L7	RPL7	15	15	56.5	29.225	1.3428e-156	0.85452	0.419713	10.277	11	1.00063	0.817756	15.931	11
P62318	Small nuclear ribonucleoprotein Sm D3	SNRPD3	5	5	41.3	13.916	3.6254e-51	0.8535	0.619471	26.38	5	1.11366	0.817522	24.467	6
O94826	Mitochondrial import receptor subunit TOM70	TOMM70A	7	7	21.4	67.454	1.5645e-43	0.85275	0.616968	36.315	6	1.04316	0.961526	3.4589	4
Q9H2G2	STE20-like serine/threonine-protein kinase	SLK	5	3	5.1	142.69	1.956e-31	0.85158	0.613068	4.0227	2	0.82149	0.20509	30.715	2
Q15796	Mothers against decapentaplegic homolog 2;Mothers against decapentaplegic homolog 9	SMAD2;SMAD9	4	2	10.5	52.306	1.0082e-59	0.8508	0.610471	24.512	3	0.790889	0.144045	NaN	1
P60842	Eukaryotic initiation factor 4A-I;Eukaryotic initiation factor 4A-II	EIF4A1;EIF4A2	4	3	22.2	46.153	2.0728e-62	0.85041	0.609173	5.0311	3	0.922169	0.498231	11.19	5
Q96CW1	AP-2 complex subunit mu	AP2M1	52	2	78.2	49.654	0	0.84918	0.39976	30.32	80	0.727537	0.0338013	31.876	83
P45880	Voltage-dependent anion-selective channel protein 2	VDAC2	3	3	17.7	31.566	5.6343e-26	0.8485	0.397252	1.7835	4	0.97352	0.693964	12.428	3
Q9BPW8	Protein NipSnap homolog 1	NIPSNAP1	3	3	20.8	33.31	9.7635e-39	0.84823	0.601931	NaN	1	0.454422	1.79946e-05	23.515	2
P15311	Ezrin	EZR	17	8	24.9	69.412	4.0855e-87	0.84784	0.600638	30.671	6	0.843597	0.213569	30.63	7
Q01813	6-phosphofructokinase type C	PFKP	2	2	4.1	85.595	3.9395e-15	0.84699	0.597821	NaN	1	0.981354	0.718947	13.43	2
P11166	Solute carrier family 2, facilitated glucose transporter member 1	SLC2A1	3	3	8.7	54.083	7.4899e-70	0.84632	0.595603	2.3769	3	1.06068	0.976286	NaN	1
Q13111	Chromatin assembly factor 1 subunit A	CHAF1A	9	9	13.8	106.92	2.1014e-97	0.84615	0.595041	37.923	7	1.09938	0.859095	13.264	8
Q9BUQ8	Probable ATP-dependent RNA helicase DDX23	DDX23	23	23	32.6	95.581	9.9758e-80	0.84461	0.38305	27.064	20	1.06171	0.914431	31.061	13
P63010-2	AP-2 complex subunit beta	AP2B1	75	47	67.1	105.69	0	0.84451	0.382688	20.883	120	0.74206	0.0449518	17.89	126
P56378-2	6.8 kDa mitochondrial proteolipid	MP68	2	2	18.7	8.6152	7.3834e-07	0.84406	0.588137	4.5416	2	1.13942	0.745153	NaN	1
P05198	Eukaryotic translation initiation factor 2 subunit 1	EIF2S1	42	42	90.2	36.112	0	0.84359	0.379368	11.408	63	0.848969	0.227766	20.985	74
Q9C005	Protein dpy-30 homolog	DPY30	3	3	56.6	11.25	2.6646e-24	0.84321	0.585335	10.661	2	1.00521	0.812404	7.6883	3
P62906	60S ribosomal protein L10a	RPL10A	9	9	44.2	24.831	5.7254e-75	0.84224	0.374521	11.086	14	0.833472	0.188346	13.33	13
Q9Y2X3	Nucleolar protein 58	NOP58	9	9	25.1	59.578	1.8436e-66	0.84156	0.372091	19.989	8	0.990884	0.772936	12.346	8
B1AHD1	NHP2-like protein 1	NHP2L1	5	5	62.1	14.627	4.6788e-62	0.84124	0.578854	13.791	4	0.810701	0.181994	8.8001	3
J3KNX9	Unconventional myosin-XVIIIa	MYO18A	97	97	49.7	233.14	0	0.83961	0.365167	13.295	100	0.906372	0.413506	32.091	97
O60506	Heterogeneous nuclear ribonucleoprotein Q	SYNCRIP	5	4	11.7	69.602	2.8913e-46	0.83957	0.573375	11.048	3	1.13448	0.758747	9.1703	5
P67936	Tropomyosin alpha-4 chain	TPM4	28	17	79	28.521	0	0.83926	0.363931	10.503	19	0.920387	0.467439	14.018	17
P22695	Cytochrome b-c1 complex subunit 2, mitochondrial	UQCRC2	2	2	6.8	48.442	3.5354e-29	0.83916	0.572032	6.3842	2	0.97704	0.702201	15.208	3
Q07021	Complement component 1 Q subcomponent-binding protein, mitochondrial	C1QBP	3	3	19.9	31.362	3.3612e-41	0.83847	0.569773	13.336	3	0.889442	0.388878	12.207	2
P41091	Eukaryotic translation initiation factor 2 subunit 3;Putative eukaryotic translation initiation factor 2 subunit 3-like protein	EIF2S3;EIF2S3L	54	54	82.4	51.109	0	0.83749	0.357713	21.998	75	0.862515	0.26607	17.943	111
P49685	G-protein coupled receptor 15	GPR15	6	6	15.8	40.787	2.4909e-44	0.83543	0.350545	15.015	8	0.871536	0.33433	37.975	10
P20042	Eukaryotic translation initiation factor 2 subunit 2	EIF2S2	28	28	44.1	38.388	6.2925e-265	0.83515	0.349576	12.861	43	0.847745	0.224483	21.191	54
G8JLB6	Heterogeneous nuclear ribonucleoprotein H;Heterogeneous nuclear ribonucleoprotein H, N-terminally processed;Heterogeneous nuclear ribonucleoprotein H2	HNRNPH1;HNRNPH2	2	2	6.4	51.229	3.5069e-20	0.83316	0.552475	0.90222	3	1.01521	0.851809	15.517	2
P61981	14-3-3 protein gamma;14-3-3 protein gamma, N-terminally processed	YWHAG	7	6	41.7	28.302	3.7728e-61	0.83314	0.552411	12.362	4	0.883392	0.369996	25.159	4
P62834	Ras-related protein Rap-1A;Ras-related protein Rap-1b;Ras-related protein Rap-1b-like protein	RAP1A;RAP1B	8	8	71.7	20.987	1.7064e-57	0.83032	0.333086	15.097	8	0.9298	0.525282	11.594	9
Q92499	ATP-dependent RNA helicase DDX1	DDX1	13	13	40.1	82.431	3.65e-116	0.83009	0.332311	22.776	8	0.956755	0.619468	29.671	11
P23634-6	Plasma membrane calcium-transporting ATPase 4	ATP2B4	20	20	25.1	133.93	0	0.82951	#VALUE!	17.839	16	1.00443	#VALUE!	27.703	13
Q00325-2	Phosphate carrier protein, mitochondrial	SLC25A3	24	24	54.6	39.958	1.3613e-201	0.82903	0.328752	41.439	34	1.10942	0.734856	36.522	37
Q9Y5T5	Ubiquitin carboxyl-terminal hydrolase 16	USP16	58	58	64.9	93.569	0	0.82867	0.327548	10.756	48	0.739973	0.0431949	18.38	61
O94766	Galactosylgalactosylxylosylprotein 3-beta-glucuronosyltransferase 3	B3GAT3	22	22	80.6	37.121	0	0.82773	0.324416	11.509	25	0.886918	0.343874	12.618	26
P02545	Prelamin-A/C;Lamin-A/C	LMNA	5	5	9.3	74.139	8.9358e-57	0.82762	0.534592	22.587	2	0.983961	0.729096	22.05	3
Q9GZR7	ATP-dependent RNA helicase DDX24	DDX24	10	10	23.6	96.331	5.643e-70	0.82581	0.318067	19.932	8	1.08499	0.824676	27.002	11
P40429	60S ribosomal protein L13a;Putative 60S ribosomal protein L13a-like MGC87657	RPL13A	8	8	31.5	23.577	1.68e-38	0.82566	0.317573	47.754	8	0.960338	0.63812	74.645	4
Q9H0U3	Magnesium transporter protein 1	MAGT1	6	6	20	38.036	2.8485e-94	0.82558	0.317311	15.459	7	0.971251	0.683762	26.984	10
P20039	HLA class II histocompatibility antigen, DRB1-11 beta chain;HLA class II histocompatibility antigen, DRB1-1 beta chain;HLA class II histocompatibility antigen, DRB1-16 beta chain;HLA class II histocompatibility antigen, DRB1-8 beta chain;HLA class II histocompatibility antigen, DR beta 5 chain;HLA class II histocompatibility antigen, DRB1-15 beta chain;HLA class II histocompatibility antigen, DRB…	HLA-DRB1;HLA-DRB5	7	7	37.6	30.16	4.9567e-110	0.82548	0.316982	5.1983	6	1.23594	0.364579	10.72	7
O15143	Actin-related protein 2/3 complex subunit 1B	ARPC1B	3	3	15.3	40.949	1.3044e-09	0.82531	0.527188	16.869	2	1.36951	0.278549	15.656	3
O60234	Glia maturation factor gamma	GMFG	2	2	32.4	16.801	8.7651e-68	0.82275	0.51902	20.045	2	1.18346	0.630206	NaN	1
P46013	Antigen KI-67	MKI67	2	2	1.9	358.69	3.4752e-07	0.8219	0.516317	NaN	1	2.43155	0.000558259	13.856	2
Q9H936	Mitochondrial glutamate carrier 1	SLC25A22	2	2	15.2	34.47	2.8955e-52	0.82169	0.51565	NaN	1	1.15391	0.706063	5.8219	2
Q5VTL8	Pre-mRNA-splicing factor 38B	PRPF38B	2	2	9.7	64.467	2.0315e-08	0.82138	0.514665	0.48432	2	1.55632	0.10719	16.439	2
Q9H2K8	Serine/threonine-protein kinase TAO3	TAOK3	9	9	22.8	105.4	2.3247e-173	0.82059	0.51216	68.264	8	0.818264	0.198002	7.7705	3
P52907	F-actin-capping protein subunit alpha-1	CAPZA1	4	4	25.5	32.922	7.3077e-31	0.81899	0.296063	7.7885	3	0.895576	0.374072	21.282	4
Q8IUW5	RELT-like protein 1	RELL1	2	2	12.5	29.34	2.3326e-33	0.81872	0.506245	54.174	2	0.992654	0.763074	NaN	1
P62873	Guanine nucleotide-binding protein G(I)/G(S)/G(T) subunit beta-1	GNB1	12	8	42.9	37.377	1.6178e-176	0.81745	0.291215	23.834	9	0.93006	0.526211	13.584	9
Q5T280	Uncharacterized protein C9orf114	C9orf114	7	7	24.7	42.008	1.1966e-48	0.81716	0.290307	10.012	8	0.817461	0.152535	9.7854	6
Q15029	116 kDa U5 small nuclear ribonucleoprotein component	EFTUD2	20	20	36.2	109.43	1.203e-188	0.81569	0.285729	16.213	16	1.01079	0.864623	26.15	18
Q6ZMZ3	Nesprin-3	C14orf49	2	2	4.1	112.22	4.458e-34	0.81518	0.49511	24.161	2	1.24086	0.498548	NaN	1
J3QQ67	60S ribosomal protein L18	RPL18	11	11	58.9	21.728	1.182e-85	0.8151	0.283902	15.625	15	0.949487	0.58791	15.315	7
P62306	Small nuclear ribonucleoprotein F	SNRPF	2	2	48.8	9.7251	7.2797e-11	0.81487	0.494138	NaN	1	0.889442	0.388878	74.759	2
O95400	CD2 antigen cytoplasmic tail-binding protein 2	CD2BP2	7	7	18.2	37.646	1.313e-79	0.81414	0.491854	8.2292	3	1.07692	0.926379	6.6439	6
Q9Y5B9	FACT complex subunit SPT16	SUPT16H	3	3	5.7	119.91	3.8552e-20	0.81381	0.490823	1.9092	2	0.876194	0.348126	NaN	1
P08590	Myosin light chain 3;Myosin light chain 1/3, skeletal muscle isoform	MYL3;MYL1	2	2	8.2	21.932	1.0352e-38	0.81241	0.275661	11.999	5	0.95229	0.607763	3.446	3
O60645	Exocyst complex component 3	EXOC3	16	16	36	86.844	4.2947e-252	0.81238	0.27557	42.302	15	1.02332	0.88377	16.687	16
Q9ULW3	Activator of basal transcription 1	ABT1	11	11	44.1	31.079	3.8206e-120	0.81207	0.274629	18.883	9	0.976086	0.705536	22.444	10
P04899-4	Guanine nucleotide-binding protein G(i) subunit alpha-2	GNAI2	12	10	41.8	41.548	5.3778e-277	0.81178	0.27375	12.317	8	0.975039	0.700809	18.588	12
J3QRS3	Myosin regulatory light chain 12B;Myosin regulatory light chain 12A	MYL12B;MYL12A	14	14	60.5	20.457	6.8741e-264	0.81095	0.271245	14.222	36	0.944465	0.56641	13.008	54
P25705	ATP synthase subunit alpha, mitochondrial	ATP5A1	18	18	40.1	59.75	1.0371e-171	0.81017	0.268903	17.467	14	1.04045	0.999127	17.736	16
P39023	60S ribosomal protein L3	RPL3	27	27	68.5	46.108	2.235e-137	0.81014	0.268813	25.738	23	1.01962	0.905397	11.208	22
Q6P2Q9	Pre-mRNA-processing-splicing factor 8	PRPF8	33	33	19.1	273.6	0	0.80986	0.267975	25.954	24	1.04764	0.970261	38.384	21
H3BLZ8	Probable ATP-dependent RNA helicase DDX17	DDX17	11	11	26.1	80.439	1.1641e-186	0.80855	0.474485	41.842	7	0.988435	0.761719	15.36	10
P51114	Fragile X mental retardation syndrome-related protein 1	FXR1	10	9	21.9	69.72	9.8146e-124	0.80853	0.474423	28.437	7	1.09747	0.864756	17.16	8
Q13888	General transcription factor IIH subunit 2;General transcription factor IIH subunit 2-like protein	GTF2H2;GTF2H2C	7	7	18	44.419	1.365e-27	0.80793	0.472572	20.944	5	1.22477	0.390386	19.352	4
P08238	Heat shock protein HSP 90-beta	HSP90AB1	22	19	35.5	83.263	2.5075e-252	0.80737	0.260592	18.003	20	0.891981	0.361376	21.24	21
P09669	Cytochrome c oxidase subunit 6C	COX6C	4	4	40	8.7813	1.7925e-27	0.80736	0.470816	13.494	3	1.37709	0.268574	25.064	5
P06576	ATP synthase subunit beta, mitochondrial;ATP synthase subunit beta	ATP5B	15	15	52.2	56.559	1.243e-100	0.80673	0.258713	34.747	11	0.887942	0.347376	10.012	15
Q13501	Sequestosome-1	SQSTM1	3	3	15.9	47.687	1.0356e-52	0.80581	0.466053	23.776	2	0.97924	0.710734	18.242	2
O60488	Long-chain-fatty-acid--CoA ligase 4	ACSL4	5	5	11.5	79.187	2.7745e-50	0.80562	0.46547	12.172	5	0.83257	0.230598	9.1751	2
Q8WXX5	DnaJ homolog subfamily C member 9	DNAJC9	15	15	75.8	29.909	1.023e-229	0.80537	0.254748	8.7352	17	1.54988	0.0359789	26.11	22
P07900-2	Heat shock protein HSP 90-alpha	HSP90AA1	12	9	20.3	98.16	1.283e-76	0.80301	0.457494	22.734	7	0.951928	0.606404	27.045	3
P62879	Guanine nucleotide-binding protein G(I)/G(S)/G(T) subunit beta-2	GNB2	9	5	36.2	37.331	8.9762e-94	0.802	0.454421	12.592	5	1.06694	0.956946	28.312	3
P68032	Actin, alpha cardiac muscle 1;Actin, alpha skeletal muscle;Actin, aortic smooth muscle;Actin, gamma-enteric smooth muscle	ACTC1;ACTA1;ACTA2;ACTG2	27	6	38.5	42.019	0	0.80193	0.244878	9.4536	17	0.860141	0.2591	7.2321	22
Q99996-6	A-kinase anchor protein 9	AKAP9	7	7	3.7	455.42	1.2382e-115	0.8018	0.453813	13.115	3	1.23336	0.514545	129.95	4
Q00577	Transcriptional activator protein Pur-alpha	PURA	3	3	16.5	34.91	2.385e-63	0.80048	0.449811	NaN	1	1.08809	0.892654	9.1196	3
Q92900	Regulator of nonsense transcripts 1	UPF1	4	4	5.9	124.34	6.453e-33	0.80018	0.448903	6.4039	4	1.2728	0.434467	63.697	4
Q8IZQ5	Selenoprotein H	SELH;C11orf31	4	4	50.8	13.471	2.5737e-87	0.79976	0.23877	14.359	4	1.20745	0.433028	25.29	6
Q03701	CCAAT/enhancer-binding protein zeta	CEBPZ	2	2	5.5	120.97	2.1937e-05	0.7997	0.447452	26.035	2	1.09914	0.859807	NaN	1
P19338	Nucleolin	NCL	22	22	38.9	76.613	9.4602e-275	0.79954	0.238156	32.024	24	0.898715	0.418669	19.278	13
P46063	ATP-dependent DNA helicase Q1	RECQL	4	4	11.7	73.457	8.1104e-26	0.79752	0.440886	NaN	1	0.830634	0.22601	20.829	3
P62316	Small nuclear ribonucleoprotein Sm D2	SNRPD2	6	6	84.7	13.527	6.766e-38	0.79707	0.439535	9.7936	6	0.813008	0.186787	34.214	4
Q9UBH6	Xenotropic and polytropic retrovirus receptor 1	XPR1	3	3	7.5	81.534	4.5775e-91	0.79643	0.437616	24.023	3	1.12448	0.786693	10.235	3
Q5T9A4	ATPase family AAA domain-containing protein 3B	ATAD3B	42	2	52.2	72.572	0	0.79572	0.227645	4.0368	4	0.921914	0.497336	NaN	1
Q9Y383	Putative RNA-binding protein Luc7-like 2	LUC7L2	20	15	44.4	46.513	2.6896e-293	0.7955	0.227049	37.244	17	1.69013	0.0106865	12.389	24
Q9BQ67	Glutamate-rich WD repeat-containing protein 1	GRWD1	6	6	34.8	49.419	5.6234e-56	0.79536	0.226669	68.315	4	0.936944	0.534723	50.245	3
G8JLL9	Myosin-14	MYH14	21	2	7	232.04	4.1984e-121	0.79432	0.431315	1.4212	2	0.870701	0.331887	13.149	2
Q8NDX1-2	PH and SEC7 domain-containing protein 4	PSD4	42	42	44.7	113.13	0	0.79386	0.222631	16.335	49	1.15703	0.5757	19.861	52
Q96GA3	Protein LTV1 homolog	LTV1	7	7	10.3	54.854	8.7259e-16	0.79384	0.222577	23.144	8	0.986582	0.73932	5.5188	3
E7EMK3	Flotillin-2	FLOT2	3	3	9.9	53.137	1.7897e-33	0.79319	0.427955	NaN	1	0.88739	0.382424	56.114	2
Q9BUL8	Programmed cell death protein 10	PDCD10	2	2	12.3	24.701	3.8745e-36	0.79292	0.427154	14.549	2	1.0853	0.901022	NaN	1
Q09028	Histone-binding protein RBBP4	RBBP4	9	7	31.3	47.655	3.2664e-52	0.78999	0.212417	69.009	6	1.27047	0.292983	64.379	10
O94906	Pre-mRNA-processing factor 6	PRPF6	20	20	29.8	106.92	4.8341e-203	0.78989	0.212157	21.577	15	1.04829	0.967624	17.169	15
P43250-2	G protein-coupled receptor kinase 6	GRK6	3	3	7.8	67.257	9.2813e-07	0.78807	0.412866	18.073	3	1.04055	0.951361	NaN	1
Q96A33	Coiled-coil domain-containing protein 47	CCDC47	22	22	46.6	55.873	5.4212e-203	0.78635	0.203079	8.9453	22	1.0284	0.94586	24.709	17
P35579	Myosin-9	MYH9	376	336	87.7	226.53	0	0.78611	#VALUE!	27.111	743	0.944822	#VALUE!	28.634	779
Q13191	E3 ubiquitin-protein ligase CBL-B	CBLB	4	3	8.2	109.45	1.4081e-50	0.78359	0.399846	12.556	3	1.24634	0.487098	NaN	1
Q92619	Minor histocompatibility protein HA-1;Minor histocompatibility antigen HA-1	HMHA1	33	33	41.4	124.61	0	0.78218	0.192702	13.688	23	1.04675	0.973818	20.315	34
Q9Y5Y5-2	Peroxisomal membrane protein PEX16	PEX16	2	2	11.3	39.269	1.202e-13	0.78164	0.394235	NaN	1	0.927558	0.517279	17.434	3
P52272	Heterogeneous nuclear ribonucleoprotein M	HNRNPM	21	21	42.9	77.515	4.7532e-251	0.7806	0.18886	14.563	23	1.03233	0.963888	11.781	15
O00567	Nucleolar protein 56	NOP56	16	16	34.3	66.049	5.4105e-144	0.77879	0.386094	13.098	8	0.841184	0.207376	42.161	17
O75643	U5 small nuclear ribonucleoprotein 200 kDa helicase	SNRNP200	25	25	18.3	244.5	0	0.7784	0.183593	13.834	17	0.955749	0.615071	11.886	19
P11940	Polyadenylate-binding protein 1	PABPC1	6	4	17.5	70.67	1.6962e-25	0.77787	0.383482	6.9689	3	1.13243	0.764446	8.2161	5
D3YTE0	Protein KRI1 homolog	KRI1	6	6	14.9	82.484	2.8977e-62	0.77669	0.179564	15.672	7	1.32552	0.202414	12.496	6
G8JLA2	Myosin light polypeptide 6	MYL6	24	21	95.4	17.089	0	0.77652	0.179166	19.939	102	0.952472	0.600809	39.821	92
P11171	Protein 4.1	EPB41	12	12	14.8	97.016	7.7676e-38	0.77502	0.175685	31.74	8	0.980969	0.71745	18.607	7
Q9NXS2	Glutaminyl-peptide cyclotransferase-like protein	QPCTL	3	3	15.4	42.924	3.9788e-19	0.77481	0.374851	25.662	2	1.18297	0.63142	NaN	1
O75962	Triple functional domain protein	TRIO	3	3	2.2	346.9	1.1749e-08	0.77414	0.372973	NaN	1	0.920471	0.492286	0.26087	2
Q8WWM7-3	Ataxin-2-like protein	ATXN2L	7	7	12.9	115.58	6.9635e-116	0.77411	0.372889	14.965	4	1.04925	0.963798	53.944	7
Q9Y6N5	Sulfide:quinone oxidoreductase, mitochondrial	SQRDL	36	35	75.8	49.96	0	0.77406	0.17348	24.426	38	1.14414	0.616558	29.522	47
Q96A65	Exocyst complex component 4	EXOC4	13	13	20.2	110.5	1.461e-109	0.77305	0.171179	15.054	10	1.07706	0.854809	47.89	12
P61313	60S ribosomal protein L15;Ribosomal protein L15	RPL15	12	12	58.8	24.146	7.043e-56	0.77263	0.170228	15.733	12	0.98824	0.760825	37.041	15
Q9HB19	Pleckstrin homology domain-containing family A member 2	PLEKHA2	11	11	38.6	47.254	1.537e-142	0.77263	0.170228	35.484	8	1.41607	0.104749	27.054	12
P05387	60S acidic ribosomal protein P2	RPLP2	10	10	53	11.665	2.9475e-85	0.77166	0.366057	39.664	7	0.922169	0.498231	15.206	17
Q7Z569	BRCA1-associated protein	BRAP	6	6	15	67.304	3.191e-25	0.7716	0.36589	37.24	3	0.793588	0.148877	17.989	3
Q9Y3I0	tRNA-splicing ligase RtcB homolog	C22orf28	12	12	40	55.21	3.7544e-81	0.76987	0.361102	8.7046	9	1.06733	0.892437	31.083	11
Q8WXF1	Paraspeckle component 1	PSPC1	12	12	27.3	58.743	1.9025e-69	0.76889	0.358402	12.198	9	1.11622	0.810171	95.528	8
Q9UPT5	Exocyst complex component 7	EXOC7	7	7	16.2	83.381	1.5045e-54	0.76771	0.355164	18.548	5	1.03461	0.974306	9.2944	5
P46939-2	Utrophin	UTRN	5	5	3.3	394.96	4.5437e-14	0.7674	0.354315	9.57	2	0.709019	0.0435409	217.98	3
P49711	Transcriptional repressor CTCF	CTCF	3	3	8.5	82.785	2.0901e-11	0.76684	0.352785	34.702	2	0.903342	0.433905	NaN	1
O94804	Serine/threonine-protein kinase 10	STK10	78	76	51.1	112.13	0	0.76463	0.152775	20.981	114	1.04291	0.989248	44.39	119
B1AK88	F-actin-capping protein subunit beta	CAPZB	6	6	31.6	33.781	6.7339e-97	0.76094	0.33685	16.784	6	0.922509	0.499426	41.911	3
Q9UEU0	Vesicle transport through interaction with t-SNAREs homolog 1B	VTI1B	6	6	30.6	26.688	2.3179e-100	0.75914	0.332058	29.238	3	1.11319	0.818878	15.026	5
P23284	Peptidyl-prolyl cis-trans isomerase B	PPIB	31	31	79.2	23.742	0	0.75837	0.139979	18.099	61	0.857486	0.251434	16.072	62
G3V394		MYO5A	61	1	44	215.47	0	0.75723	0.13773	42.288	58	0.737626	0.0412828	32.002	54
P62314	Small nuclear ribonucleoprotein Sm D1	SNRPD1	2	2	27.7	13.281	5.2103e-62	0.75706	0.326562	5.5427	3	1.06508	0.962691	12.538	3
Q86Y79	Probable peptidyl-tRNA hydrolase	PTRH1	2	2	17.8	22.936	8.2477e-26	0.75656	0.325247	NaN	1	1.11143	0.823944	0.40576	2
Q15388	Mitochondrial import receptor subunit TOM20 homolog	TOMM20	6	6	62.1	16.298	7.348e-61	0.75572	0.323045	9.7135	4	1.07965	0.844941	12.618	3
P06733	Alpha-enolase	ENO1	12	12	42.2	47.168	1.5269e-90	0.75487	0.133151	13.718	9	1.05275	0.9988	30.727	11
P31946	14-3-3 protein beta/alpha;14-3-3 protein beta/alpha, N-terminally processed	YWHAB	4	3	31.3	28.082	7.5516e-30	0.75315	0.316351	16.082	2	1.12611	0.782092	NaN	1
P09382	Galectin-1	LGALS1	4	4	54.1	14.716	7.5156e-140	0.75173	0.127222	76.928	5	1.03459	0.928026	7.6111	3
P23458	Tyrosine-protein kinase JAK1	JAK1	6	6	11.3	133.28	7.1163e-43	0.75108	0.31101	7.0647	5	1.15654	0.699101	22.872	4
Q9NUG6	p53 and DNA damage-regulated protein 1	PDRG1	2	2	22.6	15.511	9.9665e-33	0.75106	0.310959	NaN	1	1.30627	0.374212	35.648	3
Q9H4M9	EH domain-containing protein 1	EHD1	7	5	24.2	60.626	1.4727e-94	0.74809	0.303376	14.508	7	1.05059	0.990408	6.2952	6
Q9NX24	H/ACA ribonucleoprotein complex subunit 2	NHP2	2	2	33.3	17.201	2.9467e-55	0.74722	0.301172	NaN	1	0.935191	0.544698	15.44	2
Q00403	Transcription initiation factor IIB	GTF2B	11	11	58.5	34.833	1.4535e-105	0.74683	0.300187	32.26	5	0.793714	0.149105	31.154	8
P05204	Non-histone chromosomal protein HMG-17	HMGN2	4	2	62.2	9.3926	4.526e-15	0.74667	0.118053	10.642	5	1.5298	0.0425021	5.3712	5
P15153	Ras-related C3 botulinum toxin substrate 2	RAC2	5	4	22.4	21.429	1.2796e-13	0.74407	0.293262	8.5916	3	0.96637	0.661937	11.654	5
P23246	Splicing factor, proline- and glutamine-rich	SFPQ	38	36	49.6	76.149	0	0.74254	0.110917	41.47	34	1.18416	0.49551	21.309	29
P84103	Serine/arginine-rich splicing factor 3	SRSF3	2	2	26.2	19.329	8.8239e-08	0.74189	0.287851	NaN	1	1.38535	0.258048	39.269	2
O75955	Flotillin-1	FLOT1	6	6	20.8	47.355	2.26e-53	0.74135	0.108919	10.877	4	1.017	0.858889	27.597	5
Q9Y224	UPF0568 protein C14orf166	C14orf166	3	3	17.2	28.068	2.4759e-31	0.74076	0.285067	25.244	3	0.909008	0.45288	14.07	6
G5E948	Mitogen-activated protein kinase kinase kinase kinase 4	MAP4K4	12	8	11.9	151.08	2.49e-180	0.74072	0.284968	35.663	5	0.94688	0.576715	25.177	5
Q9BRT2	Mitochondrial nucleoid factor 1	MNF1	2	2	32.5	14.875	1.7515e-64	0.74049	0.284404	12.805	2	0.92816	0.519426	17.185	2
H0YMV8	40S ribosomal protein S27;40S ribosomal protein S27-like	RPS27L	5	1	36	11.345	4.5898e-25	0.74043	0.107391	7.6599	2	1.00652	0.817584	NaN	1
P26038	Moesin	MSN	52	41	67.8	67.819	0	0.74036	0.107276	23.195	51	0.868508	0.284144	32.313	60
Q96HY6	DDRGK domain-containing protein 1	DDRGK1	8	8	47.5	35.61	1.4401e-100	0.73701	0.101845	13.952	7	0.995124	0.772759	8.0578	7
Q96HS1	Serine/threonine-protein phosphatase PGAM5, mitochondrial	PGAM5	22	22	69.2	32.004	1.2678e-218	0.73661	0.10121	23.981	24	0.713419	0.0251716	34.138	26
Q14789-2	Golgin subfamily B member 1	GOLGB1	8	8	5.5	377.13	4.3886e-80	0.73563	0.272604	6.431	4	0.877578	0.35228	11.629	4
Q9NVI7-2	ATPase family AAA domain-containing protein 3A	ATAD3A	62	17	85.7	66.217	0	0.73426	0.0975347	23.88	71	1.0514	0.955214	14.338	69
P50613	Cyclin-dependent kinase 7;Serine/threonine-protein kinase DCLK3	CDK7;DCLK3	2	2	5.8	39.038	4.3698e-07	0.73371	0.268015	0.059575	2	1.15939	0.691584	NaN	1
Q9UBS4	DnaJ homolog subfamily B member 11	DNAJB11	6	6	19.3	40.513	2.9161e-44	0.73107	0.261774	4.9448	2	0.925754	0.510876	14.103	6
P05534	HLA class I histocompatibility antigen, A-24 alpha chain;HLA class I histocompatibility antigen, A-23 alpha chain	HLA-A	14	6	46.8	40.688	2.464e-180	0.72991	0.0909852	7.0181	16	1.12815	0.669599	37.842	15
Q08211	ATP-dependent RNA helicase A	DHX9	6	6	9.6	140.96	3.6361e-38	0.72876	0.256377	15.667	4	0.996512	0.778209	10.59	4
Q9HCN8	Stromal cell-derived factor 2-like protein 1	SDF2L1	3	3	35.7	23.598	4.0098e-89	0.72873	0.256307	9.258	4	0.805737	0.171944	27.055	2
Q86YV0	RAS protein activator like-3	RASAL3	18	18	30.9	111.9	0	0.72868	0.089192	16.691	16	0.919709	0.464766	22.533	14
P84090	Enhancer of rudimentary homolog	ERH	3	3	38.5	12.259	1.4512e-30	0.72828	0.0886144	10.166	3	0.952109	0.599236	4.5573	3
P25398	40S ribosomal protein S12	RPS12	5	5	49.2	14.515	4.0455e-24	0.72775	0.254037	14.62	4	1.09286	0.878414	NaN	1
A2AEA2	HLA class I histocompatibility antigen, Cw-7 alpha chain;HLA class I histocompatibility antigen, Cw-17 alpha chain;HLA class I histocompatibility antigen, Cw-12 alpha chain;HLA class I histocompatibility antigen, Cw-16 alpha chain;HLA class I histocompatibility antigen, Cw-6 alpha chain;HLA class I histocompatibility antigen, Cw-8 alpha chain;HLA class I histocompatibility antigen, Cw-5 alpha cha…	HLA-C	8	2	30.9	41.301	1.4988e-106	0.72379	0.244973	3.9835	4	1.16615	0.673987	10.48	4
P10809	60 kDa heat shock protein, mitochondrial	HSPD1	9	9	28.3	61.054	1.212e-104	0.72324	0.243729	23.393	8	0.940911	0.565554	6.8704	8
Q15233	Non-POU domain-containing octamer-binding protein	NONO	40	38	82.6	54.231	0	0.72285	0.0810384	15.351	35	1.1111	0.728881	27.48	45
H0Y7A7	Calmodulin	CALM2;CALM1	12	12	56.7	20.762	1.4254e-253	0.7222	0.0801642	18.212	33	0.957854	0.624286	43.039	31
Q14699	Raftlin	RFTN1	3	3	13.1	63.145	3.108e-10	0.71837	0.232863	11	2	1.07545	0.860988	NaN	1
Q92918-2	Mitogen-activated protein kinase kinase kinase kinase 1	MAP4K1	10	10	22.7	90.424	2.8794e-122	0.71587	0.227393	43.26	7	1.1023	0.85051	27.342	8
Q02978	Mitochondrial 2-oxoglutarate/malate carrier protein	SLC25A11	6	6	22.9	34.061	3.4285e-120	0.71575	0.227132	11.364	4	1.34203	0.317311	9.6152	6
P05388	60S acidic ribosomal protein P0;60S acidic ribosomal protein P0-like	RPLP0;RPLP0P6	10	10	44.8	34.273	5.5442e-112	0.71554	0.0715999	27.164	11	0.986875	0.754581	13.447	8
Q9Y4D8-5			2	1	4.4	145.07	7.2596e-30	0.71208	0.219241	5.3498	2	3.18735	4.93937e-06	NaN	1
Q8TCJ2	Dolichyl-diphosphooligosaccharide--protein glycosyltransferase subunit STT3B	STT3B	4	4	5.4	93.673	8.9766e-25	0.71079	0.216505	40.42	2	1.08931	0.888999	7.0668	3
P52597	Heterogeneous nuclear ribonucleoprotein F;Heterogeneous nuclear ribonucleoprotein F, N-terminally processed	HNRNPF	3	3	14	45.671	9.4264e-14	0.70843	0.21155	NaN	1	0.946432	0.58592	7.7874	2
Q10589	Bone marrow stromal antigen 2	BST2	4	4	20	19.769	1.4763e-61	0.70634	0.0609064	9.183	4	1.07437	0.865165	17.855	4
P63218	Guanine nucleotide-binding protein G(I)/G(S)/G(O) subunit gamma-5	GNG5	3	3	35.3	7.3184	4.0349e-10	0.70556	0.205615	NaN	1	1.10022	0.856638	21.51	2
P52333	Tyrosine-protein kinase JAK3	JAK3	29	29	47.6	125.1	0	0.70391	0.0582931	22.581	31	1.1976	0.458725	15.678	28
Q9Y2U9	Kelch domain-containing protein 2	KLHDC2	2	2	14.3	46.098	1.5431e-32	0.70374	0.201902	NaN	1	1.0098	0.830478	25.406	3
P22626	Heterogeneous nuclear ribonucleoproteins A2/B1	HNRNPA2B1	6	6	24.1	37.429	1.571e-175	0.70309	0.200586	19.468	4	0.996115	0.77665	9.6416	2
O95466-2	Formin-like protein 1	FMNL1	59	59	43.5	122.41	0	0.70256	0.0568782	17.181	44	0.755344	0.0574625	20.264	58
P42704	Leucine-rich PPR motif-containing protein, mitochondrial	LRPPRC	4	4	5.7	157.9	2.049e-44	0.70068	0.195749	32.299	2	0.672766	0.0222373	47.779	3
Q9NY93	Probable ATP-dependent RNA helicase DDX56	DDX56	2	2	10.6	61.589	9.3336e-13	0.6998	0.194	NaN	1	0.978857	0.709246	7.0141	2
Q9UDY2-7	Tight junction protein ZO-2	TJP2	4	4	8.4	137.34	1.333e-11	0.69806	0.19057	9.1755	2	0.624454	0.00766358	16.517	2
Q9UMS4	Pre-mRNA-processing factor 19	PRPF19	12	12	44	55.18	2.5847e-120	0.69712	0.051438	23.061	12	0.888099	0.347918	12.975	10
Q92608	Dedicator of cytokinesis protein 2	DOCK2	27	27	23.6	211.95	3.5261e-273	0.69543	0.0498313	75.448	16	0.973141	0.692258	21.139	20
P48960	CD97 antigen;CD97 antigen subunit alpha;CD97 antigen subunit beta	CD97	4	4	12.5	91.868	8.7256e-37	0.69231	0.179494	19.772	2	0.750807	0.0842984	16.156	3
Q96PK6	RNA-binding protein 14	RBM14	6	6	16.6	69.491	2.2425e-66	0.68848	0.172338	8.5341	4	1.03991	0.948867	16.208	4
P28908	Tumor necrosis factor receptor superfamily member 8	TNFRSF8	3	3	6.7	63.747	4.5597e-34	0.6872	0.0425474	10.338	3	0.944198	0.565272	7.6756	2
B0I1T2	Unconventional myosin-Ig;Minor histocompatibility antigen HA-2	MYO1G	82	82	77.5	116.44	0	0.68619	0.0417134	24.111	124	1.03757	0.987846	22.485	129
P62937	Peptidyl-prolyl cis-trans isomerase A;Peptidyl-prolyl cis-trans isomerase	PPIA	6	6	57	18.012	5.4279e-59	0.68566	0.0412808	78.941	8	1.20106	0.449597	16.435	9
P22087	rRNA 2-O-methyltransferase fibrillarin	FBL	8	8	32.1	33.784	5.0906e-44	0.68409	0.0400198	18.576	8	0.789827	0.102095	7.6356	2
Q9H8W4	Pleckstrin homology domain-containing family F member 2	PLEKHF2	4	4	18.1	27.797	4.2744e-29	0.67359	0.146204	35.083	3	0.855213	0.244978	38.575	4
Q9Y2W1	Thyroid hormone receptor-associated protein 3	THRAP3	2	2	3.4	108.66	1.5405e-63	0.66892	0.138558	3.3777	3	0.944822	0.57996	2.0606	2
O15144	Actin-related protein 2/3 complex subunit 2	ARPC2	2	2	19.7	34.333	2.5e-05	0.66755	0.136365	NaN	1	1.04248	0.958897	12.351	2
O00471	Exocyst complex component 5	EXOC5	4	4	8.3	81.852	8.3794e-22	0.66401	0.130801	1.437	2	1.12618	0.781913	38.054	2
P53985	Monocarboxylate transporter 1	SLC16A1	5	5	6.4	53.944	8.7583e-30	0.65795	0.121624	72.065	4	1.09712	0.865788	12.064	3
Q7Z6B7	SLIT-ROBO Rho GTPase-activating protein 1	SRGAP1	12	1	20.6	124.26	3.7369e-112	0.6574	0.120813	11.614	7	0.653168	0.0148038	69.143	13
P14678-3	Small nuclear ribonucleoprotein-associated protein;Small nuclear ribonucleoprotein-associated proteins B and B;Small nuclear ribonucleoprotein-associated protein N	SNRPN;SNRPB	3	3	8	30.032	5.5268e-06	0.64449	0.102783	NaN	1	0.91166	0.433507	10.709	2
P36957	Dihydrolipoyllysine-residue succinyltransferase component of 2-oxoglutarate dehydrogenase complex, mitochondrial	DLST	3	3	4.4	48.755	1.0353e-13	0.64294	0.100748	NaN	1	0.889047	0.387631	0.29627	2
Q16891	Mitochondrial inner membrane protein	IMMT	3	3	13.6	83.677	2.4875e-21	0.64185	0.0993337	2.3046	2	1.04752	0.978494	18.461	3
Q96DI7	U5 small nuclear ribonucleoprotein 40 kDa protein	SNRNP40	8	8	39.2	39.31	9.643e-57	0.63899	0.0148611	15.988	4	1.19819	0.45716	25.742	6
Q9Y4Z0	U6 snRNA-associated Sm-like protein LSm4	LSM4	2	2	15.1	15.35	3.1713e-06	0.63838	0.0949202	21.986	2	0.752276	0.0861068	NaN	1
Q16678	Cytochrome P450 1B1	CYP1B1	3	3	4.8	60.845	1.2224e-16	0.63837	0.0949077	54.353	2	1.75211	0.0357611	NaN	1
C9JRZ6	Coiled-coil-helix-coiled-coil-helix domain-containing protein 3, mitochondrial	CHCHD3	3	3	16.4	26.694	2.733e-17	0.63816	0.094645	5.1043	2	0.962649	0.646907	13.77	3
P83111	Serine beta-lactamase-like protein LACTB, mitochondrial	LACTB	21	21	48.1	60.693	1.0984e-130	0.63787	0.0144621	12.456	25	1.18157	0.502818	16.674	22
Q9UPP1	Histone lysine demethylase PHF8	PHF8	2	2	3	117.86	3.565e-15	0.63572	0.091629	NaN	1	1.57156	0.0987114	18.922	2
Q9UBJ2	ATP-binding cassette sub-family D member 2	ABCD2	4	4	10.8	83.232	7.8494e-25	0.63565	0.0915435	NaN	1	1.16817	0.668792	3.8667	2
O00299	Chloride intracellular channel protein 1	CLIC1	12	12	74.7	26.922	4.7288e-175	0.63497	0.0134693	20.1	14	1.25127	0.331303	13.729	8
O00159	Unconventional myosin-Ic	MYO1C	5	4	8.7	121.68	4.7223e-77	0.63425	0.0898442	13.742	2	1.05939	0.980296	28.494	2
P20700	Lamin-B1	LMNB1	3	3	13.7	66.408	7.283e-48	0.63294	0.0882739	10.289	2	1.31686	0.356565	22.946	2
Q9H4L5	Oxysterol-binding protein-related protein 3	OSBPL3	15	2	25.6	101.22	1.265e-254	0.63027	0.0119795	30.596	13	1.0406	0.998516	44.937	11
H0Y449	Nuclease-sensitive element-binding protein 1	YBX1	2	2	17.6	41.905	7.2401e-76	0.62919	0.0838836	6.7438	2	1.13636	0.753549	NaN	1
P04406	Glyceraldehyde-3-phosphate dehydrogenase	GAPDH	6	6	30.1	36.053	1.3844e-21	0.62635	0.0108432	11.453	4	1.23616	0.508551	38.519	4
Q3ZCM7	Tubulin beta-8 chain	TUBB8;RP11-631M21.2	8	2	20.3	49.775	9.1903e-46	0.62318	0.0771673	NaN	1	0.831324	0.22764	17.147	2
Q06787-6	Fragile X mental retardation protein 1	FMR1	9	8	24.6	66.459	2.1154e-58	0.61764	0.0713186	44.642	4	1.19551	0.600813	9.0151	3
Q13576	Ras GTPase-activating-like protein IQGAP2	IQGAP2	4	3	4.9	180.58	2.8884e-26	0.61657	0.0702261	NaN	1	1.13649	0.753193	27.383	3
P84095	Rho-related GTP-binding protein RhoG	RHOG	3	3	25.1	21.308	7.2853e-41	0.58616	0.0439244	16.06	2	1.37942	0.265561	NaN	1
P14618	Pyruvate kinase isozymes M1/M2;Pyruvate kinase	PKM2	8	8	28.4	57.936	3.0524e-103	0.5842	0.042525	11.503	6	1.37459	0.271828	20.355	4
Q9P2A4	ABI gene family member 3	ABI3	4	4	15.6	39.035	3.6411e-43	0.58155	0.0406861	NaN	1	1.06058	0.9766	40.291	2
Q96A19	Coiled-coil domain-containing protein 102A	CCDC102A	7	7	19.5	62.595	3.193e-114	0.58042	0.00293464	41.441	5	1.41469	0.105853	23.405	5
Q9H089	Large subunit GTPase 1 homolog	LSG1	3	3	9	75.225	3.5896e-15	0.56604	0.0310886	NaN	1	0.866551	0.278167	27.88	3
Q8N8Q9	Magnesium transporter NIPA2	NIPA2	2	2	9.7	39.185	7.7451e-40	0.56187	0.0288293	NaN	1	0.806192	0.172849	16.845	2
P00558	Phosphoglycerate kinase 1;Phosphoglycerate kinase	PGK1	3	3	18.5	44.614	9.3874e-31	0.55923	0.0274652	40.196	2	1.03238	0.919356	NaN	1
P51948	CDK-activating kinase assembly factor MAT1	MNAT1	4	4	22	35.823	5.862e-25	0.51368	0.0108305	NaN	1	1.24398	0.492003	21.486	4
P29728	2-5-oligoadenylate synthase 2	OAS2	3	3	10.4	82.43	8.5275e-22	0.47778	0.00449931	NaN	1	1.02597	0.894181	7.7573	3
Q8IXW5	Putative RNA polymerase II subunit B1 CTD phosphatase RPAP2	RPAP2	3	3	6.4	69.508	6.4131e-09	0.4455	0.00178717	NaN	1	1.51874	0.131007	31.185	2
Q9H813	Transmembrane protein 206	TMEM206	2	2	15.1	40.043	3.7561e-35	0.43517	0.00128959	NaN	1	0.825219	0.213472	68.505	2
Q9NRX1	RNA-binding protein PNO1	PNO1	2	2	16.3	27.924	2.7782e-30	0.40357	0.00042688	NaN	1	1.74569	0.0371158	61.676	3
P13501	C-C motif chemokine 5;RANTES(3-68);RANTES(4-68)	CCL5	3	3	26.4	9.9896	1.4375e-18	0.36879	3.46641e-08	10.43	3	0.48398	5.56773e-06	9.1413	4
Q5STZ8		ABCF1	21	3	51.5	38.375	7.115e-218	0.082333	2.63844e-23	NaN	1	0.864006	0.312635	14.401	3
Q9Y3B9	RRP15-like protein	RRP15	2	2	8.9	31.484	5.1338e-05					1.85687	0.0193289	153.39	2
H0Y3X6	Negative elongation factor A	WHSC2	2	2	8.8	57.972	2.4761e-07					1.64574	0.0655727	27.003	2
Q9UN86	Ras GTPase-activating protein-binding protein 2	G3BP2	3	2	9.5	54.12	2.8014e-06					1.5243	0.127209	50.02	2
O60942	mRNA-capping enzyme	RNGTT	2	2	3	68.556	8.0248e-05					1.48324	0.157775	25.657	2
Q9P021	Cysteine-rich PDZ-binding protein	CRIPT	3	3	26.7	11.216	7.3584e-08					1.45851	0.179187	25.936	3
Q15075	Early endosome antigen 1	EEA1	3	3	2.7	162.46	0.00010263					1.40217	0.237685	89.292	4
O75995	SAM and SH3 domain-containing protein 3	SASH3	2	2	9.7	41.595	0.0012329					1.38192	0.262372	22.574	2
Q9HCD6-2	Protein TANC2	TANC2	2	2	2.9	220.74	6.1536e-29					1.32873	0.3376	17.219	2
P53677	AP-3 complex subunit mu-2	AP3M2	4	2	14.4	46.977	1.2728e-34					1.31626	0.357557	13.003	2
Q96MN5	Transcription elongation factor A N-terminal and central domain-containing protein 2	TCEANC2	5	5	26.4	24.15	6.9248e-17					1.30124	0.382828	6.1777	4
Q9NX20	39S ribosomal protein L16, mitochondrial	MRPL16	2	2	15.9	28.449	0.00012125					1.28992	0.40277	17.717	2
Q9HC62	Sentrin-specific protease 2	SENP2	2	2	6.1	67.854	0.0013844					1.2391	0.502287	11.664	2
Q9NR30	Nucleolar RNA helicase 2	DDX21	3	3	5.9	87.343	3.037e-06					1.23478	0.367197	16.643	3
Q5VV89	Microsomal glutathione S-transferase 3	MGST3	3	3	20.5	18.416	4.6254e-40					1.22448	0.391062	13.576	4
Q9H9Y2	Ribosome production factor 1	RPF1	2	2	9.5	40.11	1.6298e-10					1.17008	0.663884	17.417	3
Q14444	Caprin-1	CAPRIN1	2	2	7.2	78.365	2.9564e-06					1.1691	0.666407	5.8804	2
Q8TAG9	Exocyst complex component 6	EXOC6	3	3	9.1	93.721	7.9897e-34					1.16461	0.677993	2.3109	2
O00268	Transcription initiation factor TFIID subunit 4	TAF4	2	2	5.4	110.11	2.8968e-15					1.15831	0.694441	14.829	2
Q96PZ2	Protein FAM111A	FAM111A	3	3	7.7	70.195	5.783e-08					1.1579	0.6955	25.529	3
O15050	TPR and ankyrin repeat-containing protein 1	TRANK1	2	2	0.6	336.22	0.0014636					1.13377	0.650641	13.575	3
P41208	Centrin-2	CETN2	2	2	21.5	19.738	9.4679e-56					1.11267	0.820376	11.163	2
E7EQD5	Syntaxin-binding protein 2	STXBP2	2	2	9.8	67.694	0.00086978					1.08029	0.916171	3.0154	2
P17535	Transcription factor jun-D	JUND	3	3	14.1	35.173	2.1105e-23					1.04498	0.968617	56.402	2
Q1KMD3	Heterogeneous nuclear ribonucleoprotein U-like protein 2	HNRNPUL2	2	2	6.6	85.104	1.395e-12					1.00704	0.81962	5.309	2
P35580-4	Myosin-10	MYH10	39	3	13.8	232.53	2.061e-213					0.997407	0.802907	33.505	3
J3KPH8	Histone deacetylase 7	HDAC7	2	2	4.9	108.97	4.1496e-05					0.98668	0.7397	8.0432	2
O75367	Core histone macro-H2A.1	H2AFY	3	3	18.5	39.617	1.3174e-11					0.964692	0.654698	15.571	3
O15145	Actin-related protein 2/3 complex subunit 3	ARPC3	2	2	24.2	20.546	3.6321e-13					0.952562	0.608783	9.8889	3
O43615	Mitochondrial import inner membrane translocase subunit TIM44	TIMM44	2	2	5.5	51.355	7.9316e-13					0.934492	0.542167	1.6113	2
Q13136	Liprin-alpha-1	PPFIA1	2	2	3.8	135.78	1.7676e-22					0.927472	0.516973	20.139	2
Q12906-7	Interleukin enhancer-binding factor 3	ILF3	2	2	2.9	95.807	2.0848e-07					0.918105	0.484045	10.038	2
Q12846	Syntaxin-4	STX4	2	2	18.2	34.18	0.0016099					0.873744	0.300494	6.8747	2
Q15366-2	Poly(rC)-binding protein 2	PCBP2	5	2	17.2	38.651	2.414e-58					0.831186	0.227313	6.2835	2
Q9UHV9	Prefoldin subunit 2	PFDN2	3	3	27.3	16.648	8.5938e-10					0.798085	0.11571	55.97	3
Q15059	Bromodomain-containing protein 3	BRD3	2	2	3.6	79.541	2.1451e-11					0.349004	1.74829e-08	106.36	2
Q7Z7A3	Cytoplasmic tRNA 2-thiolation protein 1	CTU1	2	2	4.3	36.45	0.0014218					0.221122	3.84808e-20	344.89	2
P62072	Mitochondrial import inner membrane translocase subunit Tim10	TIMM10	2	2	42.2	10.333	8.0764e-26	2.2047	0.000669498	38.657	2
Q92830	Histone acetyltransferase KAT2A	KAT2A	2	2	3.1	93.924	9.4411e-19	1.7956	0.0105711	7.9572	2
Q7Z7K6	Centromere protein V	CENPV	2	2	11.6	29.946	2.9974e-07	1.7579	0.013542	67.842	2
P18074	TFIIH basal transcription factor complex helicase XPD subunit	ERCC2	2	2	3.2	86.908	3.6961e-08	1.323	0.194011	61.888	2
Q9H2W6	39S ribosomal protein L46, mitochondrial	MRPL46	2	2	17.9	31.705	5.2124e-24	1.2969	0.223697	18.652	2
O75150	E3 ubiquitin-protein ligase BRE1B	RNF40	3	3	2.6	113.65	0.00015624	1.1909	0.277225	54.728	2
P48735	Isocitrate dehydrogenase [NADP], mitochondrial	IDH2	3	3	11.9	50.909	1.4818e-45	1.1631	0.44227	16.425	2
Q9UNK0	Syntaxin-8	STX8	2	2	16.1	26.906	3.2678e-40	1.1393	0.494462	21.756	2
M0QZR4	Rho guanine nucleotide exchange factor 1	ARHGEF1	3	3	7.3	108.32	4.6731e-16	1.086	0.627017	6.9696	2
P14868	Aspartate--tRNA ligase, cytoplasmic	DARS	2	2	7.6	57.136	1.6487e-12	1.0532	0.719116	9.8433	2
Q15149	Plectin	PLEC	4	2	1.2	531.78	3.3377e-08	1.0417	0.753195	13.672	2
E7EPF7	P2X purinoceptor	P2RX4	2	2	9.9	45.305	1.3471e-05	1.017	0.829289	62.762	2
P52429	Diacylglycerol kinase epsilon	DGKE	4	4	9.3	63.926	1.8361e-23	0.98148	0.944816	67.363	4
B4DR61	Protein transport protein Sec61 subunit alpha isoform 1	SEC61A1	2	1	4.4	52.949	4.0135e-08	0.94977	0.94835	7.1438	2
Q8TDD1-2	ATP-dependent RNA helicase DDX54	DDX54	2	2	6.2	98.665	7.9135e-10	0.9349	0.897723	19.693	2
P14625	Endoplasmin	HSP90B1	2	2	2	92.468	0.0019332	0.93329	0.892215	1.6495	2
Q14CB8-2	Rho GTPase-activating protein 19	ARHGAP19	2	2	9.3	57.988	9.0249e-09	0.91019	0.812838	10.534	2
E7ERK9	Translation initiation factor eIF-2B subunit delta	EIF2B4	2	2	6.8	59.714	5.5499e-21	0.88732	0.734167	3.2154	2
Q7Z417	Nuclear fragile X mental retardation-interacting protein 2	NUFIP2	3	3	6.6	76.12	2.173e-09	0.88544	0.727722	44.882	4
P35869	Aryl hydrocarbon receptor	AHR	3	3	11.4	96.146	1.1814e-54	0.88353	0.72118	21.948	4
Q96JB5	CDK5 regulatory subunit-associated protein 3	CDK5RAP3	2	2	5.5	56.92	3.9266e-11	0.86876	0.670839	1.3187	2
Q96S99	Pleckstrin homology domain-containing family F member 1	PLEKHF1	2	2	16.8	31.194	2.3427e-18	0.86164	0.646774	21.853	2
P30153	Serine/threonine-protein phosphatase 2A 65 kDa regulatory subunit A alpha isoform	PPP2R1A	2	2	9.2	65.308	1.0598e-19	0.83469	0.557444	42.545	2
P17026	Zinc finger protein 22	ZNF22	2	2	11.2	25.915	5.0812e-06	0.82615	0.319186	231.16	2
Q12789	General transcription factor 3C polypeptide 1	GTF3C1	2	2	1.6	238.87	1.7174e-10	0.79064	0.420412	23.038	2
Q12788	Transducin beta-like protein 3	TBL3	3	3	9.9	89.034	2.3352e-94	0.74977	0.307653	31.992	2
P18669	Phosphoglycerate mutase 1	PGAM1	2	2	14.6	28.804	3.488e-15	0.71045	0.215787	34.485	3
O75934	Pre-mRNA-splicing factor SPF27	BCAS2	3	3	21.3	26.131	2.0965e-08	0.6944	0.183474	10.133	2
Q13283	Ras GTPase-activating protein-binding protein 1	G3BP1	4	3	12	52.164	2.2174e-11	0.68967	0.174543	25.758	4
Q02543	60S ribosomal protein L18a	RPL18A	2	2	22.2	20.762	1.2745e-35	0.62887	0.0835161	19.388	3
E9PLB8	Etoposide-induced protein 2.4 homolog	EI24	2	2	24.2	10.77	2.1625e-15	0.6151	0.0687447	62.949	2
H0YHG0	DnaJ homolog subfamily C member 14	DNAJC14	2	2	4.8	59.075	2.8148e-05	0.40288	0.000415879	113.41	2
Q8NCA5	Protein FAM98A	FAM98A	2	2	4	55.4	0.0023858	0.26211	1.08875e-13	140.33	2
Q7Z2Y8	Interferon-induced very large GTPase 1	GVINP1	2	2	1.3	279.04	0.0014245	0.17949	1.0713e-11	221.37	2
