# Supplementary material for: Data on interleukin (IL)-2- and IL-15-dependent changes in IL-2Rβ and IL-2Rγ complexes
Source: Data Brief. 2017 Mar 2;11:499–506. doi: 10.1016/j.dib.2017.02.030 (PMC5345956; doi:10.1016/j.dib.2017.02.030)
Supplement: Supplementary file 7 — Supplementary material [file mmc7.xlsx]

## Sheet: Hoja1
Table S4. List of all quantified proteins in each of the two independent IL-2Rβ pT476/T476 peptide pull down assays performed.
The proteins quantified only in one out of the two replicas performed are coloured in light grey.
Pull down: IL-2Rβ pT476/T476
								Replica 1				Replica 2
Uniprot ID	Protein Names	Gene Names	Peptides (seq)	Unique Peptides (seq)	Sequence Coverage [%]	Mol. Weight [kDa]	PEP	pT476/T476 ratio	Sign.B	Variability [%]	Ratio Count	pT476/T476 ratio	Sign.B	Variability [%]	Ratio Count
Q9NPJ6	Mediator of RNA polymerase II transcription subunit 4	MED4	4	4	28.9	29.745	2.4462e-17	0.72586	0.0950204	NaN	1	2.44212	1.27759e-07	61.894	3
Q9NVP2	Histone chaperone ASF1B	ASF1B	5	4	28.2	22.433	1.0361e-86	0.70336	0.0161825	31.388	5	2.17	8.76861e-06	NaN	1
Q68D10	Protein SPT2 homolog	SPTY2D1	4	4	17.4	75.598	1.2201e-24	1.3675	0.0340863	9.3003	3	2.03537	2.91999e-05	24.185	3
Q9P021	Cysteine-rich PDZ-binding protein	CRIPT	3	3	26.7	11.216	4.353e-05	1.0108	0.784407	22.371	2	1.96502	0.000107873	NaN	1
Q9HAU0-6	Pleckstrin homology domain-containing family A member 5	PLEKHA5	5	5	9.4	146.89	6.7958e-25	1.1695	0.24441	14.983	2	1.95979	7.79499e-05	11.622	3
Q13825	Methylglutaconyl-CoA hydratase, mitochondrial	AUH	4	4	33.6	35.608	2.6644e-51	1.0129	0.774684	3.1556	2	1.94894	0.000130946	74.069	4
Q5SSJ5	Heterochromatin protein 1-binding protein 3	HP1BP3	38	38	57.7	61.206	2.7024e-275	1.0334	0.581526	20.197	33	1.8613	0.000274106	11.985	44
Q9Y294	Histone chaperone ASF1A	ASF1A	3	2	16.7	22.968	6.0951e-25	0.74088	0.0447627	NaN	1	1.8008	0.000757534	1.5183	2
Q8WXX5	DnaJ homolog subfamily C member 9	DNAJC9	16	16	63.1	29.909	3.8319e-243	0.77146	0.089657	18.995	22	1.75187	0.00106798	17.798	22
Q3KQU3	MAP7 domain-containing protein 1	MAP7D1	5	5	12.7	92.819	9.3888e-23	0.89733	0.664998	17.775	3	1.72846	0.00174236	49.603	3
F8VWT9	Probable E3 ubiquitin-protein ligase C12orf51	C12orf51	4	4	1.5	468.65	3.0057e-39	0.95549	0.946692	NaN	1	1.7048	0.00227844	81.193	4
Q8NDD1	Uncharacterized protein C1orf131	C1orf131	2	2	10.2	32.766	6.2282e-05	0.94181	0.880021	13.573	2	1.69285	0.0026067	25.971	2
Q96A26	Protein FAM162A	FAM162A	4	4	34.4	17.342	1.4581e-12	0.87849	0.577703	3.8746	2	1.61823	0.00595633	28.731	3
P12544	Granzyme A	GZMA	29	29	80.9	28.999	0	1.0204	0.650984	24.469	46	1.61402	0.00550174	31.247	46
P62701	40S ribosomal protein S4, X isoform	RPS4X	51	27	92	29.597	0	1.0597	0.454934	17.77	98	1.58846	0.00737342	28.357	114
G3V325	Protein ATP5J2-PTCD1	PTCD1;ATP5J2	6	2	5.2	84.109	1.296e-54	0.89484	0.574578	4.2423	3	1.57793	0.00830884	8.0846	3
P09669	Cytochrome c oxidase subunit 6C	COX6C	3	3	37.3	8.7813	1.6766e-13	0.97389	0.962955	NaN	1	1.56969	0.0100474	15.327	3
Q16678	Cytochrome P450 1B1	CYP1B1	4	4	9.2	60.845	1.4234e-36	0.51691	0.000263369	36.009	2	1.56597	0.0104518	5.8921	4
O15235	28S ribosomal protein S12, mitochondrial	MRPS12	7	7	50	15.173	6.6176e-57	0.82134	0.342646	2.8611	3	1.56235	0.00990264	35.483	6
E9PGC8	Microtubule-associated protein 1A;MAP1 light chain LC2	MAP1A	14	14	7.3	331.25	6.6229e-87	1.0287	0.703379	19.619	8	1.55649	0.011556	18.879	8
Q9BYG3	MKI67 FHA domain-interacting nucleolar phosphoprotein	MKI67IP	21	21	77.1	34.222	0	1.3445	0.00920892	34.387	21	1.55463	0.0107964	8.3386	19
P26038	Moesin	MSN	56	42	77.3	67.819	0	1.4005	0.00347182	21.027	73	1.49817	0.0200513	31.122	62
P14618	Pyruvate kinase isozymes M1/M2;Pyruvate kinase	PKM2	10	10	43.1	57.936	2.6685e-166	0.70947	0.0714426	31.668	7	1.49813	0.0211903	31.928	8
Q9Y324	rRNA-processing protein FCF1 homolog	FCF1	7	7	47	23.369	5.1036e-97	1.0574	0.583156	26.726	6	1.49321	0.0222798	16.512	6
Q9Y383	Putative RNA-binding protein Luc7-like 2	LUC7L2	18	18	45.4	46.513	6.381e-199	0.65684	0.00340403	26.643	16	1.47665	0.025233	4.8515	12
P62277	40S ribosomal protein S13	RPS13	24	24	74.8	17.222	6.4849e-252	1.1178	0.244578	18.467	37	1.4593	0.0302873	28.763	46
Q04637-9	Eukaryotic translation initiation factor 4 gamma 1	EIF4G1	3	3	5.7	176.23	1.1559e-35	0.97169	0.973964	4.3704	2	1.45777	0.0318111	55.184	2
P46781	40S ribosomal protein S9	RPS9	25	25	64.9	22.591	3.607e-143	0.96754	0.970149	24.931	27	1.45611	0.0313123	44.05	22
Q9Y2S6	Coiled-coil domain-containing protein 72	CCDC72	3	3	53.1	7.0662	1.723e-10	0.9775	0.94496	2.8474	2	1.45474	0.032782	23.562	2
P62249	40S ribosomal protein S16	RPS16	35	35	96.6	16.445	7.5266e-252	0.93707	0.835021	13.405	80	1.45083	0.0330814	37.844	76
Q8NC56	LEM domain-containing protein 2	LEMD2	3	3	10.3	56.974	3.484e-16	0.7566	0.0648739	NaN	1	1.44779	0.0351115	52.461	2
Q9NZM5	Glioma tumor suppressor candidate region gene 2 protein	GLTSCR2	3	3	11.1	54.389	8.4942e-29	0.89884	0.672134	6.8478	2	1.44125	0.037439	25.465	3
Q9BRU9	rRNA-processing protein UTP23 homolog	UTP23	8	8	53.4	28.402	7.3031e-97	0.95128	0.925875	13.318	6	1.43924	0.0372908	32.014	5
J3KPK2	Granzyme B	GZMB	15	15	40.2	31.42	1.1812e-118	1.0056	0.735049	8.5831	16	1.43076	0.0406785	8.0276	17
P05204	Non-histone chromosomal protein HMG-17	HMGN2	4	4	58.9	9.3926	1.2003e-21	0.78769	0.124096	9.4755	4	1.42454	0.0433374	10.834	6
P53985	Monocarboxylate transporter 1	SLC16A1	3	3	4.6	53.944	7.3872e-36	0.84173	0.303115	4.3699	3	1.41957	0.0462248	NaN	1
Q9HB19	Pleckstrin homology domain-containing family A member 2	PLEKHA2	6	6	28	47.254	3.793e-93	0.70915	0.0191804	13.907	4	1.41927	0.045718	10.982	7
P06729	T-cell surface antigen CD2	CD2	16	16	40.2	39.448	7.6686e-102	0.9827	0.873899	8.968	24	1.41673	0.0469029	40.786	26
Q9NVV4-2	Poly(A) RNA polymerase, mitochondrial	MTPAP	4	3	10.1	78.832	2.5994e-18	1.0458	0.630213	NaN	1	1.41413	0.048707	7.8298	3
O00159	Unconventional myosin-Ic	MYO1C	4	4	7.2	121.68	2.6395e-35	1.0341	0.679804	42.618	5	1.40976	0.0507864	NaN	1
P62241	40S ribosomal protein S8	RPS8	37	37	85.6	24.205	0	0.90869	0.657239	26.062	67	1.39192	0.0600696	28.839	81
P22090	40S ribosomal protein S4, Y isoform 1	RPS4Y1	26	2	60.8	29.455	0	1.1698	0.243776	33.059	4	1.39183	0.060127	20.038	10
B7Z4C8	60S ribosomal protein L31	RPL31	17	17	67.7	15.118	5.2698e-112	0.99753	0.782887	25.627	20	1.38968	0.0614116	20.959	17
P09429	High mobility group protein B1;Putative high mobility group protein B1-like 1	HMGB1;HMGB1P1	6	4	35.8	24.893	3.5614e-15	0.43302	9.4326e-10	52.791	5	1.3748	0.0710174	44.999	5
P51608-2	Methyl-CpG-binding protein 2	MECP2	5	5	16.3	53.323	6.2853e-60	0.83548	0.395644	62.61	6	1.36861	0.0747352	9.3762	5
P62280	40S ribosomal protein S11	RPS11	52	52	97.5	18.431	0	1.0204	0.650984	13.836	133	1.36797	0.0758576	33.129	123
O00479	High mobility group nucleosome-binding domain-containing protein 4	HMGN4	6	6	54.4	9.5388	1.2895e-64	0.93336	0.811386	22.386	10	1.36223	0.0801524	42.029	8
Q2NL82	Pre-rRNA-processing protein TSR1 homolog	TSR1	6	6	11.9	91.809	4.5331e-25	1.2117	0.16744	6.1314	2	1.35886	0.0817196	36.938	6
P62081	40S ribosomal protein S7	RPS7	44	44	94.3	22.127	0	1.1126	0.25964	22.886	130	1.35886	0.0827729	25.322	133
D3YTE0	Protein KRI1 homolog	KRI1	6	6	14.9	82.484	5.9138e-69	0.7672	0.0819283	16.527	9	1.3574	0.0828125	16.39	3
Q9Y2W2	WW domain-binding protein 11	WBP11	3	3	7.6	69.997	9.0552e-72	0.86346	0.510949	23.414	3	1.34539	0.0923337	19.16	2
O14776	Transcription elongation regulator 1	TCERG1	11	11	14.7	123.9	1.7337e-88	1.1766	0.11792	18.373	8	1.34419	0.0950876	27.658	10
Q96GY0	Zinc finger C2HC domain-containing protein 1A	ZC2HC1A	7	7	30.2	35.092	1.4804e-17	0.99047	0.881142	21.033	3	1.3416	0.0974287	21.574	6
Q02978	Mitochondrial 2-oxoglutarate/malate carrier protein	SLC25A11	3	3	14	34.061	3.9992e-81	0.97384	0.963205	NaN	1	1.33476	0.101552	32.488	3
Q9Y6M7-12	Sodium bicarbonate cotransporter 3	SLC4A7	4	4	8.5	134.86	3.2521e-44	0.76107	0.163527	7.1776	3	1.33387	0.10236	NaN	1
Q86Y79	Probable peptidyl-tRNA hydrolase	PTRH1	2	2	16.4	22.936	4.27e-19	0.81415	0.317207	23.46	2	1.33303	0.103123	NaN	1
I3L0U5	Coiled-coil domain-containing protein 137	CCDC137	9	9	38	33.524	1.544e-63	0.99204	0.873517	9.2155	3	1.32836	0.11017	24.814	9
Q6NUK4	Receptor expression-enhancing protein 3	REEP3	6	6	40	29.264	2.9467e-31	1.0058	0.807771	15.518	5	1.32672	0.109053	13.35	3
Q9UGY1	Nucleolar protein 12	NOL12	10	10	50.2	24.663	6.2386e-101	1.0812	0.366044	10.279	14	1.31773	0.121421	14.624	14
Q6DKI1	60S ribosomal protein L7-like 1	RPL7L1	7	7	40.7	28.661	6.8256e-30	1.2525	0.113493	27.436	4	1.31643	0.119355	26.669	4
Q5VV89	Microsomal glutathione S-transferase 3	MGST3	3	3	20.5	18.416	4.3412e-34	0.88709	0.530057	0.79358	2	1.3143	0.121589	11.896	5
Q8ND71	GTPase IMAP family member 8	GIMAP8	3	3	9.6	74.889	9.4787e-42	0.88559	0.610185	NaN	1	1.31223	0.123797	14.22	2
P56134	ATP synthase subunit f, mitochondrial	ATP5J2	6	2	47.9	10.918	3.005e-81	0.96291	1	15.173	7	1.3039	0.137547	10.583	8
H0YMV8	40S ribosomal protein S27;40S ribosomal protein S27-like	RPS27L	7	3	38	11.345	6.2639e-38	0.85935	0.49323	10.041	3	1.3008	0.136632	3.7331	3
P27635	60S ribosomal protein L10;60S ribosomal protein L10-like	RPL10;RPL10L	30	30	81.8	24.604	0	0.84016	0.296453	11.681	54	1.29914	0.143506	13.693	49
P17612	cAMP-dependent protein kinase catalytic subunit alpha;cAMP-dependent protein kinase catalytic subunit beta	PRKACA;PRKACB	4	4	14.2	40.589	7.7195e-31	0.93436	0.843634	8.2286	3	1.29596	0.142398	16.458	2
Q9UNQ2	Probable dimethyladenosine transferase	DIMT1	7	7	36.1	35.236	3.4128e-76	1.0642	0.556585	47.698	4	1.29455	0.144117	54.821	5
Q96A19	Coiled-coil domain-containing protein 102A	CCDC102A	11	11	24.2	62.595	7.2299e-189	0.81418	0.317311	18.696	6	1.28939	0.156402	14.305	10
Q13206	Probable ATP-dependent RNA helicase DDX10	DDX10	38	38	54.5	100.89	0	0.92488	0.757688	14.503	33	1.28602	0.161076	14.692	40
Q96PZ2	Protein FAM111A	FAM111A	4	4	10.5	70.195	6.7322e-13	0.81228	0.310763	NaN	1	1.28553	0.155541	14.882	3
P35241-5	Radixin	RDX	18	4	24.3	71.048	1.1452e-89	1.6151	0.00171764	17.02	3	1.28378	0.157844	65.3	4
Q6P1Q0-7	LETM1 domain-containing protein 1	LETMD1	2	2	6.7	43.327	4.1591e-06	1.073	0.523341	NaN	1	1.28162	0.160721	8.44	2
P11171	Protein 4.1	EPB41	15	15	23.1	97.016	8.1061e-48	1.0773	0.507571	72.02	7	1.28161	0.167389	55.062	12
Q9H7N4	Splicing factor, arginine/serine-rich 19	SCAF1	17	17	20.9	139.27	1.0625e-230	0.95369	0.941278	17.871	14	1.27846	0.172011	27.926	13
P0C0S5	Histone H2A.Z;Histone H2A.V;Histone H2A	H2AFZ;H2AFV	9	7	63.3	13.553	9.778e-73	0.84827	0.331788	12.748	16	1.27835	0.172181	20.197	21
P15880	40S ribosomal protein S2	RPS2	22	22	62.8	31.324	5.994e-99	0.92986	0.789159	10.161	31	1.27567	0.176198	16.463	34
Q08211	ATP-dependent RNA helicase A	DHX9	10	10	14.5	140.96	4.8802e-217	0.84131	0.418583	27.309	7	1.27536	0.176667	14.987	7
P62269	40S ribosomal protein S18	RPS18	43	43	96.1	17.718	0	1.007	0.726887	19.094	89	1.27501	0.177211	23.624	92
P49917	DNA ligase 4	LIG4	3	3	5	103.97	5.1805e-09	0.97924	0.936319	NaN	1	1.2729	0.17283	4.1131	2
A0FGR8-6	Extended synaptotagmin-2	ESYT2	17	17	29.9	104.71	1.3576e-130	0.90451	0.631919	16.924	12	1.26355	0.195394	42.759	12
Q9BZE4	Nucleolar GTP-binding protein 1	GTPBP4	5	5	8.5	73.964	4.406e-19	1.446	0.0015141	10.82	4	1.26115	0.19034	37.325	3
Q8N2K0-2	Monoacylglycerol lipase ABHD12	ABHD12	2	2	7.7	45.558	1.9515e-19	0.93266	0.835335	5.7386	2	1.26075	0.190957	NaN	1
K7EM56			15	1	83.9	12.99	2.9216e-101	0.84212	0.304783	5.9401	2	1.25918	0.193414	NaN	1
Q6PCB5	Round spermatid basic protein 1-like protein	RSBN1L	21	20	37.8	94.868	5.6442e-177	0.87092	0.442032	10.574	19	1.25848	0.203927	18.097	22
Q9H6K4	Optic atrophy 3 protein	OPA3	4	4	38	19.996	1.1388e-16	0.95038	0.921832	NaN	1	1.25762	0.195866	14.117	6
Q09028	Histone-binding protein RBBP4	RBBP4	10	10	31.8	47.655	1.3491e-46	0.7733	0.0931577	10.388	11	1.25351	0.212579	136.6	6
O14949	Cytochrome b-c1 complex subunit 8	UQCRQ	4	4	39	9.9062	1.9704e-33	0.88245	0.595752	3.2919	2	1.2521	0.204809	14.765	3
O75528	Transcriptional adapter 3	TADA3	3	3	14.1	48.902	1.5243e-86	0.75163	0.142627	9.3663	3	1.25069	0.207143	3.5377	2
P53007	Tricarboxylate transport protein, mitochondrial	SLC25A1	12	12	47.3	34.012	1.1348e-63	0.90663	0.644724	9.0162	12	1.25017	0.218559	20.98	12
P08574	Cytochrome c1, heme protein, mitochondrial	CYC1	9	9	37.8	35.422	4.5319e-164	0.84415	0.313552	18.202	14	1.24768	0.223118	10.033	12
P01730	T-cell surface glycoprotein CD4	CD4	4	4	10	51.11	3.2713e-23	0.92968	0.820794	NaN	1	1.24516	0.227794	10.091	5
Q5VWQ0	Round spermatid basic protein 1	RSBN1	19	18	30.8	90.071	7.4276e-233	0.87993	0.490215	13.322	14	1.2449	0.228289	61.153	12
Q9NVN8	Guanine nucleotide-binding protein-like 3-like protein	GNL3L	9	9	27	65.572	1.2889e-140	0.91023	0.726488	29.325	2	1.24466	0.228725	13.326	9
Q01082	Spectrin beta chain, brain 1;Spectrin beta chain, brain 2	SPTBN1;SPTBN2	2	2	0.6	274.61	0.00037929	1.0096	0.789987	21.519	2	1.24377	0.230418	49.487	2
P47914	60S ribosomal protein L29	RPL29	26	26	67.9	17.752	2.3661e-216	1.011	0.703799	19.548	42	1.24363	0.230681	15.371	35
Q9HB58-7	Sp110 nuclear body protein	SP110	10	10	20.7	62.602	2.5673e-105	0.81334	0.314407	15.249	3	1.24355	0.230828	18.756	11
Q05823	2-5A-dependent ribonuclease	RNASEL;DKFZp781D08126	3	3	4.6	83.532	6.6049e-09	0.62199	0.0101722	NaN	1	1.24231	0.221466	6.5739	2
Q15651	High mobility group nucleosome-binding domain-containing protein 3	HMGN3	2	2	29.3	10.666	1.7446e-30	0.91597	0.701992	NaN	1	1.2396	0.2384	63.984	5
Q13111	Chromatin assembly factor 1 subunit A	CHAF1A	11	11	17.3	106.92	1.2556e-131	0.85722	0.373379	71.445	9	1.23948	0.226492	9.8386	9
P20039	HLA class II histocompatibility antigen, DRB1-11 beta chain;HLA class II histocompatibility antigen, DRB1-1 beta chain;HLA class II histocompatibility antigen, DRB1-16 beta chain;HLA class II histocompatibility antigen, DRB1-15 beta chain;HLA class II histocompatibility antigen, DRB1-13 beta chain;HLA class II histocompatibility antigen, DRB1-12 beta chain;HLA class II histocompatibility antigen,…	HLA-DRB1	10	4	41.4	30.16	1.3791e-119	0.89043	0.549075	24.095	10	1.23658	0.244328	11.695	11
K7ELC2	40S ribosomal protein S15	RPS15	22	8	84.2	17.723	8.3142e-224	0.92394	0.751772	12.074	78	1.23588	0.245725	14.782	71
Q99459	Cell division cycle 5-like protein	CDC5L	9	9	19.7	92.25	1.0878e-39	0.94704	0.898753	27.28	6	1.23515	0.247187	68.765	7
H0Y9X1	Translation machinery-associated protein 16	TMA16	37	37	57.9	27.571	0	0.94073	0.858393	16.272	46	1.23484	0.247798	14.406	40
J3KQN4	60S ribosomal protein L36a	RPL36A	19	3	57.7	16.378	1.6407e-151	1.0108	0.704945	14.171	2	1.23423	0.249023	158.45	3
Q9BZF2	Oxysterol-binding protein-related protein 7	OSBPL7	5	5	10.9	95.43	1.0114e-66	1.0592	0.576048	14.104	5	1.23382	0.236807	2.6396	2
Q9P2E9	Ribosome-binding protein 1	RRBP1	4	2	7.2	152.47	3.0007e-59	1.1775	0.227949	NaN	1	1.23358	0.237259	30.313	4
Q92796-2	Disks large homolog 3	DLG3	3	2	10.7	57.937	8.4404e-10	0.92332	0.747875	26.057	3	1.23321	0.237938	NaN	1
E7EVA0	Microtubule-associated protein;Microtubule-associated protein 4	MAP4	10	10	5	245.44	6.6328e-85	1.4839	0.000741365	17.919	6	1.23226	0.253028	13.659	9
P20718	Granzyme H	GZMH	2	2	9.8	27.315	1.4134e-05	1.307	0.0653644	15.961	2	1.2308	0.24247	NaN	1
Q9Y5V0	Zinc finger protein 706	ZNF706	3	3	39.5	8.4977	3.2614e-10	0.99575	0.79361	5.9653	4	1.23006	0.243876	NaN	1
P52333	Tyrosine-protein kinase JAK3	JAK3	20	20	38.1	125.1	5.9664e-193	0.69728	0.0569487	39.064	10	1.22997	0.257729	18.219	20
P04406	Glyceraldehyde-3-phosphate dehydrogenase	GAPDH	5	5	29	36.053	1.6296e-24	0.64947	0.0204574	4.3	3	1.22972	0.25823	3.7962	4
O75330-3	Hyaluronan mediated motility receptor	HMMR	9	9	16.8	84.228	2.5051e-117	1.0323	0.687615	8.4176	7	1.22945	0.245028	9.5431	7
Q969Q0	60S ribosomal protein L36a-like	RPL36AL	19	3	77.4	12.469	1.2638e-156	1.0525	0.487664	14.232	17	1.22088	0.277074	11.126	23
O60645	Exocyst complex component 3	EXOC3	11	11	23	86.844	3.1684e-189	0.75619	0.152484	17.606	5	1.22067	0.277532	15.11	11
P25490	Transcriptional repressor protein YY1	YY1	7	7	19.8	44.712	1.3635e-37	0.97561	0.918582	8.4938	4	1.22064	0.277597	16.055	6
P20936	Ras GTPase-activating protein 1	RASA1	4	4	4.2	116.4	2.3294e-11	1.0733	0.52223	NaN	1	1.22054	0.262516	2.1213	4
Q8IY21	Probable ATP-dependent RNA helicase DDX60	DDX60	9	9	8.7	197.85	5.5077e-79	0.77934	0.209481	19.736	4	1.2203	0.262997	6.1268	4
O94804	Serine/threonine-protein kinase 10	STK10	68	66	47.7	112.13	0	0.81947	0.216839	16.699	86	1.21774	0.284013	31.227	79
J3KQ73	Peptidyl-prolyl cis-trans isomerase FKBP8	FKBP8	10	10	27	47.143	7.4499e-124	0.89117	0.63608	7.181	7	1.21668	0.286404	11.543	9
Q8IZQ5	Selenoprotein H	SELH;C11orf31	8	8	63.9	13.471	2.0904e-152	0.80258	0.163188	13.916	10	1.2166	0.28657	13.074	10
P62244	40S ribosomal protein S15a	RPS15A	33	16	97.7	14.839	0	1.036	0.568162	14.159	117	1.21557	0.288906	22.874	126
Q9HAU5	Regulator of nonsense transcripts 2	UPF2	51	51	43.2	147.81	0	0.94873	0.909566	14.855	41	1.21493	0.290346	27.513	43
O76094	Signal recognition particle 72 kDa protein	SRP72	3	3	8.8	74.605	2.0841e-77	0.98087	0.928246	10.769	2	1.2143	0.275339	35.817	2
P36542	ATP synthase subunit gamma, mitochondrial;ATP synthase gamma chain	ATP5C1	20	20	60.7	32.996	4.3994e-188	0.81012	0.18589	18.322	23	1.21368	0.293204	16.023	22
P39019	40S ribosomal protein S19	RPS19	27	27	88.3	16.06	2.003e-216	1.2729	0.0294597	37.662	57	1.21306	0.294623	17.236	50
O75558	Syntaxin-11	STX11	3	3	16.7	33.195	8.6841e-21	0.50275	0.000138493	NaN	1	1.21289	0.278313	38.552	2
Q9ULW3	Activator of basal transcription 1	ABT1	9	9	41.9	31.079	9.992e-108	0.89702	0.587342	25.95	7	1.20659	0.309783	54.499	10
Q9Y4P3	Transducin beta-like protein 2	TBL2	10	10	33.8	49.797	6.1676e-95	1.0364	0.566123	7.1301	7	1.20347	0.317311	31.038	8
Q03701	CCAAT/enhancer-binding protein zeta	CEBPZ	3	3	4.9	120.97	9.0463e-08	1.1248	0.354405	50.502	2	1.20322	0.299314	1.4801	2
O15355	Protein phosphatase 1G	PPM1G	2	2	7.7	59.271	1.9568e-09	1.1168	0.377508	NaN	1	1.2007	0.305009	13.096	2
F8W727	60S ribosomal protein L32	RPL32	9	9	59.5	17.962	7.4285e-64	0.95137	0.926451	4.2315	9	1.2007	0.324116	13.529	12
Q9Y6N5	Sulfide:quinone oxidoreductase, mitochondrial	SQRDL	30	29	69.3	49.96	0	0.80622	0.173899	43.761	32	1.1969	0.333602	13.347	36
O00299	Chloride intracellular channel protein 1	CLIC1	18	18	89.2	26.922	3.7358e-189	0.74441	0.0487828	5.404	19	1.19546	0.33727	10.107	15
Q96G25-2	Mediator of RNA polymerase II transcription subunit 8	MED8	2	2	12.6	32.818	4.3824e-50	0.83291	0.385729	NaN	1	1.19457	0.319152	25.318	2
B4DQJ1	U5 small nuclear ribonucleoprotein 40 kDa protein	SNRNP40	7	7	29.6	44.516	3.1436e-120	0.68497	0.00911745	13.481	4	1.19424	0.340373	22.731	5
Q9UDW1	Cytochrome b-c1 complex subunit 9	UQCR10	3	3	54	7.3084	8.5938e-09	0.87224	0.549591	12.078	3	1.18824	0.334295	7.7285	4
Q96KP1	Exocyst complex component 2	EXOC2	13	13	23.1	104.07	3.214e-67	0.74028	0.0441061	18.277	11	1.18761	0.357728	19.429	10
Q8NDZ4	UPF0672 protein C3orf58	C3orf58	5	5	20.5	49.481	3.5181e-40	0.93272	0.835627	NaN	1	1.18693	0.3375	28.198	4
Q9HBM6	Transcription initiation factor TFIID subunit 9B	TAF9B	3	2	31.5	27.622	4.9677e-26	0.75885	0.15844	27.2	2	1.1868	0.337811	NaN	1
Q2TB10	Zinc finger protein 800	ZNF800	6	6	9	75.235	9.7685e-18	1.0734	0.52186	22.333	4	1.18673	0.360061	11.99	4
P09382	Galectin-1	LGALS1	6	6	54.1	14.716	4.2964e-95	0.83447	0.391733	12.647	4	1.18658	0.360476	5.7103	5
P17096-2			4	1	32.3	10.679	2.6798e-25	0.95552	0.952963	7.422	3	1.18627	0.339126	27.02	2
P62854	40S ribosomal protein S26;Putative 40S ribosomal protein S26-like 1	RPS26;RPS26P11	13	13	73	13.015	6.2778e-89	0.92945	0.78656	15.319	17	1.186	0.362024	6.8409	17
Q8WY36	HMG box transcription factor BBX	BBX	2	2	4	105.13	1.5289e-06	1.0274	0.709118	NaN	1	1.18575	0.340409	4.0821	2
Q9UEU0	Vesicle transport through interaction with t-SNAREs homolog 1B	VTI1B	7	7	43.5	26.688	4.0649e-99	1.0266	0.712661	40.368	5	1.18571	0.340513	5.6673	4
Q13112	Chromatin assembly factor 1 subunit B	CHAF1B	12	12	44	61.492	1.0664e-89	0.65475	0.00314618	11.081	6	1.18413	0.367068	46.443	12
Q6P1L8	39S ribosomal protein L14, mitochondrial	MRPL14	6	6	45.5	15.947	2.1155e-90	1.0788	0.375309	9.5069	6	1.1831	0.36989	10.084	6
P61204	ADP-ribosylation factor 3;ADP-ribosylation factor 1	ARF3;ARF1	2	2	22.1	20.601	2.322e-58	0.94676	0.904184	NaN	1	1.18212	0.349459	6.3833	2
Q8NFW8	N-acylneuraminate cytidylyltransferase	CMAS	8	8	23.7	48.379	3.1358e-36	1.0068	0.803075	10.512	5	1.18026	0.354154	15.984	6
Q08945	FACT complex subunit SSRP1	SSRP1	12	12	19.3	81.074	3.3882e-85	1.2178	0.0669426	9.5594	6	1.17944	0.37997	15.37	10
Q00325-2	Phosphate carrier protein, mitochondrial	SLC25A3	20	20	36.8	39.958	1.1146e-268	0.85592	0.367173	11.361	36	1.17556	0.390892	12.178	31
Q14739	Lamin-B receptor	LBR	9	9	16.6	70.702	6.9769e-140	0.93736	0.858286	7.478	8	1.17517	0.391992	22.459	8
Q13576	Ras GTPase-activating-like protein IQGAP2	IQGAP2	4	4	4.9	180.58	1.8521e-38	0.74933	0.137823	33.819	3	1.17437	0.369372	NaN	1
Q02338	D-beta-hydroxybutyrate dehydrogenase, mitochondrial	BDH1	4	4	22.2	38.157	1.7908e-30	0.78538	0.226286	NaN	1	1.1737	0.371148	10.08	3
P06733	Alpha-enolase	ENO1	15	15	50.5	47.168	4.0964e-90	0.74804	0.135177	13.045	9	1.17335	0.397201	49.559	13
J3KPP4	Luc7-like protein 3	LUC7L3	4	4	11	58.22	1.5408e-16	0.84278	0.424463	NaN	1	1.17195	0.375769	8.9425	3
Q86WX3	Active regulator of SIRT1	RPS19BP1	5	5	53.7	15.434	4.4323e-29	1.1217	0.36323	94.437	3	1.16986	0.381337	26.818	2
P34897	Serine hydroxymethyltransferase, mitochondrial;Serine hydroxymethyltransferase	SHMT2	3	3	10.9	55.992	2.0576e-27	1.0343	0.678939	27.296	2	1.16892	0.383878	34.856	2
Q9BQG0-2	Myb-binding protein 1A	MYBBP1A	67	67	56.7	149.37	0	1.0927	0.323914	12.544	61	1.16891	0.410127	13.938	63
P62847	40S ribosomal protein S24	RPS24	32	32	84.2	15.423	4.27e-260	1.1121	0.261125	31.733	104	1.16764	0.413873	11.806	87
P01903	HLA class II histocompatibility antigen, DR alpha chain	HLA-DRA	4	4	30.7	28.607	1.718e-06	0.74747	0.134019	10.8	2	1.16644	0.390621	12.7	2
P62913	60S ribosomal protein L11	RPL11	21	2	78.7	20.252	8.1618e-166	0.94118	0.861269	27.258	49	1.16628	0.41792	38.255	35
Q13888	General transcription factor IIH subunit 2;General transcription factor IIH subunit 2-like protein	GTF2H2;GTF2H2C	5	5	25.1	44.419	3.5192e-26	0.75686	0.15397	1.824	2	1.1657	0.392632	20.969	4
Q9GZR7	ATP-dependent RNA helicase DDX24	DDX24	14	14	26.3	96.331	1.2073e-203	0.78145	0.109887	34.553	11	1.16535	0.420682	18.975	14
P42677	40S ribosomal protein S27	RPS27	7	3	47.6	9.461	8.6063e-54	0.87563	0.466936	9.813	10	1.16463	0.422841	12.698	7
P04233-2	HLA class II histocompatibility antigen gamma chain	CD74	9	9	49.1	26.398	1.6888e-262	0.99506	0.797783	19.201	9	1.16462	0.395621	36.517	7
Q9BZI7	Regulator of nonsense transcripts 3B	UPF3B	34	34	53.2	57.761	1.3675e-268	0.95693	0.961958	56.71	26	1.16427	0.423943	33.328	37
P62263	40S ribosomal protein S14	RPS14	15	15	76.8	16.273	2.4937e-304	1.0008	0.763346	24.068	33	1.16139	0.432681	14.466	32
Q14684	Ribosomal RNA processing protein 1 homolog B	RRP1B	18	18	37.2	84.427	2.0855e-185	0.74484	0.0492912	19.42	12	1.16064	0.43495	28.206	12
P62266	40S ribosomal protein S23	RPS23	23	23	76.2	15.807	2.9357e-163	0.89797	0.592935	8.6432	66	1.16058	0.435157	10.818	48
Q9Y3C1	Nucleolar protein 16	NOP16	20	20	71.9	21.188	2.1278e-149	0.88901	0.540957	12.708	19	1.16055	0.43524	36.694	16
P62913-2			21	2	78.5	20.124	1.2287e-156	0.89682	0.662591	7.0792	2	1.15869	0.412216	3.9864	2
Q1ED39	Protein C16orf88	C16orf88	18	18	47.4	51.588	7.1198e-124	0.99031	0.826737	34.716	14	1.15796	0.443249	29.5	16
Q14699	Raftlin	RFTN1	9	9	33.4	63.145	1.8201e-72	0.85066	0.342632	4.2419	3	1.15469	0.423701	21.08	6
O95400	CD2 antigen cytoplasmic tail-binding protein 2	CD2BP2	6	6	28.4	37.646	8.9201e-81	0.82867	0.369641	15.695	2	1.15296	0.428741	17.691	5
J9JIE6	Transmembrane and coiled-coil domain-containing protein 1	TMCO1	15	15	38.5	27.079	7.1955e-125	0.90121	0.612146	17.199	16	1.1513	0.464257	12.511	16
P83731	60S ribosomal protein L24	RPL24	29	29	86	17.779	1.6323e-151	1.0623	0.443479	22.877	29	1.15062	0.46647	43.503	40
P07919	Cytochrome b-c1 complex subunit 6, mitochondrial	UQCRH	9	9	95.6	10.739	6.6954e-129	0.94874	0.90963	14.5	9	1.15062	0.46647	52.03	10
Q96A33	Coiled-coil domain-containing protein 47	CCDC47	20	20	48.9	55.873	1.0708e-159	0.79242	0.135707	14.104	22	1.14964	0.469628	12.241	18
P50416	Carnitine O-palmitoyltransferase 1, liver isoform	CPT1A	11	11	22.6	88.367	9.4124e-109	0.96595	0.980382	27.985	6	1.14713	0.477778	11.36	9
P46776	60S ribosomal protein L27a	RPL27A	16	16	72.3	16.561	7.391e-199	1.0006	0.764535	26.737	29	1.14663	0.479415	11.044	26
P05141	ADP/ATP translocase 2	SLC25A5	41	20	62.4	32.852	0	0.90166	0.61483	18.123	53	1.1465	0.479846	13.283	59
O95248-4			81	2	54.9	211.05	0	0.8582	0.378094	28.772	81	1.14613	0.481054	19.166	85
P62851	40S ribosomal protein S25	RPS25	39	39	88	13.742	0	0.97838	0.901048	13.437	93	1.14607	0.48127	16.527	90
P31946	14-3-3 protein beta/alpha;14-3-3 protein beta/alpha, N-terminally processed	YWHAB	5	4	37	28.082	4.9306e-36	0.89886	0.672229	NaN	1	1.14595	0.449601	3.9811	2
H0Y368	Dolichol-phosphate mannosyltransferase	DPM1	10	10	45.4	33.218	2.5909e-43	1.0471	0.624833	12.654	5	1.14489	0.485163	21.628	8
P84098	60S ribosomal protein L19	RPL19	35	35	70.9	23.466	0	1.0023	0.754453	9.803	51	1.14489	0.485163	21.377	54
P68431	Histone H3.1	HIST1H3A	19	2	77.9	15.404	1.1569e-183	0.93437	0.843683	22.342	4	1.14489	0.485163	19.567	9
P12236	ADP/ATP translocase 3	SLC25A6	31	5	72.1	32.866	7.5043e-173	0.9531	0.937509	21.319	9	1.14453	0.486333	6.1828	9
Q9GZR2	RNA exonuclease 4	REXO4	8	8	25.1	46.671	2.5612e-75	0.91795	0.763752	14.579	8	1.142	0.461659	17.276	5
Q8NDX1	PH and SEC7 domain-containing protein 4	PSD4	42	42	42	116.25	0	0.72769	0.0319999	28.857	47	1.14184	0.4953	25.916	51
Q13523	Serine/threonine-protein kinase PRP4 homolog	PRPF4B	6	6	5.2	116.99	8.9111e-77	0.89171	0.638601	8.7779	6	1.14173	0.462463	10.021	7
P46783	40S ribosomal protein S10	RPS10	26	26	84.2	18.898	3.5018e-199	1.0972	0.308436	15.919	66	1.13996	0.501608	12.806	56
P62829	60S ribosomal protein L23	RPL23	28	28	86.4	14.865	5.6552e-229	0.97644	0.913318	13.923	85	1.13916	0.504334	12.234	73
Q9Y4W6	AFG3-like protein 2	AFG3L2	12	12	15.9	88.583	3.2147e-99	1.168	0.2476	23.919	5	1.13849	0.472555	11.723	9
Q9Y421	Protein FAM32A	FAM32A	8	8	61.6	13.178	1.7541e-58	0.98609	0.852779	11.493	9	1.13843	0.506801	19.367	7
P30414	NK-tumor recognition protein;Putative peptidyl-prolyl cis-trans isomerase	NKTR	3	3	3.6	165.67	1.2479e-21	0.90842	0.717796	12.281	2	1.13779	0.474747	7.9909	3
Q9BU76	Multiple myeloma tumor-associated protein 2	MMTAG2	22	22	61.6	29.411	0	0.91798	0.714476	14.618	25	1.1372	0.510996	30.898	16
Q9H4L5	Oxysterol-binding protein-related protein 3	OSBPL3	19	19	31.8	101.22	4.4683e-185	0.57903	9.85905e-05	12.987	11	1.13675	0.512546	39.364	15
Q9H8W4	Pleckstrin homology domain-containing family F member 2	PLEKHF2	6	6	36.1	27.797	3.9283e-53	1.0577	0.581968	2.4427	2	1.13602	0.480327	22.284	6
P62316	Small nuclear ribonucleoprotein Sm D2	SNRPD2	5	5	66.1	13.527	8.1393e-20	0.92026	0.728698	13.935	4	1.13525	0.482738	17.371	3
P62937	Peptidyl-prolyl cis-trans isomerase A;Peptidyl-prolyl cis-trans isomerase	PPIA	8	8	74.5	18.012	1.0815e-85	0.84501	0.317311	44.45	9	1.13435	0.520809	15.828	7
P62805	Histone H4	HIST1H4A	30	30	79.6	11.367	0	0.92448	0.75517	12.139	40	1.1338	0.522727	23.574	44
Q96GA3	Protein LTV1 homolog	LTV1	4	4	7.2	54.854	1.4882e-09	0.92188	0.782818	26.262	5	1.13357	0.48811	8.7605	3
Q8IY81	Putative rRNA methyltransferase 3	FTSJ3	36	36	36.1	96.557	0	0.98709	0.846582	31.696	33	1.132	0.528989	19.795	37
P48047	ATP synthase subunit O, mitochondrial	ATP5O	16	16	78.9	23.277	2.5713e-141	0.958	0.968779	9.6819	20	1.13062	0.533838	12.389	20
Q99996-6	A-kinase anchor protein 9	AKAP9	10	10	5.7	455.42	1.1749e-126	0.70673	0.0679686	NaN	1	1.12996	0.499754	18.01	9
P61247	40S ribosomal protein S3a	RPS3A	68	17	89.4	29.945	0	1.117	0.24685	19.436	200	1.12943	0.538028	28.884	177
Q96SB4	SRSF protein kinase 1	SRPK1	2	1	7.3	74.324	3.3401e-10	1.0798	0.498547	11.397	2	1.12877	0.540375	138.51	3
P23634	Plasma membrane calcium-transporting ATPase 4	ATP2B4	21	21	27.8	137.92	6.9339e-267	0.82887	#VALUE!	43.914	14	1.12831	#VALUE!	15.587	17
P21127	Cyclin-dependent kinase 11B;Cyclin-dependent kinase 11A	CDK11B;CDK11A;CDC2L2	4	4	3.9	92.706	8.9132e-35	1.3167	0.0590386	NaN	1	1.12811	0.505784	14.515	3
Q5C9Z4	Nucleolar MIF4G domain-containing protein 1	NOM1	7	7	10.8	96.256	3.056e-42	0.95685	0.953296	7.1763	3	1.12727	0.545716	35.823	5
P18621-3	60S ribosomal protein L17	RPL17	34	34	68.9	26.372	3.8791e-195	0.90364	0.626686	25.957	68	1.12637	0.548939	17.739	54
Q03468	DNA excision repair protein ERCC-6	ERCC6;PGBD3	4	4	4.1	168.41	1.5104e-24	0.78402	0.222432	4.0896	2	1.12492	0.516288	7.7776	2
P23246	Splicing factor, proline- and glutamine-rich	SFPQ	51	49	56.9	76.149	0	0.7927	0.136418	14.353	46	1.12475	0.554767	36.67	52
Q15029	116 kDa U5 small nuclear ribonucleoprotein component	EFTUD2	22	20	31.5	109.43	6.3084e-190	0.80182	0.16101	25.54	15	1.12437	0.556136	9.8427	14
Q01081	Splicing factor U2AF 35 kDa subunit	U2AF1	9	9	35.4	27.872	2.7586e-82	0.90893	0.658702	27.422	12	1.12435	0.556181	21.294	8
Q75MJ1	ATP-binding cassette sub-family F member 2	ABCF2	4	4	7.9	72.443	8.182e-18	1.2475	0.119171	11.84	3	1.12409	0.519064	NaN	1
O15143	Actin-related protein 2/3 complex subunit 1B	ARPC1B	6	6	26.1	40.949	3.6905e-31	0.8671	0.422308	17.613	6	1.1238	0.520032	0.20717	2
Q13823	Nucleolar GTP-binding protein 2	GNL2	32	32	50.2	83.654	6.1355e-209	1.0076	0.723401	15.182	19	1.12299	0.561119	27.612	26
Q96DA6	Mitochondrial import inner membrane translocase subunit TIM14	DNAJC19	4	4	47.4	12.498	2.519e-29	0.89181	0.557009	13.449	6	1.12265	0.562356	7.5099	5
P61927	60S ribosomal protein L37;Ribosomal protein L37	RPL37	4	4	33	11.078	3.6765e-15	0.94551	0.888963	20.532	2	1.12235	0.563456	21.196	2
Q96EY1	DnaJ homolog subfamily A member 3, mitochondrial	DNAJA3	3	3	10.6	52.488	3.4302e-72	1.0211	0.737259	2.8817	2	1.12199	0.52607	19.388	3
Q13283	Ras GTPase-activating protein-binding protein 1	G3BP1;DKFZp313K0921	5	4	15.2	52.164	1.1649e-17	0.91486	0.748803	11.569	5	1.12119	0.52878	NaN	1
Q9Y295	Developmentally-regulated GTP-binding protein 1	DRG1	4	4	16.3	40.542	1.1565e-42	1.0019	0.826198	26.26	2	1.12108	0.529162	3.2842	2
P43250-2	G protein-coupled receptor kinase 6	GRK6	5	3	10.4	67.257	2.2021e-21	0.77522	0.198478	1.6273	2	1.11948	0.534557	29.222	4
Q15361	Transcription termination factor 1	TTF1	4	4	6.5	103.05	3.3877e-31	0.71388	0.0773081	7.2198	3	1.11774	0.540484	NaN	1
O76021	Ribosomal L1 domain-containing protein 1	RSL1D1	10	10	21.2	54.972	7.6078e-46	1.3309	0.0115736	15.252	13	1.11557	0.588449	18.162	10
P49685	G-protein coupled receptor 15	GPR15	7	7	17.8	40.787	1.13e-44	0.97939	0.894678	14.38	9	1.11414	0.593807	9.219	9
Q9NZ01	Trans-2,3-enoyl-CoA reductase	TECR	12	12	26.9	36.034	3.4545e-64	0.95949	0.978267	6.2086	12	1.11381	0.595067	24.669	15
Q9NVP1	ATP-dependent RNA helicase DDX18	DDX18	41	41	67.8	75.406	0	0.87586	0.468169	28.532	52	1.11372	0.595394	14.547	61
Q92900	Regulator of nonsense transcripts 1	UPF1	7	7	10.6	124.34	4.4235e-79	0.81869	0.333148	11.702	4	1.11253	0.558493	13.789	7
P63173	60S ribosomal protein L38	RPL38	17	17	84.3	8.2178	2.4339e-148	0.97928	0.895371	9.5661	52	1.11235	0.600585	11.465	50
P26373	60S ribosomal protein L13	RPL13	24	24	70.6	24.261	6.4112e-225	1.0003	0.76632	20.249	22	1.11193	0.602177	27.938	26
P13501	C-C motif chemokine 5;RANTES(3-68);RANTES(4-68)	CCL5	3	3	26.4	9.9896	2.4839e-13	0.94396	0.890519	30.912	3	1.11183	0.560958	4.571	3
P62987	Ubiquitin-60S ribosomal protein L40;Ubiquitin;60S ribosomal protein L40	UBA52	7	5	34.4	14.728	1.9923e-42	1.0024	0.753861	9.6886	10	1.11148	0.603865	8.6706	13
Q9H0U3	Magnesium transporter protein 1	MAGT1	5	5	17.6	38.036	1.0881e-96	0.83635	0.280646	26.751	7	1.11136	0.562604	12.871	5
P04150-3	Glucocorticoid receptor	NR3C1	6	6	15.4	85.815	2.5281e-30	0.98978	0.8845	NaN	1	1.11127	0.562907	32.562	6
Q8N257	Histone H2B type 3-B	HIST3H2BB	28	4	92.1	13.908	0	0.78226	0.111661	12.167	4	1.11101	0.605648	6.531	4
M0R0P8	Unconventional myosin-IXb	MYO9B	52	52	34.6	243.4	0	0.88767	0.53334	15.12	41	1.11017	0.608843	33.787	41
P15311	Ezrin	EZR	22	11	31.2	69.412	7.1342e-83	1.2045	0.0807431	9.4898	6	1.10914	0.612797	26.199	6
P46778	60S ribosomal protein L21	RPL21	16	16	78.8	18.565	4.1225e-105	0.93525	0.823418	46.741	27	1.10892	0.613645	28.974	24
Q9BVP2	Guanine nucleotide-binding protein-like 3	GNL3	24	24	48.6	61.992	6.9583e-237	1.0257	0.622146	12.513	17	1.10786	0.617702	24.526	24
Q96KC8	DnaJ homolog subfamily C member 1	DNAJC1	23	23	53.1	63.882	1.5462e-254	0.9572	0.96368	34.545	16	1.10768	0.618411	32.308	24
Q96A65	Exocyst complex component 4	EXOC4	15	15	20.4	110.5	4.2747e-164	0.91916	0.721829	32.113	8	1.10641	0.623282	24.118	12
F8WA39	Myotubularin-related protein 1	MTMR1	25	25	51.9	75.717	1.248e-267	0.78983	0.129258	16.859	19	1.10607	0.624608	14.585	27
P28908	Tumor necrosis factor receptor superfamily member 8	TNFRSF8	5	5	17.6	63.747	1.0666e-65	0.97532	0.955816	12.658	4	1.10536	0.583881	16.36	3
A6NEL0	Non-histone chromosomal protein HMG-14	HMGN1	4	4	34.5	12.435	1.9187e-27	1.933	2.31371e-05	NaN	1	1.10423	0.631774	7.9487	3
P49207	60S ribosomal protein L34	RPL34	9	9	29.9	13.293	4.6442e-40	0.89917	0.600026	46.175	4	1.10402	0.632582	14.952	7
Q14789-2	Golgin subfamily B member 1	GOLGB1	3	3	2.6	377.13	4.8651e-32	0.89895	0.672655	12.709	2	1.10284	0.592983	NaN	1
Q96AG4	Leucine-rich repeat-containing protein 59	LRRC59	39	39	78.8	34.93	0	1.0301	0.598746	16.519	65	1.10224	0.639534	8.9284	48
P83111	Serine beta-lactamase-like protein LACTB, mitochondrial	LACTB	26	26	58.7	60.693	2.4097e-220	0.76261	0.0741723	18.909	26	1.09932	0.651054	15.227	27
Q9H223	EH domain-containing protein 4	EHD4	6	4	15.3	61.174	1.5445e-34	0.82691	0.363064	8.1911	2	1.09684	0.614967	5.3558	4
Q6ZUT1-2	Uncharacterized protein C11orf57	C11orf57	2	2	9.2	34.197	2.4988e-06	0.95405	0.939694	NaN	1	1.09683	0.615011	11.054	2
P62753	40S ribosomal protein S6	RPS6	47	47	88.4	28.68	0	1.0395	0.55046	14.498	74	1.09617	0.663639	16.461	68
Q8IY17-4	Neuropathy target esterase	PNPLA6	20	20	25.6	150.95	0	0.80787	0.178906	26.831	9	1.09552	0.66624	81.927	17
P18583-9	Protein SON	SON	4	4	3.5	268.09	2.2435e-149	0.97799	0.942524	4.8174	5	1.09533	0.620589	7.2865	8
Q14435	Polypeptide N-acetylgalactosaminyltransferase 3	GALNT3	18	18	46.6	72.609	6.6258e-107	0.91829	0.716406	18.162	14	1.09494	0.668554	23.957	16
Q53GS9	U4/U6.U5 tri-snRNP-associated protein 2	USP39	3	3	8.3	65.38	2.9868e-08	0.9129	0.739344	NaN	1	1.09391	0.625867	0.2756	2
P35240-2	Merlin	NF2	25	25	42.6	72.513	7.5457e-183	0.81985	0.218163	20.858	15	1.09335	0.674977	28.363	19
P60866	40S ribosomal protein S20	RPS20	19	19	89.1	13.373	3.4394e-169	1.0306	0.596118	6.6207	27	1.09331	0.675122	15.425	21
Q9NVU7	Protein SDA1 homolog	SDAD1	45	45	41.9	79.87	0	0.94898	0.911165	44.688	45	1.09324	0.675412	13.066	50
Q9NYL4	Peptidyl-prolyl cis-trans isomerase FKBP11;Peptidyl-prolyl cis-trans isomerase	FKBP11	13	12	46.3	22.18	1.3376e-160	0.97033	0.952248	13.549	35	1.09293	0.676669	7.9774	44
P20700	Lamin-B1	LMNB1	3	3	10.2	66.408	6.2376e-12	0.82467	0.35478	9.0892	3	1.09272	0.630349	1.315	2
P08708	40S ribosomal protein S17;40S ribosomal protein S17-like	RPS17;RPS17L	31	31	94.1	15.55	1.5791e-290	0.95568	0.953984	11.476	64	1.09052	0.686457	13.927	60
P23396	40S ribosomal protein S3	RPS3	40	40	95.5	26.688	0	1.0929	0.323214	19.589	56	1.09048	0.686651	23.551	60
Q9NWB6	Arginine and glutamate-rich protein 1	ARGLU1	29	29	53.5	33.216	2.2353e-267	0.90533	0.636862	11.166	32	1.08941	0.691022	12.259	23
Q00577	Transcriptional activator protein Pur-alpha	PURA	4	4	18.9	34.91	1.1178e-75	0.70256	0.0629252	NaN	1	1.08893	0.644662	32.465	3
Q13435	Splicing factor 3B subunit 2	SF3B2	4	4	6.6	100.23	9.3522e-42	0.81273	0.312307	5.7491	3	1.08859	0.645971	0.21497	2
Q09472	Histone acetyltransferase p300	EP300	2	1	1.5	264.16	1.2215e-75	1.0223	0.731857	NaN	1	1.08796	0.648366	5.0305	2
P56537	Eukaryotic translation initiation factor 6	EIF6	6	6	53.1	26.599	2.8592e-149	0.90883	0.658092	18.019	6	1.08788	0.697298	13.373	6
P33778	Histone H2B type 1-B	HIST1H2BB	34	2	93.7	13.95	0	1.0301	0.598746	13.221	16	1.08694	0.701147	9.7063	19
P23458	Tyrosine-protein kinase JAK1	JAK1	4	4	4	133.28	2.8301e-14	0.73924	0.118055	NaN	1	1.08635	0.654521	8.9218	4
O60264	SWI/SNF-related matrix-associated actin-dependent regulator of chromatin subfamily A member 5	SMARCA5	6	6	9.1	121.9	3.5491e-37	0.8392	0.410211	NaN	1	1.0852	0.658966	134.12	5
P56182	Ribosomal RNA processing protein 1 homolog A	RRP1	14	14	31.5	52.839	1.5488e-159	0.80417	0.16781	19.198	13	1.08465	0.710667	20.575	12
Q15050	Ribosome biogenesis regulatory protein homolog	RRS1	17	17	39.2	41.193	1.7942e-117	1.0761	0.38593	22.018	11	1.084	0.713356	13.521	13
P13861	cAMP-dependent protein kinase type II-alpha regulatory subunit	PRKAR2A	11	11	41.3	45.518	8.1271e-114	0.91915	0.769567	15.332	10	1.08265	0.718986	10.141	12
A6NFQ2	Protein FAM115C	FAM115C	17	17	29.7	100.9	4.6128e-170	0.84588	0.321138	42.302	16	1.08169	0.723006	53.269	21
P51114	Fragile X mental retardation syndrome-related protein 1	FXR1	12	10	25	69.72	1.4602e-108	0.97234	0.970708	10.121	7	1.08154	0.673163	7.6911	7
Q5TDF0	Cancer-related nucleoside-triphosphatase	C1orf57;NTPCR	2	2	11.8	25.072	6.1763e-15	1.8637	6.08938e-05	70.454	2	1.08148	0.673391	NaN	1
P09622	Dihydrolipoyl dehydrogenase, mitochondrial;Dihydrolipoyl dehydrogenase	DLD	2	2	4.9	54.177	1.3503e-09	0.8499	0.453464	0.3165	2	1.08126	0.674258	16.321	2
Q96PK6	RNA-binding protein 14	RBM14	10	10	18.1	69.491	4.9176e-108	0.80268	0.163476	27.226	9	1.08103	0.725753	18.059	10
O94826	Mitochondrial import receptor subunit TOM70	TOMM70A	2	2	8.4	67.454	1.1383e-10	0.96314	0.983752	5.5245	3	1.08085	0.675856	NaN	1
O75643	U5 small nuclear ribonucleoprotein 200 kDa helicase	SNRNP200	30	30	22.2	244.5	0	0.78946	0.128355	31.292	21	1.0805	0.728012	19.683	22
Q9NV70	Exocyst complex component 1	EXOC1	26	26	45	101.98	3.4696e-246	0.88522	0.519526	23.791	15	1.08042	0.728355	17.478	21
Q13243	Serine/arginine-rich splicing factor 5	SRSF5	3	2	18	31.263	2.3514e-09	1.1635	0.257371	1.3819	2	1.08019	0.678414	NaN	1
P62857	40S ribosomal protein S28	RPS28	8	8	72.5	7.8409	7.7468e-189	1.1909	0.0973568	7.1931	8	1.07989	0.730566	17.37	7
O14975	Very long-chain acyl-CoA synthetase	SLC27A2	11	11	33.1	70.311	4.8925e-156	0.91874	0.76758	8.1006	6	1.07955	0.731991	15.277	12
P46013	Antigen KI-67	MKI67	4	4	1.8	358.69	1.5547e-18	0.84201	0.421378	21.03	2	1.07847	0.685185	25.727	3
O94876	Transmembrane and coiled-coil domains protein 1	TMCC1;DKFZp686H13261	7	7	15	72.082	3.293e-184	0.79339	0.249808	53.088	2	1.07833	0.685735	38.471	7
Q9Y5M8	Signal recognition particle receptor subunit beta	SRPRB	7	7	28.8	29.702	9.6428e-105	1.0772	0.507934	27.502	5	1.07821	0.737647	18.53	9
Q92619	Minor histocompatibility protein HA-1;Minor histocompatibility antigen HA-1	HMHA1	40	40	45.1	124.61	0	0.88619	0.524978	29.458	47	1.07727	0.741635	26.414	40
P17987	T-complex protein 1 subunit alpha	TCP1	12	12	29.5	60.343	1.2101e-60	0.89341	0.646557	69.411	5	1.07589	0.747501	12.99	13
B0I1T2	Unconventional myosin-Ig;Minor histocompatibility antigen HA-2	MYO1G	97	97	80.5	116.44	0	0.82494	0.236397	15.66	193	1.07572	0.748241	18.331	163
Q8IV48	3-5 exoribonuclease 1	ERI1	3	3	12.9	40.063	1.4832e-49	1.0995	0.431182	NaN	1	1.07556	0.696701	13.392	3
P46779	60S ribosomal protein L28	RPL28	12	12	79.6	15.747	4.2787e-89	0.99369	0.806093	17.241	14	1.07507	0.751004	23.075	12
O14745	Na(+)/H(+) exchange regulatory cofactor NHE-RF1	SLC9A3R1	19	19	65.1	38.868	1.4499e-291	1.068	0.419045	25.772	18	1.07453	0.753324	17.095	15
P32969	60S ribosomal protein L9	RPL9	21	21	89.6	21.863	4.287e-268	1.1801	0.112573	20.769	25	1.07451	0.753423	24.219	37
Q9BXS6	Nucleolar and spindle-associated protein 1	NUSAP1	8	8	29	49.451	3.2262e-61	1.1192	0.240642	24.614	8	1.07333	0.758462	16.697	5
Q9NR56	Muscleblind-like protein 1;Muscleblind-like protein 2	MBNL1;MBNL2;MBLL	2	2	5.7	41.817	2.7013e-06	1.3181	0.0581726	NaN	1	1.07144	0.713147	39.452	2
Q9H4M9	EH domain-containing protein 1	EHD1	10	7	32.4	60.626	7.169e-96	0.78119	0.109322	75.151	9	1.0714	0.766772	10.889	9
Q3ZCM7	Tubulin beta-8 chain	TUBB8;RP11-631M21.2	8	2	20.3	49.775	5.4144e-63	0.97823	0.941332	15.272	3	1.07127	0.71384	19.406	2
O75683	Surfeit locus protein 6	SURF6	5	5	25.8	41.45	9.591e-18	1.5089	0.0065311	NaN	1	1.071	0.714948	8.1877	4
P08575	Receptor-type tyrosine-protein phosphatase C	PTPRC	3	3	3.8	147.25	1.4055e-22	0.77943	0.209725	NaN	1	1.0708	0.715734	8.9873	2
Q9Y2S0-2			2	2	23.8	14.332	2.2682e-11	1.1185	0.372509	NaN	1	1.07016	0.718322	0.10511	2
P67809	Nuclease-sensitive element-binding protein 1	YBX1	7	7	48.8	35.924	1.6099e-221	0.68459	0.00900492	15.681	9	1.06955	0.774747	16.371	7
Q15629	Translocating chain-associated membrane protein 1	TRAM1	5	5	11.5	43.071	1.0528e-166	1.0816	0.364516	20.455	12	1.06936	0.77559	23.724	18
P25705	ATP synthase subunit alpha, mitochondrial	ATP5A1	24	24	50.3	59.75	0	0.95511	0.950346	17.242	16	1.0683	0.780202	9.8827	25
H7BYM6	High mobility group protein HMG-I/HMG-Y	HMGA1	4	1	12.8	34.295	1.5199e-24	1.1944	0.0928213	8.1725	2	1.06822	0.726189	NaN	1
Q14498	RNA-binding protein 39	RBM39	15	13	40.2	59.379	0	1.0124	0.695803	60.817	13	1.06789	0.781988	17.296	19
Q9NWT1	p21-activated protein kinase-interacting protein 1	PAK1IP1	15	15	41.1	43.963	3.1143e-60	0.97042	0.951671	19.003	12	1.0671	0.785413	18.854	13
Q8NBX0	Saccharopine dehydrogenase-like oxidoreductase	SCCPDH	9	9	45.7	47.151	6.4239e-71	1.1104	0.396769	10.965	8	1.06675	0.786952	13.601	7
Q53H12	Acylglycerol kinase, mitochondrial	AGK	17	17	58.8	47.137	1.6804e-129	0.84106	0.300261	15.148	13	1.0662	0.789336	14.702	17
P68371	Tubulin beta-4B chain	TUBB4B	31	2	75.5	49.83	0	0.90875	0.657605	17.803	42	1.06478	0.795547	32.488	42
O75396	Vesicle-trafficking protein SEC22b	SEC22B	3	3	30.2	24.593	1.7609e-83	0.82373	0.351332	13.658	2	1.06446	0.741501	8.8454	2
Q9UH99-2	SUN domain-containing protein 2	SUN2	6	6	17.3	82.501	6.129e-95	0.93782	0.860533	18.008	5	1.06436	0.741919	13.618	3
Q9NR30	Nucleolar RNA helicase 2	DDX21	2	2	2.4	87.343	3.1815e-06	1.0229	0.729163	NaN	1	1.06242	0.749921	11.364	2
Q9P0L0	Vesicle-associated membrane protein-associated protein A	VAPA	8	8	65.9	27.893	2.8979e-68	0.84898	0.449669	20.077	6	1.06167	0.752994	30.566	6
P47813	Eukaryotic translation initiation factor 1A, X-chromosomal	EIF1AX	7	2	55.6	16.46	1.2452e-83	0.93015	0.790997	6.7468	5	1.0609	0.812664	47.317	5
O94766	Galactosylgalactosylxylosylprotein 3-beta-glucuronosyltransferase 3	B3GAT3	19	19	64.2	37.121	1.6514e-284	0.95727	0.964126	43.758	24	1.06075	0.813311	13.431	20
Q15233	Non-POU domain-containing octamer-binding protein	NONO	51	48	92.6	54.231	0	0.84873	0.33386	24.002	62	1.06054	0.814258	26.752	61
Q15287	RNA-binding protein with serine-rich domain 1	RNPS1	6	6	22.3	34.208	2.4294e-50	1.2039	0.0814204	14.232	5	1.05949	0.818891	8.7404	4
P32121-3	Beta-arrestin-2	ARRB2	28	26	60.3	47.271	3.6395e-302	0.8255	0.23846	14.001	27	1.05914	0.820435	26.634	27
O60841	Eukaryotic translation initiation factor 5B	EIF5B	10	10	11.2	138.83	2.0049e-37	0.8773	0.475917	14.551	7	1.05913	0.820485	17.901	11
Q00059	Transcription factor A, mitochondrial	TFAM	22	22	65.9	29.096	1.8319e-134	0.9415	0.863315	17.491	25	1.05908	0.820735	25.034	23
A2AEA2	HLA class I histocompatibility antigen, Cw-7 alpha chain	HLA-C	9	2	34.7	41.301	1.7246e-155	0.81552	0.203383	4.3043	5	1.05807	0.767967	24.391	6
Q9UNX3	60S ribosomal protein L26-like 1	RPL26L1	50	8	89	17.256	0	1.0375	0.560535	7.7284	17	1.05688	0.830506	7.9071	11
Q6FI13	Histone H2A type 2-A;Histone H2A type 2-C	HIST2H2AA3;HIST2H2AC	20	4	86.9	14.095	5.2687e-244	1.0383	0.661763	11.389	6	1.05612	0.776099	37.599	4
Q9H944	Mediator of RNA polymerase II transcription subunit 20	MED20;TRFP	2	2	10.8	23.222	1.3056e-06	0.14581	2.80512e-28	NaN	1	1.05464	0.782321	26.556	3
P45880	Voltage-dependent anion-selective channel protein 2	VDAC2	5	5	26.5	31.566	4.9556e-43	0.9571	0.963042	59.065	6	1.05339	0.846172	8.9811	6
P09326	CD48 antigen	CD48	2	2	9.1	27.683	1.0404e-14	0.93748	0.858872	NaN	1	1.05276	0.790235	27.403	3
Q9P035	3-hydroxyacyl-CoA dehydratase 3	PTPLAD1	10	10	37.8	43.159	1.5372e-126	0.89698	0.587107	15.5	11	1.05233	0.850914	13.394	10
Q4KMP7	TBC1 domain family member 10B	TBC1D10B	24	24	40.7	87.198	1.0292e-297	0.81397	0.198256	12.196	23	1.05225	0.851263	14.253	26
P51948	CDK-activating kinase assembly factor MAT1	MNAT1	3	3	14.2	35.823	1.2735e-30	0.58507	0.00342571	NaN	1	1.05118	0.796937	22.883	3
Q8WVM0	Dimethyladenosine transferase 1, mitochondrial	TFB1M	4	4	24.3	39.542	9.9556e-30	1.0029	0.821457	13.064	3	1.05114	0.797124	10.733	2
O00139-4	Kinesin-like protein KIF2A	KIF2A	46	3	63.2	84.088	0	1.1961	0.0906851	25.609	32	1.0501	0.860998	27.326	41
P62834	Ras-related protein Rap-1A;Ras-related protein Rap-1b	RAP1A;RAP1B	6	4	48.9	20.987	9.4573e-67	0.97745	0.945208	42.585	6	1.04847	0.808478	13.997	5
Q9H1X3	DnaJ homolog subfamily C member 25	DNAJC25	2	2	9.7	42.403	2.8e-14	0.41959	1.14401e-06	118.12	2	1.04814	0.809886	NaN	1
Q07021	Complement component 1 Q subcomponent-binding protein, mitochondrial	C1QBP	3	3	19.9	31.362	3.7932e-41	0.84378	0.428484	6.0275	2	1.04779	0.811388	12.265	3
O75367	Core histone macro-H2A.1;Histone H2A	H2AFY	5	5	21.8	39.617	1.6581e-26	1.2286	0.142907	29.967	4	1.04684	0.815474	11.472	4
Q96CW1-2			50	2	79.4	49.389	0	1.1748	0.120753	6.0853	2	1.04526	0.822239	17.766	2
Q12802-2	A-kinase anchor protein 13	AKAP13	9	9	6.6	307.84	6.1022e-65	0.89847	0.670384	23.4	6	1.04419	0.826844	22.388	6
P16615	Sarcoplasmic/endoplasmic reticulum calcium ATPase 2;Sarcoplasmic/endoplasmic reticulum calcium ATPase 3	ATP2A2;ATP2A3	3	3	5.7	114.76	5.6966e-14	0.8796	0.582744	NaN	1	1.04419	0.826844	31.735	3
P05534	HLA class I histocompatibility antigen, A-24 alpha chain;HLA class I histocompatibility antigen, A-23 alpha chain	HLA-A	15	6	55.1	40.688	5.8548e-188	0.84017	0.296495	11.656	23	1.04346	0.891252	14.418	16
Q8WXF1	Paraspeckle component 1	PSPC1	15	14	31.7	58.743	3.3691e-144	0.85468	0.473404	9.768	6	1.0428	0.894297	9.8191	12
P07355-2	Annexin A2;Annexin;Putative annexin A2-like protein	ANXA2;ANXA2P2	17	17	57.1	40.411	3.3309e-257	0.99205	0.873469	55.607	12	1.04268	0.833379	20.648	13
Q8N0V3	Putative ribosome-binding factor A, mitochondrial	RBFA	3	3	13.1	38.359	9.9463e-25	0.81872	0.333255	6.0663	2	1.04217	0.835589	12.493	3
Q96RF0-2	Sorting nexin-18	SNX18	14	14	35.6	69.006	1.2649e-206	0.69286	0.0117378	14.502	15	1.04195	0.898189	8.8473	10
P29084	Transcription initiation factor IIE subunit beta	GTF2E2	7	7	28.9	33.043	7.0869e-29	0.78063	0.213003	16.398	3	1.04132	0.839257	52.722	5
P60953	Cell division control protein 42 homolog	CDC42	3	2	16.2	21.258	1.0783e-16	0.81072	0.305443	NaN	1	1.04115	0.84001	1.5823	2
Q14839-2	Chromodomain-helicase-DNA-binding protein 4	CHD4	4	4	2.5	220.85	1.6481e-14	0.80301	0.164429	14.399	5	1.03981	0.845795	3.5742	2
P52272	Heterogeneous nuclear ribonucleoprotein M	HNRNPM	37	37	57.1	77.515	0	0.88632	0.52571	17.6	35	1.03973	0.908415	31.998	40
O15371	Eukaryotic translation initiation factor 3 subunit D	EIF3D	3	3	11.3	63.972	1.8407e-93	0.99785	0.845512	31.969	2	1.03956	0.846924	18.556	3
P63167	Dynein light chain 1, cytoplasmic;Dynein light chain 2, cytoplasmic	DYNLL1;DYNLL2	4	4	48.3	10.366	2.3191e-17	0.9344	0.84383	37.491	4	1.03918	0.848571	NaN	1
Q9BUQ8	Probable ATP-dependent RNA helicase DDX23	DDX23	14	14	22.1	95.581	4.9511e-63	0.86439	0.408583	24.651	7	1.03902	0.911705	14.038	14
Q9UNZ5	Leydig cell tumor 10 kDa protein homolog	C19orf53	28	28	81.8	10.576	2.7498e-145	1.1633	0.140246	14.323	33	1.03849	0.914148	11.846	33
Q15438	Cytohesin-1	CYTH1	4	4	18.6	46.412	2.6043e-31	0.90629	0.707591	NaN	1	1.03846	0.851676	18.771	4
A0JLT2	Mediator of RNA polymerase II transcription subunit 19	MED19	2	2	20.1	26.273	2.6969e-36	0.95623	0.950286	11.703	3	1.03813	0.853135	0.4596	2
Q9UJV9	Probable ATP-dependent RNA helicase DDX41	DDX41	28	28	59	69.837	1.6037e-249	0.90251	0.619911	22.518	19	1.0381	0.915943	16.347	25
Q9Y3Y2-3	Chromatin target of PRMT1 protein	CHTOP;C1orf77	2	2	11.6	26.524	3.4316e-12	1.0023	0.8243	NaN	1	1.03767	0.855158	38.418	3
O95831	Apoptosis-inducing factor 1, mitochondrial	AIFM1	6	6	13.5	66.9	3.7678e-28	0.98496	0.908081	NaN	1	1.03765	0.855252	6.246	5
P62258	14-3-3 protein epsilon	YWHAE	3	3	28.6	29.174	4.9199e-11	0.88261	0.596485	NaN	1	1.03751	0.855863	18.13	3
P24928	DNA-directed RNA polymerase II subunit RPB1	POLR2A	32	32	28.9	217.17	0	0.78022	0.107232	21.655	20	1.03722	0.920029	38.844	25
P22695	Cytochrome b-c1 complex subunit 2, mitochondrial	UQCRC2	3	3	12.1	48.442	3.767e-24	0.57029	0.00209874	NaN	1	1.03713	0.920427	17.346	4
B4E2P2	Translocon-associated protein subunit gamma	SSR3	6	6	21.2	22.61	5.9202e-88	1.0538	0.481645	18.053	5	1.03691	0.921424	10.181	4
Q8TA86	Retinitis pigmentosa 9 protein	RP9	8	8	47.1	26.106	8.958e-88	0.95405	0.943578	14.368	8	1.03559	0.92755	10.912	7
O75915	PRA1 family protein 3	ARL6IP5	7	7	32.4	21.614	6.0731e-163	1.0745	0.517804	9.7032	11	1.03541	0.865039	8.308	10
P62314	Small nuclear ribonucleoprotein Sm D1	SNRPD1	2	2	27.7	13.281	1.1902e-25	0.81778	0.329919	6.0339	2	1.03505	0.866638	3.4302	3
Q9UPT5	Exocyst complex component 7	EXOC7	5	5	11.8	83.381	6.8264e-32	0.83197	0.382133	NaN	1	1.03495	0.867062	12.249	6
J3KTL2	Serine/arginine-rich splicing factor 1	SRSF1	7	7	39.1	28.329	1.2818e-119	1.1727	0.237715	27.917	6	1.03485	0.867485	12.792	6
P42167	Lamina-associated polypeptide 2, isoforms beta/gamma;Thymopoietin;Thymopentin	TMPO	21	2	56.4	50.67	0	0.95907	0.975594	13.651	17	1.03453	0.932478	11.022	18
O60488	Long-chain-fatty-acid--CoA ligase 4	ACSL4	13	13	32.2	79.187	1.0498e-103	0.80295	0.279706	15.665	6	1.03415	0.93427	30.655	9
G5E933	Myotubularin-related protein 5	SBF1	81	2	55.1	208.44	0	0.99566	0.856028	9.6709	2	1.03336	0.874072	8.4297	4
P21333	Filamin-A	FLNA	34	34	18.2	280.74	4.4124e-275	1.0003	0.76632	36.822	20	1.03241	0.942377	15.4	29
P78362-2	SRSF protein kinase 2;SRSF protein kinase 2 N-terminal;SRSF protein kinase 2 C-terminal	SRPK2	2	2	6.9	79.028	7.6677e-06	1.0771	0.508297	NaN	1	1.0324	0.878306	3.8103	2
P51116	Fragile X mental retardation syndrome-related protein 2	FXR2	5	3	10.7	74.222	3.8757e-99	1.036	0.67161	NaN	1	1.03235	0.878495	9.6429	2
P84103	Serine/arginine-rich splicing factor 3	SRSF3	5	5	45.1	19.329	4.042e-59	1.0394	0.657082	6.6527	3	1.03233	0.878589	20.33	7
P13639	Elongation factor 2	EEF2	14	12	24.8	95.337	5.6096e-55	0.93787	0.860777	17.285	3	1.03217	0.879294	9.8719	11
P17480	Nucleolar transcription factor 1	UBTF	40	2	52	89.405	1.0463e-256	0.84658	0.324237	38.736	38	1.03144	0.9469	53.549	32
Q9UBH6	Xenotropic and polytropic retrovirus receptor 1	XPR1	3	3	7	81.534	2.2257e-81	0.95392	0.939062	18.954	2	1.03125	0.883387	NaN	1
P16104	Histone H2A.x	H2AFX	18	6	79	15.144	0	1.0531	0.48488	5.5477	9	1.031	0.948937	12.79	7
P07437	Tubulin beta chain	TUBB	31	7	71.4	49.67	0	0.92593	0.764306	29.337	12	1.03085	0.949632	32.868	11
P62273	40S ribosomal protein S29	RPS29	12	12	92.9	6.6767	1.0215e-74	1.0162	0.674325	27.605	26	1.03078	0.94998	21.455	21
Q9BUJ2	Heterogeneous nuclear ribonucleoprotein U-like protein 1	HNRNPUL1	6	6	13.3	95.737	7.5617e-116	0.80012	0.27065	22.735	4	1.03014	0.888278	12.787	3
Q96K17	Transcription factor BTF3 homolog 4	BTF3L4	7	6	37.3	17.27	1.6141e-74	1.1373	0.320437	8.6262	2	1.02819	0.896929	20.669	5
J3KTA4	Probable ATP-dependent RNA helicase DDX5	DDX5	9	5	21	69.086	1.1529e-107	1.0684	0.540556	12.617	3	1.02781	0.898622	36.711	4
P31689	DnaJ homolog subfamily A member 1	DNAJA1	8	8	34.3	44.868	7.2166e-98	0.83374	0.270114	13.736	6	1.02775	0.898904	15.412	6
P61513	60S ribosomal protein L37a	RPL37A	16	16	85.9	10.275	4.2437e-55	1.0738	0.395141	10.961	28	1.02663	0.969423	41.06	24
A1A4S6	Rho GTPase-activating protein 10	ARHGAP10	22	22	39.2	89.374	1.656e-165	0.96155	0.991366	77.627	14	1.02613	0.9718	25.215	16
P09543	2,3-cyclic-nucleotide 3-phosphodiesterase	CNP	9	9	43	47.578	5.5424e-127	0.97224	0.971209	11.65	9	1.02606	0.906422	33.155	10
P61981	14-3-3 protein gamma;14-3-3 protein gamma, N-terminally processed	YWHAG	7	5	27.9	28.302	1.1194e-59	0.89182	0.639115	7.1135	2	1.026	0.906704	15.817	6
A8MXP9	Matrin-3	MATR3	5	5	13.6	99.966	2.9333e-24	1.0937	0.450323	7.3408	2	1.02474	0.912341	5.5059	2
P84095	Rho-related GTP-binding protein RhoG	RHOG	4	3	36.6	21.308	4.4281e-66	0.84263	0.423861	0.80435	2	1.02391	0.91605	3.716	2
Q16629	Serine/arginine-rich splicing factor 7	SRSF7	5	5	31.9	27.366	5.4102e-23	0.84309	0.425707	NaN	1	1.02348	0.984264	15.813	5
Q9BRT6	Protein LLP homolog	LLPH	5	5	48.8	15.225	6.7579e-47	0.92592	0.802469	23.452	5	1.02289	0.98703	24.563	7
O14733-3	Dual specificity mitogen-activated protein kinase kinase 7	MAP2K7	11	11	37.5	49.07	1.1964e-73	0.96651	1	23.553	6	1.02275	0.987721	10.912	10
P40222	Alpha-taxilin	TXLNA	24	23	66.1	61.89	0	0.98255	0.874837	14.238	17	1.02244	0.989153	35.774	23
P08240	Signal recognition particle receptor subunit alpha	SRPR	15	15	39.2	69.81	1.8915e-120	1.1272	0.219091	25.874	12	1.02241	0.989301	10.366	13
E9PAV3	Nascent polypeptide-associated complex subunit alpha	NACA	10	10	3.5	205.42	2.8379e-41	1.1447	0.177294	20.377	11	1.02226	0.923418	23.792	6
P09874	Poly [ADP-ribose] polymerase 1	PARP1	85	85	67.8	113.08	0	0.92226	0.741221	22.937	106	1.02186	0.991916	18.695	109
P49458	Signal recognition particle 9 kDa protein	SRP9	25	25	90.7	10.112	0	0.8964	0.583702	26.026	102	1.02136	0.994283	23.226	97
Q5QNW6-2	Histone H2B type 2-F;Histone H2B	HIST2H2BF	36	3	91	14.841	0	1.0505	0.497017	24.335	134	1.02112	0.995417	21.266	136
P32780	General transcription factor IIH subunit 1	GTF2H1	6	6	23.7	62.031	1.1902e-156	0.71361	0.0769391	5.4631	3	1.02036	0.931999	14.387	3
H0Y7A7	Calmodulin	CALM2;CALM1	12	12	36.9	20.762	4.8808e-203	0.85033	0.341123	35.07	35	1.02015	1	27.732	30
P52597	Heterogeneous nuclear ribonucleoprotein F;Heterogeneous nuclear ribonucleoprotein F, N-terminally processed	HNRNPF	8	8	30.1	45.671	4.4483e-69	1.3104	0.0630809	19.562	3	1.01999	0.999017	31.084	8
Q9Y2R4	Probable ATP-dependent RNA helicase DDX52	DDX52	4	4	13.4	67.497	4.1532e-38	0.92196	0.783206	NaN	1	1.0199	0.934061	44.736	4
Q5JTH9	RRP12-like protein	RRP12	26	26	29.7	143.7	2.5848e-238	0.94449	0.882437	56.688	27	1.01968	0.997052	18.059	29
Q9Y241-2	HIG1 domain family member 1A	HIGD1A	4	4	29	11.77	1.0634e-65	0.93621	0.829537	3.6892	5	1.01871	0.990964	45.898	4
Q9NVI7-2	ATPase family AAA domain-containing protein 3A	ATAD3A	65	15	81.7	66.217	0	0.87528	0.465064	24.225	78	1.01862	0.990375	23.578	81
Q969S3	Zinc finger protein 622	ZNF622	12	12	30.2	54.271	2.0496e-102	0.91937	0.723139	11.248	12	1.01759	0.983902	11.628	9
P78356	Phosphatidylinositol 5-phosphate 4-kinase type-2 beta	PIP4K2B	17	9	30.3	47.377	0	1.0251	0.719328	25.623	7	1.01739	0.982595	45.426	6
O95202	LETM1 and EF-hand domain-containing protein 1, mitochondrial	LETM1	12	12	21.7	83.353	4.2246e-107	0.95921	0.964741	14.664	8	1.01698	0.947219	42.188	8
B4DGP8	Calnexin	CANX	3	3	8	71.502	1.8408e-11	1.1913	0.201672	NaN	1	1.01609	0.951241	7.3832	3
Q10589	Bone marrow stromal antigen 2	BST2	5	5	20	19.769	8.3885e-99	0.84888	0.334537	16.72	5	1.01469	0.96557	16.818	4
Q9HB71	Calcyclin-binding protein	CACYBP	5	5	34.6	26.21	1.3043e-38	0.94905	0.915351	9.1872	2	1.0141	0.960307	25.408	6
Q8TBC3	SH3KBP1-binding protein 1	SHKBP1	4	4	12.3	76.343	1.3e-141	1.0352	0.675053	21.198	2	1.01215	0.969173	30.066	5
P55209	Nucleosome assembly protein 1-like 1	NAP1L1	7	7	25.1	45.374	5.0268e-29	1.1655	0.252991	54.672	4	1.0119	0.970292	72.57	8
Q12905	Interleukin enhancer-binding factor 2	ILF2	3	3	16.4	43.062	1.4468e-06	0.80897	0.299535	23.476	2	1.01139	0.972622	NaN	1
Q9UQ35	Serine/arginine repetitive matrix protein 2	SRRM2	39	39	22	299.61	0	1.1716	0.125932	34.385	22	1.01115	0.943161	21.311	31
Q92608	Dedicator of cytokinesis protein 2	DOCK2	24	24	21.8	211.95	3.9333e-239	0.85364	0.356422	31.868	16	1.01071	0.940377	19.918	21
Q9NTI5	Sister chromatid cohesion protein PDS5 homolog B	PDS5B	7	7	8.2	164.67	2.5036e-29	0.9428	0.871627	24.61	7	1.01068	0.975837	12.452	5
Q5T280	Uncharacterized protein C9orf114	C9orf114	7	7	20.5	42.008	1.2819e-39	0.8344	0.272754	74.033	4	1.01045	0.938694	27.557	7
Q8IUE6	Histone H2A type 2-B	HIST2H2AB	18	3	83.1	13.995	5.8672e-273	1.0099	0.710113	75.28	4	1.00948	0.98133	30.687	3
P84243	Histone H3.3;Histone H3	H3F3A	20	5	77.9	15.328	1.004e-171	0.9188	0.719584	10.865	33	1.00887	0.928676	19.247	29
Q96P47-4	Arf-GAP with GTPase, ANK repeat and PH domain-containing protein 3	AGAP3	13	13	22.2	97.95	2.041e-114	0.93495	0.821507	14.928	9	1.00827	0.92487	18.382	9
Q6WKZ4	Rab11 family-interacting protein 1	RAB11FIP1	29	29	32.1	137.17	1.2897e-304	0.85218	0.349629	12.528	26	1.00738	0.919265	14.579	26
P13010	X-ray repair cross-complementing protein 5	XRCC5	49	49	77	82.704	0	0.92141	0.735893	18.947	67	1.00735	0.919072	17.862	71
O00566	U3 small nucleolar ribonucleoprotein protein MPP10	MPHOSPH10	26	26	38.3	78.863	4.9114e-201	1.1187	0.242042	11.772	18	1.00732	0.918879	22.744	24
Q8IWS0	PHD finger protein 6	PHF6	28	5	73.4	41.29	5.2113e-246	0.87037	0.439165	11.575	41	1.0073	0.91875	14.464	42
Q96JP5	E3 ubiquitin-protein ligase ZFP91	ZFP91	3	3	7.4	63.444	2.7259e-19	1.0965	0.44101	26.533	2	1.00727	0.918557	17.015	2
Q96HS1	Serine/threonine-protein phosphatase PGAM5, mitochondrial	PGAM5	31	31	76.8	32.004	0	0.99182	0.81749	47.261	46	1.00628	0.912255	23.25	48
E7EX29	14-3-3 protein zeta/delta	YWHAZ	12	11	54.1	28.036	1.1042e-71	0.91259	0.737849	11.126	7	1.0053	0.999496	35.759	12
Q8TBX8	Phosphatidylinositol 5-phosphate 4-kinase type-2 gamma	PIP4K2C	33	33	61.5	47.299	0	1.0039	0.745017	11.773	36	1.00465	0.901928	11.392	38
Q01844-5	RNA-binding protein EWS	EWSR1	2	2	4.4	68.965	1.7987e-52	1.127	0.348239	NaN	1	1.00453	0.995669	7.1957	3
P02778	C-X-C motif chemokine 10;CXCL10(1-73)	CXCL10	2	2	30.6	10.881	7.5471e-77	1.2649	0.0333292	1.7252	2	1.00431	0.899751	2.7607	2
Q7Z417	Nuclear fragile X mental retardation-interacting protein 2	NUFIP2	3	3	7.6	76.12	1.1616e-14	0.74815	0.135401	25.922	2	1.00364	0.991241	19.727	4
Q8NBZ7-2	UDP-glucuronic acid decarboxylase 1	UXS1	14	14	56	48.151	7.933e-187	1.0479	0.509345	21.989	18	1.00314	0.892336	9.1477	11
P48426	Phosphatidylinositol 5-phosphate 4-kinase type-2 alpha	PIP4K2A	26	18	52.7	46.224	0	1.0609	0.449623	16.14	42	1.00285	0.890485	34.726	38
Q9BZF1	Oxysterol-binding protein-related protein 8;Oxysterol-binding protein	OSBPL8	21	21	34.3	101.19	1.4492e-178	0.88211	0.502206	39.843	16	1.00273	0.889719	53.246	16
Q14692	Ribosome biogenesis protein BMS1 homolog	BMS1	2	2	1.2	145.81	3.7814e-16	1.0193	0.745399	NaN	1	1.00255	0.985763	3.9448	2
O15258	Protein RER1	RER1	8	8	35.2	22.958	5.2143e-99	0.99338	0.807978	20.606	7	1.00249	0.888189	9.9048	7
H3BLZ8	Probable ATP-dependent RNA helicase DDX17	DDX17	19	15	34.1	80.439	1.7761e-209	0.96088	0.987108	41.191	16	1.0019	0.884493	19.16	14
P10412	Histone H1.4	HIST1H1E	70	22	84	21.865	0	1.0817	0.364134	11.128	65	1.00172	0.883347	18.685	54
Q9GZL7	Ribosome biogenesis protein WDR12	WDR12	7	7	23.9	47.707	1.6922e-109	1.0639	0.436526	4.9146	4	1.00136	0.979839	24.12	5
O00268	Transcription initiation factor TFIID subunit 4	TAF4	5	5	10.2	110.11	2.0858e-37	1.1113	0.394019	11.585	2	1.00073	0.97668	25.351	3
Q6P2Q9	Pre-mRNA-processing-splicing factor 8	PRPF8	31	31	20.4	273.6	0	0.78931	0.12799	25.133	21	1.00054	0.875845	12.771	23
Q02539	Histone H1.1	HIST1H1A	48	27	84.7	21.842	0	1.0814	0.365279	10.47	51	1	0.872419	10.598	34
P40939	Trifunctional enzyme subunit alpha, mitochondrial;Long-chain enoyl-CoA hydratase;Long chain 3-hydroxyacyl-CoA dehydrogenase	HADHA	122	122	86.1	82.999	0	0.9661	0.979415	20.447	251	1	0.872419	16.069	241
P08107	Heat shock 70 kDa protein 1A/1B	HSPA1A	14	5	28.4	70.051	5.3619e-121	0.85189	0.461721	12.165	6	0.9997	0.97152	16.005	9
Q86U38	Pumilio domain-containing protein C14orf21	C14orf21	6	6	19.5	69.437	1.7468e-87	0.51246	0.000216188	122.28	4	0.998702	0.966517	112.99	5
P46782	40S ribosomal protein S5;40S ribosomal protein S5, N-terminally processed	RPS5	32	32	83.3	22.876	0	1.1359	0.197422	12.515	58	0.998403	0.862293	14.002	46
Q92572	AP-3 complex subunit sigma-1	AP3S1	4	4	29	21.732	2.5663e-39	0.96167	0.992128	44.04	7	0.998203	0.964018	19.558	4
P78527	DNA-dependent protein kinase catalytic subunit	PRKDC	170	170	43.4	469.08	0	0.89146	0.554993	24.129	155	0.998203	0.861029	22.993	155
P22626	Heterogeneous nuclear ribonucleoproteins A2/B1	HNRNPA2B1	13	13	37.4	37.429	3.5098e-165	1.0334	0.581526	14.419	9	0.997506	0.856613	46.221	10
P68104	Elongation factor 1-alpha 1;Putative elongation factor 1-alpha-like 3	EEF1A1;EEF1A1P5	33	33	68.4	50.14	6.2025e-205	1.0431	0.5326	16.784	39	0.996612	0.850946	18.67	35
Q9BQ67	Glutamate-rich WD repeat-containing protein 1	GRWD1	3	3	19.7	49.419	8.2519e-56	1.0769	0.509025	3.678	2	0.995917	0.952542	39.933	2
P37108	Signal recognition particle 14 kDa protein	SRP14	27	27	67.6	14.57	0	0.9279	0.776749	36.148	108	0.994926	0.840277	25.38	109
Q14444	Caprin-1	CAPRIN1	5	5	14.8	78.365	5.0938e-28	0.97768	0.944065	NaN	1	0.99453	0.837774	22.143	6
P60468	Protein transport protein Sec61 subunit beta	SEC61B	4	4	41.7	9.9743	1.0367e-83	1.3654	0.0064392	14.931	6	0.994233	0.835898	2.8268	4
P42704	Leucine-rich PPR motif-containing protein, mitochondrial	LRPPRC	8	8	11.2	157.9	2.8661e-62	1.0238	0.725132	23.257	5	0.994036	0.943089	35.282	4
P06576	ATP synthase subunit beta, mitochondrial;ATP synthase subunit beta	ATP5B	17	17	52.7	56.559	1.5572e-201	0.87994	0.49027	13.364	9	0.992556	0.825296	23.639	13
P15927-3	Replication protein A 32 kDa subunit	RPA2	5	5	32.1	38.809	1.1074e-42	0.82839	0.368591	22.882	2	0.992359	0.934652	8.6792	4
B4E040	Ras-related protein Ral-B	RALB	13	5	58.3	25.966	1.192e-255	0.93614	0.852327	NaN	1	0.990982	0.815363	2.024	6
P55084	Trifunctional enzyme subunit beta, mitochondrial;3-ketoacyl-CoA thiolase	HADHB	48	48	78.5	51.294	0	0.96201	0.994288	17.268	113	0.990295	0.811031	20.704	127
Q86TN4	tRNA 2-phosphotransferase 1	TRPT1	8	8	54.9	27.742	8.0316e-58	0.9202	0.774661	7.0926	6	0.989609	0.806708	11.437	5
Q9BXI6	TBC1 domain family member 10A	TBC1D10A	23	23	45.1	57.117	2.774e-262	1.0983	0.304738	22.422	24	0.989511	0.806091	15.485	25
Q66PJ3	ADP-ribosylation factor-like protein 6-interacting protein 4	ARL6IP4	8	8	25.6	38.395	1.6553e-35	1.1277	0.346294	17.769	5	0.989315	0.919325	10.02	4
P11233	Ras-related protein Ral-A	RALA	16	8	69.4	23.567	1.9968e-285	0.96238	0.996637	21.747	16	0.989022	0.80301	13.105	14
P84090	Enhancer of rudimentary homolog	ERH	5	5	62.5	12.259	1.1667e-45	0.84664	0.324504	11.917	8	0.989022	0.80301	5.0133	3
Q8N4C8	Misshapen-like kinase 1	MINK1	8	4	10.2	149.82	3.2652e-77	1.0869	0.473501	18.756	2	0.988045	0.796861	14.675	7
G8JLB6	Heterogeneous nuclear ribonucleoprotein H;Heterogeneous nuclear ribonucleoprotein H, N-terminally processed	HNRNPH1	7	5	22.5	51.229	1.265e-72	0.91097	0.730048	14.809	6	0.988045	0.91292	11.615	4
Q99879	Histone H2B type 1-M	HIST1H2BM	33	2	88.1	13.989	0	1.0067	0.728632	11.13	6	0.987654	0.794407	NaN	1
P07900-2	Heat shock protein HSP 90-alpha	HSP90AA1	13	9	19.6	98.16	7.9298e-100	0.81365	0.315477	8.9136	4	0.987654	0.910952	21.103	6
Q02040	A-kinase anchor protein 17A	AKAP17A	23	23	40.4	80.735	4.1995e-216	0.9394	0.849895	13.134	26	0.986096	0.78462	14.07	22
O95470	Sphingosine-1-phosphate lyase 1	SGPL1	34	34	59.5	63.523	3.0366e-181	1.0839	0.355817	25.056	36	0.984834	0.776704	21.226	39
P14678-3	Small nuclear ribonucleoprotein-associated protein;Small nuclear ribonucleoprotein-associated proteins B and B;Small nuclear ribonucleoprotein-associated protein N	SNRPN;SNRPB	5	5	16.6	30.032	7.9917e-15	0.86937	0.536846	4.0808	2	0.984834	0.896724	12.76	5
Q9NQZ2	Something about silencing protein 10	UTP3	4	4	13.4	54.557	3.9786e-21	0.98021	0.931512	8.9219	2	0.983284	0.767007	4.7755	4
P61254	60S ribosomal protein L26	RPL26	52	10	89	17.258	0	1.0544	0.478884	25.495	169	0.982994	0.765194	22.199	147
Q9NX58	Cell growth-regulating nucleolar protein	LYAR	41	41	71.8	43.614	0	0.90717	0.647998	17.885	42	0.982608	0.76278	38.835	48
P29597	Non-receptor tyrosine-protein kinase TYK2;Tyrosine-protein kinase	TYK2	7	7	10.3	133.65	3e-39	0.58812	0.00377481	NaN	1	0.981643	0.880623	21.782	6
A6NJZ9	Nucleolar complex protein 3 homolog	NOC3L	7	7	19	92.623	5.0598e-51	0.96827	0.965458	18.803	8	0.981547	0.756159	19.809	4
Q9Y2W1	Thyroid hormone receptor-associated protein 3	THRAP3	9	9	14.6	108.66	8.5386e-109	0.89755	0.666036	14.545	5	0.980969	0.752558	22.816	9
F5GY88	Mediator of RNA polymerase II transcription subunit 24	MED24	5	5	7.8	112.18	5.5245e-61	0.82906	0.371107	5.5234	3	0.980392	0.874307	12.699	5
Q7Z7A4	PX domain-containing protein kinase-like protein	PXK	14	14	41.5	64.949	1.4223e-67	0.87724	0.475593	17.704	9	0.979816	0.745378	16.468	10
Q9P287	BRCA2 and CDKN1A-interacting protein	BCCIP	5	5	23.2	35.979	2.4665e-49	0.86871	0.533931	NaN	1	0.979816	0.871398	22.5	7
P98171-2	Rho GTPase-activating protein 4	ARHGAP4	34	34	48.2	109.39	0	0.91868	0.718836	27.324	28	0.979528	0.743588	26.1	29
Q9NVC6	Mediator of RNA polymerase II transcription subunit 17	MED17	4	4	12	72.889	3.4147e-43	0.9525	0.932154	19.561	4	0.979432	0.86946	4.0999	2
Q9H1E3	Nuclear ubiquitous casein and cyclin-dependent kinase substrate 1	NUCKS1	4	4	13.6	27.296	5.0891e-12	1.0888	0.337784	13.805	2	0.978953	0.740014	10.666	5
Q9Y2X0	Mediator of RNA polymerase II transcription subunit 16	MED16	5	5	10.1	96.792	1.7237e-41	1.0005	0.832854	41.861	2	0.978761	0.866073	18.578	4
O43615	Mitochondrial import inner membrane translocase subunit TIM44	TIMM44	3	3	9.3	51.355	9.6503e-15	0.89181	0.639069	21.661	2	0.977899	0.861725	11.756	2
B1AK88	F-actin-capping protein subunit beta	CAPZB	9	9	42.5	33.781	1.4736e-130	0.90233	0.688696	19.148	9	0.977708	0.86076	33.51	12
Q86YV0	RAS protein activator like-3	RASAL3	21	21	32	111.9	0	0.84204	0.304441	15.783	17	0.976944	0.727564	21.09	18
O60759	Cytohesin-interacting protein	CYTIP	3	3	23.1	40.01	8.4298e-64	0.94794	0.909939	7.0321	3	0.976849	0.856422	33.45	3
P36578	60S ribosomal protein L4	RPL4	53	53	79.2	47.697	0	0.98185	0.87922	18.369	49	0.9758	0.720493	46.692	52
E5KLJ5	Dynamin-like 120 kDa protein, mitochondrial;Dynamin-like 120 kDa protein, form S1	OPA1	3	3	6.7	117.74	2.6699e-48	1.05	0.612927	8.5046	2	0.975705	0.85065	7.3279	2
P61978-2	Heterogeneous nuclear ribonucleoprotein K	HNRNPK	11	11	37.3	51.028	1.0686e-282	1.0436	0.530148	14.439	16	0.975039	0.715796	9.8382	15
O14602	Eukaryotic translation initiation factor 1A, Y-chromosomal	EIF1AY	7	2	55.6	16.442	6.9712e-98	0.93393	0.815012	15.877	11	0.975039	0.715796	11.927	12
P12956	X-ray repair cross-complementing protein 6	XRCC6	42	42	66.7	69.842	0	0.93454	0.818896	18.147	59	0.974944	0.71521	33.328	62
P32970	CD70 antigen	CD70	5	5	35.2	21.118	3.5099e-37	1.0438	0.638542	16.861	4	0.973994	0.709363	7.1695	3
Q00839	Heterogeneous nuclear ribonucleoprotein U	HNRNPU	21	21	31	90.583	3.1348e-226	1.0362	0.567142	18.584	19	0.973899	0.708779	63.548	22
F6XEV2	Calcium uptake protein 1, mitochondrial	MICU1	5	5	15.3	54.55	2.4922e-15	0.61372	0.0080978	7.2586	2	0.973805	0.841064	60.709	4
P60891	Ribose-phosphate pyrophosphokinase 1;Ribose-phosphate pyrophosphokinase;Ribose-phosphate pyrophosphokinase 2;Ribose-phosphate pyrophosphokinase 3	PRPS1;PRPS2;PRPS1L1	5	5	26.7	34.834	1.0219e-56	1.0037	0.817672	8.8192	2	0.97371	0.840586	11.668	5
P23284	Peptidyl-prolyl cis-trans isomerase B	PPIB	30	30	79.2	23.742	1.5793e-228	0.83239	0.264762	11.25	68	0.973615	0.70703	10.317	73
Q9NWA0	Mediator of RNA polymerase II transcription subunit 9	MED9	4	4	38.4	16.403	1.2069e-129	0.99849	0.842448	NaN	1	0.973331	0.705283	6.7682	5
P05388	60S acidic ribosomal protein P0;60S acidic ribosomal protein P0-like	RPLP0;RPLP0P6	15	15	49.5	34.273	2.4814e-178	0.93067	0.794296	29.356	21	0.973047	0.703538	19.052	17
Q5T9A4	ATPase family AAA domain-containing protein 3B	ATAD3B	49	6	61.4	72.572	0	0.98784	0.893966	13.767	6	0.972763	0.701794	19.475	6
Q8IUF8	MYC-induced nuclear antigen	MINA	5	5	20	52.8	4.9237e-20	0.88529	0.608801	23.34	2	0.972763	0.835809	7.867	4
P62979	Ubiquitin-40S ribosomal protein S27a;Ubiquitin;40S ribosomal protein S27a	RPS27A	16	14	56.4	17.965	5.8038e-258	1.0413	0.541486	15.892	28	0.972479	0.700054	24.035	28
P55160	Nck-associated protein 1-like	NCKAP1L	8	8	8.4	128.15	2.6339e-95	0.79762	0.262793	22.733	7	0.972479	0.834378	15.729	7
P25398	40S ribosomal protein S12	RPS12	10	10	81.8	14.515	2.1487e-89	0.97179	0.973463	7.8993	7	0.971912	0.831519	17.207	5
P07737	Profilin-1	PFN1	3	3	23.6	15.054	2.0463e-06	0.80922	0.300376	NaN	1	0.971912	0.831519	27.973	2
Q14331	Protein FRG1;Protein FRG1B	FRG1;FRG1B	23	23	50	29.172	3.3053e-127	1.0145	0.683892	16.363	23	0.971345	0.693111	9.8219	27
Q86UE4	Protein LYRIC	MTDH	22	22	36.8	63.836	6.0408e-245	0.96684	0.974651	30.286	30	0.971062	0.69138	21.745	29
Q9NVH1	DnaJ homolog subfamily C member 11	DNAJC11	4	4	11.8	63.277	7.0146e-16	1.0323	0.687615	7.9344	2	0.970968	0.826763	1.416	2
P15153	Ras-related C3 botulinum toxin substrate 2	RAC2	9	8	43.8	21.429	6.1144e-53	0.94911	0.911997	21.739	6	0.970309	0.686776	123.37	9
Q8TCU6	Phosphatidylinositol 3,4,5-trisphosphate-dependent Rac exchanger 1 protein	PREX1	5	5	7.4	186.2	2.2207e-25	0.83863	0.407962	30.867	4	0.97012	0.822492	9.2783	3
P13796	Plastin-2	LCP1	3	3	11.2	70.288	1.8962e-15	1.0773	0.507571	2.68	2	0.969932	0.821544	50.131	3
P29083	General transcription factor IIE subunit 1	GTF2E1	6	6	28	49.452	2.7998e-37	0.98808	0.892794	5.3961	2	0.969556	0.81965	10.62	5
P16401	Histone H1.5	HIST1H1B	70	46	90.3	22.58	0	1.1197	0.239248	19.906	127	0.968617	0.676472	29.169	106
Q9C005	Protein dpy-30 homolog	DPY30	3	3	56.6	11.25	6.4538e-41	0.92138	0.780389	7.6527	3	0.968429	0.813977	NaN	1
Q13310-3	Polyadenylate-binding protein 4	PABPC4	13	4	25.3	72.39	3.6935e-101	0.91649	0.756684	NaN	1	0.966277	0.80315	7.8221	4
Q14145	Kelch-like ECH-associated protein 1	KEAP1	3	3	8.3	69.666	7.6888e-10	0.73495	0.110282	6.2978	2	0.966277	0.80315	NaN	1
P11940	Polyadenylate-binding protein 1	PABPC1	18	5	29.6	70.67	2.6094e-128	0.87678	0.473112	14.038	13	0.964878	0.653855	13.651	15
O60884	DnaJ homolog subfamily A member 2	DNAJA2	5	5	20.9	45.745	1.8424e-67	0.89805	0.668398	8.756	4	0.96367	0.790053	31.844	3
O14617-5	AP-3 complex subunit delta-1	AP3D1	31	31	37.6	136.65	0	0.94289	0.872203	23.953	33	0.963577	0.646033	14.183	27
P62304	Small nuclear ribonucleoprotein E	SNRPE	2	2	29.3	10.803	6.1196e-11	0.93728	0.857895	NaN	1	0.962835	0.785863	14.615	2
P58876	Histone H2B type 1-D	HIST1H2BD	34	1	92.9	13.936	0	1.0846	0.353199	6.9677	5	0.961723	0.780292	31.362	2
Q92522	Histone H1x	H1FX	48	48	89.7	22.487	0	1.2193	0.0655245	19.412	107	0.961076	0.631087	14.191	97
P62891	60S ribosomal protein L39;Putative 60S ribosomal protein L39-like 5	RPL39;RPL39P5	9	9	64.7	6.4066	1.3414e-36	1.0946	0.317311	37.816	14	0.960061	0.625051	26.923	18
Q8N5F7	NF-kappa-B-activating protein	NKAP	6	6	21.2	47.138	7.6124e-28	0.81035	0.186614	17.751	6	0.959969	0.771507	6.6956	4
Q9H2K8	Serine/threonine-protein kinase TAO3	TAOK3	15	15	26.2	105.4	6.8434e-96	0.91319	0.740742	27.707	7	0.958957	0.766441	16.899	11
O75940	Survival of motor neuron-related-splicing factor 30	SMNDC1	5	5	29	26.711	5.9124e-25	1.0702	0.409864	6.9948	3	0.95813	0.762308	15.311	4
Q99442	Translocation protein SEC62	SEC62	25	25	30.3	45.861	3.8169e-156	1.061	0.449182	10.079	43	0.958038	0.613075	16.51	46
P19447	TFIIH basal transcription factor complex helicase XPB subunit	ERCC3	9	9	18.3	89.277	1.8394e-88	0.76973	0.184397	21.598	4	0.958038	0.613075	10.743	9
P49756	RNA-binding protein 25	RBM25	17	17	29.5	100.18	7.9696e-190	0.87239	0.55026	22.417	9	0.957763	0.611451	20.86	19
Q9Y2T2	AP-3 complex subunit mu-1	AP3M1	6	6	20.1	46.939	5.2737e-46	0.90401	0.62891	NaN	1	0.957488	0.7591	5.8727	6
Q9BQA1	Methylosome protein 50	WDR77	14	14	50.9	36.724	6.9012e-264	0.99108	0.822017	25.256	13	0.957213	0.608212	18.758	17
P48960	CD97 antigen;CD97 antigen subunit alpha;CD97 antigen subunit beta	CD97	7	7	15.4	91.868	4.1684e-66	0.99542	0.857183	9.1743	5	0.957029	0.756813	30.056	3
Q02878	60S ribosomal protein L6	RPL6	26	26	64.2	32.728	1.2817e-154	0.97141	0.945338	14.171	24	0.95648	0.603907	18.544	29
Q92896-2	Golgi apparatus protein 1	GLG1	40	40	41.3	137.22	0	0.89042	0.549018	16.95	29	0.95648	0.603907	16.392	29
E7EMK3	Flotillin-2	FLOT2	7	7	30	53.137	1.8294e-73	0.86584	0.52132	10.744	6	0.956297	0.75316	17.652	4
O00203	AP-3 complex subunit beta-1	AP3B1	23	23	28	121.32	8.5597e-238	0.95503	0.949836	23.479	15	0.95584	0.600154	12.58	21
P62750	60S ribosomal protein L23a	RPL23A	51	51	94.9	17.695	0	1.095	0.315933	13.04	222	0.955749	0.599619	19.854	198
Q8N1G4	Leucine-rich repeat-containing protein 47	LRRC47	19	19	46	63.472	3.0654e-138	0.97295	0.967655	20.287	8	0.955566	0.59855	22.525	19
P62917	60S ribosomal protein L8	RPL8	31	31	81.3	28.024	3.7993e-237	1.0058	0.733881	15.706	31	0.954654	0.59322	20.814	33
A8MWD9	Small nuclear ribonucleoprotein G-like protein;Small nuclear ribonucleoprotein G	SNRPG	2	2	26.3	8.544	7.7898e-07	0.9123	0.736452	NaN	1	0.954472	0.592157	2.092	2
P05386	60S acidic ribosomal protein P1	RPLP1	5	5	99.1	11.514	2.6269e-23	0.91531	0.697903	8.6729	5	0.954016	0.589505	7.2392	5
P42285	Superkiller viralicidic activity 2-like 2	SKIV2L2	22	22	28	117.8	6.1306e-177	0.81879	0.214483	9.2097	15	0.953198	0.584748	16.559	18
E7EPF0	Nucleolar protein of 40 kDa	ZCCHC17	5	5	24.7	27.994	8.3606e-100	0.79689	0.260525	15.888	3	0.953016	0.583694	8.8453	4
G8JLL9	Myosin-14	MYH14	23	4	7.1	232.04	1.3974e-187	0.98552	0.856318	23.855	15	0.952925	0.583167	19.299	9
P08865	40S ribosomal protein SA	RPSA;RPSAP58	6	6	40.7	32.854	4.3319e-161	1.036	0.67161	11.984	7	0.952472	0.73412	18.668	7
J3QQ67	60S ribosomal protein L18	RPL18	18	18	66.8	21.728	2.602e-131	1.0032	0.749138	12.353	14	0.950661	0.570089	14.51	18
Q9NX24	H/ACA ribonucleoprotein complex subunit 2	NHP2	4	4	62.1	17.201	1.3779e-111	0.89912	0.67346	3.7935	3	0.948677	0.715317	4.1381	2
Q9H147	Deoxynucleotidyltransferase terminal-interacting protein 1	DNTTIP1	5	5	28.9	37.013	3.8899e-29	1.0361	0.67118	NaN	1	0.948587	0.714872	7.8169	4
P39023	60S ribosomal protein L3	RPL3	38	38	69.2	46.108	7.8916e-209	0.96325	0.997803	25.048	37	0.948317	0.55667	12.775	37
Q9UPW5	Cytosolic carboxypeptidase 1	AGTPBP1	23	23	30.6	138.45	0	1.0934	0.321469	15.387	15	0.947957	0.554623	19.427	17
P60059	Protein transport protein Sec61 subunit gamma	SEC61G	2	2	29.4	7.7412	1.258e-18	1.0738	0.520383	NaN	1	0.947598	0.709989	10.35	2
F8WCP6	Kinesin-like protein KIF21A	KIF21A	4	4	5.1	187.46	4.38e-39	1.2389	0.129513	16.14	2	0.94679	0.706007	20.189	3
Q09666	Neuroblast differentiation-associated protein AHNAK	AHNAK	20	20	10	629.09	7.1511e-119	1.126	0.222223	15.328	10	0.946342	0.545463	7.3803	13
Q86VV8	Rotatin	RTTN	2	2	0.6	248.63	0.00067133	0.96132	0.974956	NaN	1	0.945626	0.700274	12.615	2
P38117-2	Electron transfer flavoprotein subunit beta	ETFB	3	3	12.4	37.434	1.2098e-23	0.94157	0.878849	5.5211	3	0.945626	0.700274	NaN	1
Q99490-2			3	1	9.7	90.536	3.1877e-46	0.99968	0.836763	NaN	1	0.945358	0.698955	5.6203	4
Q92918-2	Mitogen-activated protein kinase kinase kinase kinase 1	MAP4K1	9	9	24.6	90.424	1.8805e-176	0.88059	0.587252	15.661	5	0.94509	0.538402	28.888	8
P27694	Replication protein A 70 kDa DNA-binding subunit	RPA1	5	5	22.7	68.137	1.4678e-100	1.0624	0.563544	14.635	5	0.945001	0.697198	7.748	4
P05387	60S acidic ribosomal protein P2	RPLP2	11	11	53	11.665	4.4757e-145	0.98392	0.866278	11.776	22	0.944822	0.536896	13.846	11
Q9Y285	Phenylalanine--tRNA ligase alpha subunit	FARSA	2	2	4.9	57.563	5.5805e-20	1.0468	0.626072	14.981	2	0.944733	0.695881	NaN	1
Q9UER7	Death domain-associated protein 6	DAXX	28	28	40.1	81.372	0	0.9724	0.939014	20.651	23	0.94304	0.526922	24.238	26
Q9H7H0-3	Methyltransferase-like protein 17, mitochondrial	METTL17	4	4	19	53.051	2.0341e-56	0.98232	0.921081	19.111	2	0.942507	0.684961	2.9293	4
P08590	Myosin light chain 3;Myosin light chain 1/3, skeletal muscle isoform	MYL3;MYL1	2	2	8.2	21.932	9.706e-51	0.92651	0.767966	4.1141	10	0.942063	0.521485	27.828	13
P42766	60S ribosomal protein L35	RPL35	32	32	84.6	14.551	0	1.0986	0.303735	11.284	58	0.941886	0.5205	14.121	74
P46063	ATP-dependent DNA helicase Q1	RECQL	7	7	13.9	73.457	2.1292e-18	1.1478	0.293868	7.8536	4	0.94162	0.680618	42.692	4
O60506	Heterogeneous nuclear ribonucleoprotein Q	SYNCRIP	8	5	17.5	69.602	7.4205e-77	1.0017	0.827148	16.233	6	0.94162	0.680618	32.254	6
Q7LGA3	Heparan sulfate 2-O-sulfotransferase 1	HS2ST1	7	7	34.8	41.881	1.2106e-66	0.95063	0.923049	43.003	6	0.941354	0.679318	8.9752	4
Q9NV31	U3 small nucleolar ribonucleoprotein protein IMP3	IMP3	7	7	50.5	21.85	1.5714e-62	1.219	0.065806	10.98	7	0.941265	0.517062	13.806	7
Q13501	Sequestosome-1	SQSTM1	2	2	10	47.687	4.2515e-30	0.93296	0.836799	NaN	1	0.941176	0.678452	0.66071	2
P39748	Flap endonuclease 1	FEN1	9	9	41.6	42.592	1.2469e-106	1.1957	0.193836	23.377	6	0.941088	0.516083	26.787	6
Q15648	Mediator of RNA polymerase II transcription subunit 1	MED1	14	14	15.1	168.48	2.5425e-106	0.75484	0.0623278	25.264	11	0.940911	0.515104	10.615	8
P26368	Splicing factor U2AF 65 kDa subunit	U2AF2	11	11	25.3	53.5	3.2324e-136	1.1492	0.167666	13.487	8	0.940468	0.512663	20.124	9
P27348	14-3-3 protein theta	YWHAQ	12	12	56.3	27.764	6.1051e-113	0.95789	0.958342	22.09	10	0.940468	0.512663	19.74	9
B1AHD1	NHP2-like protein 1	NHP2L1	8	8	65.2	14.627	6.9784e-67	0.72884	0.0329804	24.946	6	0.940115	0.510715	30.365	6
P46940	Ras GTPase-activating-like protein IQGAP1	IQGAP1	3	3	3.1	189.25	2.5706e-47	1.0539	0.597127	7.4146	2	0.93932	0.669396	30.863	4
Q9H7Z3	UPF0614 protein C14orf102	C14orf102	18	18	26.5	132.67	1.8419e-169	0.72803	0.0322873	11.433	14	0.93932	0.506349	16.429	12
P62906	60S ribosomal protein L10a	RPL10A	14	14	52.5	24.831	7.8939e-127	1.0173	0.668171	10.946	21	0.937998	0.499124	13.101	16
O14744	Protein arginine N-methyltransferase 5;Protein arginine N-methyltransferase 5, N-terminally processed	PRMT5	24	24	46.2	72.683	0	1.0144	0.684457	14.058	27	0.937471	0.496252	26.756	27
Q13426	DNA repair protein XRCC4	XRCC4	4	4	14.9	38.286	2.104e-12	1.2672	0.098141	17.876	2	0.937207	0.659126	33.468	4
P62424	60S ribosomal protein L7a	RPL7A	39	39	78.2	29.995	8.8314e-240	0.9972	0.784871	20.35	41	0.935716	0.486756	36.081	44
P61158	Actin-related protein 3	ACTR3	6	6	27.5	47.371	2.9591e-56	0.82862	0.369453	17.371	5	0.935541	0.651058	5.0987	5
Q9Y3I0	tRNA-splicing ligase RtcB homolog	C22orf28	19	19	49.3	55.21	1.4682e-133	0.9135	0.686722	28.236	20	0.935454	0.485341	31.039	20
Q15365	Poly(rC)-binding protein 1	PCBP1	8	6	35.4	37.497	6.9183e-94	0.99511	0.858677	8.4874	6	0.93301	0.472266	11.676	10
Q96G21	U3 small nucleolar ribonucleoprotein protein IMP4	IMP4	10	10	36.1	33.756	4.0989e-93	1.1481	0.169979	36.301	7	0.931793	0.465815	10.62	11
P18124	60S ribosomal protein L7	RPL7	24	24	73	29.225	4.2973e-166	0.96254	0.997652	16.096	14	0.931532	0.46444	26.841	30
P40429	60S ribosomal protein L13a	RPL13A	15	15	52.2	23.577	5.8028e-90	1.0095	0.712416	10.534	13	0.931185	0.462611	41.912	15
Q9H8G2	Caspase activity and apoptosis inhibitor 1	CAAP1	6	6	16.1	38.367	2.4481e-21	0.8914	0.637153	15.563	3	0.930665	0.627597	18.012	4
P04899-4	Guanine nucleotide-binding protein G(i) subunit alpha-2	GNAI2	15	13	50.8	41.548	7.8139e-242	0.94095	0.859799	23.407	21	0.930492	0.458967	11.282	14
P49411	Elongation factor Tu, mitochondrial	TUFM	16	16	62.4	49.541	1.7203e-90	1.05	0.499373	13.824	8	0.930319	0.458059	20.02	18
Q8NF50	Dedicator of cytokinesis protein 8	DOCK8	31	31	21.4	238.53	0	1.0363	0.566632	19.172	24	0.930319	0.458059	43.79	25
P61313	60S ribosomal protein L15;Ribosomal protein L15	RPL15	15	15	59.8	24.146	1.4146e-58	1.0486	0.506007	20.428	16	0.928936	0.450836	29.365	17
H3BN98			20	3	40.9	27.168	4.6221e-293	1.1232	0.229667	13.624	5	0.928764	0.449939	8.5202	6
Q13889	General transcription factor IIH subunit 3	GTF2H3	3	3	20.1	34.378	1.4463e-17	0.61756	0.00901205	NaN	1	0.928678	0.618103	10.902	3
Q7Z6B7	SLIT-ROBO Rho GTPase-activating protein 1	SRGAP1	7	5	9.9	124.26	4.3974e-79	0.91366	0.74301	9.4696	2	0.928333	0.61646	13.081	4
E7EQD5	Syntaxin-binding protein 2	STXBP2	2	2	7	67.694	1.8621e-50	1.111	0.394934	17.626	2	0.928247	0.61605	8.248	2
P35579	Myosin-9	MYH9	398	352	87.7	226.53	0	0.93701	0.834638	17.039	1015	0.928247	0.447254	23.628	898
O00567	Nucleolar protein 56	NOP56	17	17	38.9	66.049	5.6454e-191	0.81184	0.191349	22.345	12	0.927472	0.443245	9.523	14
Q9NWS0	PIH1 domain-containing protein 1	PIH1D1	3	3	18.6	32.363	4.557e-20	0.69719	0.0568507	62.467	2	0.9273	0.611547	NaN	1
Q9H8M2	Bromodomain-containing protein 9	BRD9	4	4	12.7	66.999	3.932e-116	0.89083	0.634493	34.489	3	0.926784	0.609099	3.3244	2
O94906	Pre-mRNA-processing factor 6	PRPF6	26	26	37.9	106.92	2.0131e-130	0.81292	0.194831	29.373	12	0.926698	0.439261	40.472	17
P51571	Translocon-associated protein subunit delta	SSR4	2	2	6.9	18.998	3.4037e-16	1.0566	0.586332	3.2873	2	0.926612	0.608284	NaN	1
B4DQQ8	RalBP1-associated Eps domain-containing protein 2	REPS2	10	9	35.9	51.074	2.4047e-110	0.97046	0.951415	58.029	10	0.926269	0.437058	4.1071	5
O43670-4	Zinc finger protein 207	ZNF207	4	4	6.9	52.693	1.8837e-39	1.0077	0.798858	14.273	3	0.926183	0.60625	8.7845	3
Q8WZ42-12	Titin	TTN	3	3	0.1	3994.6	1.1773e-05	1.0555	0.473847	4.4279	2	0.925497	0.603004	19.534	2
P53680	AP-2 complex subunit sigma	AP2S1	7	7	38	17.018	6.8453e-38	0.99718	0.784991	47.619	7	0.924898	0.430058	16.479	13
P10809	60 kDa heat shock protein, mitochondrial	HSPD1	18	18	39.6	61.054	6.3871e-197	0.90159	0.685177	26.638	15	0.924898	0.430058	11.68	13
Q14240-2	Eukaryotic initiation factor 4A-II;Eukaryotic initiation factor 4A-I	EIF4A2;EIF4A1	4	3	11	46.489	3.5835e-48	1.0272	0.614113	16.468	3	0.924642	0.598961	7.2946	3
P35268	60S ribosomal protein L22	RPL22	43	33	99.2	14.787	0	1.0257	0.622146	18.751	158	0.924385	0.427452	15.048	150
Q9BRS2	Serine/threonine-protein kinase RIO1	RIOK1	28	28	58.1	65.582	1.0161e-291	0.97642	0.913445	57.137	40	0.923873	0.424857	16.169	32
O94973	AP-2 complex subunit alpha-2	AP2A2	48	33	53.2	103.96	0	1.0331	0.58308	46.576	35	0.923702	0.423995	15.832	36
P30050	60S ribosomal protein L12	RPL12	10	10	69.7	17.818	1.0123e-101	1.0023	0.754453	40.121	15	0.923276	0.421843	10.053	7
P61160	Actin-related protein 2	ACTR2	7	7	28.7	44.76	7.1732e-86	0.80122	0.27415	16.599	3	0.923105	0.420985	22.331	6
P38646	Stress-70 protein, mitochondrial	HSPA9	16	16	26.2	73.68	1.1193e-167	1.044	0.528191	13.87	17	0.92285	0.419699	17.557	18
E9PCT1	Serine/arginine repetitive matrix protein 1	SRRM1	46	46	41.4	103.79	0	0.92921	0.78504	21.999	50	0.922594	0.418417	20.855	50
P62873	Guanine nucleotide-binding protein G(I)/G(S)/G(T) subunit beta-1	GNB1	17	11	59.1	37.377	0	0.97124	0.946425	21.567	21	0.922509	0.41799	39.566	14
Q96C57	Uncharacterized protein C12orf43	C12orf43	11	11	61.1	28.17	8.5515e-173	0.98877	0.836207	13.849	12	0.922424	0.417563	15.779	11
M0R226	39S ribosomal protein L34, mitochondrial	MRPL34	3	3	13.6	19.802	3.3009e-31	1.2138	0.16421	NaN	1	0.921319	0.583347	10.016	2
Q02543	60S ribosomal protein L18a	RPL18A	10	10	47.7	20.762	6.384e-48	0.91691	0.707824	20.542	8	0.921319	0.412043	13.202	6
Q8IYU8	EF-hand domain-containing family member A1	EFHA1	6	6	29.3	49.666	1.314e-58	0.91374	0.743396	13.568	6	0.920641	0.580174	32.345	5
P35659	Protein DEK	DEK	5	5	19.7	42.674	1.1375e-13	1.4545	0.0125726	NaN	1	0.919709	0.575829	28.859	5
G8JLA2	Myosin light polypeptide 6	MYL6	24	21	95.4	17.089	0	0.93164	0.800453	42.703	141	0.919625	0.403647	35.319	83
P63220	40S ribosomal protein S21	RPS21	2	2	31.3	9.1113	2.7227e-15	0.98235	0.920933	21.459	2	0.91954	0.575041	NaN	1
P16402	Histone H1.3	HIST1H1D	72	32	95	22.35	0	1.1541	0.157675	15.531	216	0.918442	0.397841	16.432	202
P18077	60S ribosomal protein L35a	RPL35A	7	7	60	12.538	5.5383e-34	1.266	0.0993222	9.5365	5	0.917768	0.566808	28.73	4
O00541	Pescadillo homolog	PES1	40	1	55.3	68.002	0	1.1285	0.215738	24.519	43	0.917684	0.394139	38.566	52
P50402	Emerin	EMD	7	7	57.5	28.994	3.3492e-68	1.1224	0.361223	27.421	7	0.916842	0.562524	13.23	4
Q93009	Ubiquitin carboxyl-terminal hydrolase 7;Ubiquitin carboxyl-terminal hydrolase	USP7	11	11	19.7	128.3	6.6676e-74	1.1585	0.268583	11.645	6	0.916506	0.560972	12.403	6
P16403	Histone H1.2	HIST1H1C	71	27	97.2	21.364	0	1.1372	0.194338	21.305	45	0.916506	0.388429	12.769	44
O75044	SLIT-ROBO Rho GTPase-activating protein 2	SRGAP2	11	9	17	120.88	1.6687e-107	0.91491	0.749045	12.835	7	0.916338	0.560196	24.982	8
O60244	Mediator of RNA polymerase II transcription subunit 14	MED14	8	8	8.5	160.6	1.1653e-59	0.73851	0.0422135	64.698	6	0.916254	0.387212	17.169	7
Q9P031	Thyroid transcription factor 1-associated protein 26	CCDC59	3	3	19.5	28.669	3.6439e-07	1.2559	0.109767	NaN	1	0.915835	0.557874	3.0435	2
E9PRY8	Elongation factor 1-delta	EEF1D	3	3	7.5	76.569	1.6702e-57	0.96405	0.988145	NaN	1	0.914328	0.550943	20.069	3
P57772	Selenocysteine-specific elongation factor	EEFSEC	45	45	66.1	65.304	0	0.8612	0.392719	20.673	48	0.913659	0.3748	24.403	49
Q9H6T3	RNA polymerase II-associated protein 3	RPAP3	4	4	11.4	75.718	2.8335e-31	0.87617	0.567213	21.854	4	0.913075	0.545209	NaN	1
Q9UMS4	Pre-mRNA-processing factor 19	PRPF19	9	9	32.9	55.18	1.7773e-102	0.90711	0.647634	14.164	6	0.912909	0.37125	9.1186	7
P50914	60S ribosomal protein L14	RPL14	18	18	55.8	23.432	2.3966e-77	1.0168	0.670965	16.397	22	0.912742	0.370464	9.2127	17
P48735	Isocitrate dehydrogenase [NADP], mitochondrial;Isocitrate dehydrogenase [NADP]	IDH2	4	4	15.9	50.909	1.3718e-21	1.0826	0.488567	NaN	1	0.912659	0.543306	12.578	4
P19338	Nucleolin	NCL	36	36	51.4	76.613	0	1.0437	0.529658	20.022	28	0.912659	0.370072	21.892	34
Q15366-2	Poly(rC)-binding protein 2	PCBP2	7	5	35.5	38.651	1.6033e-23	0.86205	0.504843	15.607	2	0.910498	0.533477	11.092	3
P63010-2	AP-2 complex subunit beta	AP2B1	68	42	60.7	105.69	0	1.0006	0.764535	21.659	91	0.910167	0.358435	15.658	99
Q14554	Protein disulfide-isomerase A5	PDIA5	15	15	43.5	59.594	8.2335e-185	0.92388	0.751395	20.405	12	0.909091	0.353475	34.426	13
O43684	Mitotic checkpoint protein BUB3	BUB3	14	14	57.6	37.154	2.9059e-172	0.91259	0.681118	10.722	14	0.909091	0.353475	24.383	15
Q99755	Phosphatidylinositol 4-phosphate 5-kinase type-1 alpha	PIP5K1A	13	11	35.1	62.633	1.8483e-103	1.0033	0.748549	23.674	8	0.908183	0.349316	21.829	16
Q9Y2X3	Nucleolar protein 58	NOP58	12	12	29.3	59.578	1.6531e-60	0.82506	0.236838	13.882	9	0.908018	0.348564	30.629	13
E9PF82	Calcium/calmodulin-dependent protein kinase type II subunit delta	CAMK2D	6	6	17.8	60.004	1.1706e-15	0.98759	#VALUE!	23.826	4	0.907688	#VALUE!	20.933	3
P62136-2	Serine/threonine-protein phosphatase PP1-alpha catalytic subunit;Serine/threonine-protein phosphatase;Serine/threonine-protein phosphatase PP1-gamma catalytic subunit	PPP1CA;PPP1CC;PPP1CB	4	2	17.9	38.631	3.336e-52	0.9901	0.882942	5.6007	3	0.907359	0.345566	20.238	4
E7ERK9	Translation initiation factor eIF-2B subunit delta	EIF2B4	4	4	14	59.714	2.8384e-17	1.1203	0.367268	21.859	2	0.906947	0.517471	14.756	3
E9PHK9	Treacle protein	TCOF1	62	3	40.8	156.06	0	0.95705	0.962723	16.641	54	0.906043	0.339626	12.731	69
P11387	DNA topoisomerase 1	TOP1	117	117	74.8	90.725	0	1.074	0.394334	21.154	235	0.905961	0.339258	13.637	201
P60903	Protein S100-A10	S100A10	3	3	32	11.203	9.7049e-14	0.97235	0.970658	NaN	1	0.905551	0.511229	34.707	3
P62140	Serine/threonine-protein phosphatase PP1-beta catalytic subunit	PPP1CB	4	2	17.7	37.186	4.9934e-34	1.1954	0.194362	23.599	2	0.905223	0.509768	1.0762	2
P05198	Eukaryotic translation initiation factor 2 subunit 1	EIF2S1	40	40	96.2	36.112	0	0.86973	0.435841	35.181	65	0.905141	0.335586	20.846	59
Q96CW1	AP-2 complex subunit mu	AP2M1	50	2	79.5	49.654	0	0.99397	0.804392	27.876	74	0.904977	0.334855	19.215	79
P08238	Heat shock protein HSP 90-beta	HSP90AB1	24	20	37.7	83.263	8.3221e-231	0.93701	0.834638	17.023	18	0.904732	0.333761	11.077	24
Q06830	Peroxiredoxin-1	PRDX1	6	6	35.7	22.11	5.0365e-23	1.0396	0.549959	12.942	5	0.904323	0.331944	12.433	5
Q8WWY3	U4/U6 small nuclear ribonucleoprotein Prp31	PRPF31	4	4	13.2	55.455	4.2256e-34	1.139	0.316015	13.762	2	0.903996	0.504311	2.4541	2
Q14137	Ribosome biogenesis protein BOP1	BOP1;KM-PA-2	17	17	44.5	83.629	0	1.118	0.244013	23.007	17	0.903751	0.329411	17.996	14
O00186	Syntaxin-binding protein 3	STXBP3	2	2	4.1	67.764	0.0013397	0.66631	0.0301132	NaN	1	0.903179	0.500695	25.3	2
Q13724	Mannosyl-oligosaccharide glucosidase	MOGS	3	3	8.4	91.916	2.0207e-08	1.1527	0.282068	6.9045	2	0.903016	0.499974	NaN	1
P22087	rRNA 2-O-methyltransferase fibrillarin	FBL	11	11	33	33.784	1.4645e-95	0.70737	0.0182136	21.432	7	0.902446	0.323675	36.845	9
E9PRG8		C11orf48	18	18	52.5	13.798	9.22e-237	1.1389	0.190363	10.706	28	0.902039	0.321898	25.327	23
O14950	Myosin regulatory light chain 12B;Myosin regulatory light chain 12A	MYL12B;MYL12A	16	16	66.9	19.779	6.2337e-249	0.94054	0.857178	22.368	59	0.901469	0.319422	12.921	33
Q9H6F5	Coiled-coil domain-containing protein 86	CCDC86	17	17	49.2	40.235	6.44e-255	1.0751	0.389916	19.548	20	0.900982	0.317311	23.781	18
O60234	Glia maturation factor gamma	GMFG	3	3	22.5	16.801	1.1105e-27	0.67983	0.0402207	44.583	2	0.900739	0.489948	7.3763	2
Q5JRC6		PHF6	25	2	74.4	36.43	5.2589e-221	0.79757	0.149197	2.4921	2	0.900576	0.489237	NaN	1
O43172	U4/U6 small nuclear ribonucleoprotein Prp4	PRPF4	3	3	8.6	58.449	4.5965e-15	1.0359	0.67204	36.137	2	0.900414	0.488527	NaN	1
Q8TAA9	Vang-like protein 1	VANGL1	13	13	32.1	59.974	1.6928e-169	1.035	0.573281	20.177	6	0.899281	0.310002	18.331	12
P09651	Heterogeneous nuclear ribonucleoprotein A1	HNRNPA1	3	3	12.6	38.746	6.2071e-82	1.3594	0.00714137	11.748	3	0.897908	0.477605	8.0456	3
Q9NZB2-6	Constitutive coactivator of PPAR-gamma-like protein 1	FAM120A	5	5	9.6	125.27	1.1347e-50	1.0828	0.487859	37.264	3	0.896218	0.4703	31.728	4
O75955	Flotillin-1	FLOT1	10	10	37.5	47.355	1.6089e-127	0.90284	0.691123	14.972	6	0.896138	0.469954	34.086	11
Q15311	RalA-binding protein 1	RALBP1	25	25	36.2	76.063	3.7541e-209	1.0993	0.301405	15.946	20	0.894534	0.290138	42.073	22
O60231	Putative pre-mRNA-splicing factor ATP-dependent RNA helicase DHX16	DHX16	3	2	4.2	119.26	3.9693e-33	1.1426	0.306805	NaN	1	0.894214	0.461702	11.632	2
Q9UBC2-2	Epidermal growth factor receptor substrate 15-like 1	EPS15L1	9	9	17.9	99.605	1.7379e-135	1.06	0.572907	14.438	4	0.894055	0.461018	6.7591	6
A6NFN2	Abl interactor 1	ABI1	8	6	25.7	55.259	6.8215e-117	0.94893	0.914766	37.188	4	0.893975	0.460677	19.848	8
Q15560	Transcription elongation factor A protein 2	TCEA2	5	2	17.1	33.6	4.2416e-20	1.0194	0.744946	NaN	1	0.892618	0.4549	2.9926	2
P20042	Eukaryotic translation initiation factor 2 subunit 2	EIF2S2	28	28	44.7	38.388	1.3366e-193	0.88227	0.503091	15.735	33	0.892379	0.281374	30.869	41
P63218	Guanine nucleotide-binding protein G(I)/G(S)/G(O) subunit gamma-5	GNG5	2	2	26.5	7.3184	2.2588e-09	0.8991	0.599612	22.61	3	0.892299	0.453549	10.146	3
P50238	Cysteine-rich protein 1	CRIP1	5	5	83.1	8.5328	7.3801e-17	1.0749	0.390717	17.431	6	0.891742	0.278816	20.657	7
P11142	Heat shock cognate 71 kDa protein	HSPA8	34	28	49.1	70.897	0	0.97431	0.926843	23.628	32	0.891107	0.276275	24.488	33
P52907	F-actin-capping protein subunit alpha-1	CAPZA1	4	3	21.7	32.922	6.8223e-51	1.0192	0.65761	30.642	3	0.890948	0.275643	12.123	3
P20290	Transcription factor BTF3	BTF3	9	8	69.9	22.168	1.1726e-109	1.3097	0.0164122	17.528	12	0.890551	0.274067	11.035	14
P62318	Small nuclear ribonucleoprotein Sm D3	SNRPD3	4	4	41.3	13.916	2.2944e-50	0.78778	0.233187	19.213	4	0.890551	0.446162	12.332	3
Q92759	General transcription factor IIH subunit 4	GTF2H4	8	8	25.8	52.186	2.588e-97	0.86245	0.506572	13.547	3	0.890234	0.444828	7.6788	6
Q8WWI1-3		LMO7	11	1	13.5	153.67	2.8596e-206	0.98803	0.893038	9.5897	8	0.889363	0.441173	19.262	11
P62888	60S ribosomal protein L30	RPL30	10	10	71.3	12.784	1.8927e-148	1.0077	0.722821	9.0054	14	0.889047	0.268141	31.394	14
P68133	Actin, alpha skeletal muscle;Actin, alpha cardiac muscle 1;Actin, aortic smooth muscle;Actin, gamma-enteric smooth muscle	ACTA1;ACTC1;ACTA2;ACTG2	32	7	48.3	42.051	0	0.98186	0.879158	10.583	31	0.888968	0.267831	10.748	27
P11021	78 kDa glucose-regulated protein	HSPA5	10	8	20.5	72.332	9.9066e-42	0.42077	1.24259e-06	66.335	2	0.888968	0.439519	8.8899	6
P30101	Protein disulfide-isomerase A3	PDIA3	3	3	10.5	56.782	1.0948e-14	0.93274	0.835725	NaN	1	0.888731	0.438528	1.6736	2
O75400	Pre-mRNA-processing factor 40 homolog A	PRPF40A	10	10	10.9	108.8	2.3678e-93	1.2485	0.118016	8.6585	5	0.888257	0.436552	15.241	8
Q14103	Heterogeneous nuclear ribonucleoprotein D0	HNRNPD	5	5	22	38.434	4.1256e-34	1.381	0.0293293	20.763	2	0.887942	0.435238	12.827	5
Q9H0S4	Probable ATP-dependent RNA helicase DDX47	DDX47	18	18	49	50.646	8.0499e-140	0.96864	0.963083	12.565	9	0.887863	0.263531	18.301	24
P35244	Replication protein A 14 kDa subunit	RPA3	3	3	38.8	13.569	1.6955e-20	1.1153	0.38196	2.2432	2	0.887311	0.432618	NaN	1
Q15283	Ras GTPase-activating protein 2	RASA2	7	7	12.7	96.613	2.0087e-27	1.0312	0.592974	14.217	7	0.887233	0.432291	19.263	3
Q9UBS4	DnaJ homolog subfamily B member 11	DNAJB11	5	5	20.9	40.513	3.1527e-48	0.60858	0.000443162	94.777	4	0.886368	0.428709	32.827	2
Q9Y3U8	60S ribosomal protein L36	RPL36	5	5	29.5	12.254	1.5664e-104	1.0991	0.432483	25.476	2	0.883861	0.418404	9.4384	4
Q96G23	Ceramide synthase 2	CERS2;LASS2	3	3	12.1	44.876	1.5189e-31	1.0794	0.372978	8.3131	3	0.882924	0.244834	27.693	4
O75880	Protein SCO1 homolog, mitochondrial	SCO1	2	2	12	33.814	7.5678e-24	2.9757	6.58519e-12	105.3	2	0.882301	0.412054	20.437	2
Q96CT7	Coiled-coil domain-containing protein 124	CCDC124	9	9	40.8	25.835	4.6731e-74	0.96234	0.996383	19.503	9	0.882223	0.24225	21.894	9
Q9Y224	UPF0568 protein C14orf166	C14orf166	3	3	17.2	28.068	2.8849e-47	0.90002	0.677724	12.888	3	0.881601	0.409218	9.299	3
Q9HCN8	Stromal cell-derived factor 2-like protein 1	SDF2L1	3	3	29.9	23.598	3.1318e-21	1.0395	0.656657	1.052	2	0.88098	0.406709	NaN	1
P62879	Guanine nucleotide-binding protein G(I)/G(S)/G(T) subunit beta-2	GNB2	13	7	49.4	37.331	3.2468e-198	0.9436	0.888762	21.839	4	0.88098	0.237707	16.661	10
P63261	Actin, cytoplasmic 2;Actin, cytoplasmic 2, N-terminally processed	ACTG1	58	2	94.9	41.792	0	1.1385	0.317311	10.854	7	0.880824	0.237144	9.8075	3
P41091	Eukaryotic translation initiation factor 2 subunit 3;Putative eukaryotic translation initiation factor 2 subunit 3-like protein	EIF2S3;EIF2S3L	53	53	84.7	51.109	0	0.88493	0.517901	14.544	91	0.880824	0.237144	20.575	80
P06748	Nucleophosmin	NPM1	17	17	68.7	32.575	6.1982e-148	1.3108	0.0161209	17.016	17	0.879972	0.234065	19.273	22
O94874	E3 UFM1-protein ligase 1	UFL1	20	20	37.5	89.594	1.1161e-117	0.91025	0.666763	17.75	11	0.877193	0.224208	32.928	18
Q96RN5	Mediator of RNA polymerase II transcription subunit 15	MED15	3	3	8.8	86.753	6.9554e-50	0.83626	0.280279	3.1408	3	0.877193	0.391582	9.7504	4
Q9Y230	RuvB-like 2	RUVBL2	4	4	9.3	51.156	2.113e-07	1.2312	0.139419	NaN	1	0.876962	0.390669	28.374	3
P31146	Coronin-1A	CORO1A	8	8	35.4	51.026	1.5018e-99	0.98158	0.924736	13.725	6	0.876655	0.22233	17.649	7
P26599-3	Polypyrimidine tract-binding protein 1	PTBP1	4	4	14.7	59.632	2.0492e-32	1.1007	0.427293	19.772	2	0.875887	0.386429	8.8435	6
Q12955	Ankyrin-3	ANK3	8	8	3.8	480.4	6.5009e-94	1.0101	0.78766	174.1	4	0.87512	0.383422	11.684	6
Q12906-7	Interleukin enhancer-binding factor 3	ILF3	4	4	9.4	95.807	5.9964e-172	0.99472	0.860557	23.323	5	0.874508	0.381027	NaN	1
Q92499	ATP-dependent RNA helicase DDX1	DDX1	22	22	47.7	82.431	0	1.0087	0.717032	16.845	14	0.872905	0.209528	17.166	26
P52429	Diacylglycerol kinase epsilon	DGKE	5	5	11.5	63.926	4.4482e-30	0.9161	0.754797	15.007	2	0.872676	0.37391	20.383	2
P67936	Tropomyosin alpha-4 chain	TPM4	34	23	85.9	28.521	0	1.0481	0.50839	11.01	19	0.871612	0.205226	66.089	21
P06753-2		TPM3	42	4	97.6	29.032	0	1.0802	0.369885	17.598	62	0.871536	0.204975	11.825	48
B4E0Y9	Serine/threonine-protein kinase MST4	MST4	4	4	16.7	49.183	3.3575e-19	2.1607	9.00625e-07	NaN	1	0.870398	0.365151	70.359	3
P10599	Thioredoxin	TXN	3	3	39	11.737	1.727e-10	1.1222	0.361796	22.505	3	0.870246	0.364572	4.1446	3
P11166	Solute carrier family 2, facilitated glucose transporter member 1	SLC2A1	4	4	10.8	54.083	2.8731e-43	1.0224	0.731408	34.689	2	0.868734	0.358824	21.344	3
O95782	AP-2 complex subunit alpha-1	AP2A1	69	54	71.9	107.54	0	1.026	0.620535	17.209	89	0.868206	0.194179	27.592	99
E7EWA4	Cytoplasmic FMR1-interacting protein 2;Cytoplasmic FMR1-interacting protein 1	CYFIP2;CYFIP1	21	21	20.5	148.42	1.2653e-198	0.8603	0.388301	33.064	15	0.867227	0.191078	101.56	12
Q9Y3L5	Ras-related protein Rap-2c	RAP2C	3	3	21.3	20.745	5.4146e-09	0.80799	0.296255	19.785	2	0.867002	0.352296	0.55772	2
Q9BSC4	Nucleolar protein 10	NOL10	18	18	43.9	80.301	3.0234e-137	1.1549	0.156091	35.825	13	0.866476	0.18872	17.741	15
P46777	60S ribosomal protein L5	RPL5	12	12	49.2	34.362	6.9946e-95	1.0037	0.746193	15.052	12	0.866176	0.187783	13.562	12
O15446-2	DNA-directed RNA polymerase I subunit RPA34	CD3EAP	11	11	37.1	55.171	9.7008e-104	0.86295	0.401383	28.044	8	0.865876	0.186851	12.352	8
Q96S99	Pleckstrin homology domain-containing family F member 1	PLEKHF1	2	2	11.8	31.194	1.2614e-07	0.76758	0.179063	NaN	1	0.865501	0.346691	7.123	2
P55010	Eukaryotic translation initiation factor 5	EIF5	4	4	14.6	49.222	9.1375e-21	0.9886	0.890254	6.4474	2	0.865351	0.346134	2.1028	5
Q96GQ7	Probable ATP-dependent RNA helicase DDX27	DDX27	29	29	40.5	89.834	4.5988e-232	1.1154	0.251443	29.128	24	0.864753	0.183386	19.876	24
O95466-2	Formin-like protein 1	FMNL1	61	61	48.6	122.41	0	0.76294	0.0747107	26.535	62	0.864753	0.183386	11.118	51
Q8NC51	Plasminogen activator inhibitor 1 RNA-binding protein	SERBP1	6	1	28.2	44.965	6.2291e-82	1.4517	0.00136165	20.75	5	0.864678	0.183157	24.477	7
P30419	Glycylpeptide N-tetradecanoyltransferase 1	NMT1	4	4	14.5	56.806	1.1062e-42	0.90643	0.708261	19.519	3	0.86423	0.34198	0.15596	2
Q8N9Q2	Protein SREK1IP1	SREK1IP1	7	7	47.1	18.177	1.9147e-68	1.0835	0.357319	9.3511	11	0.864006	0.181105	7.6192	6
O15533-3	Tapasin	TAPBP	5	5	19.4	53.943	4.1727e-15	1.1591	0.267218	17.104	2	0.862664	0.336226	24.957	5
P61353	60S ribosomal protein L27	RPL27	6	6	50.7	15.798	4.9895e-57	1.0304	0.597169	10.345	3	0.861178	0.330814	12.419	4
O43143	Putative pre-mRNA-splicing factor ATP-dependent RNA helicase DHX15	DHX15	8	7	11.7	90.932	6.4689e-35	1.1539	0.279235	18.617	2	0.860807	0.329471	19.751	7
Q96HY6	DDRGK domain-containing protein 1	DDRGK1	7	7	37.9	35.61	8.2374e-117	0.8249	0.355626	15.574	6	0.860733	0.329203	10.132	5
O75323	Protein NipSnap homolog 2	GBAS	10	9	49.7	33.742	7.9317e-48	1.244	0.0457039	16.088	6	0.85918	0.166835	12.544	13
Q8WWM7-3	Ataxin-2-like protein	ATXN2L	6	6	11.3	115.58	5.5131e-119	0.96508	0.985989	11.2	5	0.857412	0.317311	14.501	7
P53999	Activated RNA polymerase II transcriptional coactivator p15	SUB1	18	18	85	14.395	2.6695e-211	1.1023	0.291569	38.811	21	0.857339	0.161597	11.544	14
Q96II8-2	Leucine-rich repeat and calponin homology domain-containing protein 3	LRCH3	11	11	24.8	89.115	7.5841e-111	0.9826	0.9197	10.144	3	0.857265	0.161391	13.82	9
P36957	Dihydrolipoyllysine-residue succinyltransferase component of 2-oxoglutarate dehydrogenase complex, mitochondrial	DLST	4	4	9.1	48.755	8.1746e-20	0.9549	0.943826	24.574	6	0.856458	0.313936	23.127	4
P42167-2		TMPO	19	1	64.1	38.737	1.6435e-292	1.3459	0.0431934	NaN	1	0.855652	0.156899	19.846	2
E9PCR7	2-oxoglutarate dehydrogenase, mitochondrial	OGDH	4	4	7.5	117.66	4.8946e-32	0.88218	0.594516	NaN	1	0.855359	0.310077	32.961	4
Q9HCU5	Prolactin regulatory element-binding protein	PREB	4	4	18.2	45.468	8.3916e-43	1.0667	0.547009	NaN	1	0.854336	0.306508	58.952	4
Q16698	2,4-dienoyl-CoA reductase, mitochondrial	DECR1	9	9	26	36.067	3.3945e-73	1.2274	0.0583158	12.584	7	0.853461	0.150941	8.7741	7
Q9NY12	H/ACA ribonucleoprotein complex subunit 1	GAR1	2	2	14.3	22.348	6.4329e-05	0.59149	0.00419548	45.283	2	0.852951	0.301715	NaN	1
Q00610	Clathrin heavy chain 1	CLTC	23	23	22.1	191.61	1.8782e-199	1.1925	0.0952603	16.481	10	0.852806	0.14919	23.047	21
P14649	Myosin light chain 6B	MYL6B	12	9	66.8	22.764	1.2355e-83	1.0497	0.50079	20.023	10	0.852297	0.299464	73.52	7
P23193	Transcription elongation factor A protein 1	TCEA1	23	20	69.8	33.969	5.6509e-164	1.1398	0.188285	23.378	16	0.849834	0.141427	54.09	17
Q9UEY8	Gamma-adducin	ADD3	29	28	57.8	79.154	0	0.93796	0.8407	18.95	36	0.849185	0.139769	16.041	29
E7EUE1	ATP-binding cassette sub-family D member 3	ABCD3	6	6	13.5	78.401	1.6912e-46	0.88562	0.610323	NaN	1	0.848969	0.288164	28.064	7
Q9Y608	Leucine-rich repeat flightless-interacting protein 2	LRRFIP2	26	26	40.6	82.17	0	1.0548	0.477048	15.707	27	0.848824	0.138855	21.475	25
Q9Y265	RuvB-like 1	RUVBL1	6	6	25	50.227	1.3988e-26	0.98062	0.929483	11.39	4	0.847099	0.281925	10.921	4
P49757	Protein numb homolog	NUMB	26	23	45.2	70.803	3.2571e-270	1.0524	0.488129	22.487	25	0.846955	0.134181	10.786	21
Q9H0A0	N-acetyltransferase 10	NAT10	56	56	63.1	115.73	0	1.0699	0.411108	26.912	70	0.845952	0.131719	11.592	65
Q9Y6W5	Wiskott-Aldrich syndrome protein family member 2	WASF2	5	5	14.7	54.283	1.4415e-88	0.94539	0.897499	3.6016	2	0.845809	0.277667	5.6007	5
P08670	Vimentin	VIM	31	29	76.6	53.651	0	1.2062	#VALUE!	39.216	24	0.84538	#VALUE!	25.886	35
Q86UP2	Kinectin	KTN1	87	1	62.6	156.27	0	0.95001	0.917754	24.322	71	0.843597	0.126066	14.976	84
Q16666	Gamma-interferon-inducible protein 16	IFI16	22	22	36.4	88.255	5.6314e-212	1.1622	0.142241	13.398	20	0.842673	0.123896	17.661	17
P57737-3	Mitochondrial import inner membrane translocase subunit TIM16	PAM16	4	4	6	114.16	4.6171e-34	0.8154	0.321554	NaN	1	0.840901	0.26181	47.484	4
P19388	DNA-directed RNA polymerases I, II, and III subunit RPABC1	POLR2E	5	5	38.6	24.551	1.9615e-31	0.74514	0.129357	11.989	2	0.838785	0.255143	21.057	5
P61769	Beta-2-microglobulin;Beta-2-microglobulin form pI 5.3	B2M	3	3	33.6	13.714	9.9321e-07	1.0193	0.745399	6.1999	2	0.838645	0.254703	NaN	1
Q15154	Pericentriolar material 1 protein	PCM1	4	4	3.6	228.53	2.0613e-30	1.1212	0.364668	11.919	3	0.83619	0.247106	6.1957	2
Q13148	TAR DNA-binding protein 43	TARDBP	2	2	11.6	44.739	1.9665e-50	0.89774	0.666934	NaN	1	0.834516	0.242001	12.85	2
E9PK25	Cofilin-1	CFL1	16	16	70.6	22.728	1.0138e-123	1.1227	0.231017	30.429	17	0.831324	0.0993983	69.468	17
Q9Y450	HBS1-like protein	HBS1L	5	5	18.4	75.472	2.0028e-133	0.81386	0.316203	9.8073	3	0.831255	0.232249	18.487	5
Q9GZS1-2	DNA-directed RNA polymerase I subunit RPA49	POLR1E	8	8	27.2	47.26	1.8263e-39	0.90952	0.662302	14.555	4	0.830772	0.0983044	11.312	7
P52434	DNA-directed RNA polymerases I, II, and III subunit RPABC3	POLR2H	4	4	36.7	17.143	3.6162e-26	0.89683	0.662638	14.316	5	0.82905	0.225792	15.263	3
O43290	U4/U6.U5 tri-snRNP-associated protein 1	SART1	14	14	29.6	90.254	3.8826e-234	1.1019	0.42343	27.604	8	0.827746	0.222027	19.685	12
O60832	H/ACA ribonucleoprotein complex subunit 4	DKC1	13	13	33.3	57.673	4.8547e-122	0.95075	0.922486	9.3566	7	0.825355	0.0880466	25.745	13
Q9Y5T5	Ubiquitin carboxyl-terminal hydrolase 16	USP16	3	3	9.6	93.569	9.0821e-41	1.2044	0.179084	NaN	1	0.82481	0.213695	11.834	4
P19784	Casein kinase II subunit alpha	CSNK2A2	4	4	15.4	41.213	1.1885e-26	1.1186	0.372216	18.485	3	0.824334	0.212363	4.0383	3
Q9UHB6	LIM domain and actin-binding protein 1	LIMA1	17	17	40.1	85.225	4.5966e-228	1.0228	0.637839	15.508	13	0.823384	0.0845205	14.246	14
Q13045	Protein flightless-1 homolog	FLII	31	1	38.7	144.75	2.2574e-261	1.0368	0.564087	19.2	25	0.82149	0.0812328	17.606	29
Q92614-2			114	2	63.4	196.44	0	0.99153	0.819263	15.132	125	0.818733	0.0766195	27.868	121
O43427	Acidic fibroblast growth factor intracellular-binding protein	FIBP	5	5	20.3	41.878	2.4111e-68	0.57266	0.00227541	NaN	1	0.817661	0.194238	49.026	3
O15144	Actin-related protein 2/3 complex subunit 2	ARPC2	3	3	14	34.333	1.3443e-23	1.0764	0.510846	2.865	2	0.817528	0.193886	4.868	2
O00160	Unconventional myosin-If	MYO1F	36	35	43.7	124.84	0	0.95341	0.939489	16.456	23	0.817528	0.0746674	19.443	35
Q96D71	RalBP1-associated Eps domain-containing protein 1	REPS1	29	28	48.5	86.661	0	1.056	0.471569	18.904	35	0.817261	0.0742396	19.451	35
F5H2A1	Uncharacterized protein KIAA0528	KIAA0528	13	13	20	116.3	2.2067e-168	1.076	0.386327	56.736	9	0.816526	0.073074	11.16	9
Q8NE71	ATP-binding cassette sub-family F member 1	ABCF1	72	72	77	95.925	0	0.82894	0.251379	39.541	102	0.81606	0.0723407	34.85	81
Q92878-2	DNA repair protein RAD50	RAD50	5	5	5.5	154.59	1.4759e-46	1.4341	0.0159785	NaN	1	0.814863	0.186944	20.709	5
Q9P258	Protein RCC2	RCC2	14	14	37.4	56.084	4.3924e-85	1.1868	0.209953	9.9035	7	0.814797	0.0703826	16.724	14
Q9UDY2-7	Tight junction protein ZO-2	TJP2	7	7	10	137.34	1.6904e-78	0.9171	0.759636	15.306	3	0.811952	0.179547	57.748	5
G5E948	Mitogen-activated protein kinase kinase kinase kinase 4	MAP4K4	7	3	8.9	151.08	1.7372e-48	0.93612	0.828963	1.3612	2	0.809323	0.173035	5.8469	2
P27708	CAD protein;Glutamine-dependent carbamoyl-phosphate synthase;Aspartate carbamoyltransferase;Dihydroorotase	CAD	2	2	2.2	242.98	3.102e-42	1.0843	0.482572	NaN	1	0.808407	0.170803	3.7248	2
Q96TA2	ATP-dependent zinc metalloprotease YME1L1	YME1L1	4	4	9.8	86.454	1.1044e-42	1.6582	0.000980867	NaN	1	0.808211	0.170327	51.122	4
F5H740	Voltage-dependent anion-selective channel protein 3	VDAC3	4	4	21.1	30.757	1.7344e-24	1.2537	0.112165	NaN	1	0.807754	0.0602005	66.259	4
Q6ZSR9	Uncharacterized protein FLJ45252		14	14	68.5	37.976	2.4786e-187	1.086	0.348005	14.085	12	0.806907	0.0590566	9.6462	16
Q8NEJ9	Neuroguidin	NGDN	12	12	56.5	35.894	1.6261e-97	1.1488	0.168504	26.208	9	0.806517	0.0585352	20.433	7
Q9NX70	Mediator of RNA polymerase II transcription subunit 29	MED29	2	2	20	21.073	6.4334e-13	0.87081	0.543228	NaN	1	0.804699	0.161962	19.713	2
E7EW20	Unconventional myosin-VI	MYO6	31	1	38.4	148.83	1.6999e-294	1.0854	0.350224	16.638	28	0.804376	0.0557396	24.946	26
P07814	Bifunctional glutamate/proline--tRNA ligase;Glutamate--tRNA ligase;Proline--tRNA ligase	EPRS	8	8	10.9	170.59	1.0848e-70	1.7631	0.000242075	82.545	3	0.801089	0.153654	17.647	7
O00571	ATP-dependent RNA helicase DDX3X;ATP-dependent RNA helicase DDX3Y	DDX3X;DDX3Y	3	3	7.7	73.243	8.9569e-58	5.7156	1.95448e-27	261.71	2	0.799488	0.150063	93.526	3
P35611	Alpha-adducin	ADD1	32	30	55.2	80.954	0	0.91789	0.713916	26.219	37	0.799105	0.0492997	13.948	32
Q8NC51-2			6	1	27.1	44.256	9.5034e-80	1.3975	0.0243506	NaN	1	0.793336	0.136797	23.327	2
Q9NPE3	H/ACA ribonucleoprotein complex subunit 3	NOP10	3	3	45.3	7.7059	5.8059e-17	0.90258	0.689886	35.884	3	0.792833	0.135749	17.769	2
Q5SRQ6	Casein kinase II subunit beta	CSNK2B	9	9	58.5	26.925	1.2294e-86	1.1755	0.119645	30.055	7	0.792016	0.0415778	63.637	6
Q9ULV4-3	Coronin-1C	CORO1C	37	37	59.4	58.947	0	1.0948	0.316621	20.512	58	0.789079	0.0386746	9.3971	46
Q9NR50	Translation initiation factor eIF-2B subunit gamma	EIF2B3	6	6	28.1	50.24	8.8177e-41	1.2549	0.110852	29.978	5	0.787836	0.125641	9.0288	4
Q9NZM3	Intersectin-2	ITSN2	6	6	6	193.46	5.6379e-17	1.069	0.538291	45.752	5	0.785855	0.121783	4.6551	2
Q13144	Translation initiation factor eIF-2B subunit epsilon	EIF2B5	2	2	6.2	80.379	9.9584e-84	0.98557	0.905085	12.044	2	0.784314	0.11884	NaN	1
Q2M2I8	AP2-associated protein kinase 1	AAK1	16	15	28.6	103.88	9.008e-189	1.1202	0.23786	24.855	11	0.783576	0.0336725	44.817	14
Q9NY61	Protein AATF	AATF	20	20	39.8	63.132	4.6224e-190	1.0895	0.335263	28.869	15	0.77694	0.0283479	20.406	19
Q9NYL9	Tropomodulin-3	TMOD3	23	23	90.9	39.594	0	1.1175	0.245428	25.263	30	0.776759	0.0282128	41.577	26
Q7KZF4	Staphylococcal nuclease domain-containing protein 1	SND1	3	3	4.9	102	1.0737e-08	1.278	0.0880542	NaN	1	0.774773	0.101729	29.316	2
Q04837	Single-stranded DNA-binding protein, mitochondrial	SSBP1	11	11	78.4	17.259	4.9663e-171	1.0658	0.428365	15.591	13	0.773814	0.0260882	28.093	12
Q14241	Transcription elongation factor B polypeptide 3	TCEB3	6	6	13.4	89.908	8.6724e-58	1.0504	0.611296	17.121	3	0.769468	0.0930184	11.685	3
O75427	Leucine-rich repeat and calponin homology domain-containing protein 4	LRCH4	7	7	16.5	73.449	4.401e-133	1.1164	0.378692	26.437	5	0.768699	0.0918025	14.79	6
O75083	WD repeat-containing protein 1	WDR1	13	13	37.6	66.193	8.3941e-123	1.189	0.0998979	13.249	10	0.759532	0.0175552	31.22	13
Q9NYF8	Bcl-2-associated transcription factor 1	BCLAF1	2	2	3.5	106.12	1.2532e-06	0.88795	0.6211	22.13	2	0.758495	0.0767454	NaN	1
E9PR30	40S ribosomal protein S30	FAU	12	12	51	10.905	1.1142e-56	1.2107	0.0740275	5.5869	20	0.754318	0.0150855	17.653	19
Q9BY77	Polymerase delta-interacting protein 3	POLDIP3;PDIP46	2	2	4.8	46.089	2.9899e-09	1.278	0.0272113	36.964	3	0.748391	0.0126373	NaN	1
Q92828	Coronin-2A	CORO2A	16	16	38.5	59.763	1.7067e-131	1.224	0.0612514	18.565	9	0.748279	0.0125945	25.187	14
Q9NW13	RNA-binding protein 28	RBM28	5	5	10.7	85.737	6.8833e-17	1.2153	0.161936	34.488	4	0.747831	0.0630531	4.5379	4
Q96C19	EF-hand domain-containing protein D2	EFHD2	10	10	59.6	26.697	1.3688e-124	1.2325	0.137702	17.861	8	0.747552	0.0627209	14.005	9
O95816	BAG family molecular chaperone regulator 2	BAG2	11	11	62.6	23.772	3.7858e-98	1.0444	0.636037	12.311	8	0.745601	0.0116062	36.323	10
O75691	Small subunit processome component 20 homolog	UTP20	3	3	1.7	318.38	1.5097e-21	1.4497	0.0133062	NaN	1	0.744325	0.0589807	19.916	2
Q96SB3	Neurabin-2	PPP1R9B	4	4	9.9	89.191	2.658e-70	1.1302	0.339414	26.213	3	0.7397	0.0539194	19.61	2
P17275	Transcription factor jun-B	JUNB	6	6	32.3	35.879	7.9635e-133	1.1633	0.257812	9.7196	5	0.7347	0.0488293	3.6961	3
Q13393	Phospholipase D1	PLD1	3	3	7.3	124.18	8.074e-62	0.95499	0.944263	2.9013	2	0.730834	0.0451542	NaN	1
O14974-4	Protein phosphatase 1 regulatory subunit 12A	PPP1R12A	5	5	9.7	109.1	4.4626e-19	0.97253	0.969757	NaN	1	0.73014	0.0445181	20.565	5
P19387	DNA-directed RNA polymerase II subunit RPB3	POLR2C	4	4	23.3	31.441	1.1724e-59	1.0707	0.531904	150.32	3	0.728757	0.0432703	56.964	2
H7C2Q8	Probable rRNA-processing protein EBP2	EBNA1BP2	4	4	6.9	40.684	1.2271e-13	1.3692	0.0334504	2.6528	2	0.727379	0.0420545	10.726	3
Q96MN5	Transcription elongation factor A N-terminal and central domain-containing protein 2	TCEANC2	2	2	7.7	24.15	6.3156e-07	0.75898	0.158735	NaN	1	0.721449	0.0371246	78.059	2
P68400	Casein kinase II subunit alpha	CSNK2A1;hCG_21984	15	15	51.9	45.143	1.0643e-193	1.1039	0.286423	19.653	15	0.718184	0.00472071	16.416	19
B3KTC7	Double-strand break repair protein MRE11A	MRE11A	5	5	12.2	81.069	2.0029e-28	1.1106	0.396157	5.0803	2	0.71803	0.034496	9.1726	2
Q00535	Cyclin-dependent kinase 5	CDK5	6	6	24.3	33.304	8.1757e-40	1.1398	0.31395	NaN	1	0.689227	0.0177232	17.374	5
Q9Y2Q3	Glutathione S-transferase kappa 1	GSTK1	3	3	21.7	25.497	3.9967e-08	0.8698	0.538749	NaN	1	0.667869	0.0101975	24.54	2
Q5T802	Runt-related transcription factor 2	RUNX2	4	3	10.9	64.438	4.5727e-14	1.509	0.00652311	NaN	1	0.663042	0.00893277	9.9288	2
P48729-2	Casein kinase I isoform alpha	CSNK1A1	4	4	20	41.937	4.1866e-10	1.2502	0.116075	11.427	4	0.650618	0.00626808	NaN	1
Q9H2K0	Translation initiation factor IF-3, mitochondrial	MTIF3	3	3	22.7	31.725	5.4797e-10	1.1778	0.227349	0.86729	2	0.64612	0.00548651	10.528	2
H0Y2S9	Myosin phosphatase Rho-interacting protein	MPRIP	3	3	3.7	203.37	1.2109e-29	1.4506	0.0131656	NaN	1	0.624766	0.00280745	60.506	2
Q13951	Core-binding factor subunit beta	CBFB	5	2	31.3	21.508	2.6308e-67	1.5602	0.00345573	25.897	3	0.544395	0.000116721	113.89	6
Q13422-2			7	1	23.4	48.288	2.9247e-45	1.6157	0.00170441	18.988	4	0.524246	8.34633e-08	17.665	7
Q13761-2	Runt-related transcription factor 3	RUNX3	3	2	14.2	45.922	2.428e-17	1.4894	0.0082801	28.403	2	0.509762	1.99233e-05	NaN	1
P30044	Peroxiredoxin-5, mitochondrial	PRDX5	2	2	13.6	22.086	4.8909e-72	1.0108	0.784407	NaN	1	0.477646	2.94745e-06	145.59	2
Q8IVW6	AT-rich interactive domain-containing protein 3B	ARID3B	2	2	6.1	60.636	5.3274e-56	4.2336	1.89525e-19	NaN	1	0.342454	1.34043e-11	80.118	2
E9PB61	THO complex subunit 4	ALYREF	2	2	8.7	27.557	5.8048e-07	1.5212	0.00561555	10.246	2
H3BPE7	RNA-binding protein FUS	FUS	2	2	8	53.496	5.7784e-22	1.3768	0.0307391	10.975	2
O75531	Barrier-to-autointegration factor	BANF1	4	4	70.8	10.058	2.218e-30	1.102	0.423109	12.539	5
Q9UPU5	Ubiquitin carboxyl-terminal hydrolase 24	USP24	2	2	1.4	294.36	0.0035465	1.0401	0.547459	1.7462	2
J3KQ48	Peptidyl-tRNA hydrolase 2, mitochondrial	PTRH2	2	2	27.8	19.325	0.00012806	0.98634	0.901309	15.758	2
Q5T1Z8	Pumilio homolog 1	PUM1	2	2	2.7	130.11	0.00038313	0.96224	0.979404	66.659	2
Q9UNX4	WD repeat-containing protein 3	WDR3	3	3	7.2	106.1	3.0446e-15	0.9228	0.787289	6.3624	3
P01111	GTPase NRas	NRAS	2	2	30.2	21.229	1.8653e-09	0.92066	0.776893	10.395	2
Q6P2C8	Mediator of RNA polymerase II transcription subunit 27	MED27	2	2	9.3	35.431	0.000131	0.89916	0.673649	9.5697	2
Q9Y6E2	Basic leucine zipper and W2 domain-containing protein 2	BZW2	2	2	6.7	48.162	1.0631e-08	0.86349	0.511079	29.173	2
P55795	Heterogeneous nuclear ribonucleoprotein H2	HNRNPH2	4	2	17.8	49.263	2.1574e-61	0.85813	0.488019	2.8253	2
Q9Y3C7	Mediator of RNA polymerase II transcription subunit 31	MED31	2	2	24.4	15.805	1.1719e-15	0.84042	0.415042	11.031	2
Q9UKE5	TRAF2 and NCK-interacting protein kinase	TNIK	5	2	7.7	154.94	3.0258e-13	0.83434	0.391231	17.398	2
Q53EZ4	Centrosomal protein of 55 kDa	CEP55	2	2	8.6	54.178	2.806e-33	0.81963	0.336501	1.5676	2
Q8WUW1-2	Protein BRICK1	BRK1	2	2	13.2	12.046	1.6137e-18	0.80634	0.290778	2.3537	2
Q52LJ0-2	Protein FAM98B	FAM98B	2	1	9	45.547	2.8816e-14	0.77662	0.202175	22.632	3
P29728	2-5-oligoadenylate synthase 2	OAS2	2	2	2.6	82.43	2.497e-05	0.62177	0.0101118	10.536	2
P15924	Desmoplakin	DSP	2	2	1.4	331.77	7.6352e-56	0.51866	0.000284312	156.26	2
P19532	Transcription factor E3	TFE3	2	2	5.2	61.52	0.00037695	0.41795	1.01901e-06	153.03	2
Q9UBJ2	ATP-binding cassette sub-family D member 2	ABCD2	2	2	3.9	83.232	2.8948e-07					2.74145	6.78111e-09	108.33	2
Q9P2J5	Leucine--tRNA ligase, cytoplasmic	LARS	2	2	3.9	134.46	0.00045344					2.24376	3.50672e-06	122.39	2
Q9NWH9	SAFB-like transcription modulator	SLTM	2	2	1.8	117.15	0.00049094					1.71418	0.00204912	19.153	2
P00558	Phosphoglycerate kinase 1	PGK1	3	3	11.8	44.614	4.8776e-49					1.62978	0.00525004	6.3289	3
Q9H6W3	Lysine-specific demethylase NO66	NO66	2	2	4.5	71.085	1.1997e-08					1.50916	0.0189264	46.155	2
Q9H089	Large subunit GTPase 1 homolog	LSG1	2	2	4.9	75.225	9.0577e-18					1.48278	0.0247639	44.539	2
O60683-2	Peroxisome biogenesis factor 10	PEX10	2	2	11.6	39.213	1.5948e-18					1.40915	0.0510861	31.247	2
Q96P11-4	Putative methyltransferase NSUN5	NSUN5	2	2	8.7	51.06	1.2389e-33					1.37011	0.0737089	8.7103	3
Q49A26	Putative oxidoreductase GLYR1	GLYR1	2	2	5.6	60.556	0.00021016					1.3279	0.107922	2.8446	2
O75027-2	ATP-binding cassette sub-family B member 7, mitochondrial	ABCB7	2	2	7.8	82.768	4.8288e-07					1.29816	0.139746	2.134	2
Q8TCJ2	Dolichyl-diphosphooligosaccharide--protein glycosyltransferase subunit STT3B	STT3B	4	4	7	93.673	1.3849e-15					1.29177	0.153164	17.485	4
P61011	Signal recognition particle 54 kDa protein	SRP54	2	2	5.4	55.704	1.467e-25					1.27874	0.164641	1.8764	2
O43175	D-3-phosphoglycerate dehydrogenase	PHGDH	3	3	11.3	56.65	2.2487e-22					1.25282	0.203623	30.205	3
O00471	Exocyst complex component 5	EXOC5	2	2	4	81.852	1.8137e-08					1.24984	0.208551	10.114	2
O95834-3	Echinoderm microtubule-associated protein-like 2	EML2	2	2	6.1	92.069	1.5902e-20					1.24251	0.221114	9.0203	2
Q13425	Beta-2-syntrophin	SNTB2	3	3	7	57.949	2.89e-15					1.23554	0.233627	36.468	3
Q9Y2U8	Inner nuclear membrane protein Man1	LEMD3	5	5	7.1	99.996	2.7471e-13					1.22453	0.254567	44.384	5
P49711	Transcriptional repressor CTCF	CTCF	3	3	6.6	82.785	2.3056e-15					1.20022	0.325294	27.681	4
P21675-4	Transcription initiation factor TFIID subunit 1	TAF1	4	4	4.2	216.45	2.4796e-11					1.18765	0.335741	15.343	4
Q13191	E3 ubiquitin-protein ligase CBL-B	CBLB	3	2	5	109.45	4.1569e-27					1.1812	0.351785	0.65716	2
E7EPF7	P2X purinoceptor	P2RX4	2	2	9.9	45.305	1.8353e-05					1.17279	0.373546	25.524	2
B4DVB8	ELAV-like protein 1	ELAVL1	2	2	7.1	38.996	6.6704e-19					1.17139	0.377267	15.075	2
P63244	Guanine nucleotide-binding protein subunit beta-2-like 1	GNB2L1	5	5	25.9	35.076	2.114e-49					1.16906	0.38351	18.687	5
O15042	U2 snRNP-associated SURP motif-containing protein	U2SURP	2	2	3	118.29	0.0011061					1.14558	0.450713	29.112	2
A6NDN3	Putative golgin subfamily A member 6B	GOLGA6B	2	2	3.2	79.912	0.0021058					1.13938	0.503586	21.35	2
P78316	Nucleolar protein 14	NOP14	2	2	3.9	97.667	4.5831e-12					1.13863	0.472109	8.1542	2
Q14683	Structural maintenance of chromosomes protein 1A	SMC1A	2	2	3.1	143.23	3.9869e-13					1.1332	0.489302	34.309	2
Q9BW60	Elongation of very long chain fatty acids protein 1	ELOVL1	2	2	6.5	32.662	6.3862e-06					1.13107	0.49615	0.6114	2
Q9NTJ3	Structural maintenance of chromosomes protein 4	SMC4	3	3	5.6	147.18	1.0699e-33					1.1231	0.522351	9.4284	3
Q5HYJ3	Protein FAM76B	FAM76B	3	3	16.2	38.708	9.659e-06					1.11931	0.535153	19.222	3
Q8IWC1	MAP7 domain-containing protein 3	MAP7D3	2	2	3.9	98.428	2.9383e-09					1.11923	0.535408	51.998	2
Q9H936	Mitochondrial glutamate carrier 1	SLC25A22	4	4	17.6	34.47	6.3758e-51					1.10715	0.577488	8.1861	4
Q9BQ61	Uncharacterized protein C19orf43	C19orf43	2	2	18.2	18.419	1.8413e-05					1.1053	0.627595	27.045	2
P35869	Aryl hydrocarbon receptor	AHR	3	3	8.1	96.146	3.6534e-38					1.10135	0.598412	14.235	3
Q71DI3	Histone H3.2	HIST2H3A	18	1	77.9	15.388	1.9683e-153					1.10096	0.599827	4.4215	3
Q9H307	Pinin	PNN	2	2	5	81.613	9.6834e-16					1.09185	0.633627	44.042	2
Q9NUQ3	Gamma-taxilin	TXLNG	4	3	10	60.585	2.2039e-20					1.08452	0.661599	13.031	3
F5H4R9	Dynamin-2	DNM2	2	2	7.2	97.993	0.0014545					1.08331	0.666283	51.325	2
A6NIW2	Dedicator of cytokinesis protein 11	DOCK11	2	2	1.4	238.1	5.8547e-18					1.07399	0.702958	8.0525	2
E7EX59	Propionyl-CoA carboxylase beta chain, mitochondrial	PCCB	2	2	4	61.653	4.9991e-08					1.07208	0.710609	9.9753	2
Q5JWF2	Guanine nucleotide-binding protein G(s) subunit alpha isoforms XLas	GNAS	4	3	6.2	111.02	2.5732e-19					1.06806	0.726837	9.9943	3
P02545	Prelamin-A/C	LMNA	5	5	9.9	74.139	2.2264e-70					1.06289	0.747966	8.6656	5
P08133	Annexin A6	ANXA6	2	2	4.8	75.872	7.6165e-23					1.06174	0.752715	12.804	2
P84022	Mothers against decapentaplegic homolog 3	SMAD3	2	2	6.1	48.08	9.2378e-06					1.05619	0.775818	14.094	2
Q9UL54-2			2	2	2	119.28	7.3407e-42					1.05499	0.78087	1.4885	2
Q15528	Mediator of RNA polymerase II transcription subunit 22	MED22	3	3	24.5	22.22	5.7022e-48					1.05404	0.784849	11.928	3
Q01813	6-phosphofructokinase type C	PFKP	2	2	4.1	85.595	7.4674e-16					1.032	0.880047	19.421	3
Q15369	Transcription elongation factor B polypeptide 1	TCEB1	2	2	26.8	12.473	6.4436e-07					1.02924	0.892275	6.8136	2
Q6YN16	Hydroxysteroid dehydrogenase-like protein 2	HSDL2	2	2	8.1	45.394	9.9202e-14					1.0273	0.900925	17.453	2
Q9NRP0-2	Oligosaccharyltransferase complex subunit OSTC	OSTC	2	2	10.5	19.171	1.0666e-09					1.0054	1	4.3665	3
P07910	Heterogeneous nuclear ribonucleoproteins C1/C2	HNRNPC	4	4	16.7	33.67	2.9385e-17					0.980777	0.876249	17.498	4
H7BYY3	Mediator of RNA polymerase II transcription subunit 23	MED23	3	3	2.9	157.1	2.4693e-11					0.978761	0.866073	140.79	3
Q92945	Far upstream element-binding protein 2	KHSRP	2	2	3.9	73.114	1.2105e-26					0.974469	0.844414	2.3122	2
Q9P2A4	ABI gene family member 3	ABI3	2	2	7.4	39.035	2.5295e-08					0.971817	0.831043	4.0037	2
O43809	Cleavage and polyadenylation specificity factor subunit 5	NUDT21	2	2	12.8	26.227	0.00098992					0.965904	0.801274	13.869	2
O15145	Actin-related protein 2/3 complex subunit 3	ARPC3	2	2	24.2	20.546	3.3348e-36					0.957763	0.760474	12.889	2
O43513	Mediator of RNA polymerase II transcription subunit 7	MED7	3	3	28.8	27.245	6.0471e-39					0.956572	0.604444	7.312	4
Q13427	Peptidyl-prolyl cis-trans isomerase G	PPIG	2	2	5.7	88.616	0.00031727					0.948857	0.716207	4.7872	2
Q15388	Mitochondrial import receptor subunit TOM20 homolog	TOMM20	2	2	27.6	16.298	1.7265e-10					0.931706	0.632583	13.449	2
P47755	F-actin-capping protein subunit alpha-2	CAPZA2	3	2	16.1	32.949	1.7478e-33					0.929282	0.620983	3.6742	2
J3KQE5	GTP-binding nuclear protein Ran	RAN	2	2	11.1	26.816	5.7751e-10					0.925754	0.60422	0.94731	2
Q9BVJ6	U3 small nucleolar RNA-associated protein 14 homolog A	UTP14A	3	3	7.7	87.977	4.7035e-14					0.913409	0.546734	1.4607	3
E7ETE0	Methyltransferase-like protein 8	METTL8	2	2	9.8	43.638	3.0222e-14					0.91166	0.538755	14.774	2
P43307	Translocon-associated protein subunit alpha	SSR1	2	2	14	32.235	2.0524e-13					0.905059	0.509038	9.2902	4
Q8IVM0-2	Coiled-coil domain-containing protein 50	CCDC50	2	2	4.8	56.339	3.4663e-08					0.90212	0.496019	31.557	2
M0R2B7	DNA polymerase delta catalytic subunit	POLD1	2	2	4.3	126.39	9.7727e-06					0.896218	0.4703	4.1403	2
P51991	Heterogeneous nuclear ribonucleoprotein A3	HNRNPA3	2	2	8.2	39.594	0.00017873					0.892857	0.455916	34.662	2
P47897	Glutamine--tRNA ligase	QARS	2	2	8.6	87.798	8.4771e-18					0.871612	0.369804	3.9449	2
Q5JSH3	WD repeat-containing protein 44	WDR44	3	3	3.5	101.37	4.8941e-08					0.867453	0.19179	13.49	3
C9J6P4	Zinc finger CCCH-type antiviral protein 1	ZC3HAV1	3	3	3.9	114.08	2.5944e-86					0.858074	0.319663	24.076	2
P27797	Calreticulin	CALR	3	3	10.8	48.141	1.0414e-08					0.852878	0.301464	32.298	3
Q9NPY3	Complement component C1q receptor	CD93	2	2	4.9	68.559	1.6897e-06					0.852442	0.299963	19.489	2
Q6P2E9	Enhancer of mRNA-decapping protein 4	EDC4	2	2	2.9	151.66	2.3844e-25					0.835841	0.246035	10.752	2
L0R819			2	2	32.3	11.25	1.0774e-06					0.814133	0.185071	2.41	2
Q15542	Transcription initiation factor TFIID subunit 5	TAF5	2	2	5.5	86.829	8.512e-17					0.796495	0.143505	0.53986	2
P56192	Methionine--tRNA ligase, cytoplasmic	MARS	2	2	3.7	101.11	1.2626e-28					0.791515	0.13303	12.547	2
Q9HCC0	Methylcrotonoyl-CoA carboxylase beta chain, mitochondrial	MCCC2	2	2	6	61.332	1.1368e-17					0.785484	0.121071	22.174	2
Q9HBD4	Transcription activator BRG1	SMARCA4	3	3	1.7	188.15	8.3884e-09					0.772857	0.0985184	19.469	2
Q9Y4D8-5			2	2	3.6	145.07	2.4731e-33					0.7494	0.0649427	1.8895	2
P30876	DNA-directed RNA polymerase II subunit RPB2	POLR2B	2	2	3.2	133.9	8.5825e-44					0.72223	0.037747	37.437	2
Q96F86	Enhancer of mRNA-decapping protein 3	EDC3	3	3	15.7	56.077	4.938e-13					0.719373	0.0355104	0.54934	2
Q14677-3	Clathrin interactor 1	CLINT1	2	2	7.5	70.294	9.48e-06					0.716127	0.0330983	6.5419	2
Q9NUT2	ATP-binding cassette sub-family B member 8, mitochondrial	ABCB8	2	1	2.2	79.988	0.0001768					0.674491	0.0121728	151.66	2
Q14573	Inositol 1,4,5-trisphosphate receptor type 3	ITPR3	2	2	1.9	304.1	9.7372e-16					0.611396	0.00178455	25.971	2
Q96HR3	Mediator of RNA polymerase II transcription subunit 30	MED30	2	2	9.6	20.277	3.1329e-05					0.583839	0.00064114	68.004	2
Q5T3I0-3	G patch domain-containing protein 4	GPATCH4	2	2	11.8	50.927	4.9459e-12					0.256391	9.32127e-18	215.63	2
