# Supplementary material for: Data on interleukin (IL)-2- and IL-15-dependent changes in IL-2Rβ and IL-2Rγ complexes
Source: Data Brief. 2017 Mar 2;11:499–506. doi: 10.1016/j.dib.2017.02.030 (PMC5345956; doi:10.1016/j.dib.2017.02.030)
Supplement: Supplementary file 8 — Supplementary material [file mmc8.xlsx]

## Sheet: Hoja1
Table S5. List of all quantified proteins in each of the two independent IL-2Rγ pY325/Y325 peptide pull down assays performed.
The proteins that were significantly enriched in the two biological replicas upon IL-2 stimulation (treatment/Ctr ratio > 2 and Significance B p-value<0.001) are highlighted in pink
The proteins quantified only in one out of the two replicas performed are coloured in light grey.
Pull down: IL-2Rγ pY325/Y325
								Replica 1				Replica 2
Uniprot ID	Protein Names	Gene Names	Peptides (seq)	Unique Peptides (seq)	Sequence Coverage [%]	Mol. Weight [kDa]	PEP	pY325/Y325 ratio	Sign.B	Variability [%]	Ratio Count	pY325/Y325 ratio	Sign.B	Variability [%]	Ratio Count
O14508	Suppressor of cytokine signaling 2	SOCS2	11	11	64.1	22.172	4.3236e-186	9.2868	6.63915e-33	104.73	13	10.7706	9.62588e-53	123.39	10
O15357	Phosphatidylinositol 3,4,5-trisphosphate 5-phosphatase 2	INPPL1	5	5	11.1	138.6	7.5899e-82	9.0222	1.48726e-20	44.893	5	3.32745	2.09397e-08	NaN	1			SOCS2
Q06124	Tyrosine-protein phosphatase non-receptor type 11	PTPN11	8	8	20.8	68.436	1.7415e-37	8.7653	2.50087e-31	89.513	8	5.61293	5.88983e-16	48.899	7			INPPL1
P27986-4	Phosphatidylinositol 3-kinase regulatory subunit alpha;Phosphatidylinositol 3-kinase regulatory subunit gamma	PIK3R1;PIK3R3	2	2	3.6	84.473	2.6593e-11	7.6765	6.58768e-18	NaN	1	4.12014	3.57667e-11	6.5949	2			PTPN11
P29353-6	SHC-transforming protein 1	SHC1	2	2	6.8	62.892	2.5011e-48	6.5886	1.39375e-15	44.168	3	6.9979	6.20069e-20	16.44	2			PIK3R1
Q92835	Phosphatidylinositol 3,4,5-trisphosphate 5-phosphatase 1	INPP5D	38	38	46.9	133.29	1.6926e-275	4.4311	9.20964e-16	144.84	17	7.83147	5.82745e-40	105.1	29			SHC1
P62993	Growth factor receptor-bound protein 2	GRB2	4	4	23.5	25.206	1.1333e-74	3.315	2.92656e-07	NaN	1	3.12656	1.10963e-07	34.411	3			INPP5D
Q9UBF6	RING-box protein 2	RNF7	4	4	69	12.683	1.4336e-51	14.651	1.1565e-29	22.534	3	16.7884	2.19603e-40	79.386	3			GRB2
Q9ULZ2	Signal-transducing adaptor protein 1	STAP1	11	11	55.6	34.291	6.5527e-179	12.692	8.76145e-27	133.49	7	7.8765	3.56141e-40	109.88	11			RNF7
P43403	Tyrosine-protein kinase ZAP-70	ZAP70	9	9	25.5	69.872	9.4274e-75	6.7932	4.92837e-16	25.181	3	5.57662	7.58599e-16	52.583	8			STAP1
Q15370-2	Transcription elongation factor B polypeptide 2	TCEB2	12	12	49.7	17.911	9.947e-266	6.5798	1.458e-15	16.596	9	4.5683	1.73439e-22	41.619	15			ZAP70
Q15369	Transcription elongation factor B polypeptide 1	TCEB1	8	8	71.4	12.473	8.4756e-100	6.0899	2.53323e-22	64.723	14	4.59749	1.15612e-22	9.6504	9			TCEB2
P17706	Tyrosine-protein phosphatase non-receptor type 2	PTPN2	16	16	48.4	48.473	8.6099e-112	4.7995	2.59685e-11	28.799	5	5.26537	1.38097e-26	61.478	13			TCEB1
P16885	1-phosphatidylinositol 4,5-bisphosphate phosphodiesterase gamma-2	PLCG2	5	5	7	147.87	3.248e-14	4.5389	3.24078e-16	31.303	3	4.13274	3.24154e-11	27.711	4			PTPN2
Q5SR50	Phosphatidylinositol 4,5-bisphosphate 3-kinase catalytic subunit delta isoform	PIK3CD	4	4	6.6	122	5.7292e-20	3.6013	4.43044e-08	25.128	4	0.935279	0.622812	195.04	2			PLCG2
Q16698	2,4-dienoyl-CoA reductase, mitochondrial	DECR1	17	17	51.3	36.067	2.58e-127	4.1898	9.86516e-15	42.453	18	3.12637	2.64293e-13	35.492	15			DECR1
O60880	SH2 domain-containing protein 1A	SH2D1A	4	4	43	14.187	2.9967e-09	3.9612	4.382e-09	20.874	3	3.98295	1.05034e-10	NaN	1			SH2D1A
O75794	Cell division cycle protein 123 homolog	CDC123	6	6	26.8	39.134	1.0972e-36	3.8972	6.57966e-09	0.52475	2	3.57385	2.78301e-09	17.422	7			CDC123
P20936	Ras GTPase-activating protein 1	RASA1	11	11	18.4	116.4	6.1735e-70	3.5982	4.02258e-12	78.494	8	4.06818	5.3717e-11	31.307	10			RASA1
Q99633	Pre-mRNA-splicing factor 18	PRPF18	3	3	12.3	39.859	4.7679e-13	3.197	6.44729e-07	NaN	1	0.753239	0.0969825	21.761	2			CUL5
Q86WV7	Coiled-coil domain-containing protein 43	CCDC43	2	2	9.3	25.563	6.2028e-12	3.1845	7.01263e-07	NaN	1	1.12348	0.661024	88.334	2
O60496	Docking protein 2	DOK2	6	6	25	45.378	1.282e-28	2.7634	1.23741e-05	8.6788	2	1.94515	2.11372e-05	102.13	6
Q14814-4	Myocyte-specific enhancer factor 2D	MEF2D	2	2	4.1	55.113	3.341e-10	2.7164	1.7117e-05	NaN	1	0.751767	0.0948764	0.54464	2
Q93034	Cullin-5	CUL5	16	16	25.6	90.954	8.9076e-82	2.7072	5.55747e-08	126.02	10	3.07901	5.47153e-13	116.06	10
Q99661	Kinesin-like protein KIF2C	KIF2C	14	9	25.5	81.312	6.2446e-137	2.5975	3.90053e-05	31.282	3	1.63364	0.0264462	31.651	7
E7EVA0	Microtubule-associated protein;Microtubule-associated protein 4	MAP4	21	21	9.7	245.44	8.3162e-235	2.4111	1.43397e-06	21.246	23	1.22754	0.198727	28.146	24
Q5T802	Runt-related transcription factor 2	RUNX2	2	2	2.9	64.438	0.00027592	2.2842	0.000345561	NaN	1	0.412643	9.28047e-07	5.5333	2
P15498	Proto-oncogene vav	VAV1	14	14	25	98.313	2.77e-186	2.2278	1.07116e-05	29.98	7	2.31278	0.00010729	51.332	13
Q9Y6M4-4	Casein kinase I isoform gamma-3;Casein kinase I isoform gamma-2	CSNK1G3;CSNK1G2	6	2	21.7	49.027	6.5186e-23	2.1196	0.00108564	99.546	5	2.06007	0.000890554	12.201	2
P35251	Replication factor C subunit 1	RFC1	3	3	3	128.25	1.7621e-34	2.0651	0.00158335	NaN	1	1.2063	0.437228	12.742	3
P30793	GTP cyclohydrolase 1	GCH1	8	8	36.8	27.903	2.5946e-102	1.8598	0.00056483	31.104	8	1.47997	0.0127495	16.778	7
Q15306	Interferon regulatory factor 4	IRF4	3	3	11.3	51.772	6.0168e-21	1.8497	0.00692066	NaN	1	0.919456	0.559274	40.413	2
H3BQK9	Microtubule-actin cross-linking factor 1, isoforms 1/2/3/5	MACF1	3	3	0.9	861.07	1.4703e-31	1.8443	0.00717795	NaN	1	0.638978	0.0108593	15.236	2
Q13283	Ras GTPase-activating protein-binding protein 1	G3BP1;DKFZp313K0921	4	3	15	52.164	1.0093e-14	1.8051	0.00934722	NaN	1	1.01533	0.961073	9.3319	3
P17980	26S protease regulatory subunit 6A	PSMC3	3	3	12.3	49.203	7.1861e-13	1.7894	0.010385	NaN	1	1.25878	0.327345	6.7544	3
O60934	Nibrin	NBN	3	3	8.8	84.958	5.9268e-09	1.7836	0.010796	NaN	1	1.34867	0.190997	12.881	2
Q13191	E3 ubiquitin-protein ligase CBL-B	CBLB	12	11	26.3	109.45	6.9432e-133	1.7792	0.0111184	16.108	8	1.87995	0.00388068	38.608	12
Q6W2J9	BCL-6 corepressor	BCOR	3	3	3.1	192.19	3.2141e-08	1.7742	0.0114961	NaN	1	1.14486	0.597379	3.0559	2
Q13422-2	DNA-binding protein Ikaros	IKZF1	4	4	13.2	48.288	2.9941e-37	1.7509	0.0134268	27.259	3	0.646956	0.000887644	1.1282	4
Q13951	Core-binding factor subunit beta	CBFB	4	4	31.3	21.508	1.7151e-122	1.7337	0.00209205	108.38	3	0.44154	5.59462e-06	42.505	2
P52907	F-actin-capping protein subunit alpha-1	CAPZA1	5	3	29.4	32.922	6.3382e-37	1.7331	0.00210492	4.2568	2	1.47286	0.0139067	16.254	6
B3KTC7	Double-strand break repair protein MRE11A	MRE11A	6	6	12.4	81.069	1.2836e-42	1.7279	0.0022198	15.639	5	1.03242	0.971	13.38	3
B7Z955	6-phosphofructo-2-kinase/fructose-2,6-bisphosphatase 3;6-phosphofructo-2-kinase;Fructose-2,6-bisphosphatase	PFKFB3	7	7	14.8	60.601	2.3196e-41	1.7025	0.00287446	7.8645	4	0.947777	0.674303	14.888	4
Q96CW1-2			64	2	82.9	49.389	0	1.6997	0.0188359	0.86198	2	1.26852	0.134421	12.604	7
P35659	Protein DEK	DEK	13	7	36.8	42.674	7.8552e-34	1.6182	0.00667929	66.265	6	1.05341	0.894899	20.976	6
Q92878-2	DNA repair protein RAD50	RAD50	12	12	11.5	154.59	6.6663e-102	1.6116	0.033394	16.094	8	1.11803	0.677879	26.473	10
P10155	60 kDa SS-A/Ro ribonucleoprotein	TROVE2	3	3	11.2	60.67	9.5073e-16	1.6083	0.0341086	NaN	1	1.00318	0.909426	22.878	2
P19525	Interferon-induced, double-stranded RNA-activated protein kinase	EIF2AK2	2	2	6	62.094	5.1233e-15	1.5855	0.0394578	15.004	2	0.685448	0.030124	NaN	1
Q14119	Vascular endothelial zinc finger 1	VEZF1	4	3	11.7	56.931	1.1473e-24	1.5801	0.0408366	22.563	2	1.75957	0.0100854	17.391	2
Q66K74	Microtubule-associated protein 1S;MAP1S heavy chain;MAP1S light chain	MAP1S	2	2	3.2	112.21	6.5605e-26	1.5561	0.0475347	NaN	1	1.81561	0.00648824	1.7226	2
Q9UBC1	NF-kappa-B inhibitor-like protein 1	NFKBIL1	2	2	9.7	43.203	2.1831e-08	1.5475	0.0501777	14.981	2	1.55579	0.0468888	NaN	1
B1AK88	F-actin-capping protein subunit beta	CAPZB	7	7	26.9	33.781	1.3403e-93	1.5192	0.0173723	18.014	8	1.37582	0.160783	12.493	7
P23258	Tubulin gamma-1 chain;Tubulin gamma-2 chain	TUBG1;TUBG2	4	4	24.4	51.169	1.4699e-31	1.5186	0.0601067	NaN	1	5.0025	4.56397e-14	163.19	3
P48960	CD97 antigen;CD97 antigen subunit alpha;CD97 antigen subunit beta	CD97	2	2	3.6	91.868	3.2868e-22	1.5123	0.0625026	NaN	1	1.03153	0.974249	1.4805	2
Q9NVZ3-2	Adaptin ear-binding coat-associated protein 2	NECAP2	2	2	14.3	29.464	6.2357e-40	1.5058	0.0650679	12.354	2	1.03192	0.97284	9.214	2
Q96SB3	Neurabin-2	PPP1R9B	3	3	5.5	89.191	4.3998e-33	1.5035	0.0659988	25.408	2	0.72998	0.0674186	3.3764	2
Q8NDD1-3		C1orf131	11	2	37.3	32.482	2.7996e-62	1.5034	0.0660396	16.639	4	1.21108	0.230847	23.923	11
P53680	AP-2 complex subunit sigma	AP2S1	10	10	42.3	17.018	2.3318e-49	1.4981	0.0211776	30.426	15	1.21016	0.232766	9.3561	21
Q8IUF8	MYC-induced nuclear antigen	MINA	16	16	46.2	52.8	2.3604e-81	1.4858	0.0735891	11.724	8	0.964878	0.755133	22.288	15
Q8IYL3	UPF0688 protein C1orf174	C1orf174	4	4	13.6	25.977	1.1061e-19	1.4818	0.0246415	6.1065	2	1.18964	0.278786	14.047	3
Q96CW1	AP-2 complex subunit mu	AP2M1	64	2	83	49.654	0	1.4797	0.0251247	21.377	90	1.24524	0.168365	30.881	104
G8JLL9	Myosin-14	MYH14	23	4	6.4	232.04	2.6513e-126	1.4781	0.0771376	61.098	2	1.0044	0.914623	36.732	8
Q14677	Clathrin interactor 1	CLINT1	4	1	9	68.259	7.8151e-29	1.4763	0.0779897	NaN	1	1.04182	0.936653	15.986	4
O95782	AP-2 complex subunit alpha-1	AP2A1	84	66	71.1	107.54	0	1.4701	0.0274488	24.947	139	1.19253	0.271893	28.122	148
Q9P016	Thymocyte nuclear protein 1	THYN1	12	12	65.8	25.697	3.43e-78	1.4696	0.0275752	20.71	11	1.2687	0.134187	18.962	9
O00139-2			84	2	79.7	75.042	0	1.455	0.0315155	2.7168	6	1.62586	0.00195673	26.391	2
P42566	Epidermal growth factor receptor substrate 15	EPS15	6	6	12.8	98.655	2.2381e-76	1.453	0.0898327	9.0911	6	1.37105	0.165774	21.327	3
Q13185	Chromobox protein homolog 3	CBX3	3	3	27.9	20.811	1.6314e-13	1.4444	0.0946069	31.297	2	1.00715	0.92634	1.6679	2
Q14241	Transcription elongation factor B polypeptide 3	TCEB3	23	23	44.5	89.908	8.0332e-169	1.44	0.0361064	19.002	19	1.06522	0.710661	20.985	17
P40938	Replication factor C subunit 3	RFC3	3	3	12.9	40.556	2.3908e-18	1.4393	0.0363351	12.015	3	1.16739	0.534665	0.56391	2
O00139-4	Kinesin-like protein KIF2A	KIF2A	86	4	73.3	84.088	0	1.4381	0.0367304	14.311	131	1.36938	0.0465861	25.411	138
E9PF82	Calcium/calmodulin-dependent protein kinase type II subunit delta	CAMK2D	6	4	18.6	60.004	1.3191e-16	1.4375	0.0369295	21.747	5	0.879894	0.314111	29.705	6
Q9BZE4	Nucleolar GTP-binding protein 1	GTPBP4	6	6	9.9	73.964	1.256e-25	1.435	0.03777	26.59	4	0.830634	0.149652	13.908	7
Q10567-3		AP1B1	34	1	33.8	103.56	0	1.4319	0.101961	22.888	4	3.80793	4.21827e-10	158.34	2
Q9P258	Protein RCC2	RCC2	16	16	50	56.084	1.0495e-156	1.4318	0.0388718	16.328	16	0.92115	0.50838	14.445	23
Q8IVM0-2	Coiled-coil domain-containing protein 50	CCDC50	5	5	13.5	56.339	1.5687e-25	1.4281	0.0401828	8.2343	3	1.0552	0.756555	8.8585	4
Q14980	Nuclear mitotic apparatus protein 1	NUMA1	18	18	12.6	238.26	1.771e-248	1.4279	0.0402548	14.91	11	1.02836	0.885538	21.117	14
Q92576	PHD finger protein 3	PHF3	10	10	5.9	229.48	3.9677e-77	1.4242	0.106748	13.704	8	1.61768	0.0297892	58.001	6
P63010-2	AP-2 complex subunit beta	AP2B1	78	50	59.3	105.69	0	1.4181	0.0439338	35.178	137	1.2305	0.193356	17.44	133
P33241-3	Lymphocyte-specific protein 1	LSP1	3	3	9	50.388	1.2122e-25	1.4165	0.111738	9.5583	2	0.729022	0.066364	NaN	1
G3V3F1	Protein NEDD1	NEDD1	3	3	10.3	72.709	4.3871e-47	1.4063	0.118675	NaN	1	1.2851	0.281069	20.18	3
P24666	Low molecular weight phosphotyrosine protein phosphatase	ACP1	3	3	27.2	18.042	4.1228e-08	1.4032	0.120859	16.95	2	0.752332	0.0956816	NaN	1
Q9UBC2-2	Epidermal growth factor receptor substrate 15-like 1	EPS15L1	19	19	34.5	99.605	6.5635e-205	1.3991	0.051965	15.207	17	1.04361	0.811226	10.119	11
Q9HAU0-6	Pleckstrin homology domain-containing family A member 5	PLEKHA5	18	18	23.6	146.89	9.4385e-197	1.3965	0.0531634	39.223	13	1.60555	0.00256391	29.527	21
O94973-2			60	1	59.6	104.09	0	1.3958	0.0534903	29.361	52	1.16442	0.344712	22.62	58
Q68D10	Protein SPT2 homolog	SPTY2D1	23	23	46.1	75.598	1.6661e-281	1.3956	0.0535841	13.678	24	1.78942	0.000203504	23.879	28
P33992	DNA replication licensing factor MCM5	MCM5	16	16	28.5	82.285	2.43e-62	1.3949	0.0539134	29.907	8	0.865351	0.257542	12.771	13
P49917	DNA ligase 4	LIG4	2	2	3.4	103.97	8.4861e-39	1.3927	0.12853	121.5	2	0.718649	0.055713	NaN	1
P50238	Cysteine-rich protein 1	CRIP1	8	8	92.2	8.5328	5.3774e-37	1.3907	0.0559285	12.15	12	0.987654	0.891762	10.283	14
Q08170	Serine/arginine-rich splicing factor 4	SRSF4	3	2	5.1	56.678	1.818e-09	1.3895	0.130953	26.716	2	1.10877	0.707072	NaN	1
O60231	Putative pre-mRNA-splicing factor ATP-dependent RNA helicase DHX16	DHX16	7	7	8.9	119.26	3.0759e-32	1.385	0.13443	18.714	5	1.07257	0.827529	13.667	5
Q00610	Clathrin heavy chain 1	CLTC	20	20	18.1	191.61	5.2832e-157	1.3827	0.0599585	21.924	12	1.03684	0.84393	28.655	16
Q8WWY3	U4/U6 small nuclear ribonucleoprotein Prp31	PRPF31	7	7	15.2	55.455	2.6958e-42	1.3776	0.0626643	39.335	5	1.11028	0.523446	46.675	6
Q9BXS6	Nucleolar and spindle-associated protein 1	NUSAP1	14	3	33.6	49.451	1.864e-128	1.3761	0.063481	22.806	13	1.0212	0.921217	16.69	13
P46013	Antigen KI-67	MKI67	29	29	14.3	358.69	9.6616e-187	1.3689	0.0675377	29.996	18	1.69359	0.000779878	65.524	24
C9J6P4	Zinc finger CCCH-type antiviral protein 1	ZC3HAV1	5	5	8	114.08	1.2487e-39	1.3685	0.147899	40.487	3	1.01444	0.957278	20.868	3
Q9NZM3-2	Intersectin-2	ITSN2	20	20	16	190.49	4.1897e-70	1.3672	0.0685293	17.231	9	1.03035	0.875696	15.838	16
P49757-3	Protein numb homolog	NUMB	34	34	49.4	69.43	0	1.3601	0.0728148	18.835	46	1.09324	0.590348	23.396	41
Q9Y295	Developmentally-regulated GTP-binding protein 1	DRG1	8	8	28.6	40.542	4.4436e-71	1.3523	0.0778012	59.413	7	1.16709	0.535469	7.9547	7
P56270-2	Myc-associated zinc finger protein	MAZ	5	4	19.1	51.072	7.8641e-14	1.3521	0.162464	22.013	3	1.00164	0.90287	11.887	2
P63220	40S ribosomal protein S21	RPS21	8	8	83.1	9.1113	7.1613e-79	1.3414	0.0852851	15.574	11	0.842034	0.180882	10.02	9
Q12788	Transducin beta-like protein 3	TBL3	2	2	5.3	89.034	3.9899e-91	1.339	0.174996	94.61	2	0.872372	0.385663	NaN	1
Q6PKG0	La-related protein 1	LARP1	5	5	9.8	123.51	2.4574e-31	1.3354	0.178586	12.975	4	1.21155	0.425143	14.593	3
P78356	Phosphatidylinositol 5-phosphate 4-kinase type-2 beta	PIP4K2B	18	11	35.1	47.377	0	1.3316	0.0925586	90.534	8	1.07934	0.648501	16.343	13
Q8WU90	Zinc finger CCCH domain-containing protein 15	ZC3H15	4	4	11.3	48.602	3.2304e-09	1.3281	0.0952877	3.6303	3	1.21985	0.406519	28.609	2
A0PK00	Transmembrane protein 120B	TMEM120B	2	2	7.7	40.245	9.5039e-118	1.3269	0.187318	57.701	2	0.834794	0.269138	NaN	1
Q15075	Early endosome antigen 1	EEA1	2	2	1.6	162.46	0.00027085	1.3262	0.096799	414.34	2	1.59813	0.0344254	0.41495	2
Q6DKI1	60S ribosomal protein L7-like 1	RPL7L1	9	9	27.6	28.661	2.6285e-36	1.3193	0.102469	16.067	7	0.876117	0.298781	28.888	8
P60903	Protein S100-A10	S100A10	3	3	57.7	11.203	6.2109e-19	1.3041	0.212603	1.681	2	1.18542	0.487793	23.539	4
Q9BZ29-4	Dedicator of cytokinesis protein 9	DOCK9	3	3	2.3	238.84	3.0629e-08	1.3004	0.216972	NaN	1	1.18717	0.483414	21.407	3
Q9H2K0	Translation initiation factor IF-3, mitochondrial	MTIF3	3	3	16.9	31.725	1.1315e-35	1.3002	0.217211	37.595	2	1.07956	0.803521	14.786	2
Q16891	Mitochondrial inner membrane protein	IMMT	3	3	5.5	83.677	1.063e-13	1.2953	0.223122	NaN	1	1.08889	0.772048	3.4594	2
P46063	ATP-dependent DNA helicase Q1	RECQL	8	8	19.4	73.457	7.1443e-42	1.2926	0.226437	36.758	5	0.929887	0.600931	22.68	3
Q5SW79	Centrosomal protein of 170 kDa	CEP170	4	4	4	175.29	2.8141e-19	1.2876	0.232688	NaN	1	1.76825	0.0094234	54.184	3
P09429	High mobility group protein B1;Putative high mobility group protein B1-like 1	HMGB1;HMGB1P1	4	2	29.8	24.893	6.3549e-16	1.2801	0.242341	39.885	2	1.60023	0.0338973	NaN	1
P17275	Transcription factor jun-B	JUNB	6	5	26.2	35.879	7.4857e-120	1.2781	0.244971	26.765	4	0.780457	0.0560973	11.651	7
P07910	Heterogeneous nuclear ribonucleoproteins C1/C2	HNRNPC	2	2	7.2	33.67	0.00018773	1.2768	0.246694	NaN	1	0.977613	0.800236	24.598	2
Q99832	T-complex protein 1 subunit eta	CCT7	1	1	4.6	59.366	3.2809e-20	1.2764	0.247226	NaN	1	1.16671	0.536493	29.563	2
P21127	Cyclin-dependent kinase 11B;Cyclin-dependent kinase 11A	CDK11B;CDK11A;CDC2L2	9	2	9.6	92.706	6.4739e-44	1.2745	0.249767	12.822	9	1.16782	0.335202	8.5458	8
Q15311	RalA-binding protein 1	RALBP1	28	28	40	76.063	1.5174e-285	1.2713	0.150689	15.337	28	0.987849	0.892939	18.334	26
P02778	C-X-C motif chemokine 10;CXCL10(1-73)	CXCL10	5	5	54.1	10.881	9.1949e-64	1.2709	0.254642	7.179	4	0.788581	0.0669146	6.2541	5
Q96II8	Leucine-rich repeat and calponin homology domain-containing protein 3	LRCH3	11	11	22.5	86.082	4.1472e-62	1.2696	0.152708	49.311	8	0.921065	0.565638	23.891	9
P20290	Transcription factor BTF3	BTF3	18	18	86.4	22.168	7.9811e-210	1.2678	0.154872	30.271	23	0.929541	0.553161	7.9143	23
O75531	Barrier-to-autointegration factor	BANF1	3	3	44.9	10.058	1.7622e-10	1.2677	0.259043	14.102	4	0.920302	0.562618	6.8453	3
Q96D71	RalBP1-associated Eps domain-containing protein 1	REPS1	37	37	55.3	86.661	0	1.267	0.155842	36.428	46	0.956938	0.708294	23.932	53
Q93009	Ubiquitin carboxyl-terminal hydrolase 7;Ubiquitin carboxyl-terminal hydrolase	USP7	9	9	17.4	128.3	1.6765e-80	1.2666	0.26057	6.7227	3	0.985028	0.831891	10.699	8
Q3KQU3	MAP7 domain-containing protein 1	MAP7D1	13	13	23.1	92.819	1.6236e-136	1.2659	0.157185	26.428	10	1.61679	0.00220846	35.337	8
C9JRZ6	Coiled-coil-helix-coiled-coil-helix domain-containing protein 3, mitochondrial	CHCHD3	3	3	16.8	26.694	1.5236e-10	1.2627	0.266046	NaN	1	1.33966	0.202053	7.9068	3
P36969	Phospholipid hydroperoxide glutathione peroxidase, mitochondrial	GPX4	5	5	37.1	22.192	1.0885e-22	1.2622	0.266755	4.764	3	1.2855	0.113517	8.8373	4
O75400	Pre-mRNA-processing factor 40 homolog A	PRPF40A	4	4	7.5	108.8	2.2195e-57	1.2591	0.271186	9.141	3	0.856238	0.332934	7.5113	5
Q53GS9	U4/U6.U5 tri-snRNP-associated protein 2	USP39	3	3	5.3	65.38	1.0864e-05	1.2565	0.27495	12.46	3	1.34775	0.19211	NaN	1
P32119	Peroxiredoxin-2	PRDX2	3	2	23.2	21.892	5.8846e-18	1.2565	0.27495	9.6219	2	0.960707	0.728479	NaN	1
O75083	WD repeat-containing protein 1	WDR1	14	14	34.7	66.193	2.9714e-87	1.2497	0.178134	25.861	8	0.822571	0.12996	13.97	11
Q8NF50	Dedicator of cytokinesis protein 8	DOCK8	31	31	22.5	238.53	0	1.2469	0.181985	27.829	27	1.02281	0.913166	26.738	27
Q5UIP0	Telomere-associated protein RIF1	RIF1	3	3	1.7	274.46	3.1295e-05	1.2441	0.293502	NaN	1	0.989022	0.848961	10.408	3
Q04917	14-3-3 protein eta	YWHAH	3	2	15.4	28.218	2.2601e-18	1.2439	0.29381	NaN	1	1.15698	0.56308	29.127	2
Q09472	Histone acetyltransferase p300	EP300	49	38	28	264.16	0	1.243	0.187467	16.148	44	1.19035	0.277087	40.138	45
P08865	40S ribosomal protein SA	RPSA;RPSAP58	12	12	59.7	32.854	1.252e-188	1.2423	0.188466	30.409	14	0.891345	0.363242	9.3625	13
Q8NFW8	N-acylneuraminate cytidylyltransferase	CMAS	18	18	60.1	48.379	3.4418e-154	1.2422	0.188609	32.105	16	1.12657	0.464226	12.815	20
Q9P2E9	Ribosome-binding protein 1	RRBP1	7	7	5.7	152.47	3.4138e-42	1.2417	0.29721	93.67	3	1.48931	0.0113651	22.288	4
P62857	40S ribosomal protein S28	RPS28	11	11	85.5	7.8409	1.3032e-177	1.2404	0.191199	31.946	14	1.0963	0.577987	9.3087	20
A6NIW2	Dedicator of cytokinesis protein 11	DOCK11	45	45	31.6	238.1	0	1.236	0.197656	23.672	35	1.35979	0.0518059	17.921	46
F8VQ10	Spliceosome RNA helicase DDX39B;ATP-dependent RNA helicase DDX39A	DDX39B;DDX39A;BAT1;DDX39	2	2	9.5	50.745	9.6297e-08	1.235	0.307764	1.696	2	0.710682	0.0484478	NaN	1
Q9UQC2	GRB2-associated-binding protein 2	GAB2	6	6	20.6	74.457	1.0566e-16	1.2343	0.308884	16.504	4	1.57629	0.0404047	18.168	2
P08133	Annexin A6;Annexin	ANXA6	1	1	2.4	75.872	9.9614e-17	1.2326	0.311619	80.909	2	1.54036	0.052395	NaN	1
Q96BK5	PIN2/TERF1-interacting telomerase inhibitor 1	PINX1	3	3	15.5	37.034	5.9891e-37	1.2323	0.312103	NaN	1	0.916674	0.54833	36.461	2
O94973	AP-2 complex subunit alpha-2	AP2A2	60	1	59.5	103.96	0	1.2317	0.313074	NaN	1	0.705318	0.0439792	76.132	2
Q69YL0	Uncharacterized protein DKFZp762I1415		4	4	40.4	10.89	3.6414e-58	1.2311	0.314048	NaN	1	0.849401	0.311792	13.815	4
F5GZ27	Lon protease homolog	LONP1	2	2	2.1	85.64	0.0015474	1.231	0.31421	38.209	2	0.938262	0.635011	NaN	1
Q49A26	Putative oxidoreductase GLYR1	GLYR1	3	3	6.9	60.556	3.7562e-15	1.2305	0.205984	0	2	0.937207	0.63069	15.336	2
E9PAV3	Nascent polypeptide-associated complex subunit alpha	NACA	9	9	4.2	205.42	1.1178e-39	1.2293	0.20784	10.37	9	0.876424	0.300011	52.546	12
Q9UFW8	CGG triplet repeat-binding protein 1	CGGBP1	3	3	28.7	18.82	1.8713e-14	1.2291	0.317311	27.764	2	2.9129	6.65961e-07	NaN	1
P26599-3	Polypyrimidine tract-binding protein 1	PTBP1	4	4	15.1	59.632	7.0986e-72	1.2255	0.323253	19.624	5	0.980296	0.811685	17.455	2
P37108	Signal recognition particle 14 kDa protein	SRP14	31	31	72.1	14.57	0	1.2251	0.214444	21.95	116	1.17441	0.317311	19.754	111
Q15424-3	Scaffold attachment factor B1	SAFB	2	2	2.1	102.85	3.2693e-08	1.2251	0.323919	0.50293	2	0.763475	0.0378894	22.606	2
P23193	Transcription elongation factor A protein 1	TCEA1	35	30	85	33.969	0	1.223	0.217811	17.386	39	0.870019	0.274973	17.117	47
Q92522	Histone H1x	H1FX	43	43	85.4	22.487	0	1.222	0.21943	17.663	77	0.894694	0.378349	24.511	93
P29083	General transcription factor IIE subunit 1	GTF2E1	8	8	40.5	49.452	1.1079e-63	1.2207	0.221549	12.059	6	1.14146	0.414183	11.763	9
P06748	Nucleophosmin	NPM1	19	19	70.4	32.575	2.8408e-150	1.2201	0.222533	10.211	26	0.984737	0.874166	23.578	30
Q9P265	Disco-interacting protein 2 homolog B	DIP2B	25	22	25.4	171.49	0	1.2181	0.225838	70.288	16	1.13121	0.448215	8.675	20
P27708	CAD protein;Glutamine-dependent carbamoyl-phosphate synthase;Aspartate carbamoyltransferase;Dihydroorotase	CAD	4	4	3.3	242.98	1.7088e-66	1.2173	0.337124	165.48	4	0.942596	0.652836	18.135	2
Q9UNF1	Melanoma-associated antigen D2	MAGED2	3	3	9.2	64.953	4.0293e-17	1.2154	0.340406	46.691	2	0.906536	0.509085	2.3019	2
H7C2Q8	Probable rRNA-processing protein EBP2	EBNA1BP2	3	3	10.5	40.684	2.6852e-41	1.2119	0.346518	NaN	1	0.739317	0.0783555	16.946	3
Q2TB10	Zinc finger protein 800	ZNF800	3	3	3.8	75.235	2.4903e-11	1.2116	0.347046	17.436	2	1.35489	0.0546726	14.991	2
E9PR30	40S ribosomal protein S30	FAU	13	13	43.9	10.905	2.2855e-71	1.2059	0.246888	39.427	22	0.818465	0.120668	28.571	19
O14965	Aurora kinase A	AURKA	5	5	20.8	45.809	4.1933e-24	1.2057	0.35756	17.261	2	1.31411	0.23636	29.924	4
P49458	Signal recognition particle 9 kDa protein	SRP9	28	28	98.8	10.112	0	1.2036	0.25103	13.648	93	1.22179	0.209496	18.402	99
E9PK25	Cofilin-1	CFL1	19	19	79.9	22.728	4.4349e-149	1.2026	0.252849	20.631	19	0.850629	0.207123	21.897	26
Q9BSD7	Cancer-related nucleoside-triphosphatase	NTPCR;C1orf57	4	4	33.2	20.713	3.7656e-22	1.2025	0.253031	9.7419	4	1.25331	0.33769	NaN	1
Q2M2I8	AP2-associated protein kinase 1	AAK1	22	21	38.1	103.88	4.3549e-234	1.2	0.257627	14.056	25	0.831601	0.152145	28.358	21
Q9GZT9	Egl nine homolog 1	EGLN1	5	5	26.1	46.02	1.742e-90	1.1989	0.36999	2.4368	3	0.804959	0.193123	48.268	2
P35249	Replication factor C subunit 4	RFC4	4	4	19.3	39.681	7.5508e-23	1.1986	0.370546	77.021	4	1.351	0.188223	19.263	2
Q9UHB6	LIM domain and actin-binding protein 1	LIMA1	16	16	31.6	85.225	1.8562e-136	1.1983	0.260791	26.179	14	0.824266	0.133939	15.295	14
P63244	Guanine nucleotide-binding protein subunit beta-2-like 1	GNB2L1	5	5	18.3	35.076	1.2534e-21	1.1975	0.262291	18.563	2	0.92816	0.545691	11.388	5
O75475	PC4 and SFRS1-interacting protein	PSIP1	5	5	12.3	60.103	4.8437e-19	1.1955	0.376331	NaN	1	0.925669	0.583975	7.7195	5
Q5JUW8	Disks large homolog 3	DLG3	12	12	19.7	93.605	1.4037e-93	1.1954	0.26626	18.597	8	1.22285	0.207473	27.914	16
Q9HAU5	Regulator of nonsense transcripts 2	UPF2	68	68	48.7	147.81	0	1.1953	0.26645	16.118	80	1.09274	0.592392	18.491	85
Q9ULV4-3	Coronin-1C	CORO1C	39	38	57.1	58.947	0	1.1947	0.267594	35.521	70	0.865576	0.258366	13.119	57
Q8NI27	THO complex subunit 2	THOC2	8	8	6.5	182.77	5.2351e-38	1.1929	0.381238	14.456	4	1.32045	0.0791739	11.651	9
Q8N9Q2	Protein SREK1IP1	SREK1IP1	6	6	41.3	18.177	2.8958e-28	1.1927	0.271435	9.4578	9	0.916926	0.486436	26.023	7
Q9UQ35	Serine/arginine repetitive matrix protein 2	SRRM2	17	17	11.3	299.61	7.4622e-109	1.1915	0.273761	64.161	11	0.857854	0.230998	56.68	14
Q96BY6	Dedicator of cytokinesis protein 10	DOCK10	3	3	2.3	249.53	2.2484e-07	1.1911	0.384664	12.222	2	1.27629	0.295929	NaN	1
B4DYH1	Heat shock protein 105 kDa;Heat shock 70 kDa protein 4;Heat shock 70 kDa protein 4L	HSPH1;HSPA4L;HSPA4	2	2	4.2	97.459	6.429e-12	1.1903	0.386195	1.4297	2	1.03852	0.948664	NaN	1
Q643R3	Lysophospholipid acyltransferase LPCAT4	LPCAT4	3	3	12.4	57.218	4.5197e-06	1.1888	0.389077	NaN	1	0.657678	0.0167765	37.123	2
Q8NEJ9	Neuroguidin	NGDN	6	6	33.3	35.894	9.8014e-75	1.187	0.392558	19.236	4	0.784191	0.149187	14.256	9
Q9BZF2	Oxysterol-binding protein-related protein 7	OSBPL7	13	12	24.3	95.43	3.1844e-145	1.1863	0.393918	15.593	8	1.38858	0.037542	63.091	12
Q06830	Peroxiredoxin-1	PRDX1	11	10	75.9	22.11	1.4181e-72	1.1847	0.287242	14.475	12	0.701066	0.00655482	9.3123	11
P22090	40S ribosomal protein S4, Y isoform 1	RPS4Y1	26	3	62.7	29.455	0	1.1834	0.289879	12.855	6	0.971251	0.793109	15.246	6
Q92900	Regulator of nonsense transcripts 1	UPF1	18	18	24.2	124.34	3.5204e-131	1.1812	0.294385	26.2	14	1.25515	0.153128	13.524	15
Q8N257	Histone H2B type 3-B	HIST3H2BB	28	5	96	13.908	0	1.1809	0.295003	16.214	3	1.09379	0.588112	20.857	5
Q92793	CREB-binding protein	CREBBP	33	22	19.9	265.35	3.6544e-172	1.1806	0.295623	22.903	17	1.41481	0.0277759	14.651	21
O43143	Putative pre-mRNA-splicing factor ATP-dependent RNA helicase DHX15	DHX15	7	7	10.9	90.932	1.6653e-43	1.18	0.296866	16.531	8	1.05062	0.777962	35.908	6
Q7Z7A4	PX domain-containing protein kinase-like protein	PXK	18	18	47.6	64.949	1.4261e-135	1.1791	0.298737	14.565	12	1.14373	0.406895	13.197	13
Q9NV31	U3 small nucleolar ribonucleoprotein protein IMP3	IMP3	5	5	44.6	21.85	2.5819e-46	1.1789	0.408521	50.099	3	0.962371	0.740279	41.992	4
Q96GM5	SWI/SNF-related matrix-associated actin-dependent regulator of chromatin subfamily D member 1;SWI/SNF-related matrix-associated actin-dependent regulator of chromatin subfamily D member 2;SWI/SNF-related matrix-associated actin-dependent regulator of chromatin subfamily D member 3	SMARCD1;SMARCD2;SMARCD3	2	2	7.4	58.232	3.2964e-48	1.1786	0.409122	67.784	2	1.30909	0.24365	NaN	1
Q08945	FACT complex subunit SSRP1	SSRP1	3	3	5.5	81.074	2.2965e-11	1.1785	0.409323	NaN	1	1.00317	0.909384	47.362	3
O15014	Zinc finger protein 609	ZNF609	6	6	10.1	151.19	6.7623e-50	1.1764	0.413548	6.7414	2	1.10076	0.732868	12.722	4
P47897	Glutamine--tRNA ligase	QARS	2	2	8.6	87.798	4.2738e-19	1.1749	0.416587	NaN	1	0.841326	0.287781	9.0038	2
P13796	Plastin-2	LCP1	2	2	9.4	70.288	5.7634e-17	1.1734	0.419642	4.9182	2	0.958313	0.718392	11.05	3
Q8NC51	Plasminogen activator inhibitor 1 RNA-binding protein	SERBP1	12	12	35	44.965	9.9175e-79	1.1716	0.314696	9.983	10	0.923617	0.521389	19.285	12
F6XEV2	Calcium uptake protein 1, mitochondrial	MICU1	9	9	22.2	54.55	1.0678e-51	1.1713	0.315348	16.004	7	1.19861	0.257859	13.141	8
Q92828	Coronin-2A	CORO2A	11	11	23.2	59.763	1.389e-109	1.1713	0.315348	33.46	10	0.81473	0.112641	61.958	10
Q9BZI7	Regulator of nonsense transcripts 3B	UPF3B	44	44	56.7	57.761	0	1.1704	0.317311	31.931	49	1.06568	0.708616	17.267	48
Q86X95	Corepressor interacting with RBPJ 1	CIR1	6	6	13.6	52.313	4.7275e-32	1.1669	0.433081	18.762	6	0.976562	0.824953	10.043	3
Q5SRQ6	Casein kinase II subunit beta	CSNK2B	8	8	59.8	26.925	1.6978e-66	1.1657	0.435597	23.496	6	0.761789	0.109871	19.457	9
O00571	ATP-dependent RNA helicase DDX3X	DDX3X	6	2	13.4	73.243	2.8508e-53	1.1649	0.437281	21.935	4	0.815062	0.217166	29.014	2
P41214	Eukaryotic translation initiation factor 2D	EIF2D	3	3	6.8	64.706	1.2633e-27	1.1649	0.437281	9.8899	2	0.807363	0.198686	5.2531	2
Q9NYL9	Tropomodulin-3	TMOD3	21	21	85.5	39.594	6.6798e-285	1.1648	0.329735	15.123	29	0.855871	0.224281	17.386	27
Q96C19	EF-hand domain-containing protein D2	EFHD2	11	11	61.2	26.697	5.3997e-81	1.1648	0.437492	12.474	10	0.795608	0.172433	10.282	8
P13639	Elongation factor 2	EEF2	19	18	35.2	95.337	7.8225e-74	1.1637	0.332219	8.6887	13	1.10898	0.528394	29.574	13
Q9NPE3	H/ACA ribonucleoprotein complex subunit 3	NOP10	2	2	20.3	7.7059	8.9106e-08	1.1627	0.441936	NaN	1	0.762253	0.110604	16.067	4
O95816	BAG family molecular chaperone regulator 2	BAG2	11	11	61.6	23.772	9.1463e-80	1.1618	0.336544	43.917	6	0.893655	0.373626	38.71	7
Q03468	DNA excision repair protein ERCC-6	ERCC6	12	12	11.9	168.41	4.8318e-150	1.1617	0.444065	12.739	8	1.05832	0.742094	20.919	11
Q9BXJ8	Transmembrane protein 120A	TMEM120A	1	1	2.9	40.61	0.00093556	1.1599	0.340912	3.713	2	0.914829	0.475696	3.6377	2
Q6ZUT1-2	Uncharacterized protein C11orf57	C11orf57	2	2	9.2	34.197	7.9466e-13	1.1592	0.449419	5.127	2	1.11779	0.678618	3.2694	2
O75323	Protein NipSnap homolog 2	GBAS	4	4	22.4	33.742	4.9547e-23	1.1582	0.344856	20.196	4	0.798658	0.179017	11.969	4
Q13627	Dual specificity tyrosine-phosphorylation-regulated kinase 1A	DYRK1A	3	3	4.3	85.583	1.689e-09	1.1577	0.452655	32.284	2	1.06541	0.852456	NaN	1
P20718	Granzyme H	GZMH	11	11	54.5	27.315	1.1305e-58	1.1564	0.349071	18.655	7	1.32795	0.0731277	25.128	13
P60468	Protein transport protein Sec61 subunit beta	SEC61B	5	5	46.9	9.9743	1.3719e-117	1.1563	0.349307	6.1003	9	1.05122	0.775158	8.9594	11
Q9BTD8	RNA-binding protein 42	RBM42	1	1	7.9	50.413	7.3206e-05	1.1563	0.45569	0.57414	2	0.86881	0.37369	NaN	1
Q96T37	Putative RNA-binding protein 15	RBM15	4	4	6.6	107.19	1.0703e-20	1.1561	0.456125	3.7395	2	1.1277	0.648151	10.95	3
Q13496	Myotubularin	MTM1	4	4	9.6	69.931	6.2579e-32	1.1558	0.456778	NaN	1	0.96581	0.750054	15.281	3
Q75MJ1	ATP-binding cassette sub-family F member 2	ABCF2	10	10	20	72.443	2.1282e-54	1.1552	0.458086	38.134	7	0.930492	0.558332	17.131	12
P11233	Ras-related protein Ral-A	RALA	16	7	67	23.567	1.754e-253	1.155	0.458523	30.679	6	0.945716	0.643339	10.14	8
Q9H7N4	Splicing factor, arginine/serine-rich 19	SCAF1	15	15	18.8	139.27	7.3817e-257	1.1548	0.352851	17.422	17	1.20667	0.240136	13.837	9
Q66PJ3-2		ARL6IP4	10	1	26.4	37.638	5.5783e-96	1.1545	0.459615	6.9879	8	0.905961	0.431491	14.243	10
O75367	Core histone macro-H2A.1;Histone H2A	H2AFY	3	3	18.3	39.617	1.2186e-19	1.1531	0.462686	22.246	3	0.884095	0.426327	17.118	2
Q9HB71	Calcyclin-binding protein	CACYBP	9	9	50	26.21	8.4734e-92	1.151	0.361952	18.16	8	0.947239	0.652054	14.941	10
Q5T9A4	ATPase family AAA domain-containing protein 3B	ATAD3B	50	6	55.6	72.572	0	1.1505	0.468428	27.801	2	1.02006	0.926913	18.715	8
P36575	Arrestin-C	ARR3	3	1	4.1	42.778	5.0949e-08	1.1451	0.376433	NaN	1	1.08935	0.606323	4.0035	2
Q7KZF4	Staphylococcal nuclease domain-containing protein 1	SND1	5	5	12.2	102	9.0693e-95	1.1439	0.483239	3.985	3	0.844809	0.298007	60.984	3
Q15366-2	Poly(rC)-binding protein 2	PCBP2	9	6	33.6	38.651	2.8358e-61	1.1425	0.486424	14.503	3	0.925241	0.530023	6.9436	4
P49756	RNA-binding protein 25	RBM25	21	21	33	100.18	2.926e-256	1.1421	0.383961	22.002	18	0.934667	0.581229	9.2863	25
Q9NW13	RNA-binding protein 28	RBM28	3	3	6.6	85.737	9.1706e-27	1.1416	0.48848	8.8417	3	0.864006	0.357835	12.241	3
O60832	H/ACA ribonucleoprotein complex subunit 4	DKC1	7	7	17.3	57.673	2.0923e-68	1.1412	0.386241	14.993	5	0.762893	0.111619	29.151	6
E7EW20	Unconventional myosin-VI	MYO6	19	18	25	148.83	2.7394e-200	1.141	0.386749	25.897	16	0.859254	0.23582	22.569	14
P42166	Lamina-associated polypeptide 2, isoform alpha;Thymopoietin;Thymopentin	TMPO	14	2	27.1	75.491	2.4724e-219	1.1406	0.490771	17.664	2	0.903016	0.495712	NaN	1
O94826	Mitochondrial import receptor subunit TOM70	TOMM70A	3	3	6.1	67.454	1.0567e-13	1.1403	0.49146	NaN	1	1.06106	0.867715	2.8953	3
O76021	Ribosomal L1 domain-containing protein 1	RSL1D1	13	13	28.2	54.972	3.4479e-105	1.1392	0.391344	10.017	11	1.07372	0.672886	10.102	9
Q9H089	Large subunit GTPase 1 homolog	LSG1	6	6	13.2	75.225	3.6313e-41	1.1384	0.49584	NaN	1	0.960246	0.727732	13.338	6
Q15149	Plectin	PLEC	5	4	1.5	531.78	4.7229e-08	1.1378	0.497229	1.2128	2	0.647794	0.0133885	NaN	1
Q96GQ7	Probable ATP-dependent RNA helicase DDX27	DDX27	29	29	37.9	89.834	8.6059e-184	1.1341	0.404582	15.099	21	0.793714	0.0745272	15.979	23
P62873	Guanine nucleotide-binding protein G(I)/G(S)/G(T) subunit beta-1	GNB1	13	10	54.1	37.377	1.2945e-233	1.1331	0.407216	10.513	11	1.07596	0.81584	7.3201	8
Q96S99	Pleckstrin homology domain-containing family F member 1	PLEKHF1	4	4	24.4	31.194	7.8815e-16	1.132	0.5108	25.942	3	1.04296	0.932512	9.5666	2
Q03164-3	Histone-lysine N-methyltransferase MLL;MLL cleavage product N320;MLL cleavage product C180	MLL	2	2	0.7	432.05	1.2255e-05	1.1319	0.511036	4.3861	2	0.999001	0.891597	64.4	3
Q6ZSR9	Uncharacterized protein FLJ45252		18	18	70.4	37.976	2.403e-286	1.1316	0.41119	10.608	18	0.806127	0.0956275	47.493	22
Q96GY0	Zinc finger C2HC domain-containing protein 1A	ZC2HC1A	22	22	59.1	35.092	1.2125e-200	1.1312	0.412255	21.871	26	1.28904	0.109523	13.913	23
P62987	Ubiquitin-60S ribosomal protein L40;Ubiquitin;60S ribosomal protein L40	UBA52	9	7	41.4	14.728	2.9915e-46	1.131	0.412788	11.643	15	1.01349	0.960087	18.688	14
Q7LGA3	Heparan sulfate 2-O-sulfotransferase 1	HS2ST1	5	5	24.7	41.881	1.3862e-22	1.1308	0.513641	1.6806	2	1.16956	0.330389	8.4889	6
Q9BYG3	MKI67 FHA domain-interacting nucleolar phosphoprotein	MKI67IP	31	31	87.4	34.222	0	1.1301	0.415193	19.623	27	1.11632	0.500953	31.447	33
E5RJR5	S-phase kinase-associated protein 1	SKP1	2	2	33.7	18.72	6.6272e-11	1.1298	0.516016	14.198	2	1.10733	0.711663	NaN	1
E5KLJ5	Dynamin-like 120 kDa protein, mitochondrial;Dynamin-like 120 kDa protein, form S1	OPA1	6	6	12.5	117.74	3.1383e-68	1.1296	0.516492	6.7574	6	0.965904	0.750449	10.391	2
E9PRG8		C11orf48	21	21	61.5	13.798	4.9125e-285	1.1285	0.419493	14.695	29	0.870019	0.274973	21.48	34
P11021	78 kDa glucose-regulated protein	HSPA5	11	9	21.9	72.332	1.5434e-43	1.1284	0.519355	48.859	9	1.02456	1	90.271	6
O00566	U3 small nucleolar ribonucleoprotein protein MPP10	MPHOSPH10	20	20	32.6	78.863	4.2074e-149	1.1278	0.421385	13.417	12	0.829119	0.145802	10.496	20
P10412	Histone H1.4	HIST1H1E	63	21	89.5	21.865	0	1.124	0.431762	15.988	156	0.933707	0.575934	16.749	199
Q9BUJ2	Heterogeneous nuclear ribonucleoprotein U-like protein 1	HNRNPUL1	5	5	12.5	95.737	3.1558e-85	1.1232	0.531891	18.706	3	1.14821	0.587762	13.846	4
Q15027	Arf-GAP with coiled-coil, ANK repeat and PH domain-containing protein 1	ACAP1	4	4	11.2	81.535	1.7605e-42	1.123	0.532378	19.456	2	1.1424	0.604497	16.68	4
Q9UNZ5	Leydig cell tumor 10 kDa protein homolog	C19orf53	28	28	81.8	10.576	1.4848e-102	1.123	0.434522	8.668	36	0.960154	0.727189	21.224	44
Q8IYU8	EF-hand domain-containing family member A1	EFHA1	8	8	29	49.666	3.7014e-77	1.1227	0.533108	25.981	6	1.14743	0.395217	13.614	9
P50914	60S ribosomal protein L14	RPL14	15	15	54	23.432	3.5737e-91	1.1193	0.444848	19.995	17	0.989609	0.903552	27.753	20
Q12955	Ankyrin-3	ANK3	12	12	5.4	480.4	5.8452e-36	1.1166	0.548106	10.315	6	0.988728	0.847707	36.837	10
Q15154	Pericentriolar material 1 protein	PCM1	6	6	5.5	228.53	2.0709e-32	1.1161	0.549348	21.458	4	1.03164	0.973858	21.519	4
Q86WX3	Active regulator of SIRT1	RPS19BP1	10	10	66.9	15.434	1.418e-72	1.116	0.454204	40.105	5	1.13541	0.434048	22.012	10
P46940	Ras GTPase-activating-like protein IQGAP1	IQGAP1	9	9	8.2	189.25	6.3212e-117	1.1149	0.552337	10.767	8	1.05139	0.902111	2.4157	3
Q99714	3-hydroxyacyl-CoA dehydrogenase type-2	HSD17B10	8	8	53.3	26.923	1.0951e-49	1.1148	0.552587	18.22	3	1.12849	0.64576	33.314	6
P48382	DNA-binding protein RFX5	RFX5	2	2	4.7	65.322	1.4041e-05	1.1139	0.554837	3.5479	2	0.820479	0.230775	NaN	1
P51608-2	Methyl-CpG-binding protein 2	MECP2	8	8	19.3	53.323	6.4522e-67	1.113	0.557093	9.0059	7	1.34383	0.196866	9.273	10
P08670	Vimentin	VIM	36	36	78.3	53.651	0	1.1127	0.463697	24.09	32	0.967399	0.770117	12.898	33
Q15050	Ribosome biogenesis regulatory protein homolog	RRS1	9	9	35.6	41.193	5.601e-115	1.1121	0.465438	8.0324	5	0.998702	0.958324	16.861	12
Q9NY61	Protein AATF	AATF	18	18	33.2	63.132	3.8548e-162	1.1116	0.466893	12.422	11	0.77997	0.0554948	15.768	16
Q2NL82	Pre-rRNA-processing protein TSR1 homolog	TSR1	18	18	34.6	91.809	7.536e-96	1.1114	0.467475	76.466	12	1.15039	0.38606	93.994	13
Q8NE71	ATP-binding cassette sub-family F member 1	ABCF1	87	62	80.7	95.925	0	1.111	0.468642	20.977	144	0.930579	0.558803	20.27	130
P61011	Signal recognition particle 54 kDa protein	SRP54	1	1	3.2	55.704	4.4082e-16	1.1077	0.570507	NaN	1	1.28125	0.287494	1.3535	2
Q8NFH8	RalBP1-associated Eps domain-containing protein 2	REPS2	15	15	39.1	71.533	2.353e-183	1.1074	0.479234	82.469	11	1.07562	0.664615	28.246	18
P67936	Tropomyosin alpha-4 chain	TPM4	28	16	86.3	28.521	0	1.1064	0.482206	51.648	23	0.996314	0.943957	27.05	14
Q9UER7	Death domain-associated protein 6	DAXX	23	23	37.8	81.372	6.8792e-231	1.1063	0.482503	20.968	21	0.937119	0.594834	12.98	24
Q15365	Poly(rC)-binding protein 1	PCBP1	12	9	46.6	37.497	9.617e-115	1.1052	0.485788	9.8701	13	0.924642	0.526832	5.4866	10
Q9BQ61	Uncharacterized protein C19orf43	C19orf43	4	4	48.3	18.419	1.7117e-19	1.104	0.58	14.02	2	0.818465	0.120668	13.203	3
P42766	60S ribosomal protein L35	RPL35	34	34	91.1	14.551	0	1.1035	0.490895	14.256	55	0.953198	0.686467	12.09	71
P02545	Prelamin-A/C;Lamin-A/C	LMNA	5	5	8	74.139	3.2264e-19	1.1032	0.582067	8.0249	2	1.22401	0.397443	16.794	4
Q8IV48	3-5 exoribonuclease 1	ERI1	5	5	22.1	40.063	1.0602e-25	1.1024	0.584138	NaN	1	0.842176	0.290259	40.495	6
O95071	E3 ubiquitin-protein ligase UBR5	UBR5	2	2	1.1	309.35	0.00082289	1.1023	0.584398	3.8518	2	0.795672	0.172568	NaN	1
Q8N4C8	Misshapen-like kinase 1	MINK1	13	5	13.7	149.82	1.4203e-79	1.1021	0.584916	28.537	4	0.953834	0.69017	17.896	3
E9PCR7	2-oxoglutarate dehydrogenase, mitochondrial	OGDH	5	5	10.5	117.66	8.5386e-42	1.1017	0.585955	19.744	3	1.10073	0.732986	7.4954	2
P62750	60S ribosomal protein L23a	RPL23A	48	47	94.2	17.695	0	1.1017	0.496341	15.16	158	0.918358	0.493828	21.482	212
P61247	40S ribosomal protein S3a	RPS3A	76	76	92.4	29.945	0	1.101	0.498471	19.102	219	0.94679	0.649484	19.532	231
P06753-2		TPM3	46	5	99.6	29.032	0	1.1009	0.498775	20.29	71	0.998502	0.957125	12.515	57
P62280	40S ribosomal protein S11	RPS11	59	59	99.4	18.431	0	1.1005	0.499995	16.658	150	0.970026	0.785789	15.799	165
Q5HYJ3	Protein FAM76B	FAM76B	3	3	11.5	38.708	1.5611e-07	1.0996	0.591427	1.7133	2	1.08762	0.77629	NaN	1
P60891	Ribose-phosphate pyrophosphokinase 1;Ribose-phosphate pyrophosphokinase;Ribose-phosphate pyrophosphokinase 3	PRPS1;PRPS1L1	10	5	45.6	34.834	1.3717e-94	1.0986	0.505818	7.7905	6	0.98464	0.830234	17.19	8
O75427	Leucine-rich repeat and calponin homology domain-containing protein 4	LRCH4	10	10	32.4	73.449	2.6321e-123	1.0983	0.594832	5.415	5	0.899038	0.480766	18.048	10
P18583-9	Protein SON	SON	7	7	4.8	268.09	4.5402e-151	1.0975	0.50921	11.718	8	1.13076	0.449743	12.515	13
Q13523	Serine/threonine-protein kinase PRP4 homolog	PRPF4B	9	9	9	116.99	7.0347e-96	1.0967	0.511686	20.07	7	1.33684	0.0664964	26.137	9
Q01844-5	RNA-binding protein EWS	EWSR1	2	2	6.2	68.965	2.0236e-54	1.0955	0.602209	4.9463	2	1.01149	0.944787	NaN	1
E9PHK9	Treacle protein	TCOF1	58	4	38.1	156.06	0	1.0955	0.515416	11.628	64	0.967212	0.769003	17.235	62
Q14331	Protein FRG1;Protein FRG1B	FRG1;FRG1B	31	31	59.3	29.172	1.6866e-229	1.0938	0.520731	12.602	46	0.904159	0.422757	14.187	41
P16401	Histone H1.5	HIST1H1B	56	36	89.8	22.58	0	1.0924	0.525136	77.977	76	0.964041	0.750167	36.064	79
P16104	Histone H2A.x	H2AFX	20	6	89.5	15.144	3.5919e-255	1.0908	0.5302	19.22	11	0.96768	0.77179	13.506	11
J3KNX9	Unconventional myosin-XVIIIa	MYO18A	121	4	57.3	233.14	0	1.0906	0.530835	25.614	152	0.917684	0.490341	16.665	136
P62847	40S ribosomal protein S24	RPS24	39	39	93.2	15.423	8.5614e-230	1.0903	0.531789	17.075	91	0.961723	0.73645	13.742	105
P62701	40S ribosomal protein S4, X isoform	RPS4X	61	33	97.3	29.597	0	1.0892	0.535296	23.221	163	1.18569	0.288411	16.064	177
P11387	DNA topoisomerase 1	TOP1	117	108	78.2	90.725	0	1.089	0.535935	12.778	196	0.894935	0.379445	16.312	189
Q9BXJ9	N-alpha-acetyltransferase 15, NatA auxiliary subunit	NAA15	7	7	12.5	101.27	2.4179e-31	1.0878	0.622805	114.6	3	1.05343	0.764786	46.048	6
Q9HBD4	Transcription activator BRG1	SMARCA4	4	4	4	188.15	6.2985e-33	1.0868	0.625513	27.197	3	0.853971	0.325843	NaN	1
O43290	U4/U6.U5 tri-snRNP-associated protein 1	SART1	14	14	24.2	90.254	2.2388e-140	1.0859	0.545908	33.294	13	0.788208	0.157115	12.592	8
Q92616	Translational activator GCN1	GCN1L1	2	2	1.1	292.75	3.0661e-08	1.0859	0.627957	5.5997	2	0.569282	0.00152294	NaN	1
O14773	Tripeptidyl-peptidase 1	TPP1	1	1	2.5	61.247	0.0016334	1.0856	0.628772	NaN	1	0.881368	0.320211	9.5139	2
Q04837	Single-stranded DNA-binding protein, mitochondrial	SSBP1	9	9	78.4	17.259	8.4855e-81	1.0856	0.546879	13.582	8	0.757117	0.0324301	50.82	13
G3V3A4	SNW domain-containing protein 1	SNW1	6	6	12.8	65.391	1.559e-21	1.0847	0.549801	7.386	2	1.05695	0.748441	19.516	5
P68104	Elongation factor 1-alpha 1;Putative elongation factor 1-alpha-like 3	EEF1A1;EEF1A1P5	35	35	76.2	50.14	8.5166e-226	1.0835	0.553711	46.574	58	0.971062	0.791981	14.619	62
Q15287	RNA-binding protein with serine-rich domain 1	RNPS1	4	4	17.4	34.208	2.3688e-19	1.0833	0.554365	25.496	3	1.12968	0.642178	10.249	4
P63261	Actin, cytoplasmic 2;Actin, cytoplasmic 2, N-terminally processed	ACTG1	57	2	87.2	41.792	0	1.083	0.555346	14.707	18	0.976753	0.8261	8.1297	17
P42167	Lamina-associated polypeptide 2, isoforms beta/gamma;Thymopoietin;Thymopentin	TMPO	25	3	63.9	50.67	0	1.0815	0.560269	16.079	21	1.15939	0.359125	16.838	30
P39019	40S ribosomal protein S19	RPS19	33	33	90.3	16.06	0	1.0814	0.560598	31.403	77	1.22024	0.212483	19.96	70
P38919	Eukaryotic initiation factor 4A-III	EIF4A3	4	3	15.6	46.871	1.3608e-27	1.08	0.644126	81.132	3	0.958038	0.717233	15.724	3
Q86U42	Polyadenylate-binding protein 2	PABPN1	2	2	10.8	32.749	2.6811e-55	1.0799	0.644403	7.603	2	0.434688	3.73634e-06	NaN	1
P61254	60S ribosomal protein L26	RPL26	58	11	94.5	17.258	0	1.0795	0.566876	14.904	152	0.938791	0.604168	14.149	183
Q13501	Sequestosome-1	SQSTM1	3	3	15.9	47.687	1.5644e-54	1.0792	0.646339	8.8512	2	0.951656	0.690469	4.531	3
A8MWD9	Small nuclear ribonucleoprotein G-like protein;Small nuclear ribonucleoprotein G	SNRPG	3	3	36.8	8.544	4.3384e-12	1.0784	0.648556	29.358	2	1.13449	0.627743	4.7306	3
Q9NWH9	SAFB-like transcription modulator	SLTM	10	10	9.1	117.15	3.57e-29	1.0783	0.570864	33.341	8	1.20553	0.242572	22.741	9
Q00839	Heterogeneous nuclear ribonucleoprotein U	HNRNPU	26	26	36.6	90.583	2.9145e-251	1.0779	0.572198	30.539	27	1.04295	0.814408	27.092	26
P11142	Heat shock cognate 71 kDa protein	HSPA8	30	25	38.5	70.897	0	1.0775	0.573533	12.909	33	0.936768	0.592879	12.896	40
Q00535	Cyclin-dependent kinase 5	CDK5	8	7	30.1	33.304	1.3529e-27	1.0751	0.657753	9.9397	5	0.874202	0.391886	14.882	4
P21333	Filamin-A	FLNA	19	19	11.2	280.74	8.4656e-180	1.0746	0.583273	60.6	17	0.969274	0.781298	52.831	15
Q09666	Neuroblast differentiation-associated protein AHNAK	AHNAK	20	20	10	629.09	9.4915e-102	1.0742	0.584624	24.495	14	0.987947	0.893528	15.88	12
Q7Z417	Nuclear fragile X mental retardation-interacting protein 2	NUFIP2	3	3	7.1	76.12	5.2305e-15	1.0741	0.660556	15.608	2	0.973615	0.783203	11.562	2
P62277	40S ribosomal protein S13	RPS13	23	23	80.1	17.222	9.1894e-229	1.0732	0.588012	10.478	37	1.06879	0.694691	7.9196	44
Q02539	Histone H1.1	HIST1H1A	45	28	88.4	21.842	0	1.0728	0.58937	13.259	36	0.98561	0.879433	14.498	44
Q9NQZ2	Something about silencing protein 10	UTP3	6	6	19	54.557	2.9199e-68	1.0718	0.592774	28.127	5	0.874126	0.290878	8.4211	4
Q8N1G4	Leucine-rich repeat-containing protein 47	LRRC47	42	42	67.2	63.472	0	1.0707	0.596533	17.64	51	1.01628	0.945966	12.323	46
Q96G21	U3 small nucleolar ribonucleoprotein protein IMP4	IMP4	13	13	40.9	33.756	3.6066e-84	1.0707	0.670141	14.318	5	0.789952	0.0688866	89.176	14
Q8WWM7-3	Ataxin-2-like protein	ATXN2L	12	12	20.9	115.58	4.3078e-130	1.0701	0.59859	12.871	9	0.912242	0.531045	37.53	8
P27348	14-3-3 protein theta	YWHAQ	11	10	49.8	27.764	6.314e-88	1.0693	0.674113	15.054	9	1.0382	0.837341	36.326	11
Q9NUQ3	Gamma-taxilin	TXLNG	15	14	33.3	60.585	2.3817e-95	1.0686	0.60375	15.767	7	0.754774	0.0305856	16.28	13
O00541	Pescadillo homolog	PES1	35	35	51.4	68.002	0	1.0685	0.604095	26.5	41	0.785669	0.062868	21.924	43
Q9BXI6	TBC1 domain family member 10A	TBC1D10A	23	23	51.4	57.117	6.5013e-212	1.0682	0.605131	21.569	29	0.838434	0.170583	17.619	31
Q8WWI1-3	LIM domain only protein 7	LMO7	8	8	11	153.67	3.9924e-116	1.0681	0.605476	25.794	6	0.938438	0.602196	12.877	7
P50402	Emerin	EMD	4	4	24.4	28.994	1.8204e-57	1.0676	0.678955	14.302	4	0.938703	0.603675	12.785	5
P36957	Dihydrolipoyllysine-residue succinyltransferase component of 2-oxoglutarate dehydrogenase complex, mitochondrial	DLST	4	4	10.2	48.755	7.2141e-24	1.0657	0.684391	6.1828	4	1.07668	0.813376	4.1505	2
Q92499	ATP-dependent RNA helicase DDX1	DDX1	17	17	44.3	82.431	1.8531e-163	1.0655	0.614501	52.373	13	1.01616	0.964567	26.639	19
P60866	40S ribosomal protein S20	RPS20	24	24	93.3	13.373	4.0476e-240	1.0647	0.617294	18.731	45	1.17466	0.316651	11.955	49
P19338	Nucleolin	NCL	32	32	44.2	76.613	6.6615e-281	1.0641	0.619394	17.937	29	1.01673	0.943723	59.548	31
Q9Y6E2	Basic leucine zipper and W2 domain-containing protein 2	BZW2	2	2	6.7	48.162	6.5336e-15	1.063	0.692161	2.8895	3	0.847099	0.304839	31.716	2
Q02040	A-kinase anchor protein 17A	AKAP17A	27	27	43.3	80.735	3.001e-205	1.0612	0.629604	11.713	19	0.988142	0.894705	10.945	29
P05387	60S acidic ribosomal protein P2	RPLP2	10	10	53	11.665	4.8554e-126	1.0607	0.631375	41.44	18	1.01623	0.964873	10.585	12
M0QZR4	Rho guanine nucleotide exchange factor 1	ARHGEF1	2	2	4.8	108.32	3.8857e-22	1.0604	0.699693	NaN	1	0.884877	0.429106	17.093	2
Q9NR56	Muscleblind-like protein 1;Muscleblind-like protein 2	MBNL1;MBNL2;MBLL	2	2	5.7	41.817	9.4856e-08	1.0578	0.707273	2.2254	2	1.06385	0.716855	NaN	1
Q13045	Protein flightless-1 homolog	FLII	28	1	32.9	144.75	6.3138e-196	1.0576	0.642417	38.385	23	0.92098	0.50749	12.451	25
Q6FI13	Histone H2A type 2-A;Histone H2A type 2-C	HIST2H2AA3;HIST2H2AC	25	4	93.1	14.095	0	1.0572	0.64385	14.426	63	0.959601	0.723933	20.233	54
Q9ULK4	Mediator of RNA polymerase II transcription subunit 23	MED23;CRSP3	12	12	11.9	156.47	1.7636e-71	1.0571	0.709322	22.442	4	0.83675	0.165905	29.752	11
O00160	Unconventional myosin-If	MYO1F	44	43	45.4	124.84	0	1.0569	0.644926	23.701	43	1.05536	0.755779	20.456	39
Q92830	Histone acetyltransferase KAT2A	KAT2A	4	3	7	93.924	2.3945e-22	1.0568	0.710201	8.4196	2	0.947149	0.671691	9.0439	3
P68032	Actin, alpha cardiac muscle 1;Actin, alpha skeletal muscle;Actin, aortic smooth muscle;Actin, gamma-enteric smooth muscle	ACTC1;ACTA1;ACTA2;ACTG2	33	7	45.9	42.019	0	1.0566	0.646003	6.6856	26	0.956023	0.70294	18.276	24
P10599	Thioredoxin	TXN	4	4	40	11.737	1.8615e-15	1.0562	0.647441	23.112	6	0.740905	0.0213257	4.6895	5
P61513	60S ribosomal protein L37a	RPL37A	20	20	82.6	10.275	5.775e-126	1.0558	0.64888	15.161	32	0.934056	0.577856	17.28	34
J3KTA4	Probable ATP-dependent RNA helicase DDX5	DDX5	9	7	23.3	69.086	6.7271e-43	1.0551	0.715195	59.955	3	1.02901	0.983553	18.986	5
Q9Y608-4	Leucine-rich repeat flightless-interacting protein 2	LRRFIP2	28	27	66.3	48.294	0	1.0548	0.652487	19.376	32	0.877501	0.304346	19.996	27
A6NEL0	Non-histone chromosomal protein HMG-14	HMGN1	3	3	25	12.435	6.1071e-16	1.0547	0.716373	0.40693	2	1.32703	0.0738432	11.809	4
Q08J23	tRNA (cytosine(34)-C(5))-methyltransferase	NSUN2	3	3	8.6	86.47	2.793e-12	1.0545	0.716963	12.084	2	1.13487	0.626633	NaN	1
P83731	60S ribosomal protein L24	RPL24	22	22	75.8	17.779	1.6589e-157	1.0539	0.655744	16.911	27	1.06639	0.705397	19.493	37
Q13393	Phospholipase D1	PLD1	8	8	13.9	124.18	2.1312e-128	1.0538	0.719028	22.863	2	1.38639	0.150195	21.53	9
Q15560	Transcription elongation factor A protein 2	TCEA2	14	9	52.8	33.6	1.6973e-92	1.0533	0.720505	7.3759	6	0.728651	0.0659579	21.761	6
P16402	Histone H1.3	HIST1H1D	60	21	87.3	22.35	0	1.0532	0.658283	47.982	24	0.9994	0.962523	11.728	30
P08107	Heat shock 70 kDa protein 1A/1B	HSPA1A	15	7	34.2	70.051	3.2272e-162	1.0528	0.659736	21.441	13	0.947239	0.652054	32.138	14
P61978-2	Heterogeneous nuclear ribonucleoprotein K	HNRNPK	13	13	36.9	51.028	1.1502e-163	1.0527	0.6601	9.266	14	0.959601	0.723933	28.391	12
P35626	Beta-adrenergic receptor kinase 2	ADRBK2	15	15	32.1	79.709	1.8538e-179	1.0525	0.722873	9.6202	8	1.07839	0.652607	55.867	11
P09651	Heterogeneous nuclear ribonucleoprotein A1	HNRNPA1	5	5	25.3	38.746	8.7495e-89	1.0519	0.724651	15.678	4	1.09075	0.765828	31.483	4
Q12906-7	Interleukin enhancer-binding factor 3	ILF3	6	6	10.4	95.807	3.8017e-139	1.0519	0.724651	11.365	5	1.03118	0.97554	36.641	2
Q96PP8	Guanylate-binding protein 5	GBP5	2	2	8.7	66.616	1.9798e-37	1.0511	0.727026	9.7254	2	1.12349	0.660985	NaN	1
Q01813	6-phosphofructokinase type C	PFKP	2	2	4.7	85.595	2.2728e-28	1.0503	0.729406	NaN	1	0.971062	0.772344	5.6685	2
Q8WY36	HMG box transcription factor BBX	BBX	4	4	6.8	105.13	3.4477e-22	1.0493	0.732386	187.7	3	1.40629	0.131896	NaN	1
P39748	Flap endonuclease 1	FEN1	7	7	31.8	42.592	1.7842e-64	1.049	0.673635	36.685	5	1.00183	0.977131	48.506	6
P12544	Granzyme A	GZMA	35	35	78.2	28.999	0	1.0468	0.681756	9.9983	62	1.79102	0.00019891	12.228	65
Q14739	Lamin-B receptor	LBR	12	12	16.9	70.702	2.2321e-88	1.0462	0.74167	26.817	5	1.10307	0.551159	25.049	10
Q6YN16	Hydroxysteroid dehydrogenase-like protein 2	HSDL2	1	1	3.1	45.394	4.8782e-05	1.0461	0.741971	12.175	2	0.939408	0.639712	NaN	1
P24752	Acetyl-CoA acetyltransferase, mitochondrial	ACAT1	3	3	16.6	45.199	2.0261e-10	1.0459	0.742572	NaN	1	1.57764	0.0400107	23.534	2
Q8WUY1	UPF0670 protein THEM6	THEM6	3	3	17.3	23.865	6.6114e-10	1.0457	0.743174	9.184	2	0.9273	0.590514	NaN	1
Q9BU76	Multiple myeloma tumor-associated protein 2	MMTAG2	24	24	62.7	29.411	0	1.0455	0.686581	20.595	23	1.0526	0.768673	35.926	26
Q14444	Caprin-1	CAPRIN1	2	2	3	78.365	2.1961e-08	1.0439	0.7486	22.374	2	0.993739	0.869123	NaN	1
Q9Y2W1	Thyroid hormone receptor-associated protein 3	THRAP3	4	4	8.1	108.66	6.5045e-72	1.0425	0.752836	32.194	4	1.08351	0.630756	12.537	6
Q15438	Cytohesin-1	CYTH1	6	6	23.6	46.412	3.4191e-122	1.0421	0.754049	52.517	7	1.06573	0.851303	15.017	6
P48426	Phosphatidylinositol 5-phosphate 4-kinase type-2 alpha	PIP4K2A	26	15	55.4	46.224	0	1.0417	0.700791	15.838	37	1.00669	0.99467	15.611	43
Q9H0A0	N-acetyltransferase 10	NAT10	54	54	63.2	115.73	0	1.0408	0.70418	16.776	61	0.831117	0.150894	43.708	54
O00159	Unconventional myosin-Ic	MYO1C	5	5	9.5	121.68	6.5237e-63	1.0406	0.758606	NaN	1	1.03174	0.973505	17.446	6
Q9ULW3	Activator of basal transcription 1	ABT1	12	12	42.3	31.079	7.6038e-108	1.0405	0.705312	58.654	6	1.05523	0.7564	10.655	13
P62888	60S ribosomal protein L30	RPL30	11	11	82.6	12.784	5.3542e-121	1.0392	0.710227	10.963	10	1.00184	0.977192	20.998	13
Q5C9Z4	Nucleolar MIF4G domain-containing protein 1	NOM1	8	8	10.7	96.256	3.071e-64	1.0386	0.712501	151.75	7	0.936768	0.592879	12.337	3
O43670-4	Zinc finger protein 207	ZNF207	4	4	6.9	52.693	6.6054e-27	1.038	0.76654	22.571	4	0.990982	0.857339	8.6058	4
O60506	Heterogeneous nuclear ribonucleoprotein Q	SYNCRIP	8	6	21.8	69.602	1.284e-47	1.0379	0.766847	31.692	8	1.08516	0.784541	26.784	5
Q9BRT6	Protein LLP homolog	LLPH	5	5	44.2	15.225	3.3605e-35	1.0368	0.770218	15.475	2	0.921574	0.510608	17.342	5
O60264	SWI/SNF-related matrix-associated actin-dependent regulator of chromatin subfamily A member 5	SMARCA5	5	5	8.1	121.9	6.9583e-66	1.0362	0.77206	5.9962	2	0.825287	0.136375	5.9604	3
P61313	60S ribosomal protein L15;Ribosomal protein L15	RPL15	17	17	62.7	24.146	1.1892e-69	1.0361	0.72202	17.151	20	1.04551	0.802153	10.588	15
Q99879	Histone H2B type 1-M	HIST1H2BM	37	3	88.1	13.989	0	1.0356	0.723932	4.9665	2	1.03288	0.86329	6.8589	4
P30050	60S ribosomal protein L12	RPL12	11	11	70.9	17.818	4.5871e-84	1.0356	0.723932	46.967	11	0.993147	0.924885	16.389	14
Q9Y5T5	Ubiquitin carboxyl-terminal hydrolase 16	USP16	22	22	40.2	93.569	1.8378e-236	1.0349	0.726613	15.687	13	0.89222	0.367157	38.777	25
Q14137	Ribosome biogenesis protein BOP1	BOP1;KM-PA-2	20	20	39.1	83.629	4.5547e-291	1.0342	0.729299	24.456	19	0.834585	0.268553	20.515	19
Q9H8W4	Pleckstrin homology domain-containing family F member 2	PLEKHF2	7	7	27.7	27.797	2.8881e-72	1.0334	0.732375	24.526	5	1.14392	0.406311	27.255	6
Q8NHQ9	ATP-dependent RNA helicase DDX55	DDX55	6	6	19.2	68.546	2.9656e-104	1.0333	0.73276	13.032	4	1.00878	0.984046	20.818	4
P60842	Eukaryotic initiation factor 4A-I;Eukaryotic initiation factor 4A-II	EIF4A1;EIF4A2	3	2	13.1	46.153	6.0814e-34	1.0317	0.78595	8.3851	2	1.0237	0.996385	1.511	2
Q96KC8	DnaJ homolog subfamily C member 1	DNAJC1	32	32	51.6	63.882	0	1.0314	0.740095	23.527	41	0.985804	0.880605	16.068	44
P18124	60S ribosomal protein L7	RPL7	21	21	71	29.225	1.2966e-161	1.0313	0.740482	29.486	19	1.0804	0.643952	22.402	21
Q15334	Lethal(2) giant larvae protein homolog 1	LLGL1	5	5	7.5	115.42	5.7194e-25	1.0313	0.787191	4.0558	2	0.978282	0.803092	15.615	4
Q16666	Gamma-interferon-inducible protein 16	IFI16	25	25	41.3	88.255	1.7009e-117	1.0312	0.740869	13.178	22	0.940203	0.612092	13.618	23
P62917	60S ribosomal protein L8	RPL8	28	28	80.9	28.024	0	1.0311	0.741256	23.49	45	1.00304	0.984362	33.241	34
O43390-2	Heterogeneous nuclear ribonucleoprotein R	HNRNPR;HNRPR	5	3	8.6	71.214	6.8453e-36	1.0301	0.79092	33.27	3	1.17805	0.506601	5.7265	2
P27694	Replication protein A 70 kDa DNA-binding subunit	RPA1	2	2	8.3	68.137	2.5288e-09	1.0293	0.793411	24.984	2	0.934754	0.620674	NaN	1
P46779	60S ribosomal protein L28	RPL28	10	10	67.9	15.747	4.1085e-45	1.0292	0.748634	7.5656	7	1.04658	0.797048	19.428	12
Q8IY21	Probable ATP-dependent RNA helicase DDX60	DDX60	20	20	18.4	197.85	4.2668e-162	1.029	0.794347	18.526	10	1.17398	0.517185	16.027	22
P42331-4	Rho GTPase-activating protein 25	ARHGAP25	8	4	14.7	73.505	6.3769e-25	1.0281	0.797156	12.833	3	0.927214	0.590169	12.543	7
P29372	DNA-3-methyladenine glycosylase	MPG	4	4	27.2	32.868	3.0512e-99	1.0277	0.798406	33.935	3	1.25276	0.338742	47.494	5
P61769	Beta-2-microglobulin;Beta-2-microglobulin form pI 5.3	B2M	3	3	36.1	13.714	2.6044e-14	1.0272	0.79997	12.183	3	1.07144	0.831425	1.8588	2
Q14692	Ribosome biogenesis protein BMS1 homolog	BMS1	5	5	8.3	145.81	8.5539e-25	1.0267	0.801536	NaN	1	1.19039	0.475402	55.717	4
Q9NR50	Translation initiation factor eIF-2B subunit gamma	EIF2B3	8	8	34.5	50.24	4.7029e-77	1.0263	0.802789	12.814	9	0.819538	0.228374	8.27	5
P51114	Fragile X mental retardation syndrome-related protein 1	FXR1	11	9	27.7	69.72	3.3425e-101	1.0262	0.803103	15.39	8	1.10562	0.541264	6.5201	8
P46734-3	Dual specificity mitogen-activated protein kinase kinase 3	MAP2K3	4	4	22.7	39.94	1.2026e-41	1.0257	0.804671	2.0399	3	0.725268	0.0623484	40.872	2
P62273	40S ribosomal protein S29	RPS29	19	19	98.2	6.6767	1.3474e-112	1.0255	0.763106	10.594	41	0.987947	0.893528	28.395	36
P68400	Casein kinase II subunit alpha	CSNK2A1;hCG_21984	12	12	46	45.143	8.7945e-84	1.0251	0.764679	19.599	11	0.765052	0.115093	14.052	6
Q9H147	Deoxynucleotidyltransferase terminal-interacting protein 1	DNTTIP1	14	14	57.4	37.013	9.2763e-149	1.025	0.765072	13.652	12	1.20402	0.245843	21.466	17
O14617-5	AP-3 complex subunit delta-1	AP3D1	31	31	32.4	136.65	4.5648e-257	1.0249	0.765466	23.679	30	0.889363	0.354458	11.795	38
Q8TCJ2	Dolichyl-diphosphooligosaccharide--protein glycosyltransferase subunit STT3B	STT3B	6	6	10.3	93.673	4.5355e-31	1.0247	0.766253	21.343	4	0.994629	0.933813	10.179	5
P62910	60S ribosomal protein L32	RPL32	6	6	48.1	15.86	1.6646e-34	1.0246	0.766647	12.656	5	1.16764	0.335693	9.7527	9
Q9BQ67	Glutamate-rich WD repeat-containing protein 1	GRWD1	4	4	24.4	49.419	1.9614e-90	1.0243	0.767829	26.202	6	0.91954	0.559608	9.5471	3
Q9GZL7	Ribosome biogenesis protein WDR12	WDR12	11	11	42.8	47.707	4.895e-217	1.024	0.810017	8.969	8	0.896861	0.472664	21.854	7
Q9H0S4	Probable ATP-dependent RNA helicase DDX47	DDX47	19	19	53.6	50.646	1.4501e-87	1.0215	0.778904	17.747	13	0.865576	0.258366	28.903	19
P62851	40S ribosomal protein S25	RPS25	43	43	86.4	13.742	0	1.0212	0.780096	17.816	95	0.994728	0.934409	22.419	98
P35268	60S ribosomal protein L22	RPL22	45	45	99.2	14.787	0	1.0207	0.782083	19.419	136	0.901632	0.410657	20.515	165
E7ER46	Protein FAM48A	FAM48A	9	9	16.4	88.04	3.7756e-75	1.0206	0.820761	32.774	7	1.17976	0.502196	48.021	8
O95831	Apoptosis-inducing factor 1, mitochondrial	AIFM1	4	4	9.5	66.9	7.3558e-25	1.0206	0.820761	32.976	2	1.06831	0.842319	19.369	4
P16403	Histone H1.2	HIST1H1C	60	21	93.9	21.364	0	1.0206	0.782481	19.538	21	0.950299	0.669668	19.96	30
P36578	60S ribosomal protein L4	RPL4	49	49	77.5	47.697	0	1.0201	0.784471	16.895	53	1.05384	0.76287	35.823	60
P04899-4	Guanine nucleotide-binding protein G(i) subunit alpha-2	GNAI2	13	11	45.6	41.548	2.8074e-200	1.02	0.784869	41.173	15	1.03813	0.837654	6.7356	13
P49005	DNA polymerase delta subunit 2	POLD2	4	4	15.1	51.289	3.0867e-63	1.019	0.825841	NaN	1	1.02299	0.912277	137	3
H0Y9X1	Translation machinery-associated protein 16	TMA16	47	47	63.2	27.571	0	1.0177	0.794056	22.365	72	1.01466	0.954149	26.149	74
Q8TCU6	Phosphatidylinositol 3,4,5-trisphosphate-dependent Rac exchanger 1 protein	PREX1	15	15	14.1	186.2	6.4352e-162	1.0175	0.794857	13.581	10	0.970968	0.771943	20.419	8
P38646	Stress-70 protein, mitochondrial	HSPA9	17	17	30.8	73.68	9.0343e-146	1.0166	0.798468	13.129	15	0.949577	0.665502	12.939	19
O00203	AP-3 complex subunit beta-1	AP3B1	26	26	30.6	121.32	1.881e-211	1.0154	0.803293	17.209	22	0.90876	0.445227	44.236	32
Q92918-2	Mitogen-activated protein kinase kinase kinase kinase 1	MAP4K1	20	20	43	90.424	6.1593e-244	1.0151	0.804501	15.967	22	1.20589	0.241789	18.952	25
P62913	60S ribosomal protein L11	RPL11	33	3	96.6	20.252	0	1.0151	0.804501	9.8204	100	1.16038	0.356272	13.431	92
O14776	Transcription elongation regulator 1	TCERG1	10	10	13.8	123.9	9.2865e-53	1.015	0.804904	22.46	11	1.21274	0.227429	29.908	6
P62979	Ubiquitin-40S ribosomal protein S27a;Ubiquitin;40S ribosomal protein S27a	RPS27A	12	10	57.7	17.965	3.2227e-200	1.0146	0.806517	7.8015	12	0.953925	0.6907	23.645	25
Q8TBC3	SH3KBP1-binding protein 1	SHKBP1	5	5	13.4	76.343	3.6939e-145	1.0141	0.841494	6.2661	3	1.24538	0.353125	10.395	3
Q14669-3	Probable E3 ubiquitin-protein ligase TRIP12	TRIP12	7	7	4.4	225.52	1.3842e-55	1.014	0.808939	154.83	5	1.1156	0.685478	58.83	3
O14950	Myosin regulatory light chain 12B	MYL12B	19	1	66.9	19.779	5.9309e-190	1.0134	0.811364	17.466	56	0.983574	0.867159	11.865	60
Q9H6F5	Coiled-coil domain-containing protein 86	CCDC86	13	13	43.9	40.235	0	1.0133	0.811769	21.495	13	0.876347	0.299703	17.502	18
O00178	GTP-binding protein 1	GTPBP1	2	2	5.5	72.453	1.0508e-08	1.0128	0.84567	5.2165	2	0.99453	0.872502	3.1562	2
Q9BVP2	Guanine nucleotide-binding protein-like 3	GNL3	21	21	57.9	61.992	4.8297e-262	1.0125	0.815008	9.4826	22	1.00841	0.985913	22.33	26
Q6PK04	Coiled-coil domain-containing protein 137	CCDC137	13	13	51.2	33.231	2.5375e-99	1.012	0.817036	20.187	12	1.0828	0.633737	25.339	12
P05386	60S acidic ribosomal protein P1	RPLP1	4	4	84.2	11.514	2.1213e-19	1.0113	0.819878	18.957	10	1.0897	0.604852	24.392	13
Q02878	60S ribosomal protein L6	RPL6	24	24	60.8	32.728	4.8532e-177	1.0113	0.819878	13.095	29	1.04221	0.817957	14.324	31
Q9NX24	H/ACA ribonucleoprotein complex subunit 2	NHP2	6	6	77.1	17.201	3.7943e-32	1.0106	0.85276	28.686	4	0.738007	0.0767483	17.616	3
Q14103	Heterogeneous nuclear ribonucleoprotein D0	HNRNPD	5	5	23.4	38.434	2.3453e-25	1.0105	0.853082	6.7041	6	1.05424	0.891926	5.8026	3
J3KR33	Mediator of RNA polymerase II transcription subunit 19	MED19	5	5	29.1	26.287	1.8352e-105	1.0102	0.824353	4.5706	3	0.928936	0.597099	17.145	7
Q96CT7	Coiled-coil domain-containing protein 124	CCDC124	5	5	25.1	25.835	4.3438e-29	1.0098	0.825983	8.0823	4	1.03008	0.877057	23.325	4
P58876	Histone H2B type 1-D	HIST1H2BD	38	1	96.8	13.936	0	1.0096	0.826799	6.3022	4	0.78703	0.0647344	28.209	2
Q9NY12	H/ACA ribonucleoprotein complex subunit 1	GAR1	2	2	14.3	22.348	0.00020105	1.0092	0.857285	4.7197	2	0.815993	0.219469	NaN	1
Q13823	Nucleolar GTP-binding protein 2	GNL2	39	39	52.7	83.654	2.4304e-258	1.0089	0.829656	31.67	35	0.923532	0.520937	19.563	35
P05388	60S acidic ribosomal protein P0;60S acidic ribosomal protein P0-like	RPLP0;RPLP0P6	16	16	56.8	34.273	4.5369e-164	1.0087	0.830473	10.125	18	1.03083	0.873341	22.721	15
Q8ND71	GTPase IMAP family member 8	GIMAP8	13	13	30.4	74.889	4.9762e-240	1.0084	0.859877	3.8415	10	1.46619	0.0150824	9.2655	10
C9JEJ2	Choline-phosphate cytidylyltransferase A;Choline-phosphate cytidylyltransferase B	PCYT1A;PCYT1B	2	2	5.3	43.263	2.2446e-10	1.0074	0.863121	9.4087	2	0.914913	0.541438	0.80476	2
Q9BRU9	rRNA-processing protein UTP23 homolog	UTP23	8	8	50.2	28.402	8.8586e-70	1.0072	0.836612	10.733	6	1.03586	0.84869	16.344	13
P29084	Transcription initiation factor IIE subunit beta	GTF2E2	13	13	51.9	33.043	1.0687e-80	1.007	0.837432	19.953	10	1.13012	0.640831	14.927	12
O15258	Protein RER1	RER1	5	5	29.1	22.958	2.2741e-21	1.0065	0.866045	5.5674	2	0.853825	0.32539	19.074	5
Q5SSJ5	Heterochromatin protein 1-binding protein 3	HP1BP3	52	52	67.5	61.206	0	1.0063	0.840305	28.916	60	1.27948	0.120585	17.002	66
P52429	Diacylglycerol kinase epsilon	DGKE	5	5	14.6	63.926	7.22e-27	1.0061	0.867346	10.28	3	1.22369	0.398126	13.336	5
P35579	Myosin-9	MYH9	423	369	89.8	226.53	0	1.0061	0.841127	24.81	1124	1.04924	0.784456	25.62	943
P01111	GTPase NRas;GTPase HRas;GTPase HRas, N-terminally processed;GTPase KRas;GTPase KRas, N-terminally processed	NRAS;HRAS;KRAS	2	2	30.2	21.229	1.1017e-11	1.0052	0.870277	NaN	1	1.12129	0.667771	5.3483	2
P46782	40S ribosomal protein S5;40S ribosomal protein S5, N-terminally processed	RPS5	37	37	90.7	22.876	0	1.0046	0.847299	14.574	91	0.906865	0.435903	15.101	86
Q9H8G2	Caspase activity and apoptosis inhibitor 1	CAAP1	8	8	16.1	38.367	1.275e-17	1.0039	0.850185	150.17	3	1.03163	0.973897	30.345	6
J3QQ67	60S ribosomal protein L18	RPL18	15	15	60	21.728	5.4258e-152	1.0034	0.85225	10.902	14	1.00654	0.995446	12.683	20
H7BYM6	High mobility group protein HMG-I/HMG-Y	HMGA1	3	3	12.8	34.295	3.6224e-36	1.003	0.877459	1.8671	2	1.1398	0.419584	8.8229	4
P62891	60S ribosomal protein L39;Putative 60S ribosomal protein L39-like 5	RPL39;RPL39P5	11	11	76.5	6.4066	2.1732e-50	1.003	0.853903	14.045	14	0.922339	0.514634	18.884	21
P53582	Methionine aminopeptidase 1;Methionine aminopeptidase	METAP1	2	2	10.6	43.215	5.4573e-47	1.0021	0.880405	NaN	1	0.307626	8.53864e-11	170.95	2
P49411	Elongation factor Tu, mitochondrial	TUFM	19	19	58.6	49.541	6.7401e-146	1.0018	0.85887	23.215	16	0.947149	0.651539	29.627	20
P35611-3	Alpha-adducin	ADD1	14	13	32.3	84.302	2.1162e-160	1.0017	0.859284	16.671	13	0.894374	0.376892	20.083	14
Q2PZI1	Protein dpy-19 homolog 1	DPY19L1	2	2	3.1	77.318	1.9218e-11	1.0011	0.883683	19.741	2	0.936856	0.629253	9.3188	2
P62879	Guanine nucleotide-binding protein G(I)/G(S)/G(T) subunit beta-2	GNB2	10	7	46.5	37.331	3.415e-125	1.001	0.862187	24.709	8	1.06491	0.854205	18.63	6
Q92572	AP-3 complex subunit sigma-1	AP3S1	4	4	28	21.732	1.0746e-33	1.0004	0.885981	5.8148	4	0.888415	0.350296	5.9989	5
Q9HC62	Sentrin-specific protease 2	SENP2	2	2	6.1	67.854	4.7274e-37	1.0003	0.886309	1.1498	2	1.26167	0.321985	16.45	3
P10809	60 kDa heat shock protein, mitochondrial	HSPD1	11	11	36.3	61.054	2.2467e-117	0.99965	0.888446	24.022	11	0.988338	0.846036	6.6846	9
P11166	Solute carrier family 2, facilitated glucose transporter member 1	SLC2A1	5	5	13	54.083	1.3983e-58	0.99933	0.889498	23.24	3	1.09961	0.736614	9.3693	3
P13861	cAMP-dependent protein kinase type II-alpha regulatory subunit	PRKAR2A	19	19	52.2	45.518	4.3269e-248	0.99898	0.870587	15.223	22	0.975515	0.81866	13.047	13
Q96HS1	Serine/threonine-protein phosphatase PGAM5, mitochondrial	PGAM5	25	25	67.5	32.004	8.2909e-235	0.99797	0.874798	19.451	34	1.01234	0.965915	15.876	34
P08240	Signal recognition particle receptor subunit alpha	SRPR	25	25	49.7	69.81	5.7155e-300	0.99793	0.874965	42.117	24	0.834098	0.158716	12.86	33
P46939-2	Utrophin	UTRN	10	9	5.6	394.96	5.2691e-68	0.99621	0.899788	16.253	4	1.34773	0.192132	6.725	8
Q8TBX8	Phosphatidylinositol 5-phosphate 4-kinase type-2 gamma	PIP4K2C	27	27	59.4	47.299	1.6927e-283	0.99594	0.883287	23.245	22	1.01222	0.96654	18.98	30
P26368	Splicing factor U2AF 65 kDa subunit	U2AF2	8	8	25.9	53.5	4.7714e-107	0.99424	0.906311	23.968	7	0.92081	0.506602	64.112	8
O75880	Protein SCO1 homolog, mitochondrial	SCO1	3	3	25.2	33.814	1.5908e-33	0.99382	0.907704	5.0736	2	0.693626	0.0353372	14.736	4
O95470	Sphingosine-1-phosphate lyase 1	SGPL1	32	32	44.5	63.523	1.4673e-171	0.99377	0.892395	37.939	36	0.866776	0.262791	14.273	39
P08590	Myosin light chain 3;Myosin light chain 1/3, skeletal muscle isoform	MYL3;MYL1	2	2	8.2	21.932	2.9504e-31	0.99363	0.892984	6.6434	10	1.02334	0.994887	3.5113	6
P62753	40S ribosomal protein S6	RPS6	51	51	89.2	28.68	0	0.99331	0.89433	18.13	93	0.988338	0.895883	36.423	98
Q07666	KH domain-containing, RNA-binding, signal transduction-associated protein 1	KHDRBS1	1	1	2.5	48.227	8.6207e-08	0.99214	0.913285	NaN	1	0.793777	0.0746246	28.84	2
Q9Y2S0-2			3	3	31.1	14.332	6.0691e-13	0.9915	0.915415	8	2	0.990688	0.85608	4.0532	5
G8JLA2		MYL6	24	2	95.4	17.089	0	0.99139	0.902424	31.006	115	1.03628	0.84665	22.752	119
P61981	14-3-3 protein gamma;14-3-3 protein gamma, N-terminally processed	YWHAG	10	8	49.8	28.302	4.145e-101	0.99138	0.915815	12.486	4	1.11495	0.687508	17.011	8
P63104	14-3-3 protein zeta/delta	YWHAZ	13	11	61.6	27.745	2.5128e-119	0.99137	0.915848	20.882	11	1.10748	0.53411	10.42	12
P62263	40S ribosomal protein S14	RPS14	15	15	55	16.273	0	0.9911	0.903649	10.098	43	0.997407	0.950536	21.969	44
P84090	Enhancer of rudimentary homolog	ERH	3	3	38.5	12.259	9.5329e-34	0.99109	0.903691	25.003	5	1.16139	0.353353	5.8621	4
E7EMK3	Flotillin-2	FLOT2	8	8	32.5	53.137	1.2173e-140	0.99106	0.916881	16.319	5	1.0414	0.93819	14.403	6
Q92889	DNA repair endonuclease XPF	ERCC4	2	2	5.3	104.48	6.85e-12	0.99009	0.920114	16.426	2	0.927816	0.592589	NaN	1
O60841	Eukaryotic translation initiation factor 5B	EIF5B	9	9	11.7	138.83	1.9437e-83	0.98838	0.915164	34.676	9	0.923958	0.523199	16.408	8
Q9P0L0	Vesicle-associated membrane protein-associated protein A	VAPA	15	15	73.1	27.893	5.8137e-95	0.98741	0.919283	14.289	15	0.970591	0.789164	13.915	15
E7ERK9	Translation initiation factor eIF-2B subunit delta	EIF2B4	7	7	20.8	59.714	1.3362e-60	0.98714	0.929977	18.995	4	0.884251	0.426881	17.022	7
P47914	60S ribosomal protein L29	RPL29	21	21	75.5	17.752	1.1642e-198	0.98637	0.923706	16.207	34	1.14519	0.402279	32.146	33
Q9HCU5	Prolactin regulatory element-binding protein	PREB	12	12	51.6	45.468	4.1545e-101	0.98581	0.934436	13.74	7	1.00157	0.975566	8.3001	10
E9PEB9	Dystonin	DST	1	1	0.2	880.55	0.0010786	0.98565	0.934973	10.602	3	1.93469	0.00249253	NaN	1
O75955	Flotillin-1	FLOT1	8	8	34.9	47.355	8.6207e-118	0.98554	0.927241	22.721	8	1.07103	0.832856	25.614	3
P62424	60S ribosomal protein L7a	RPL7A	36	36	83.1	29.995	5.5381e-181	0.98552	0.927326	30.44	37	1.08039	0.644002	23.205	44
P46783	40S ribosomal protein S10	RPS10	28	27	87.9	18.898	2.162e-205	0.98542	0.927752	15.754	57	1.0554	0.755624	18.418	56
P62906	60S ribosomal protein L10a	RPL10A	17	17	49.3	24.831	1.8996e-102	0.98521	0.928647	18.688	19	1.02722	0.891191	35.738	23
B4DY38	Nucleolar protein of 40 kDa	ZCCHC17	9	9	44.2	26.809	9.7944e-67	0.98474	0.930652	94.193	10	0.997904	0.886915	12.828	10
P40429	60S ribosomal protein L13a	RPL13A	17	17	64.5	23.577	1.1738e-90	0.98463	0.931121	14.416	13	1.07608	0.662601	16.473	19
O14744	Protein arginine N-methyltransferase 5;Protein arginine N-methyltransferase 5, N-terminally processed	PRMT5	22	22	46.9	72.683	3.3537e-243	0.98449	0.931719	20.385	35	0.911743	0.460086	17.461	30
B4E040	Ras-related protein Ral-B	RALB	19	10	66.2	25.966	1.4428e-257	0.98385	0.934452	13.566	19	1.01408	0.957119	13.087	29
Q06787-7	Fragile X mental retardation protein 1	FMR1	11	10	29.8	69.178	9.8749e-91	0.98359	0.941898	13.414	5	1.13626	0.431214	52.858	11
Q8NBX0	Saccharopine dehydrogenase-like oxidoreductase	SCCPDH	8	8	36.4	47.151	1.2479e-64	0.98335	0.936588	12.763	6	1.23796	0.180343	41.476	8
P55010	Eukaryotic translation initiation factor 5	EIF5	7	7	17.9	49.222	3.2626e-32	0.98143	0.949179	1.4827	2	0.832709	0.263335	19.968	7
P23396	40S ribosomal protein S3	RPS3	60	59	99.6	26.688	0	0.98135	0.945151	26.338	137	0.926612	0.537362	27.459	147
P49207	60S ribosomal protein L34	RPL34	8	8	41	13.293	5.168e-27	0.98079	0.947553	14.442	8	1.07151	0.682602	8.0382	7
Q9NWT1	p21-activated protein kinase-interacting protein 1	PAK1IP1	16	16	43.6	43.963	6.1509e-97	0.98056	0.94854	19.073	14	0.906125	0.432291	33.672	20
O43314	Inositol hexakisphosphate and diphosphoinositol-pentakisphosphate kinase 2;Inositol hexakisphosphate and diphosphoinositol-pentakisphosphate kinase 1	PPIP5K2;PPIP5K1	2	2	3.1	140.41	3.2406e-13	0.98027	0.953098	15.018	2	1.44484	0.101985	NaN	1
Q9P021	Cysteine-rich PDZ-binding protein	CRIPT	5	5	46.5	11.216	7.727e-13	0.97966	0.952405	5.4475	3	1.31994	0.228131	10.835	4
A1A4S6	Rho GTPase-activating protein 10	ARHGAP10	41	40	62.7	89.374	3.5495e-265	0.97917	0.954512	20.46	28	0.97561	0.819231	20.921	39
Q9UNX3	60S ribosomal protein L26-like 1	RPL26L1	56	9	94.5	17.256	0	0.97871	0.95649	7.2263	15	0.943752	0.632154	9.7966	8
E9PGC8	Microtubule-associated protein 1A;MAP1 light chain LC2	MAP1A	6	6	2.6	331.25	8.1488e-26	0.97718	0.963565	NaN	1	1.3829	0.153622	21.055	6
Q9HCD6-2	Protein TANC2	TANC2	9	9	8.4	220.74	1.8032e-134	0.97678	0.964922	10.099	5	1.12881	0.644797	6.1583	5
J3KQN4	60S ribosomal protein L36a	RPL36A	11	1	47.9	16.378	4.2369e-117	0.97636	0.966617	35.809	9	1.13226	0.444643	17.202	14
Q9Y2Q3	Glutathione S-transferase kappa 1	GSTK1	4	4	27	25.497	2.1294e-25	0.97532	0.969884	4.0594	2	0.662734	0.0187606	28.679	2
Q9BVI4	Nucleolar complex protein 4 homolog	NOC4L	9	9	37.6	58.467	3.3985e-75	0.97476	0.971789	48.333	5	0.860807	0.347472	21.272	8
P30419	Glycylpeptide N-tetradecanoyltransferase 1	NMT1	4	4	13.5	56.806	1.7971e-32	0.97455	0.972504	4.8603	3	1.05039	0.905714	NaN	1
O14745	Na(+)/H(+) exchange regulatory cofactor NHE-RF1	SLC9A3R1	18	18	67.3	38.868	0	0.97445	0.97487	14.544	19	0.910498	0.453855	19.303	18
P17612	cAMP-dependent protein kinase catalytic subunit alpha	PRKACA;KIN27	4	3	13.7	40.589	1.6717e-22	0.97427	0.973458	14.81	2	0.977899	0.832989	0.19399	3
O14523-2	C2 domain-containing protein 2-like	C2CD2L	3	3	9.3	76.178	2.9069e-39	0.97418	0.973764	13.979	3	1.25059	0.342908	NaN	1
H3BN98			23	5	56.1	27.168	2.8697e-174	0.974	0.976817	18.452	4	0.962186	0.734722	8.9899	6
Q9Y4P3	Transducin beta-like protein 2	TBL2	25	25	60.2	49.797	2.5723e-169	0.97393	0.97712	19.602	17	1.16193	0.351802	18.61	26
Q86VV8	Rotatin	RTTN	2	2	0.6	248.63	0.00047501	0.97342	0.976354	NaN	1	0.933794	0.616766	13.496	2
Q6P1L8	39S ribosomal protein L14, mitochondrial	MRPL14	12	12	60	15.947	3.784e-285	0.9734	0.979415	14.796	17	1.10268	0.55268	20.054	23
Q9H2W6	39S ribosomal protein L46, mitochondrial	MRPL46	5	5	40.9	31.705	1.4656e-61	0.97239	0.979867	8.2734	4	1.08106	0.798436	10.683	3
Q15388	Mitochondrial import receptor subunit TOM20 homolog	TOMM20	5	5	61.4	16.298	2.3695e-28	0.97233	0.980072	29.792	5	1.06068	0.869066	2.3997	3
O75330-3	Hyaluronan mediated motility receptor	HMMR	24	24	45.7	84.228	0	0.97182	0.986265	10.233	20	1.02544	0.900035	13.237	24
Q9UHQ4-2	B-cell receptor-associated protein 29	BCAP29	2	2	4.6	40.797	2.53e-13	0.97092	0.984888	7.9511	2	0.874585	0.393192	NaN	1
P55160	Nck-associated protein 1-like	NCKAP1L	16	16	16.1	128.15	4.6713e-129	0.97088	0.990346	90.375	13	0.869565	0.273248	9.4567	16
Q14554	Protein disulfide-isomerase A5	PDIA5	21	21	57	59.594	5.0682e-187	0.97067	0.991258	21.103	13	0.917431	0.489037	32.084	20
O15533-3	Tapasin	TAPBP	4	4	12.3	53.943	3.5535e-16	0.97015	0.993518	5.8181	3	0.672314	0.0230364	2.098	2
Q6PJG2	Uncharacterized protein C14orf43	C14orf43	18	18	31	114.99	2.4645e-218	0.96965	0.995692	27.792	13	1.23047	0.193411	52.183	12
Q63HN8-4	E3 ubiquitin-protein ligase RNF213	RNF213	4	4	1.5	596.48	9.5515e-48	0.96949	0.98978	NaN	1	0.942951	0.654304	22.575	4
Q96A26	Protein FAM162A	FAM162A	5	5	27.9	17.342	2.0736e-13	0.96898	0.991527	15.127	3	1.16523	0.540486	18.331	2
Q5VWQ0	Round spermatid basic protein 1	RSBN1	22	21	39.9	90.071	1.2346e-147	0.96887	0.999086	24.013	20	1.05604	0.752626	44.882	21
Q9UN86	Ras GTPase-activating protein-binding protein 2	G3BP2	4	3	11.6	54.12	1.0187e-17	0.9687	0.992486	73.802	3	1.23241	0.379541	7.9827	2
Q9BQG0-2	Myb-binding protein 1A	MYBBP1A	57	57	47.2	149.37	0	0.96866	1	10.139	66	0.941265	0.618074	30.345	64
P07814	Bifunctional glutamate/proline--tRNA ligase;Glutamate--tRNA ligase;Proline--tRNA ligase	EPRS	5	5	7	170.59	3.9288e-50	0.96865	0.992658	6.8931	4	1.0712	0.83226	1.3601	3
Q9H1E3	Nuclear ubiquitous casein and cyclin-dependent kinase substrate 1	NUCKS1	4	4	13.6	27.296	3.1934e-15	0.96863	0.99982	58.455	4	1.0198	0.928219	46.281	8
P26583	High mobility group protein B2	HMGB2	6	4	29.2	24.033	1.1198e-27	0.96852	0.993103	5.1765	4	1.64628	0.00148711	22.772	4
E7ENZ9		ST7	1	1	6.5	63.945	5.1401e-10	0.96807	0.994646	NaN	1	0.924813	0.580552	7.1623	2
Q15283	Ras GTPase-activating protein 2	RASA2	12	12	26.4	96.613	3.9839e-133	0.96803	0.994783	21.895	10	0.883236	0.423284	53.143	6
P35244	Replication protein A 14 kDa subunit	RPA3	4	4	66.1	13.569	4.9781e-22	0.96787	0.995332	0.43494	2	0.936067	0.626028	14.815	3
P13010	X-ray repair cross-complementing protein 5	XRCC5	38	38	71	82.704	0	0.9675	0.993018	11.398	50	1.08418	0.627928	11.216	45
Q9Y5M8	Signal recognition particle receptor subunit beta	SRPRB	8	8	29.5	29.702	6.0223e-96	0.96738	0.992295	53.274	9	0.882613	0.325415	6.6629	10
P12956	X-ray repair cross-complementing protein 6	XRCC6	37	37	55	69.842	0	0.96686	0.989163	11.304	49	1.06857	0.695659	47.062	48
Q13464	Rho-associated protein kinase 1	ROCK1	3	3	3	158.17	2.5412e-21	0.96678	0.98868	4.6309	3	1.35281	0.0559265	18.804	4
Q13144	Translation initiation factor eIF-2B subunit epsilon	EIF2B5	3	3	9.2	80.379	5.8038e-97	0.96678	0.999073	NaN	1	0.851209	0.317311	18.395	5
Q9NTJ3	Structural maintenance of chromosomes protein 4;Structural maintenance of chromosomes protein	SMC4	4	4	6.2	147.18	3.373e-17	0.96674	0.99921	2.3798	2	1.08693	0.77859	7.8851	4
O94864	STAGA complex 65 subunit gamma	SUPT7L	4	4	13.5	46.192	4.2429e-22	0.96651	1	14.756	2	1.20009	0.451855	12.821	3
P46781	40S ribosomal protein S9	RPS9	22	22	56.2	22.591	6.0116e-126	0.96622	0.985305	33.017	20	1.33257	0.069614	14.858	25
P46777	60S ribosomal protein L5	RPL5	12	12	40.4	34.362	3.006e-100	0.96605	0.98428	11.14	13	0.990393	0.854822	7.0632	8
P56537	Eukaryotic translation initiation factor 6	EIF6	7	7	53.1	26.599	3.355e-238	0.96566	0.981927	10.47	7	0.927558	0.591551	9.4632	11
B4DWW4	DNA replication licensing factor MCM3	MCM3	6	6	10.8	95.907	7.9698e-61	0.96566	0.996009	19.999	3	0.874585	0.393192	7.2978	6
P53999	Activated RNA polymerase II transcriptional coactivator p15	SUB1	15	15	84.3	14.395	3.2878e-203	0.96563	0.981746	15.114	15	0.919287	0.498649	56.172	14
P14618	Pyruvate kinase isozymes M1/M2;Pyruvate kinase	PKM2	14	14	45.4	57.936	8.3211e-135	0.96553	0.981143	12.404	11	1.70774	0.000641467	25.235	17
Q99442	Translocation protein SEC62	SEC62	22	22	25.6	45.861	1.3893e-162	0.96487	0.97716	39.656	44	0.916086	0.482122	13.415	35
P49761	Dual specificity protein kinase CLK3	CLK3	3	3	6.7	73.514	1.3475e-21	0.96426	0.989428	20.625	4	1.35285	0.186052	14.096	2
K7ELC2	40S ribosomal protein S15	RPS15	28	28	89.5	17.723	0	0.96381	0.970759	12.07	96	1.06218	0.724446	10.843	85
P84098	60S ribosomal protein L19	RPL19	33	33	78.1	23.466	0	0.9637	0.970094	18.694	53	1.08324	0.631898	12.973	52
P62081	40S ribosomal protein S7	RPS7	54	54	99	22.127	0	0.96354	0.969127	17.799	170	1.16024	0.356662	13.824	197
Q13614	Myotubularin-related protein 2	MTMR2	6	6	14.8	73.38	1.4628e-53	0.96326	0.984722	22.825	5	1.09358	0.756446	18.755	2
Q9BRS2	Serine/threonine-protein kinase RIO1	RIOK1	30	30	54.4	65.582	2.953e-173	0.9631	0.966468	22.761	29	0.946074	0.645384	26.713	35
P62913-2		RPL11	32	2	96.6	20.124	0	0.963	0.965863	8.252	5	1.15537	0.370973	7.7309	3
O14975	Very long-chain acyl-CoA synthetase	SLC27A2	10	10	30.2	70.311	5.8823e-203	0.9629	0.983026	12.437	9	1.02154	0.919492	12.856	9
P07355-2	Annexin A2;Annexin;Putative annexin A2-like protein	ANXA2;ANXA2P2	22	22	63.9	40.411	5.4354e-270	0.96289	0.965198	23.015	25	0.916086	0.482122	18.224	16
P63173	60S ribosomal protein L38	RPL38	21	21	98.6	8.2178	2.9284e-201	0.96266	0.963808	10.225	58	0.995322	0.937987	10.351	54
Q9NXV6	CDKN2A-interacting protein	CDKN2AIP	2	2	6.2	61.124	6.9274e-14	0.96244	0.980859	4.8889	2	0.994135	0.870812	NaN	1
Q13724	Mannosyl-oligosaccharide glucosidase	MOGS	12	12	26.6	91.916	8.6329e-175	0.96231	0.961691	11.247	11	0.924385	0.525468	8.4011	6
E9PRY8	Elongation factor 1-delta	EEF1D	3	3	7.5	76.569	3.3102e-49	0.96211	0.979304	9.6808	2	0.978665	0.804725	1.1502	2
Q14683	Structural maintenance of chromosomes protein 1A	SMC1A	9	9	11.5	143.23	6.0366e-118	0.9621	0.979257	4.3877	6	0.749288	0.0914049	15.75	6
Q16594	Transcription initiation factor TFIID subunit 9	TAF9	6	3	37.9	28.974	4.3524e-99	0.96209	0.97921	23.888	4	1.18342	0.492861	17.201	5
O75528	Transcriptional adapter 3	TADA3	14	14	45.6	48.902	2.2929e-234	0.96208	0.979163	35.044	10	1.10491	0.544004	14.336	14
P60059	Protein transport protein Sec61 subunit gamma	SEC61G	4	4	29.4	7.7412	1.5354e-25	0.96189	0.978267	17.411	5	0.818398	0.225486	5.1073	2
P62244	40S ribosomal protein S15a	RPS15A	38	20	99.2	14.839	0	0.96185	0.958909	32.173	98	1.05022	0.779831	13.309	103
F5H2A1	Uncharacterized protein KIAA0528	KIAA0528	12	12	19.1	116.3	6.4401e-99	0.96182	0.977937	10.577	4	0.868885	0.373941	22.586	8
P40616	ADP-ribosylation factor-like protein 1	ARL1	1	1	11.6	20.417	8.0163e-07	0.96078	0.973032	4.4711	2	0.903587	0.497872	NaN	1
P39023	60S ribosomal protein L3	RPL3	41	41	71	46.108	1.0087e-191	0.95893	0.941228	17.706	46	1.02849	0.88491	20.924	55
P19387	DNA-directed RNA polymerase II subunit RPB3	POLR2C	4	4	34.2	31.441	2.1284e-57	0.95867	0.963067	26.456	4	1.06141	0.866484	4.0561	3
P68431	Histone H3.1	HIST1H3A	21	1	89	15.404	2.8732e-149	0.95831	0.93747	7.2644	9	1.20296	0.248155	7.2003	10
P55209	Nucleosome assembly protein 1-like 1	NAP1L1	6	4	24.8	45.374	7.1832e-35	0.95793	0.959568	12.79	5	0.98668	0.838951	16.861	5
P62829	60S ribosomal protein L23	RPL23	38	38	91.4	14.865	0	0.95757	0.932984	19.41	80	1.04086	0.824432	16.226	98
E9PER1	Disco-interacting protein 2 homolog A	DIP2A	11	8	13.4	170.44	1.6669e-94	0.95728	0.956493	11.402	3	0.913325	0.535251	20.534	7
P22626	Heterogeneous nuclear ribonucleoproteins A2/B1	HNRNPA2B1	13	13	36.8	37.429	1.3881e-153	0.95716	0.930497	31.321	7	1.11057	0.522375	60.926	12
Q9UQ88-2		CDC2L2;CDK11A	9	2	8.7	91.017	5.3445e-39	0.95704	0.955358	NaN	1	1.32663	0.218984	0.70664	2
Q9NYV4	Cyclin-dependent kinase 12	CDK12	5	4	2.9	164.15	2.2449e-21	0.95543	#VALUE!	9.8427	3	1.18402	#VALUE!	11.091	2
P84101	Small EDRK-rich factor 2	SERF2	2	2	32.2	6.8998	3.112e-13	0.95531	0.947166	9.8623	2	1.32347	0.0766869	NaN	1
E9PLN8	Vitamin K epoxide reductase complex subunit 1	VKORC1	1	1	7.8	17.945	4.4055e-10	0.95531	0.947166	1.6995	2	0.975991	0.793322	NaN	1
Q9BQA1	Methylosome protein 50	WDR77	18	18	64.6	36.724	9.3602e-152	0.95525	0.91891	26.696	19	0.926784	0.538283	26.547	16
P52566	Rho GDP-dissociation inhibitor 2	ARHGDIB	1	1	10.4	22.988	2.552e-18	0.95433	0.942521	40.087	2	1.06236	0.863146	NaN	1
O75915	PRA1 family protein 3	ARL6IP5	7	7	30.3	21.614	1.6034e-118	0.95398	0.940861	8.4225	8	0.986291	0.837288	12.381	11
Q86U38	Pumilio domain-containing protein C14orf21	C14orf21	11	11	34	69.437	9.2467e-112	0.95346	0.938395	29.94	7	1.0404	0.941815	57.738	10
Q9Y2R4	Probable ATP-dependent RNA helicase DDX52	DDX52	11	11	32.2	67.497	5.1052e-202	0.95331	0.907135	14.293	9	1.0056	0.999698	7.0782	11
H3BLZ8	Probable ATP-dependent RNA helicase DDX17	DDX17	19	17	34.1	80.439	9.5482e-248	0.95283	0.904221	33.85	15	1.0791	0.649552	12.737	17
A6NJZ9	Nucleolar complex protein 3 homolog	NOC3L	11	11	17.9	92.623	1.186e-208	0.95241	0.901671	23.758	8	1.02394	0.907517	73.617	9
Q5JTH9	RRP12-like protein	RRP12	38	38	34.7	143.7	5.2675e-293	0.95178	0.897846	14.613	35	0.999001	0.960123	20.821	32
P18077	60S ribosomal protein L35a	RPL35A	3	3	27.3	12.538	2.2984e-16	0.95154	0.929283	NaN	1	1.11006	0.702956	13.641	3
P32121-3	Beta-arrestin-2	ARRB2	26	24	59.6	47.271	0	0.95114	0.89396	11.541	36	1.10633	0.53853	13.614	34
P26373	60S ribosomal protein L13	RPL13	27	27	76.3	24.261	2.4281e-192	0.95101	0.893171	17.624	26	1.13478	0.436157	24.841	33
O60759	Cytohesin-interacting protein	CYTIP	10	10	34.8	40.01	1.6621e-185	0.95097	0.892928	13.425	12	0.965904	0.761222	7.8297	10
Q9BWT6	Meiotic nuclear division protein 1 homolog	MND1	1	1	4.9	23.753	0.00012335	0.95065	0.890985	3.9423	2	1.08844	0.773554	NaN	1
A0FGR8-6	Extended synaptotagmin-2	ESYT2	19	19	32.5	104.71	3.9829e-235	0.95052	0.890195	7.4833	10	1.2195	0.213929	10.876	22
Q8TAA9	Vang-like protein 1	VANGL1	9	9	26.9	59.974	3.8823e-96	0.9499	0.921492	12.309	6	0.883158	0.423008	10.372	6
Q6WKZ4	Rab11 family-interacting protein 1	RAB11FIP1	30	30	31.5	137.17	9.08e-294	0.94977	0.885641	51.195	26	0.934929	0.582678	15.448	26
Q9UPW5	Cytosolic carboxypeptidase 1	AGTPBP1	23	23	24.1	138.45	2.9098e-194	0.94944	0.883638	10.987	14	0.933968	0.577375	11.352	17
P30153	Serine/threonine-protein phosphatase 2A 65 kDa regulatory subunit A alpha isoform	PPP2R1A	3	3	10.9	65.308	2.2476e-24	0.94934	0.918831	9.7001	3	1.15384	0.571832	NaN	1
Q9NVP1	ATP-dependent RNA helicase DDX18	DDX18	55	55	72.7	75.406	0	0.94889	0.880298	21.281	86	0.869187	0.271816	24.368	108
P22695	Cytochrome b-c1 complex subunit 2, mitochondrial	UQCRC2	2	2	8.8	48.442	2.8382e-26	0.94878	0.916168	NaN	1	1.0878	0.775695	1.7731	2
B4E2P2	Translocon-associated protein subunit gamma	SSR3	4	4	17.7	22.61	4.0642e-62	0.9485	0.914837	12.601	5	1.08512	0.784699	12.726	4
P17482	Homeobox protein Hox-B9	HOXB9	2	2	29.6	28.058	3.556e-10	0.94849	0.914789	NaN	1	1.18785	0.481723	29.809	3
P09038	Fibroblast growth factor 2	FGF2	11	11	42.7	30.77	1.5589e-90	0.94812	0.875623	23.541	7	1.07843	0.807375	11.304	10
G3V379		FERMT2	1	1	10.8	7.3085	0.001802	0.94778	0.873559	0.92157	2	0.909339	0.448091	NaN	1
Q6P2C8	Mediator of RNA polymerase II transcription subunit 27	MED27	5	5	20.6	35.431	2.1452e-42	0.9477	0.911032	20.148	4	0.81686	0.11717	9.7118	7
Q9H8W3	Protein FAM204A	FAM204A	2	2	10.3	27.021	1.4361e-76	0.94768	0.910937	4.8449	3	0.943574	0.656877	NaN	1
P31946	14-3-3 protein beta/alpha;14-3-3 protein beta/alpha, N-terminally processed	YWHAB	7	5	41.5	28.082	1.9326e-43	0.94718	0.908558	18.665	2	1.07174	0.830391	23.33	3
O60828	Polyglutamine-binding protein 1	PQBP1	3	3	29.4	30.472	2.5956e-05	0.94708	0.908083	9.8315	3	1.29823	0.260046	NaN	1
O75940	Survival of motor neuron-related-splicing factor 30	SMNDC1	4	4	23.1	26.711	9.4793e-61	0.94579	0.861481	10.313	3	0.950029	0.668104	22.706	6
O14733-3	Dual specificity mitogen-activated protein kinase kinase 7	MAP2K7	17	17	42.1	49.07	1.9177e-93	0.94569	0.860875	28.831	12	0.961631	0.732378	12.849	16
P16615	Sarcoplasmic/endoplasmic reticulum calcium ATPase 2	ATP2A2	7	7	10.4	114.76	2.8111e-25	0.9456	0.901039	14.495	2	1.16052	0.553297	19.432	5
F5H7W8	Uncharacterized protein C12orf43	C12orf43	9	9	53.2	28.637	2.0009e-88	0.94527	0.899468	9.1946	4	0.945895	0.644361	87.933	10
Q9P2A4	ABI gene family member 3	ABI3	7	7	32.8	39.035	1.7241e-93	0.94487	0.897564	20.843	5	0.879817	0.411269	6.4614	6
Q08211	ATP-dependent RNA helicase A	DHX9	6	6	9.1	140.96	4.4005e-35	0.94448	0.895707	4.0557	4	1.06294	0.86112	18.974	4
Q13426	DNA repair protein XRCC4	XRCC4	3	3	9.8	38.286	1.9262e-07	0.94433	0.894992	NaN	1	1.12671	0.651161	11.636	3
P63167	Dynein light chain 1, cytoplasmic;Dynein light chain 2, cytoplasmic	DYNLL1;DYNLL2	4	4	56.2	10.366	1.8103e-48	0.94422	0.851957	8.0487	7	1.08589	0.620701	13.431	4
P11940	Polyadenylate-binding protein 1	PABPC1	12	4	24.7	70.67	3.5804e-70	0.94401	0.850684	17.538	10	1.04041	0.826626	14.154	10
Q96FK6	WD repeat-containing protein 89	WDR89	4	4	20.4	43.214	9.5561e-35	0.94383	0.892611	14.841	3	0.911577	0.528467	3.6962	3
Q15648	Mediator of RNA polymerase II transcription subunit 1	MED1	23	23	20.7	168.48	8.5787e-183	0.94372	0.848925	24.734	18	0.859845	0.237874	46.766	18
Q8TA86	Retinitis pigmentosa 9 protein	RP9	9	9	52.5	26.106	5.1908e-91	0.94315	0.84547	28.142	11	0.850412	0.206431	18.62	13
P14649	Myosin light chain 6B	MYL6B	11	8	70.2	22.764	1.3858e-71	0.94313	0.889277	17.148	5	1.11597	0.684308	25.225	9
P25398	40S ribosomal protein S12	RPS12	8	8	81.8	14.515	3.9866e-93	0.94276	0.887515	37.984	8	0.984155	0.828164	21.042	13
Q9BTT4	Mediator of RNA polymerase II transcription subunit 10	MED10	7	7	83.7	15.688	8.434e-84	0.94214	0.839349	9.4153	6	0.811293	0.1056	35.561	6
Q00059	Transcription factor A, mitochondrial	TFAM	23	23	67.9	29.096	2.3125e-126	0.94159	0.836017	13.569	33	0.962279	0.739732	14.87	30
P46776	60S ribosomal protein L27a	RPL27A	16	16	75	16.561	2.312e-142	0.94134	0.834503	7.3478	23	1.09753	0.573067	30.566	28
P08238	Heat shock protein HSP 90-beta	HSP90AB1	24	19	39.5	83.263	3.9126e-225	0.94114	0.833291	11.939	16	0.913242	0.467638	33.915	24
P62834	Ras-related protein Rap-1A;Ras-related protein Rap-1b	RAP1A;RAP1B	7	7	60.9	20.987	4.4276e-58	0.94109	0.879558	10.007	9	0.906043	0.507204	89.104	3
F5GX28	Lysine-specific demethylase 4B	KDM4B	4	4	6.1	126.08	1.475e-30	0.94055	0.876985	NaN	1	1.0171	0.968546	32.728	3
Q9Y4Z0	U6 snRNA-associated Sm-like protein LSm4	LSM4	1	1	11.5	15.35	0.0015288	0.93993	0.87403	1.2229	2	0.764468	0.114145	NaN	1
O00479	High mobility group nucleosome-binding domain-containing protein 4	HMGN4	5	4	46.7	9.5388	2.2559e-45	0.93975	0.824878	9.0388	5	1.23713	0.181748	69.2	6
Q9Y421	Protein FAM32A	FAM32A	7	7	60.7	13.178	2.1905e-31	0.93961	0.872505	4.9059	3	0.950029	0.668104	33.372	8
P52434	DNA-directed RNA polymerases I, II, and III subunit RPABC3	POLR2H	5	5	36.7	17.143	3.7348e-47	0.93949	0.871933	11.096	3	0.880669	0.317311	5.5664	6
Q1ED39	Protein C16orf88	C16orf88	22	22	53.1	51.588	2.8474e-226	0.93921	0.821611	29.269	21	0.94038	0.613087	19.839	20
P78527	DNA-dependent protein kinase catalytic subunit	PRKDC	110	110	30.1	469.08	0	0.9391	0.820946	22.452	94	1.01921	0.931196	21.608	120
P46778	60S ribosomal protein L21	RPL21	21	21	82.5	18.565	3.8173e-113	0.93887	0.819555	40.451	30	1.14498	0.402942	26.104	32
Q9Y224	UPF0568 protein C14orf166	C14orf166	4	4	19.3	28.068	6.6868e-31	0.93869	0.86812	12.87	3	0.91659	0.548	8.5314	4
Q9Y2T2	AP-3 complex subunit mu-1	AP3M1	12	9	39.5	46.939	2.0896e-93	0.93857	0.817741	16.436	10	0.903914	0.421576	69.842	15
Q9Y2W2	WW domain-binding protein 11	WBP11	3	3	6.1	69.997	9.0448e-56	0.93819	0.865737	19.68	3	1.0017	0.903127	15.145	3
O15143	Actin-related protein 2/3 complex subunit 1B	ARPC1B	8	8	27.4	40.949	3.3381e-53	0.9381	0.8149	12.2	7	1.0563	0.884588	8.3782	6
Q99755-3	Phosphatidylinositol 4-phosphate 5-kinase type-1 alpha	PIP5K1A	20	18	55.9	61.186	5.9095e-156	0.93746	0.811033	12.043	16	0.895095	0.380177	16.347	18
Q99996	A-kinase anchor protein 9	AKAP9	27	27	13.6	453.66	0	0.93704	0.808497	96.672	18	0.972479	0.800458	21.74	20
Q08379	Golgin subfamily A member 2	GOLGA2	10	9	15.5	113.08	3.0939e-219	0.9367	0.858635	8.0997	4	0.995025	0.874616	8.1243	6
P04843	Dolichyl-diphosphooligosaccharide--protein glycosyltransferase subunit 1	RPN1	4	4	9.7	68.569	1.2313e-38	0.93643	0.857348	16.801	2	1.06528	0.852893	46.628	3
P52272	Heterogeneous nuclear ribonucleoprotein M	HNRNPM	40	40	60.7	77.515	3.7841e-282	0.93528	0.797877	35.688	40	1.12427	0.472324	16.342	41
P32969	60S ribosomal protein L9	RPL9	29	29	94.3	21.863	0	0.93411	0.790827	22.205	47	0.991375	0.914201	19.048	57
Q6ZSJ8	Uncharacterized protein C1orf122	C1orf122	2	2	33.6	11.471	6.2084e-40	0.93325	0.842192	NaN	1	1.16613	0.538067	13.757	2
Q9HBM6	Transcription initiation factor TFIID subunit 9B	TAF9B	6	3	47.8	27.622	4.6526e-81	0.93254	0.78138	7.4294	2	1.23314	0.188668	1.9723	4
O95977	Sphingosine 1-phosphate receptor 4	S1PR4	2	2	7.6	41.623	8.7371e-30	0.93242	0.838237	NaN	1	0.857192	0.335943	2.6533	2
Q71DI3	Histone H3.2;Histone H3.1t	HIST2H3A;HIST3H3	21	1	89	15.388	1.7469e-142	0.93194	0.83595	6.735	6	1.14837	0.58731	19.104	3
P56182	Ribosomal RNA processing protein 1 homolog A	RRP1	23	23	42.1	52.839	1.7212e-199	0.93181	0.776992	13.425	16	1.02737	0.890458	42.621	23
P62854	40S ribosomal protein S26;Putative 40S ribosomal protein S26-like 1	RPS26;RPS26P11	12	12	70.4	13.015	2.5464e-60	0.93174	0.776572	11.409	21	1.09275	0.592343	24.546	17
Q8WVM0	Dimethyladenosine transferase 1, mitochondrial	TFB1M	7	7	39.6	39.542	9.7886e-82	0.93163	0.834473	26.229	4	0.871916	0.384119	26.719	9
Q9P107	GEM-interacting protein	GMIP	4	4	7.3	106.68	2.481e-25	0.93149	0.833806	NaN	1	0.865726	0.363473	26.021	2
O94906	Pre-mRNA-processing factor 6	PRPF6	23	23	37.8	106.92	2.6413e-148	0.93135	0.77423	49.357	15	1.08852	0.609761	35.449	17
P49368	T-complex protein 1 subunit gamma	CCT3	3	3	9.9	60.533	7.2262e-13	0.93127	0.832758	1.4792	2	0.994233	0.871234	5.3446	2
P62805	Histone H4	HIST1H4A	21	21	80.6	11.367	6.599e-285	0.93105	0.772429	22.64	27	1.13276	0.442948	55.845	35
O43684	Mitotic checkpoint protein BUB3	BUB3	13	13	64.3	37.154	2.6422e-146	0.93091	0.771589	17.137	11	0.942863	0.627106	11.481	17
H0Y368	Dolichol-phosphate mannosyltransferase	DPM1	15	15	54.6	33.218	1.6038e-97	0.93069	0.770269	8.3539	9	0.969368	0.781858	27.735	16
Q9UGY1	Nucleolar protein 12	NOL12	15	15	62.9	24.663	9.4083e-105	0.93045	0.768829	14.279	15	1.15824	0.362501	12.97	16
P15153	Ras-related C3 botulinum toxin substrate 2	RAC2	6	3	22.9	21.429	1.4263e-20	0.93027	0.767749	14.976	2	0.958865	0.720713	12.201	8
Q9UJV9	Probable ATP-dependent RNA helicase DDX41	DDX41	34	34	63.3	69.837	0	0.9298	0.764932	16.154	35	0.987362	0.889997	28.381	31
Q8TDX7	Serine/threonine-protein kinase Nek7;Serine/threonine-protein kinase Nek6	NEK7;NEK6	2	2	6	34.551	1.7306e-05	0.92881	0.821043	NaN	1	0.887075	0.436959	0.34683	2
P84243	Histone H3.3;Histone H3.3C;Histone H3	H3F3A;H3F3C	23	5	89	15.328	1.2951e-217	0.92707	0.748601	22.162	39	1.1079	0.532515	27.15	36
O14602	Eukaryotic translation initiation factor 1A, Y-chromosomal	EIF1AY	7	1	56.2	16.442	2.6416e-56	0.92672	0.746512	14.17	3	0.927128	0.54013	7.0029	4
P30101	Protein disulfide-isomerase A3	PDIA3	7	6	31.3	56.782	4.8934e-37	0.92642	0.80967	15.789	5	0.92285	0.572725	19.537	5
P62314	Small nuclear ribonucleoprotein Sm D1	SNRPD1	2	2	27.7	13.281	1.154e-44	0.92607	0.808005	10.869	4	0.995025	0.874616	NaN	1
G8JLB6	Heterogeneous nuclear ribonucleoprotein H;Heterogeneous nuclear ribonucleoprotein H, N-terminally processed	HNRNPH1	5	2	10.2	51.229	2.4921e-19	0.92563	0.805913	0.98579	2	1.05216	0.899377	26.873	3
Q8IY81	Putative rRNA methyltransferase 3	FTSJ3	31	31	29.4	96.557	0	0.92467	0.734297	19.345	29	0.935016	0.583161	13.013	31
Q9Y6W5	Wiskott-Aldrich syndrome protein family member 2	WASF2	9	9	22.7	54.283	2.8633e-124	0.92434	0.732335	16.684	9	0.872296	0.283725	18.838	10
Q99459	Cell division cycle 5-like protein	CDC5L	6	6	10.8	92.25	2.4888e-13	0.92383	0.797358	14.516	2	1.18907	0.280149	26.229	6
H0Y7A7	Calmodulin	CALM2;CALM1	17	17	56.7	20.762	1.4124e-229	0.92378	0.729007	25.337	38	1.08554	0.622184	18.096	45
G3XAA2	Mitogen-activated protein kinase kinase kinase kinase 4	MAP4K4	20	12	24.4	133.57	6.8189e-176	0.92306	0.724732	129.19	13	1.03444	0.855649	30.53	16
Q96RN5	Mediator of RNA polymerase II transcription subunit 15	MED15	7	7	14.1	86.753	3.1289e-73	0.923	0.724376	16.873	11	0.864603	0.359789	5.1371	4
P31146	Coronin-1A	CORO1A	8	8	36.2	51.026	3.8926e-47	0.92258	0.791421	22.573	5	1.15238	0.379989	28.979	8
Q96K17	Transcription factor BTF3 homolog 4	BTF3L4	4	4	27.2	17.27	1.1873e-32	0.92208	0.789047	4.282	3	0.833681	0.157605	21.296	9
Q4KMP7	TBC1 domain family member 10B	TBC1D10B	20	20	37.4	87.198	1.1011e-267	0.92179	0.717206	17.357	19	1.21709	0.218655	11.132	24
B7Z4C8	60S ribosomal protein L31	RPL31	31	31	76.9	15.118	1.2936e-167	0.92055	0.709873	29.505	49	1.21868	0.215526	34.905	49
P62140	Serine/threonine-protein phosphatase PP1-beta catalytic subunit	PPP1CB	4	3	18.7	37.186	9.1019e-23	0.92032	0.780697	21.352	3	0.948407	0.67692	20.284	2
Q9Y450	HBS1-like protein	HBS1L	11	4	33	75.472	6.0298e-156	0.92027	0.70822	11.916	10	0.815461	0.114181	17.603	10
E9PCT1	Serine/arginine repetitive matrix protein 1	SRRM1	29	29	33.3	103.79	0	0.92006	0.70698	23.259	40	0.904323	0.423546	16.448	30
P62266	40S ribosomal protein S23	RPS23	24	24	81.1	15.807	4.4912e-188	0.92004	0.706862	9.1593	68	1.09833	0.569844	12.384	69
Q96AG4	Leucine-rich repeat-containing protein 59	LRRC59	43	43	82.7	34.93	0	0.91957	0.70409	14.537	83	0.959601	0.723933	13.398	63
M0R1T5	Charged multivesicular body protein 2a	CHMP2A	2	2	6.6	24.781	5.5524e-05	0.91921	0.775436	NaN	1	0.509892	3.0894e-07	90.543	2
Q9UQE7	Structural maintenance of chromosomes protein 3	SMC3	5	5	9.4	141.54	3.211e-67	0.91879	0.773446	32.257	3	0.975705	0.792104	14.43	3
Q92614-2			119	2	64.2	196.44	0	0.91864	0.772736	8.6307	3	1.06971	0.837429	18.028	3
Q8N2K0-2	Monoacylglycerol lipase ABHD12	ABHD12	2	2	7.7	45.558	4.3317e-22	0.91861	0.772594	5.5557	2	1.01138	0.94431	NaN	1
Q13206	Probable ATP-dependent RNA helicase DDX10	DDX10	32	32	48.9	100.89	0	0.9182	0.696024	15.102	26	1.03198	0.867687	24.768	35
E7ETE0	Methyltransferase-like protein 8	METTL8	4	4	14	43.638	2.7558e-17	0.91815	0.770416	4.7147	2	1.11531	0.686376	3.9556	2
Q9Y5V0	Zinc finger protein 706	ZNF706	4	4	55.3	8.4977	2.3865e-13	0.91748	0.691794	8.8315	4	1.09777	0.572104	9.3748	6
P30044	Peroxiredoxin-5, mitochondrial	PRDX5	2	2	27.6	22.086	1.0901e-111	0.91729	0.766345	1.4854	2	0.9243	0.578504	NaN	1
G5E933	Myotubularin-related protein 5	SBF1	104	2	60.3	208.44	0	0.91656	0.686398	9.5722	5	1.00346	0.910628	5.5388	4
O15371	Eukaryotic translation initiation factor 3 subunit D	EIF3D	3	3	9.9	63.972	3.1402e-99	0.91634	0.761852	0.5172	2	0.911162	0.52686	0.20026	2
Q6P1Q0-7	LETM1 domain-containing protein 1	LETMD1	5	5	11.3	43.327	6.3293e-18	0.91598	0.76015	20.869	2	0.705567	0.00757549	37.074	4
G3V4A5	Mediator of RNA polymerase II transcription subunit 6	MED6	5	5	28.5	28.723	2.3008e-67	0.91587	0.682357	7.53	4	0.786844	0.154392	16.095	2
P68371	Tubulin beta-4B chain	TUBB4B	32	2	78.9	49.83	0	0.91574	0.681597	17.751	14	1.02462	0.904117	14.548	14
P48729	Casein kinase I isoform alpha	CSNK1A1	12	12	41.2	38.914	4.4695e-50	0.91531	0.679083	40.018	13	0.979144	0.840477	17.845	11
Q10589	Bone marrow stromal antigen 2	BST2	4	4	20	19.769	7.1039e-87	0.91453	0.674529	22.663	4	1.17865	0.30621	6.8966	5
P51116	Fragile X mental retardation syndrome-related protein 2	FXR2	4	2	7.9	74.222	1.1651e-37	0.91342	0.748062	7.8004	2	1.22778	0.389329	NaN	1
P06576	ATP synthase subunit beta, mitochondrial;ATP synthase subunit beta	ATP5B	18	18	65.8	56.559	1.359e-248	0.91337	0.667771	28.906	10	0.97371	0.807833	19.245	23
O95400	CD2 antigen cytoplasmic tail-binding protein 2	CD2BP2	9	9	31.7	37.646	4.9895e-82	0.91323	0.747166	6.8757	2	1.01471	0.958455	31.055	7
O75529	TAF5-like RNA polymerase II p300/CBP-associated factor-associated factor 65 kDa subunit 5L	TAF5L	11	11	29.7	66.155	1.7175e-86	0.9125	0.743725	8.327	5	1.05966	0.735963	13.173	10
Q9Y3C7	Mediator of RNA polymerase II transcription subunit 31	MED31	3	3	36.6	15.805	1.7093e-30	0.91198	0.741275	26.146	3	0.855505	0.330634	2.3463	2
P15311	Ezrin	EZR	16	6	21.8	69.412	1.8728e-65	0.9119	0.659233	6.6491	3	0.974469	0.812385	21.971	6
O75448	Mediator of RNA polymerase II transcription subunit 24	MED24	11	11	17.2	110.3	3.7364e-146	0.91176	0.658421	19.522	10	0.962279	0.739732	37.579	7
P84103	Serine/arginine-rich splicing factor 3	SRSF3	3	3	32.9	19.329	7.1389e-34	0.9116	0.739485	6.1085	2	1.03596	0.958018	3.0699	4
Q9Y2S6	Coiled-coil domain-containing protein 72	CCDC72	3	3	53.1	7.0662	1.1194e-12	0.91122	0.737696	20.403	2	1.5672	0.0042382	3.5487	2
Q9H501	ESF1 homolog	ESF1	4	4	5.8	98.795	3.1011e-78	0.91092	0.736285	10.351	2	1.16046	0.356038	3.9613	2
Q8IWC1	MAP7 domain-containing protein 3	MAP7D3	7	7	11.5	98.428	1.9574e-64	0.91067	0.735108	29.611	4	1.04055	0.941263	21.559	4
Q9BSC4	Nucleolar protein 10	NOL10	16	16	37.8	80.301	1.3436e-69	0.91056	0.651477	27.648	11	0.764643	0.0389671	16.493	12
Q14498	RNA-binding protein 39	RBM39	16	15	39.2	59.379	1.4598e-291	0.9105	0.65113	21.065	26	0.887626	0.346856	10.747	19
E7EVF4	Cytoplasmic FMR1-interacting protein 2;Cytoplasmic FMR1-interacting protein 1	CYFIP2;CYFIP1	23	23	24.6	145.67	3.4904e-217	0.91036	0.650321	26.074	19	0.852224	0.21225	44.784	25
Q6DD87	Zinc finger protein 787	ZNF787	5	5	18.8	40.543	8.2459e-39	0.90955	0.729843	27.816	4	1.00824	0.930963	27.793	4
P49685	G-protein coupled receptor 15	GPR15	5	5	12.8	40.787	3.7127e-31	0.90903	0.7274	23.3	7	0.924471	0.579186	9.4855	8
Q9BUE0	Mediator of RNA polymerase II transcription subunit 18	MED18	4	4	38.9	23.662	2.2102e-19	0.90871	0.725898	9.9487	4	0.728916	0.0662477	4.5595	3
Q9Y3I0	tRNA-splicing ligase RtcB homolog	C22orf28	19	19	55	55.21	1.1635e-96	0.90827	0.638283	74.067	16	1.05475	0.890102	38.931	16
P62269	40S ribosomal protein S18	RPS18	59	59	99.3	17.718	0	0.90818	0.637766	27.871	121	1.05115	0.775469	31.583	118
Q9Y2X3	Nucleolar protein 58	NOP58	13	13	32.1	59.578	1.147e-82	0.90771	0.635068	12.271	12	0.862738	0.248088	36.991	13
Q9Y3B9	RRP15-like protein	RRP15	3	3	14.9	31.484	2.3451e-10	0.90724	0.719003	NaN	1	0.997009	0.883091	7.7324	2
P07437	Tubulin beta chain	TUBB	33	8	74.8	49.67	0	0.90671	0.629341	21.838	39	1.01283	0.963418	10.698	48
Q02338	D-beta-hydroxybutyrate dehydrogenase, mitochondrial	BDH1	7	7	37	38.157	1.1164e-75	0.90661	0.716051	12.691	2	1.09094	0.765194	29.706	4
Q9H223	EH domain-containing protein 4	EHD4	5	4	12.6	61.174	1.8635e-51	0.90591	0.712774	10.943	2	1.16291	0.546769	17.263	4
P14625	Endoplasmin	HSP90B1	3	3	5.6	92.468	4.2667e-17	0.9047	0.707117	15.801	2	0.756888	0.102345	21.427	3
Q9H4M9	EH domain-containing protein 1	EHD1	9	7	28.5	60.626	3.3296e-97	0.90413	0.704454	12.737	8	1.11169	0.697787	40.879	7
Q9NX70	Mediator of RNA polymerase II transcription subunit 29	MED29	9	9	69.5	21.073	1.1504e-73	0.904	0.6139	13.971	10	0.942863	0.627106	55.591	8
Q6P2Q9	Pre-mRNA-processing-splicing factor 8	PRPF8	23	23	13.1	273.6	6.8698e-212	0.90389	0.613275	56.146	15	1.12406	0.473039	48.7	23
O43513	Mediator of RNA polymerase II transcription subunit 7	MED7	5	5	32.2	27.245	9.1967e-78	0.90302	0.699275	9.1452	3	0.914913	0.476123	8.5652	6
P62249	40S ribosomal protein S16	RPS16	37	37	98.6	16.445	2.108e-303	0.9026	0.605971	19.677	117	1.11027	0.523493	22.967	103
P18621	60S ribosomal protein L17	RPL17	46	46	94	21.397	0	0.90209	0.603091	29.37	83	1.14471	0.403773	22.483	104
P35869	Aryl hydrocarbon receptor	AHR	5	5	13.8	96.146	4.4657e-28	0.90189	0.694011	14.644	4	1.06299	0.860921	75.988	5
P53621-2	Coatomer subunit alpha;Xenin;Proxenin	COPA	9	9	13.8	139.32	6.4972e-57	0.90186	0.693872	12.868	5	1.00486	0.916601	27.262	6
P28908	Tumor necrosis factor receptor superfamily member 8	TNFRSF8	2	2	5.5	63.747	7.5008e-14	0.90177	0.693453	5.7344	3	1.13045	0.639831	16.877	2
H0YBZ2	HLA class II histocompatibility antigen gamma chain	CD74	6	6	25.9	34.979	1.9992e-68	0.90156	0.600103	81.19	6	1.47026	0.0143539	69.796	5
Q92619	Minor histocompatibility protein HA-1;Minor histocompatibility antigen HA-1	HMHA1	39	39	42.8	124.61	0	0.90146	0.599539	16.41	43	1.06007	0.734058	30.147	35
P22087	rRNA 2-O-methyltransferase fibrillarin	FBL	11	11	34.3	33.784	2.6491e-78	0.90136	0.598976	16.767	8	0.869112	0.271531	43.829	11
P06729	T-cell surface antigen CD2	CD2	15	15	45.9	39.448	1.5112e-126	0.90125	0.598357	11.853	20	1.29042	0.108002	11.723	29
Q9UDY2-7	Tight junction protein ZO-2	TJP2	13	13	18.3	137.34	8.6163e-52	0.90121	0.690847	14.753	9	0.74599	0.0244091	11.769	6
Q15629	Translocating chain-associated membrane protein 1	TRAM1	3	3	9.6	43.071	1.0294e-123	0.89979	0.59016	36.173	15	0.908018	0.441562	8.5812	10
P41091	Eukaryotic translation initiation factor 2 subunit 3;Putative eukaryotic translation initiation factor 2 subunit 3-like protein	EIF2S3;EIF2S3L	55	55	79.4	51.109	0	0.8995	0.588536	30.312	107	0.835003	0.161146	20.861	96
Q9GZR7	ATP-dependent RNA helicase DDX24	DDX24	18	18	36.2	96.331	1.4276e-187	0.89923	0.587026	17.876	19	1.11724	0.49757	22.766	21
O95248-4			105	3	60.4	211.05	0	0.8992	0.586858	22.341	128	1.0694	0.691944	32.556	137
M0R2B7	DNA polymerase delta catalytic subunit	POLD1	10	10	14.7	126.39	1.6707e-50	0.89875	0.679427	35.005	4	0.964599	0.744926	22.27	7
Q8WUW1-2	Protein BRICK1	BRK1	8	8	62.3	12.046	6.9179e-69	0.89867	0.679056	14.313	5	0.873286	0.287583	6.1102	8
Q9NVI7-2	ATPase family AAA domain-containing protein 3A	ATAD3A	69	18	74.6	66.217	0	0.89846	0.582726	20.607	109	1.12951	0.454036	33.748	90
Q9Y5J1	U3 small nucleolar RNA-associated protein 18 homolog	UTP18	2	2	5.8	62.003	6.2674e-29	0.89821	0.676925	NaN	1	0.704722	0.0435025	2.8238	2
Q96BN2	Transcriptional adapter 1	TADA1	3	3	13.7	37.381	2.2336e-18	0.89726	0.672529	6.0584	2	0.99691	0.882667	25.042	2
Q9NVC6	Mediator of RNA polymerase II transcription subunit 17	MED17	16	16	39	72.889	2.7644e-134	0.89619	0.570115	13.375	11	0.829669	0.147192	9.0283	16
Q96CM3	RNA pseudouridylate synthase domain-containing protein 4	RPUSD4	4	4	17.2	42.205	6.1658e-32	0.89614	0.569839	22.621	3	1.81077	0.00674155	18.886	4
O75643	U5 small nuclear ribonucleoprotein 200 kDa helicase	SNRNP200	27	27	22.5	244.5	0	0.89608	0.569507	12.139	18	1.08179	0.638017	15.44	27
Q9H1J1	Regulator of nonsense transcripts 3A	UPF3A	4	4	12.4	54.696	2.6413e-16	0.89602	0.666802	NaN	1	1.0276	0.988744	25.492	4
P63218	Guanine nucleotide-binding protein G(I)/G(S)/G(O) subunit gamma-5	GNG5	2	2	26.5	7.3184	2.0522e-05	0.89568	0.567296	5.6786	2	1.02165	0.918969	3.5693	2
Q8NBZ7-2	UDP-glucuronic acid decarboxylase 1	UXS1	10	10	41.9	48.151	6.091e-74	0.89536	0.565529	13.305	10	0.939232	0.606638	18.12	14
Q71SY5-3	Mediator of RNA polymerase II transcription subunit 25	MED25	3	3	6.2	82.971	4.6764e-12	0.89507	0.662421	8.2212	3	0.983284	0.86541	9.0442	4
O75486	Transcription initiation protein SPT3 homolog	SUPT3H	5	5	20.3	44.361	1.8711e-188	0.89483	0.661316	11.117	7	1.20491	0.440483	9.2254	8
Q05823	2-5A-dependent ribonuclease	RNASEL;DKFZp781D08126	2	2	3.5	83.532	1.4313e-15	0.89477	0.66104	33.086	3	1.05713	0.881652	NaN	1
Q86TJ2	Transcriptional adapter 2-beta	TADA2B	6	6	21.4	48.47	1.1863e-26	0.89477	0.66104	171.25	3	1.00565	1	8.0769	4
P40939	Trifunctional enzyme subunit alpha, mitochondrial;Long-chain enoyl-CoA hydratase;Long chain 3-hydroxyacyl-CoA dehydrogenase	HADHA	119	119	87.2	82.999	0	0.8947	0.561892	20.831	212	0.975039	0.815805	18.608	239
P32970	CD70 antigen	CD70	6	6	39.9	21.118	1.1711e-35	0.89447	0.560627	23.288	6	1.04116	0.823022	23.537	8
P55084	Trifunctional enzyme subunit beta, mitochondrial;3-ketoacyl-CoA thiolase	HADHB	47	47	77	51.294	0	0.89446	0.560572	16.594	116	0.967024	0.767889	17.288	136
Q9NRC8	NAD-dependent protein deacetylase sirtuin-7	SIRT7	13	13	50.5	44.898	1.1792e-193	0.89373	0.556562	26.869	10	1.05954	0.736529	13.529	12
P56134	ATP synthase subunit f, mitochondrial	ATP5J2	8	3	62.8	10.918	7.9605e-82	0.89353	0.555466	6.4348	8	1.11503	0.505723	9.3467	10
P45880	Voltage-dependent anion-selective channel protein 2	VDAC2	5	5	24.5	31.566	5.8797e-42	0.89328	0.554096	25.645	4	1.01685	0.943097	5.7165	6
P48047	ATP synthase subunit O, mitochondrial	ATP5O	21	21	78.9	23.277	1.1975e-181	0.89322	0.553768	45.083	36	1.06329	0.719418	19.312	33
P47813	Eukaryotic translation initiation factor 1A, X-chromosomal	EIF1AX	8	2	56.2	16.46	4.0433e-63	0.89209	0.547595	12.347	10	0.96637	0.763997	11.759	12
B0I1T2	Unconventional myosin-Ig;Minor histocompatibility antigen HA-2	MYO1G	102	102	81.8	116.44	0	0.89182	0.546124	36.823	200	1.13803	0.425359	17.057	183
A6NFN2	Abl interactor 1	ABI1	15	15	39.1	55.259	5.9857e-172	0.89166	0.545253	18.772	18	0.835841	0.272078	9.4945	9
O15381	Nuclear valosin-containing protein-like	NVL	4	4	8.8	95.05	2.0876e-31	0.89146	0.64584	1.3747	2	0.850268	0.314432	14.54	2
Q9NPJ6	Mediator of RNA polymerase II transcription subunit 4	MED4	7	7	39.3	29.745	1.0577e-47	0.89136	0.543621	10.679	8	0.907359	0.438322	11.906	9
P09874	Poly [ADP-ribose] polymerase 1	PARP1	71	71	65.9	113.08	0	0.89027	0.537708	16.495	78	1.04611	0.799288	12.691	94
P25490	Transcriptional repressor protein YY1	YY1	11	11	29.5	44.712	6.1559e-75	0.88954	0.533762	19.709	14	1.05509	0.757073	18.989	14
Q9NVH1	DnaJ homolog subfamily C member 11	DNAJC11	7	7	15.9	63.277	2.4613e-43	0.88946	0.6367	30.529	2	0.808669	0.201749	26.792	5
Q52LJ0-2	Protein FAM98B	FAM98B	3	2	9	45.547	6.2043e-65	0.88881	0.633736	NaN	1	0.811227	0.207834	5.4713	2
Q9BUQ8	Probable ATP-dependent RNA helicase DDX23	DDX23	25	25	33.2	95.581	1.4786e-118	0.88847	0.527999	14.995	20	1.05462	0.759246	16.763	19
Q92979	Ribosomal RNA small subunit methyltransferase NEP1	EMG1	1	1	6.6	26.72	5.4753e-05	0.88732	0.626958	NaN	1	0.633272	0.00944304	18.985	2
O95347	Structural maintenance of chromosomes protein 2	SMC2	5	5	7.9	135.65	9.6392e-19	0.88652	0.623326	14.441	3	1.26422	0.317311	14.308	3
Q8WUM4-2	Programmed cell death 6-interacting protein	PDCD6IP	2	2	5.6	96.771	9.8057e-81	0.88639	0.622737	21.025	3	1.47876	0.0808571	12.852	3
Q9NWA0	Mediator of RNA polymerase II transcription subunit 9	MED9	6	6	37.7	16.403	1.4422e-53	0.88563	0.512826	16.515	6	0.864528	0.254541	16.247	6
Q96P47-4	Arf-GAP with GTPase, ANK repeat and PH domain-containing protein 3	AGAP3	22	18	30.3	97.95	3.7239e-252	0.88544	0.511817	19.084	20	0.959877	0.72556	44.684	23
Q8IXW5	Putative RNA polymerase II subunit B1 CTD phosphatase RPAP2	RPAP2	14	14	30.1	69.508	8.1422e-127	0.8854	0.618252	36.875	5	0.68018	0.00321334	19.466	10
J3KPK2	Granzyme B	GZMB	16	16	39.5	31.42	3.3045e-116	0.88509	0.509961	11.113	23	1.3443	0.0613555	20.297	26
E7EUE1	ATP-binding cassette sub-family D member 3	ABCD3	6	6	14.5	78.401	1.6576e-53	0.88483	0.615675	23.457	3	0.943931	0.65835	6.162	4
Q969S3	Zinc finger protein 622	ZNF622	10	10	27.9	54.271	1.5837e-61	0.88433	0.505941	12.626	7	0.957396	0.714532	20.547	14
Q04637-9	Eukaryotic translation initiation factor 4 gamma 1	EIF4G1	2	2	2.4	176.23	2.7952e-42	0.8833	0.608771	NaN	1	1.0983	0.740915	2.8711	2
Q13112	Chromatin assembly factor 1 subunit B	CHAF1B	11	11	32.9	61.492	6.7667e-76	0.88241	0.495843	40.165	7	1.17382	0.318888	13.511	10
P19388	DNA-directed RNA polymerases I, II, and III subunit RPABC1	POLR2E	10	10	52.9	24.551	5.313e-55	0.8824	0.495791	22.646	7	0.763359	0.0377831	30.955	16
O94766	Galactosylgalactosylxylosylprotein 3-beta-glucuronosyltransferase 3	B3GAT3	17	17	64.2	37.121	2.3209e-249	0.88223	0.494901	27.384	23	1.04846	0.788148	31.175	21
Q9UNQ2	Probable dimethyladenosine transferase	DIMT1	11	11	53	35.236	4.8444e-71	0.88213	0.603507	20.051	6	0.76929	0.122127	10.326	8
Q1KMD3	Heterogeneous nuclear ribonucleoprotein U-like protein 2	HNRNPUL2;hCG_2044799	2	2	6.6	85.104	1.9272e-15	0.88211	0.603417	20.967	2	1.03733	0.95299	NaN	1
P62241	40S ribosomal protein S8	RPS8	46	46	88.9	24.205	0	0.88161	0.491662	16.108	79	1.15062	0.38537	16.137	105
P20700	Lamin-B1	LMNB1	3	3	12.6	66.408	1.6473e-91	0.88161	0.601171	15.319	3	0.574251	0.0017878	104.38	2
Q86UE4	Protein LYRIC	MTDH	18	18	29.6	63.836	5.2034e-185	0.88109	0.488952	24.737	24	0.91391	0.47102	52.06	19
Q9NXD2	Myotubularin-related protein 10	MTMR10	3	3	5.7	88.272	1.0189e-15	0.88098	0.598346	NaN	1	0.947059	0.671319	6.3229	3
P23284	Peptidyl-prolyl cis-trans isomerase B	PPIB	31	31	76.4	23.742	2.2017e-257	0.88053	0.486041	15.841	56	1.09678	0.576056	26.296	60
Q9NUQ2	1-acyl-sn-glycerol-3-phosphate acyltransferase epsilon	AGPAT5	6	6	18.4	42.072	9.6341e-37	0.8803	0.5953	11.471	4	0.922254	0.570357	6.718	3
P82970	High mobility group nucleosome-binding domain-containing protein 5	HMGN5;NSBP1	1	1	5.3	31.524	0.00035185	0.87997	0.483137	2.4855	2	1.2833	0.11605	NaN	1
P98171-2	Rho GTPase-activating protein 4	ARHGAP4	29	29	40.4	109.39	0	0.87886	0.477404	13.183	28	0.915164	0.477404	16.821	35
Q9NX58	Cell growth-regulating nucleolar protein	LYAR	38	38	74.4	43.614	0	0.87865	0.476323	35.684	44	0.950932	0.673325	17.212	42
P52597	Heterogeneous nuclear ribonucleoprotein F;Heterogeneous nuclear ribonucleoprotein F, N-terminally processed	HNRNPF	6	6	22.7	45.671	6.6983e-33	0.8779	0.58459	5.3472	3	1.02761	0.889254	9.6143	6
Q9UEY8	Gamma-adducin	ADD3	11	10	29.3	79.154	9.3464e-140	0.87668	0.466234	13.517	9	0.884486	0.333338	16.003	11
Q8WXF1	Paraspeckle component 1	PSPC1	14	14	30.8	58.743	7.3916e-101	0.87619	0.576997	17.04	9	1.22308	0.399459	19.319	11
P23246	Splicing factor, proline- and glutamine-rich	SFPQ	48	46	50.9	76.149	0	0.87615	0.463536	14.494	64	1.15405	0.374926	15.833	53
Q9H9G7	Protein argonaute-3;Protein argonaute-2;Protein argonaute-1;Protein argonaute-4	EIF2C3;EIF2C2;EIF2C1;EIF2C4	2	2	3.4	97.359	2.5739e-08	0.87589	0.575668	NaN	1	1.29592	0.26364	28.915	2
G3XAN8	Mitochondrial import inner membrane translocase subunit Tim8 B	TIMM8B	2	2	43.9	11.155	6.1698e-81	0.87554	0.574119	31.682	2	1.28332	0.284024	NaN	1
P25705	ATP synthase subunit alpha, mitochondrial	ATP5A1	25	25	48.3	59.75	0	0.87513	0.458364	13.814	27	1.00586	0.998914	11.626	22
Q9Y324	rRNA-processing protein FCF1 homolog	FCF1	12	12	55.1	23.369	3.1591e-86	0.87513	0.572306	49.465	8	0.976181	0.822663	14.102	9
Q9NTI5	Sister chromatid cohesion protein PDS5 homolog B	PDS5B	9	9	9.2	164.67	7.756e-41	0.87501	0.457757	61.106	7	0.97012	0.76834	21.006	6
P30414	NK-tumor recognition protein;Putative peptidyl-prolyl cis-trans isomerase	NKTR	2	2	3.6	165.67	2.1912e-08	0.87391	0.566922	NaN	1	1.41707	0.122831	12.197	2
Q12962	Transcription initiation factor TFIID subunit 10	TAF10	4	4	19.7	21.711	1.7681e-19	0.87377	0.566305	7.5207	3	1.26421	0.31734	6.4718	5
Q86YV0	RAS protein activator like-3	RASAL3	25	25	34	111.9	0	0.87326	0.448951	23.411	29	1.01838	0.935373	26.53	23
Q9NYL4	Peptidyl-prolyl cis-trans isomerase FKBP11;Peptidyl-prolyl cis-trans isomerase	FKBP11	14	14	47.3	22.18	2.2614e-179	0.8726	0.44565	37.766	42	0.968617	0.777377	27.995	46
Q9Y265	RuvB-like 1	RUVBL1	23	23	72.8	50.227	1.4819e-144	0.87204	0.442858	22.893	22	0.640205	0.000666605	12.227	25
P24928	DNA-directed RNA polymerase II subunit RPB1	POLR2A	70	70	46.8	217.17	0	0.87199	0.442609	28.913	68	0.83022	0.148593	24.735	62
Q7Z4S6-5	Kinesin-like protein KIF21A	KIF21A	19	19	18	182.85	1.205e-191	0.87186	0.441963	21.521	12	0.816193	0.115738	63.116	18
F8WA39	Myotubularin-related protein 1	MTMR1	31	31	53.5	75.717	0	0.87162	0.44077	15.884	36	1.10529	0.542539	14.138	42
Q96TA2	ATP-dependent zinc metalloprotease YME1L1	YME1L1	8	8	18.1	86.454	8.6738e-95	0.87106	0.554412	18.927	3	0.907523	0.51286	8.5888	7
Q5T280	Uncharacterized protein C9orf114	C9orf114	7	7	27.1	42.008	9.6742e-112	0.87067	0.436064	9.7904	9	1.1323	0.444512	7.734	8
Q01081	Splicing factor U2AF 35 kDa subunit	U2AF1	10	10	35.4	27.872	2.1642e-92	0.87022	0.433843	20.037	15	1.06204	0.725062	9.9267	8
P84095	Rho-related GTP-binding protein RhoG	RHOG	3	3	30.9	21.308	9.0133e-71	0.86991	0.549391	12.186	2	1.25117	0.341789	26.177	2
P20042	Eukaryotic translation initiation factor 2 subunit 2	EIF2S2	29	29	37.2	38.388	6.0098e-227	0.86986	0.43207	22.736	53	0.792016	0.0719406	19.884	44
Q6ZYL4	General transcription factor IIH subunit 5	GTF2H5	2	2	57.7	8.0533	4.5895e-12	0.86982	0.431873	10.243	3	1.03731	0.953068	NaN	1
Q9NXE8	Pre-mRNA-splicing factor CWC25 homolog	CWC25	2	2	7.3	49.647	3.659e-33	0.8693	0.546734	14.713	2	0.752899	0.0964928	NaN	1
P61158	Actin-related protein 3	ACTR3	7	7	27.5	47.371	5.4968e-41	0.86891	0.545038	2.8054	3	1.08313	0.791407	53.603	8
Q9H936	Mitochondrial glutamate carrier 1	SLC25A22	3	3	17.6	34.47	3.0221e-21	0.86866	0.543952	NaN	1	1.7924	0.00779466	90.101	2
Q9H944	Mediator of RNA polymerase II transcription subunit 20	MED20;TRFP	6	6	27.4	23.222	9.1281e-28	0.86854	0.425599	62.537	6	1.06091	0.868271	33.586	3
Q9Y6J9	TAF6-like RNA polymerase II p300/CBP-associated factor-associated factor 65 kDa subunit 6L	TAF6L	7	7	15.8	67.814	2.3132e-34	0.86844	0.542996	26.453	3	1.2811	0.287742	29.876	8
Q9Y285	Phenylalanine--tRNA ligase alpha subunit	FARSA	5	5	18.1	57.563	5.7305e-30	0.86844	0.542996	12.838	4	0.90269	0.49448	NaN	1
Q9UNK0	Syntaxin-8	STX8	2	2	16.1	26.906	3.376e-17	0.86839	0.542779	14.792	3	1.30697	0.246784	14.553	2
P08708	40S ribosomal protein S17;40S ribosomal protein S17-like	RPS17;RPS17L	42	42	96.3	15.55	0	0.86833	0.424574	17.421	92	0.940645	0.614581	15.149	103
P40222	Alpha-taxilin	TXLNA	37	36	80	61.89	0	0.86819	0.423891	39.29	43	0.803213	0.0903191	34.896	37
P18859-2	ATP synthase-coupling factor 6, mitochondrial	ATP5J	3	3	46.6	13.388	6.0398e-22	0.86801	0.541131	29.5	3	0.912076	0.5304	24.024	2
Q8NDD1	Uncharacterized protein C1orf131	C1orf131	11	2	37.4	32.766	5.0858e-54	0.86781	0.540264	0.70061	2	1.18514	0.4885	5.8915	2
Q15029	116 kDa U5 small nuclear ribonucleoprotein component	EFTUD2	27	26	41.2	109.43	2.2639e-212	0.8678	0.540221	9.2474	16	1.14651	0.3981	14.765	22
Q6PCB5	Round spermatid basic protein 1-like protein	RSBN1L	19	18	39.4	94.868	3.8752e-161	0.86762	0.421117	13.781	20	1.10267	0.552727	14.968	21
Q96EY1	DnaJ homolog subfamily A member 3, mitochondrial	DNAJA3	3	3	11.5	52.488	4.2194e-63	0.86732	0.538142	21.678	2	0.955932	0.708379	2.484	3
P09543	2,3-cyclic-nucleotide 3-phosphodiesterase	CNP	11	11	47.7	47.578	2.4046e-231	0.86689	0.536283	22.326	12	0.900171	0.403742	16.608	12
P07900-2	Heat shock protein HSP 90-alpha	HSP90AA1	14	9	20.8	98.16	7.2283e-71	0.86674	0.535634	12.743	2	0.955475	0.699737	25.199	9
Q9H6K4	Optic atrophy 3 protein	OPA3	3	3	33.5	19.996	6.0782e-63	0.86647	0.415547	16.103	6	0.825287	0.136375	9.5605	2
Q15233	Non-POU domain-containing octamer-binding protein	NONO	40	38	77.1	54.231	0	0.86643	0.415354	36.807	48	1.15432	0.374126	40.922	56
F8W0W6	Small nuclear ribonucleoprotein F	SNRPF	2	2	22.8	13.747	8.0265e-08	0.86619	0.53326	4.2185	3	1.35206	0.186974	NaN	1
Q9Y3C1	Nucleolar protein 16	NOP16	21	21	66.9	21.188	2.3952e-136	0.86568	0.411742	16.596	20	0.990393	0.90828	33.171	18
O75190	DnaJ homolog subfamily B member 6	DNAJB6	1	1	5.2	36.087	3.1208e-12	0.86512	0.528653	NaN	1	0.952018	0.679617	7.6644	2
Q9BZF1	Oxysterol-binding protein-related protein 8;Oxysterol-binding protein	OSBPL8	22	22	33.6	101.19	1.3945e-210	0.86499	0.408432	14.772	20	0.897908	0.393146	26.726	17
Q8IY37	Probable ATP-dependent RNA helicase DHX37	DHX37	1	1	1	129.54	1.3737e-24	0.86471	0.407093	20.601	2	1.09024	0.602647	NaN	1
Q15393	Splicing factor 3B subunit 3	SF3B3	9	9	15.2	135.58	7.0057e-60	0.86464	0.52659	25.198	5	1.20944	0.429973	12.199	6
P15880	40S ribosomal protein S2	RPS2	35	35	72.7	31.324	1.5327e-193	0.86433	0.405279	20.12	55	1.00128	0.973821	28.946	60
Q96GA3	Protein LTV1 homolog	LTV1	6	6	11.8	54.854	5.9588e-29	0.86341	0.400904	17.862	8	1.05945	0.873434	8.2331	4
Q9NZ01	Trans-2,3-enoyl-CoA reductase	TECR	13	13	24.7	36.034	3.5838e-82	0.86294	0.398678	22.089	21	0.917515	0.489471	29.23	17
A2AEA2	HLA class I histocompatibility antigen, Cw-7 alpha chain;HLA class I histocompatibility antigen, Cw-6 alpha chain;HLA class I histocompatibility antigen, Cw-8 alpha chain;HLA class I histocompatibility antigen, Cw-5 alpha chain	HLA-C	7	1	25.3	41.301	8.4637e-73	0.86285	0.518926	8.9644	3	1.28121	0.287549	6.4064	2
O00567	Nucleolar protein 56	NOP56	20	20	41.1	66.049	6.1998e-191	0.86206	0.394528	12.202	10	0.956755	0.707222	31.646	18
P31689	DnaJ homolog subfamily A member 1	DNAJA1	12	12	50.9	44.868	1.3111e-153	0.86204	0.394434	48.493	13	1.03905	0.833211	13.477	16
P13501	C-C motif chemokine 5;RANTES(3-68);RANTES(4-68)	CCL5	5	5	38.5	9.9896	9.5521e-28	0.86192	0.39387	19.948	11	1.13402	0.438704	12.009	7
P49770	Translation initiation factor eIF-2B subunit beta	EIF2B2	6	6	38.2	38.989	2.5704e-26	0.86147	0.513046	29.367	2	0.774653	0.131446	61.866	4
Q96DI7	U5 small nuclear ribonucleoprotein 40 kDa protein	SNRNP40	12	12	59.7	39.31	7.424e-153	0.86138	0.391336	12.286	8	1.08429	0.627432	19.074	14
P05534	HLA class I histocompatibility antigen, A-24 alpha chain;HLA class I histocompatibility antigen, A-23 alpha chain;HLA class I histocompatibility antigen, A-3 alpha chain;HLA class I histocompatibility antigen, A-30 alpha chain	HLA-A	18	6	59.7	40.688	1.0012e-178	0.86116	0.390306	60.354	21	1.17762	0.308874	17.962	23
Q9NWB6	Arginine and glutamate-rich protein 1	ARGLU1	24	24	42.5	33.216	1.5626e-168	0.86103	0.389698	12.185	25	0.913659	0.46975	12.79	28
Q9Y2X0	Mediator of RNA polymerase II transcription subunit 16	MED16	10	10	17.9	96.792	8.2855e-92	0.86002	0.384991	18.868	5	0.847242	0.30527	15.769	10
Q9Y6V7	Probable ATP-dependent RNA helicase DDX49	DDX49	9	9	31.1	54.226	2.8803e-123	0.8597	0.383506	26.995	7	0.912659	0.53266	13.178	9
Q13435	Splicing factor 3B subunit 2	SF3B2	7	7	10.4	100.23	8.7962e-83	0.8596	0.50512	14.632	5	1.02769	0.988432	18.327	5
Q9Y3L5	Ras-related protein Rap-2c	RAP2C	3	3	21.3	20.745	3.1098e-14	0.85916	0.503261	3.0339	2	1.34064	0.200816	1.1042	3
O60293	Zinc finger C3H1 domain-containing protein	ZFC3H1	3	3	2.9	226.35	1.6874e-77	0.85907	0.502882	NaN	1	0.746213	0.0872252	25.454	3
Q14435	Polypeptide N-acetylgalactosaminyltransferase 3	GALNT3	16	16	35.5	72.609	1.4894e-74	0.85871	0.37893	12.909	11	0.951384	0.675943	14.538	17
Q9UBF2	Coatomer subunit gamma-2	COPG2	2	2	6.2	97.621	1.3147e-14	0.85824	0.499385	0.37205	2	0.953743	0.699203	3.8171	3
P05198	Eukaryotic translation initiation factor 2 subunit 1	EIF2S1	41	41	81	36.112	0	0.85701	0.371139	16.487	63	0.790889	0.0702603	21.68	53
P04150	Glucocorticoid receptor	NR3C1	8	8	21.4	85.658	1.4334e-58	0.85507	0.486118	2.8556	2	0.903506	0.497563	5.4536	7
Q13888	General transcription factor IIH subunit 2;General transcription factor IIH subunit 2-like protein	GTF2H2;GTF2H2C	9	9	37.2	44.419	1.6824e-68	0.85479	0.361093	17.868	7	0.964413	0.752372	8.961	11
P62316	Small nuclear ribonucleoprotein Sm D2	SNRPD2	3	3	50	13.527	1.7266e-15	0.8544	0.483332	28.588	4	1.14549	0.595566	5.7282	2
O75962	Triple functional domain protein	TRIO	2	2	2.6	346.9	8.9003e-08	0.85336	0.479021	NaN	1	0.858222	0.339207	9.0213	3
Q96ES7	SAGA-associated factor 29 homolog	CCDC101	4	4	22.9	33.238	2.9061e-34	0.85327	0.478649	NaN	1	0.98824	0.845619	10.505	3
P27635	60S ribosomal protein L10;60S ribosomal protein L10-like	RPL10;RPL10L	33	5	75.7	24.604	0	0.85319	0.353944	19.227	64	1.16694	0.337623	16.569	59
P53804	E3 ubiquitin-protein ligase TTC3	TTC3	4	4	2.6	229.87	5.8366e-27	0.85317	0.478236	27.326	5	1.16833	0.532145	18.461	3
Q12802-2	A-kinase anchor protein 13	AKAP13	23	23	13.2	307.84	2.1531e-170	0.85316	0.353811	40.446	13	0.914829	0.475696	12.565	18
Q9UQ13	Leucine-rich repeat protein SHOC-2	SHOC2	3	3	11.5	64.887	2.2492e-08	0.85307	0.477822	NaN	1	1.00177	0.903427	22.479	2
Q92896-2	Golgi apparatus protein 1	GLG1	52	52	48.4	137.22	0	0.85266	0.351593	20.85	48	0.929023	0.550353	13.013	56
Q99490-2	Arf-GAP with GTPase, ANK repeat and PH domain-containing protein 2	AGAP2	21	21	32.1	90.536	3.5573e-192	0.85227	0.349868	13.951	17	0.932401	0.568759	44.624	24
Q9Y230	RuvB-like 2	RUVBL2	24	24	68.9	51.156	1.2425e-213	0.85207	0.348986	12.541	15	0.64612	0.000857128	33.812	27
Q9BY77	Polymerase delta-interacting protein 3	POLDIP3;PDIP46	3	3	10	46.089	4.9664e-41	0.85121	0.47016	NaN	1	0.791327	0.163457	60.492	2
O00186	Syntaxin-binding protein 3	STXBP3	2	2	4.4	67.764	2.3605e-06	0.85045	0.467044	NaN	1	1.21536	0.416514	9.7936	2
O76094	Signal recognition particle 72 kDa protein	SRP72	3	3	7.7	74.605	6.9653e-31	0.84966	0.463814	29.982	3	1.20934	0.430208	NaN	1
Q09028	Histone-binding protein RBBP4	RBBP4	8	8	38.4	47.655	1.6115e-24	0.84941	0.337361	66.111	5	1.12308	0.662263	24.426	9
Q9NVU7	Protein SDA1 homolog	SDAD1	41	41	35.7	79.87	0	0.8489	0.335157	52.471	50	0.967305	0.76956	23.602	49
P17480	Nucleolar transcription factor 1	UBTF	32	32	37.3	89.405	5.0136e-223	0.84842	0.33309	18.104	23	0.997705	0.952332	26.966	26
Q9Y4A5	Transformation/transcription domain-associated protein	TRRAP	22	22	10.1	437.6	3.7486e-211	0.84764	0.329746	29.951	15	1.16949	0.529047	76.565	11
Q9P035	3-hydroxyacyl-CoA dehydratase 3	PTPLAD1	7	7	29.3	43.159	2.0121e-66	0.84625	0.323833	12.98	3	0.924984	0.528654	13.559	9
Q8IUW5	RELT-like protein 1	RELL1	4	4	16.6	29.34	1.2084e-85	0.84593	0.448694	9.8906	3	0.998801	0.890745	7.9464	3
Q96GM8	Target of EGR1 protein 1	TOE1	8	8	25.9	56.547	5.9417e-58	0.84591	0.448613	13.993	3	0.879662	0.410729	19.307	6
L0R819			3	3	32.3	11.25	1.909e-16	0.84578	0.44809	16.559	2	0.682408	0.0283478	1.2553	4
J9JIE6	Transmembrane and coiled-coil domain-containing protein 1	TMCO1	14	14	34.7	27.079	2.4355e-120	0.84576	0.321763	23.518	15	0.985804	0.880605	9.7553	19
P57772	Selenocysteine-specific elongation factor	EEFSEC	45	45	67.1	65.304	0	0.84516	0.319238	19.596	47	0.910084	0.451791	12.502	66
Q8IZV5	Retinol dehydrogenase 10	RDH10	2	2	15.2	38.087	1.3257e-13	0.84477	0.444036	NaN	1	1.6412	0.0249896	52.902	2
Q8N0V3	Putative ribosome-binding factor A, mitochondrial	RBFA	3	3	13.1	38.359	2.0809e-22	0.84471	0.443795	9.5508	3	0.905387	0.504704	1.5577	3
P09382	Galectin-1	LGALS1	5	5	54.1	14.716	1.4135e-151	0.8447	0.317311	8.8983	7	1.03421	0.856748	9.2676	4
Q96G25-2	Mediator of RNA polymerase II transcription subunit 8	MED8	5	5	29.2	32.818	2.0333e-88	0.84404	0.441115	5.0616	3	0.816993	0.117458	13.697	5
Q9NV70	Exocyst complex component 1	EXOC1	23	23	35.1	101.98	9.3353e-198	0.84383	0.313682	24.703	16	0.977135	0.828394	23.055	26
P23634	Plasma membrane calcium-transporting ATPase 4	ATP2B4	16	14	20.4	137.92	1.3016e-189	0.84378	0.313475	17.538	9	1.08867	0.609122	19.508	19
P52333	Tyrosine-protein kinase JAK3	JAK3	30	30	53.9	125.1	0	0.84376	0.313391	17.923	29	1.41471	0.0278082	50.864	29
O60488	Long-chain-fatty-acid--CoA ligase 4	ACSL4	10	10	20.1	79.187	3.9415e-108	0.84313	0.437487	10.286	8	1.24746	0.34902	16.138	5
Q13111	Chromatin assembly factor 1 subunit A	CHAF1A	12	12	19.2	106.92	3.3655e-101	0.84293	0.309954	83.773	12	1.12578	0.653981	7.7241	6
H0YMV8	40S ribosomal protein S27;40S ribosomal protein S27-like	RPS27L	6	2	38	11.345	5.9777e-29	0.84292	0.436651	7.0571	3	1.3155	0.0834007	NaN	1
Q9Y4W6	AFG3-like protein 2	AFG3L2	17	17	27	88.583	7.9622e-125	0.84282	0.3095	22.777	12	0.937647	0.597772	31.039	15
O94874	E3 UFM1-protein ligase 1	UFL1	13	13	24.7	89.594	1.0251e-100	0.84147	0.430902	10.372	12	0.811491	0.105996	10.772	10
O15235	28S ribosomal protein S12, mitochondrial	MRPS12	9	9	63	15.173	1.961e-46	0.84133	0.303389	16.182	6	1.18958	0.4774	78.412	8
Q92506	Estradiol 17-beta-dehydrogenase 8	HSD17B8	2	2	13.8	26.973	8.8441e-58	0.84105	0.429243	0.38165	2	0.779059	0.139453	NaN	1
P17987	T-complex protein 1 subunit alpha	TCP1	18	18	43.2	60.343	7.9648e-69	0.83961	0.296421	15.908	10	1.00255	0.981408	13.438	17
Q13177	Serine/threonine-protein kinase PAK 2;PAK-2p27;PAK-2p34;Serine/threonine-protein kinase PAK 3	PAK2;PAK3	3	3	7.8	58.042	5.4726e-10	0.83917	0.421854	5.9886	2	1.16581	0.538909	10.665	3
O60244	Mediator of RNA polymerase II transcription subunit 14	MED14	21	21	22.8	160.6	4.7429e-207	0.83819	0.29074	36.176	18	0.89071	0.360414	38.308	17
Q13310-3	Polyadenylate-binding protein 4	PABPC4	6	2	10.8	72.39	2.2935e-30	0.83791	0.416934	NaN	1	0.932749	0.612519	5.2218	2
P07919	Cytochrome b-c1 complex subunit 6, mitochondrial	UQCRH	8	8	48.4	10.739	1.2836e-206	0.83678	0.285162	7.1735	13	1.0971	0.574754	15.065	13
Q9UBJ2	ATP-binding cassette sub-family D member 2	ABCD2	4	4	6.9	83.232	1.1152e-12	0.83668	0.412157	NaN	1	1.04122	0.93882	16.413	3
Q9UGP8	Translocation protein SEC63 homolog	SEC63	2	2	5.9	87.996	1.5502e-30	0.83663	0.411963	27.201	2	0.756086	0.10115	NaN	1
Q8N5F7	NF-kappa-B-activating protein	NKAP	10	10	24.6	47.138	3.3184e-75	0.83641	0.283709	16.835	12	0.94038	0.613087	38.599	9
Q15046-2	Lysine--tRNA ligase	KARS	3	3	10.1	71.496	2.4067e-11	0.83634	0.410841	11.383	2	1.04133	0.938426	NaN	1
Q00403	Transcription initiation factor IIB	GTF2B	5	5	23.1	34.833	6.0702e-33	0.83609	0.409874	16.716	4	0.863558	0.356375	4.4169	4
Q99615	DnaJ homolog subfamily C member 7	DNAJC7	8	8	30.8	56.44	1.1223e-77	0.83608	0.409836	8.4099	4	1.03939	0.945476	36.357	8
Q9UMS4	Pre-mRNA-processing factor 19	PRPF19	9	9	28.6	55.18	1.919e-81	0.8358	0.281322	11.199	6	1.00476	0.994682	11.708	10
P83111	Serine beta-lactamase-like protein LACTB, mitochondrial	LACTB	23	23	54.8	60.693	7.2237e-162	0.83308	0.270828	11.302	20	1.32036	0.0792467	35.982	26
Q9GZR2	RNA exonuclease 4	REXO4	15	15	49.5	46.671	1.7141e-152	0.83268	0.269304	30.453	11	0.922509	0.515532	81.787	12
J3KQE5	GTP-binding nuclear protein Ran	RAN	4	4	25.2	26.816	1.8353e-12	0.83213	0.39471	39.731	4	1.25011	0.343847	28.792	2
P02786	Transferrin receptor protein 1;Transferrin receptor protein 1, serum form	TFRC	2	2	5.1	84.87	3.4951e-12	0.83153	0.392437	5.0482	2	1.71086	0.0147144	NaN	1
O00299	Chloride intracellular channel protein 1	CLIC1	19	19	88.4	26.922	1.2286e-189	0.8309	0.262589	13.348	17	1.32993	0.071604	29.28	20
M0R0P8	Unconventional myosin-IXb	MYO9B	57	57	36.6	243.4	0	0.83055	0.26128	40.773	44	0.952472	0.682248	23.735	51
P42677	40S ribosomal protein S27	RPS27	9	5	50	9.461	1.9488e-52	0.82976	0.258341	44.609	18	1.12827	0.458302	14.901	13
Q9UH99-2	SUN domain-containing protein 2	SUN2	13	13	31.7	82.501	3.1117e-124	0.82954	0.257526	59.874	7	1.03653	0.955937	26.965	10
Q8TDB6	E3 ubiquitin-protein ligase DTX3L	DTX3L	5	5	11.4	83.553	5.8423e-31	0.82887	0.382433	25.632	4	1.02702	0.990889	0.053791	2
Q14839-2	Chromodomain-helicase-DNA-binding protein 4	CHD4	6	6	2.5	220.85	7.8074e-16	0.82873	0.38191	18.734	4	0.933445	0.574494	16.166	5
A6NFQ2	Protein FAM115C	FAM115C	19	19	32.1	100.9	3.9907e-153	0.82827	0.252854	16.543	19	0.956755	0.707222	15.847	17
P62318	Small nuclear ribonucleoprotein Sm D3	SNRPD3	5	5	41.3	13.916	1.6191e-57	0.82799	0.379151	16.903	4	1.08866	0.772801	19.34	7
Q96JP5	E3 ubiquitin-protein ligase ZFP91	ZFP91	8	8	18.4	63.444	2.378e-55	0.82747	0.249937	92.016	6	1.07848	0.652206	9.0702	6
Q9UEU0	Vesicle transport through interaction with t-SNAREs homolog 1B	VTI1B	6	6	35.8	26.688	1.2159e-116	0.82741	0.376995	32.844	4	1.16047	0.553445	22.823	4
Q02543	60S ribosomal protein L18a	RPL18A	6	6	50.6	20.762	2.8591e-31	0.8261	0.24499	29.518	3	1.07027	0.688082	18.27	8
P48643	T-complex protein 1 subunit epsilon	CCT5	3	3	10.5	59.67	7.0471e-34	0.82571	0.370713	25.436	2	1.2553	0.333885	NaN	1
B1AHD1	NHP2-like protein 1	NHP2L1	7	7	43.9	14.627	4.443e-65	0.82563	0.370418	60.277	5	0.982125	0.819494	12.925	7
Q9BWJ5	Splicing factor 3B subunit 5	SF3B5	3	3	59.3	10.135	1.3378e-23	0.82539	0.369536	NaN	1	1.13794	0.617541	17.398	4
P42285	Superkiller viralicidic activity 2-like 2	SKIV2L2	21	21	27.3	117.8	2.3006e-124	0.82481	0.240388	18.176	13	0.899604	0.482882	60.553	23
Q9UL54-2	Serine/threonine-protein kinase TAO2	TAOK2	9	9	14.6	119.28	8.3773e-125	0.82458	0.239574	78.69	7	0.902772	0.494788	4.4732	4
P26038	Moesin	MSN	45	33	59.3	67.819	0	0.82452	0.239361	30.06	56	1.02697	0.892447	22.66	46
Q13425	Beta-2-syntrophin	SNTB2	12	10	27.8	57.949	6.5137e-98	0.8238	0.236823	12.18	7	1.38675	0.0383287	18.4	12
P06733	Alpha-enolase	ENO1	18	18	54.6	47.168	5.1263e-109	0.82327	0.234966	13.992	12	1.16443	0.344673	20.192	20
P20039	HLA class II histocompatibility antigen, DRB1-11 beta chain;HLA class II histocompatibility antigen, DRB1-1 beta chain;HLA class II histocompatibility antigen, DRB1-16 beta chain;HLA class II histocompatibility antigen, DRB1-8 beta chain	HLA-DRB1	8	8	43.6	30.16	2.6502e-105	0.82205	0.230724	12.853	6	1.27598	0.296463	19.568	10
P01730	T-cell surface glycoprotein CD4	CD4	10	10	32.1	51.11	7.8521e-35	0.8212	0.227798	32.697	7	1.29749	0.100499	61.865	10
Q8IZQ5	Selenoprotein H	SELH;C11orf31	4	4	50.8	13.471	4.6402e-84	0.82039	0.225032	6.9501	8	1.19022	0.277393	16.754	6
Q07021	Complement component 1 Q subcomponent-binding protein, mitochondrial	C1QBP	3	3	19.9	31.362	1.7082e-36	0.81982	0.349356	9.114	2	1.06077	0.868748	4.5339	2
Q9H7H0-3	Methyltransferase-like protein 17, mitochondrial	METTL17	7	7	22.2	53.051	2.8552e-70	0.81916	0.347003	23.145	3	0.890551	0.449505	26.966	8
Q96KP1	Exocyst complex component 2	EXOC2	19	19	31.2	104.07	2.1165e-110	0.8188	0.219663	14.43	17	0.979336	0.841631	9.2183	13
Q9NXS2	Glutaminyl-peptide cyclotransferase-like protein	QPCTL	3	3	15.4	42.924	1.7411e-16	0.81823	0.343702	NaN	1	0.910001	0.522378	39.848	2
O60884	DnaJ homolog subfamily A member 2	DNAJA2	10	10	36.4	45.745	1.5429e-108	0.81679	0.212995	21.762	11	0.846597	0.194519	13.086	8
P14678-3	Small nuclear ribonucleoprotein-associated protein;Small nuclear ribonucleoprotein-associated proteins B and B;Small nuclear ribonucleoprotein-associated protein N	SNRPN;SNRPB	3	3	11.4	30.032	3.3184e-09	0.81658	0.212305	9.7144	3	1.05492	0.889507	5.8727	2
Q92947	Glutaryl-CoA dehydrogenase, mitochondrial	GCDH	2	2	10.5	48.127	7.8624e-106	0.81652	0.337675	5.6648	3	1.15809	0.559999	12.958	3
J3KQ73	Peptidyl-prolyl cis-trans isomerase FKBP8	FKBP8	14	14	36.3	47.143	2.778e-186	0.81638	0.21165	11.381	17	1.12934	0.454607	12.817	18
Q9Y3A2	Probable U3 small nucleolar RNA-associated protein 11	UTP11L	3	3	13	30.446	1.0422e-11	0.81582	0.335223	NaN	1	0.947777	0.674303	9.033	3
Q9UPT5	Exocyst complex component 7	EXOC7	6	6	14.1	83.381	1.5849e-32	0.81561	0.33449	10.706	4	0.947598	0.673556	5.3111	4
Q9P287	BRCA2 and CDKN1A-interacting protein	BCCIP	4	4	22.3	35.979	3.5887e-55	0.81458	0.330904	34.48	2	0.842957	0.183587	13.152	4
Q9HB19	Pleckstrin homology domain-containing family A member 2	PLEKHA2	17	17	51.5	47.254	7.8559e-197	0.81368	0.202935	16.715	12	1.41247	0.0285405	24.029	22
Q86TN4-4	tRNA 2-phosphotransferase 1	TRPT1	8	8	57.6	27.898	3.6361e-66	0.81331	0.20176	12.112	8	0.968617	0.777377	5.1636	8
P26196	Probable ATP-dependent RNA helicase DDX6	DDX6	2	2	7	54.416	3.1794e-07	0.81249	0.323692	NaN	1	0.920641	0.563959	32.382	2
P84022	Mothers against decapentaplegic homolog 3;Mothers against decapentaplegic homolog 9;Mothers against decapentaplegic homolog 1;Mothers against decapentaplegic homolog 5	SMAD3;SMAD9;SMAD1;SMAD5	4	2	15.3	48.08	2.1057e-37	0.81241	0.323417	NaN	1	0.867227	0.36843	5.0866	3
P42704	Leucine-rich PPR motif-containing protein, mitochondrial	LRPPRC	6	6	7.5	157.9	3.5626e-27	0.81062	0.317311	8.975	3	1.24103	0.361808	29.147	4
P05141	ADP/ATP translocase 2	SLC25A5	43	22	74.2	32.852	0	0.81061	0.193314	32.733	56	1.02899	0.882449	17.908	78
Q13825	Methylglutaconyl-CoA hydratase, mitochondrial	AUH	3	3	13.6	35.608	2.4673e-52	0.80974	0.190642	5.8737	2	0.839983	0.283891	54.546	3
Q86UP2	Kinectin	KTN1	57	57	49.8	156.27	0	0.80926	0.189179	21.203	50	0.804311	0.0922937	12.859	46
Q00577	Transcriptional activator protein Pur-alpha	PURA	2	2	11.8	34.91	8.9837e-29	0.80879	0.311132	1.1259	2	1.22617	0.392779	NaN	1
Q9NY93	Probable ATP-dependent RNA helicase DDX56	DDX56	6	6	21.2	61.589	1.3391e-50	0.80869	0.187451	75.244	6	0.93668	0.628536	8.2218	6
Q9NUG6	p53 and DNA damage-regulated protein 1	PDRG1	6	6	43.6	15.511	7.323e-68	0.80532	0.299599	8.844	6	0.702346	0.0416429	13.005	6
Q15475	Homeobox protein SIX1	SIX1	4	4	19	32.21	1.313e-14	0.80201	0.288822	10.672	2	1.06558	0.85186	11.167	3
P0C0S5	Histone H2A.Z;Histone H2A.V;Histone H2A	H2AFZ;H2AFV	9	7	68.8	13.553	2.3458e-115	0.80177	0.167305	8.8196	9	1.21862	0.215643	13.442	14
E9PN11	Rho-related GTP-binding protein RhoC;Transforming protein RhoA	RHOC;RHOA	3	3	12.2	25.485	8.7163e-23	0.80176	0.288017	NaN	1	1.17915	0.50377	2.0356	3
P08574	Cytochrome c1, heme protein, mitochondrial	CYC1	10	10	41.5	35.422	5.1953e-120	0.80166	0.166997	10.495	14	1.07614	0.662349	33.571	21
Q9H6T3	RNA polymerase II-associated protein 3	RPAP3	19	19	37.9	75.718	1.2595e-162	0.80145	0.16641	49.335	17	0.654579	0.0156466	32.131	20
Q96MX6	WD repeat-containing protein 92	WDR92	11	11	46.5	39.74	3.7295e-45	0.80097	0.165074	8.9143	8	0.672857	0.00246082	36.027	15
C9JNU6	HIG1 domain family member 1A	HIGD1A	3	3	22.9	10.402	3.4471e-88	0.7996	0.281114	3.3776	2	0.911162	0.52686	9.3083	4
P50416	Carnitine O-palmitoyltransferase 1, liver isoform	CPT1A	9	9	14.6	88.367	3.8524e-59	0.79857	0.158504	11.499	7	0.99453	0.933217	11.251	10
O75027-2	ATP-binding cassette sub-family B member 7, mitochondrial	ABCB7	1	1	4.6	82.768	1.516e-06	0.79851	0.277667	NaN	1	1.29948	0.258116	1.9285	2
Q96DA6	Mitochondrial import inner membrane translocase subunit TIM14	DNAJC19	6	6	60.3	12.498	5.9062e-43	0.796	0.151669	14.612	6	1.09156	0.59722	14.833	9
O60234	Glia maturation factor gamma	GMFG	2	2	13.4	16.801	4.2149e-56	0.7959	0.269512	38.286	2	1.06036	0.870217	32.558	2
P19447	TFIIH basal transcription factor complex helicase XPB subunit	ERCC3	10	10	23.8	89.277	2.1195e-152	0.79584	0.15125	27.137	10	1.04597	0.799965	14.435	14
P32780	General transcription factor IIH subunit 1	GTF2H1	16	16	47.4	62.031	5.3017e-172	0.79394	0.146339	16.086	15	1.05754	0.745705	9.0849	10
O95402	Mediator of RNA polymerase II transcription subunit 26	MED26	7	7	23	65.446	2.1157e-167	0.79289	0.143672	27.488	5	0.993641	0.868701	44.562	6
Q9P086	Mediator of RNA polymerase II transcription subunit 11	MED11	4	4	38.5	13.129	2.195e-78	0.79273	0.259794	14.094	2	0.885347	0.430781	15.249	4
Q15528-2	Mediator of RNA polymerase II transcription subunit 22	MED22	9	9	86.4	16.479	1.0768e-65	0.79259	0.25937	42.535	6	0.84246	0.182127	13.067	8
P30876	DNA-directed RNA polymerase II subunit RPB2;DNA-directed RNA polymerase	POLR2B	11	11	16.4	133.9	1.0496e-168	0.79232	0.258553	22.597	4	1.00633	0.922846	14.48	9
O75947	ATP synthase subunit d, mitochondrial	ATP5H	3	3	26.1	18.491	2.9223e-14	0.79222	0.25825	16.148	2	1.28386	0.28312	24.505	2
P36542	ATP synthase subunit gamma, mitochondrial;ATP synthase gamma chain	ATP5C1	27	27	66.1	32.996	2.0621e-302	0.79219	0.141914	17.988	35	1.04066	0.825425	17.88	30
P53007	Tricarboxylate transport protein, mitochondrial	SLC25A1	21	21	55	34.012	1.2433e-95	0.79173	0.140766	14.69	21	1.13715	0.42826	11.799	21
P05023	Sodium/potassium-transporting ATPase subunit alpha-1;Sodium/potassium-transporting ATPase subunit alpha-3	ATP1A1;ATP1A3	4	4	10.2	112.89	1.2398e-30	0.79137	0.255689	35.955	3	1.31766	0.231319	7.1154	4
O14503	Class E basic helix-loop-helix protein 40	BHLHE40	4	4	12.4	45.51	4.5167e-26	0.79118	0.255119	45.56	3	0.888968	0.443771	133.57	3
Q96PZ2	Protein FAM111A	FAM111A	5	5	16.2	70.195	6.6783e-70	0.79102	0.254639	13.638	3	1.12454	0.657771	10.353	3
Q96RF0-2	Sorting nexin-18	SNX18	16	16	31.4	69.006	4.5498e-216	0.78912	0.134378	19.238	18	1.06554	0.709229	11.066	17
O43809	Cleavage and polyadenylation specificity factor subunit 5	NUDT21	2	2	12.8	26.227	7.3635e-22	0.78907	0.248834	NaN	1	1.46499	0.0889055	34.235	2
P35240-2	Merlin	NF2	14	14	27.6	72.513	3.2e-120	0.78838	0.132605	83.944	9	1.08	0.802051	13.355	11
O75044	SLIT-ROBO Rho GTPase-activating protein 2	SRGAP2	32	29	35.6	120.88	0	0.7883	0.132414	15.11	22	0.910415	0.453442	20.867	37
Q9NZM5	Glioma tumor suppressor candidate region gene 2 protein	GLTSCR2	7	7	22.8	54.389	1.9043e-52	0.78655	0.241449	20.662	4	0.984931	0.831477	8.7629	4
P78316	Nucleolar protein 14	NOP14	5	5	6.4	97.667	2.5543e-27	0.78575	0.239132	17.405	3	0.88098	0.415337	9.1413	6
Q9HD42	Charged multivesicular body protein 1a	CHMP1A	8	8	32.1	21.703	5.2676e-31	0.78553	0.125928	24.077	8	0.987459	0.890586	14.292	7
P04406	Glyceraldehyde-3-phosphate dehydrogenase	GAPDH	5	5	32.5	36.053	4.6036e-18	0.78491	0.236714	12.071	3	1.41935	0.0263454	8.5961	4
P34947	G protein-coupled receptor kinase 5	GRK5	3	1	7.1	67.786	4.5186e-25	0.78488	0.236628	NaN	1	0.962927	0.737854	30.622	3
Q96A65	Exocyst complex component 4	EXOC4	14	14	22.2	110.5	4.9438e-156	0.78459	0.12378	81.918	8	1.0053	0.997884	25.48	17
Q9NYP7-2	Elongation of very long chain fatty acids protein 5	ELOVL5	2	2	6.7	38.402	5.3328e-07	0.78376	0.233428	NaN	1	0.919456	0.559274	6.1255	4
Q9H6R4	Nucleolar protein 6	NOL6	7	7	9.9	127.59	5.6516e-29	0.78263	0.230226	NaN	1	0.958773	0.720326	17.424	8
Q96P11-2	Putative methyltransferase NSUN5	NSUN5	13	13	41.2	50.41	1.7736e-180	0.78238	0.229521	7.0848	8	0.716332	0.0105785	15.19	9
P28715	DNA repair protein complementing XP-G cells	ERCC5	4	4	4.8	133.11	2.6758e-46	0.78208	0.228677	4.6354	4	0.972384	0.799892	16.441	4
Q8WXX5	DnaJ homolog subfamily C member 9	DNAJC9	17	17	76.2	29.909	2.2332e-221	0.78183	0.117621	14.381	20	1.54204	0.00585938	11.933	17
Q96G23	Ceramide synthase 2	CERS2;LASS2	2	2	9.7	44.876	1.0102e-19	0.77945	0.221358	24.959	2	0.854628	0.220131	12.555	3
Q70UQ0	Inhibitor of nuclear factor kappa-B kinase-interacting protein	IKBIP	2	2	8.9	39.309	4.1387e-09	0.77929	0.220917	NaN	1	0.960338	0.726922	0.96766	2
Q14684	Ribosomal RNA processing protein 1 homolog B	RRP1B	24	24	48.2	84.427	0	0.77925	0.112066	29.083	15	1.13969	0.419923	33.95	24
Q9HCN8	Stromal cell-derived factor 2-like protein 1	SDF2L1	4	4	31.7	23.598	2.8158e-14	0.77814	0.217767	8.1563	3	0.954745	0.7034	9.3058	3
Q99622	Protein C10	C12orf57	2	2	25.4	13.178	2.2032e-15	0.7778	0.21684	0.17033	2	1.20547	0.439159	NaN	1
Q9HB58-6	Sp110 nuclear body protein	SP110	6	6	10.1	81.168	2.8084e-116	0.77766	0.108738	17.729	5	1.16375	0.544488	8.9484	5
P12236	ADP/ATP translocase 3	SLC25A6	36	10	77.5	32.866	3.6867e-266	0.77747	0.108345	19.874	12	0.960984	0.732085	17.64	18
Q9GZS1-2	DNA-directed RNA polymerase I subunit RPA49	POLR1E	18	18	52	47.26	7.0213e-126	0.77725	0.107892	22.53	16	0.806972	0.0972104	14.44	21
O75396	Vesicle-trafficking protein SEC22b	SEC22B	4	4	34	24.593	6.5892e-64	0.77702	0.214725	13.971	3	0.834307	0.267775	17.156	3
O15446-2	DNA-directed RNA polymerase I subunit RPA34	CD3EAP	10	10	32	55.171	4.0241e-164	0.77515	0.103631	15.901	14	0.823316	0.131698	10.916	11
Q8NDX1	PH and SEC7 domain-containing protein 4	PSD4	44	44	41.3	116.25	0	0.77411	0.101567	28.658	58	1.01504	0.952222	39.224	62
H0Y449	Nuclease-sensitive element-binding protein 1	YBX1	1	1	8	41.905	2.0449e-51	0.77284	0.203606	17.86	2	1.93323	0.00252226	NaN	1
Q92759	General transcription factor IIH subunit 4	GTF2H4	7	7	19	52.186	1.2797e-105	0.77263	0.203057	10.344	6	1.01127	0.971375	50.747	8
Q3ZCM7	Tubulin beta-8 chain	TUBB8;RP11-631M21.2	9	2	23	49.775	7.3561e-46	0.77224	0.20204	NaN	1	1.14112	0.608216	7.1153	4
Q8NDZ4	UPF0672 protein C3orf58	C3orf58	3	3	15.8	49.481	6.9118e-50	0.77216	0.201832	2.7898	2	1.10434	0.72129	4.6443	3
Q9Y5B9	FACT complex subunit SPT16	SUPT16H	2	2	2.9	119.91	6.6144e-11	0.77128	0.199551	NaN	1	0.87858	0.406962	5.045	2
Q8IY17-4	Neuropathy target esterase	PNPLA6	28	28	33.7	150.95	0	0.76982	0.0933687	15.213	16	1.01497	0.952586	20.904	30
P62937	Peptidyl-prolyl cis-trans isomerase A;Peptidyl-prolyl cis-trans isomerase	PPIA	11	11	78.8	18.012	4.2116e-109	0.76905	0.0919505	23.269	13	1.15902	0.360222	33.389	15
Q9H7Z3	UPF0614 protein C14orf102	C14orf102	15	15	22.8	132.67	1.3682e-221	0.76882	0.09153	11.119	14	0.898876	0.480163	5.1905	10
P56134-2		PTCD1	7	2	60.2	10.363	1.2386e-64	0.76873	0.0913658	5.511	2	1.31039	0.0879644	10.002	3
Q9NVP2	Histone chaperone ASF1B	ASF1B	2	1	18.3	22.433	2.2008e-65	0.76801	0.0900603	13.999	2	1.46184	0.0908434	86.698	3
P12235	ADP/ATP translocase 1	SLC25A4	25	5	56.7	33.064	1.7396e-182	0.76779	0.190665	2.5583	2	1.01629	0.965136	14.864	6
Q9H2K8	Serine/threonine-protein kinase TAO3	TAOK3	11	11	19.9	105.4	2.3032e-99	0.76763	0.190263	40.739	8	0.926612	0.587756	17.525	8
Q9Y6N5	Sulfide:quinone oxidoreductase, mitochondrial	SQRDL	38	37	70.2	49.96	0	0.76716	0.0885368	12.907	49	1.09951	0.565188	13.409	49
J3KPZ3	Probable E3 ubiquitin-protein ligase MYCBP2	MYCBP2	4	4	2.2	513.63	7.6903e-58	0.76662	0.187743	NaN	1	1.01065	0.941228	27.413	3
H7BY58	Protein-L-isoaspartate O-methyltransferase;Protein-L-isoaspartate(D-aspartate) O-methyltransferase	PCMT1	3	3	24.1	30.358	5.0674e-18	0.76577	0.185638	19.133	3	0.687663	0.0314725	9.8705	2
P48735	Isocitrate dehydrogenase [NADP], mitochondrial;Isocitrate dehydrogenase [NADP]	IDH2	6	6	20.4	50.909	2.3787e-21	0.76443	0.182351	NaN	1	0.862962	0.354436	15.214	5
Q00325-2	Phosphate carrier protein, mitochondrial	SLC25A3	23	23	40.2	39.958	1.5102e-258	0.76385	0.0827861	23.917	44	1.08454	0.626391	22.452	45
D3YTE0	Protein KRI1 homolog	KRI1	8	8	13.2	82.484	5.4989e-85	0.76382	0.0827353	10.415	7	1.1538	0.571944	23.851	11
Q9UKE5	TRAF2 and NCK-interacting protein kinase	TNIK	10	3	7.6	154.94	2.0731e-30	0.76128	0.174773	NaN	1	0.915583	0.544057	26.993	2
Q92608	Dedicator of cytokinesis protein 2	DOCK2	32	32	23.9	211.95	3.0678e-227	0.76027	0.0768852	21.837	22	0.964413	0.752372	27.458	28
Q9NVN8	Guanine nucleotide-binding protein-like 3-like protein	GNL3L	19	19	45	65.572	1.7674e-229	0.75784	0.0730639	16.463	13	1.15383	0.375607	31.866	17
O94763	Unconventional prefoldin RPB5 interactor 1	URI1	12	12	34.2	59.832	6.1151e-94	0.75721	0.0720971	9.265	8	0.647165	0.000895434	37.598	12
P05204	Non-histone chromosomal protein HMG-17	HMGN2	3	2	60	9.3926	2.8027e-11	0.75615	0.0704922	7.4135	5	1.44991	0.0985405	4.9557	4
P62136	Serine/threonine-protein phosphatase PP1-alpha catalytic subunit;Serine/threonine-protein phosphatase	PPP1CA	4	3	22.1	37.512	6.3702e-43	0.75615	0.162875	55.168	2	0.862962	0.354436	29.591	3
P18074	TFIIH basal transcription factor complex helicase XPD subunit	ERCC2	5	5	13.3	86.908	3.0321e-22	0.75572	0.161903	19.526	4	1.07877	0.806223	11.599	4
Q02978	Mitochondrial 2-oxoglutarate/malate carrier protein	SLC25A11	6	6	23.6	34.061	3.0253e-67	0.75459	0.0681798	19.757	4	1.20364	0.443443	15.879	7
Q13889	General transcription factor IIH subunit 3	GTF2H3	8	8	39.3	34.378	2.4311e-57	0.75209	0.0645948	10.842	9	1.11117	0.520096	6.97	7
Q9UNX4	WD repeat-containing protein 3	WDR3	3	3	7.4	106.1	1.93e-52	0.75191	0.153454	7.4256	2	0.830841	0.258198	11.516	4
Q9BWM7	Sideroflexin-3	SFXN3	6	6	23.4	35.978	3.4737e-55	0.7508	0.151049	16.952	4	0.986875	0.839783	6.5851	4
P50579	Methionine aminopeptidase 2;Methionine aminopeptidase	METAP2	2	2	8.6	52.891	1.6469e-27	0.74777	0.144613	NaN	1	1.15491	0.568848	14.294	2
Q5VTL8	Pre-mRNA-splicing factor 38B	PRPF38B	3	3	11	64.467	1.9924e-06	0.74515	0.139199	30.288	3	1.01592	0.963563	59.392	3
P23458	Tyrosine-protein kinase JAK1	JAK1	18	18	20.5	133.28	4.3674e-85	0.74495	0.138791	31.084	16	1.12869	0.456849	26.649	14
Q53EZ4	Centrosomal protein of 55 kDa	CEP55	3	3	7.5	54.178	2.055e-33	0.74156	0.132006	NaN	1	1.41581	0.0274542	12.428	3
P51948	CDK-activating kinase assembly factor MAT1	MNAT1	9	9	43	35.823	3.6206e-74	0.73978	0.128536	36.501	7	1.03959	0.830598	14.394	8
P09669	Cytochrome c oxidase subunit 6C	COX6C	5	5	40	8.7813	9.2428e-24	0.73614	0.121636	15.798	4	1.06979	0.690216	96.536	5
Q9NRZ9	Lymphoid-specific helicase	HELLS	4	4	8.8	97.073	4.4896e-41	0.73558	0.120598	117.72	3	1.18206	0.496309	NaN	1
Q53H12	Acylglycerol kinase, mitochondrial	AGK	20	20	56.9	47.137	2.8507e-165	0.73464	0.0434363	65.529	18	1.00412	0.990817	27.885	27
Q9H2G2	STE20-like serine/threonine-protein kinase	SLK	8	3	7.5	142.69	6.4875e-57	0.72928	0.109339	1.8923	2	11.1109	8.29363e-30	NaN	1
E7EQD5	Syntaxin-binding protein 2	STXBP2	3	3	13.1	67.694	4.2825e-17	0.72755	0.106381	16.167	2	0.949217	0.680293	6.6652	3
O60669	Monocarboxylate transporter 2	SLC16A7	3	3	7.1	52.2	2.9895e-14	0.72602	0.103813	NaN	1	1.14855	0.586784	1.0239	2
Q12789	General transcription factor 3C polypeptide 1	GTF3C1	3	3	2.7	238.87	4.9985e-26	0.72602	0.103813	5.289	2	1.02922	0.982772	17.784	2
O14949	Cytochrome b-c1 complex subunit 8	UQCRQ	4	4	39	9.9062	3.4298e-39	0.72455	0.0339649	7.3913	4	1.05937	0.737302	19.406	5
O95202	LETM1 and EF-hand domain-containing protein 1, mitochondrial	LETM1	7	7	15.4	83.353	8.9219e-74	0.72309	0.0990177	1.4219	3	1.00264	0.907111	22.686	4
P53985	Monocarboxylate transporter 1	SLC16A1	4	4	7.8	53.944	7.2586e-19	0.72001	0.0941497	NaN	1	1.05085	0.904051	152.81	3
Q9ULH0	Kinase D-interacting substrate of 220 kDa	KIDINS220	2	2	1.9	196.54	0.00023702	0.71919	0.0928831	NaN	1	1.23435	0.375481	31.122	2
Q96A33	Coiled-coil domain-containing protein 47	CCDC47	19	19	48.2	55.873	1.059e-114	0.71714	0.0281235	16.8	23	1.06386	0.716804	15.239	24
Q8N5A5	Zinc finger CCCH-type with G patch domain-containing protein	ZGPAT	7	7	15.8	57.358	1.5286e-66	0.71648	0.0276453	9.0035	3	1.15746	0.561743	12.495	5
Q9UHV9	Prefoldin subunit 2	PFDN2	8	8	76	16.648	4.3969e-91	0.71502	0.0266108	38.584	6	0.756945	0.0322918	12.864	11
Q9H4L5	Oxysterol-binding protein-related protein 3	OSBPL3	23	2	38.2	101.22	0	0.71464	0.0263468	13.758	14	1.30976	0.0885475	57.209	21
O60645	Exocyst complex component 3	EXOC3	15	15	26.5	86.844	1.9283e-249	0.71339	0.0254932	29.575	15	0.977422	0.799421	23.035	16
P04844	Dolichyl-diphosphooligosaccharide--protein glycosyltransferase subunit 2	RPN2	3	3	8.7	69.283	7.5239e-37	0.71082	0.0806485	49.874	3	0.933968	0.617475	NaN	1
Q969X6	Cirhin	CIRH1A	4	4	6.4	76.889	1.8569e-14	0.70898	0.0781248	NaN	1	0.812744	0.211494	55.251	4
Q9H0U3	Magnesium transporter protein 1	MAGT1	6	6	19.7	38.036	2.0532e-79	0.70589	0.0208312	18.15	9	0.791014	0.0704453	29.462	7
O15212	Prefoldin subunit 6	PFDN6	9	9	79.1	14.582	3.7312e-87	0.70578	0.0738744	15.044	4	0.67838	0.0261233	20.567	7
P11171	Protein 4.1	EPB41	14	14	22.7	97.016	6.8749e-50	0.70411	0.0717252	8.9627	7	0.864827	0.25563	63.418	15
Q92831	Histone acetyltransferase KAT2B	KAT2B	6	5	10.3	93.012	1.1482e-23	0.70208	0.0691753	11.477	2	0.891583	0.364307	127.14	4
Q96HY6	DDRGK domain-containing protein 1	DDRGK1	6	6	45.5	35.61	8.3288e-221	0.70034	0.0670437	19.582	6	0.87382	0.289677	13.689	3
O00471	Exocyst complex component 5	EXOC5	4	4	11.9	81.852	2.3887e-13	0.69991	0.0665246	NaN	1	1.08149	0.796966	24.838	3
Q9H1A6	DNA-directed RNA polymerase II subunit RPB11-a;DNA-directed RNA polymerase II subunit RPB11-b1;DNA-directed RNA polymerase II subunit RPB11-b2	POLR2J1;POLR2J;POLR2J2;POLR2J3	2	2	26.8	14.131	2.1674e-06	0.68844	0.0537539	NaN	1	1.24744	0.349051	19.722	2
P29728	2-5-oligoadenylate synthase 2	OAS2	7	7	16.1	82.43	1.6992e-46	0.68442	0.0497497	13.6	4	1.0468	0.796006	4.9752	6
O95466-2	Formin-like protein 1	FMNL1	63	63	45.5	122.41	0	0.68245	0.0105382	19.635	53	0.815262	0.113759	17.064	76
O75558	Syntaxin-11	STX11	3	3	16.7	33.195	1.3421e-14	0.68116	0.0466731	NaN	1	1.28413	0.282681	13.389	2
P29597	Non-receptor tyrosine-protein kinase TYK2;Tyrosine-protein kinase	TYK2	23	23	26.4	133.65	9.2966e-197	0.67971	0.00968074	47.528	15	0.951475	0.676467	22.058	21
Q96A19	Coiled-coil domain-containing protein 102A	CCDC102A	12	12	26.9	62.595	9.0063e-140	0.67967	0.00966867	17.094	8	1.36446	0.0491982	12.108	6
Q13576	Ras GTPase-activating-like protein IQGAP2	IQGAP2	2	2	2.6	180.58	5.1188e-21	0.67296	0.0395795	22.688	2	1.29791	0.260543	NaN	1
Q96PK6	RNA-binding protein 14	RBM14	7	7	12.7	69.491	7.4875e-62	0.6706	0.0377016	39.486	4	1.17734	0.508431	32.925	5
Q9BRT2	Mitochondrial nucleoid factor 1	MNF1	2	2	32.5	14.875	1.0913e-30	0.66898	0.0364533	NaN	1	0.80141	0.185096	14.028	2
O60942	mRNA-capping enzyme;Polynucleotide 5-triphosphatase;mRNA guanylyltransferase	RNGTT	3	3	9.9	68.556	9.7272e-15	0.66742	0.0352819	7.9796	2	0.53376	0.00043504	NaN	1
O94804	Serine/threonine-protein kinase 10	STK10	81	76	55.5	112.13	0	0.66659	0.00634554	21.299	127	0.97561	0.819231	22.052	109
Q9UBH6	Xenotropic and polytropic retrovirus receptor 1	XPR1	3	3	7.5	81.534	7.2999e-72	0.65316	0.0258875	32.204	2	0.950299	0.684806	14.993	2
Q9NWS0	PIH1 domain-containing protein 1	PIH1D1	7	7	29	32.363	2.0739e-94	0.65285	0.00395821	67.817	6	0.678748	0.00305223	33.071	8
Q9Y2U8	Inner nuclear membrane protein Man1	LEMD3	6	6	10.1	99.996	1.5659e-54	0.64032	0.0192439	20.124	4	0.99552	0.876732	39.294	3
Q03701	CCAAT/enhancer-binding protein zeta	CEBPZ	2	2	5.5	120.97	1.2699e-06	0.63477	0.0168363	43.212	2	0.923873	0.5768	NaN	1
Q6P1N0	Coiled-coil and C2 domain-containing protein 1A	CC2D1A	11	11	20.8	104.06	8.604e-79	0.62279	0.00125658	63.434	7	0.646162	0.00085863	62.54	9
Q7Z6B7	SLIT-ROBO Rho GTPase-activating protein 1	SRGAP1	9	6	13.5	124.26	1.9798e-88	0.61543	0.0102827	12.972	4	0.916338	0.483413	10.893	8
P53634	Dipeptidyl peptidase 1;Dipeptidyl peptidase 1 exclusion domain chain;Dipeptidyl peptidase 1 heavy chain;Dipeptidyl peptidase 1 light chain	CTSC	6	6	15.6	51.853	1.0801e-43	0.60586	0.00792432	7.7639	2	1.87112	0.00416607	15.971	4
P50613	Cyclin-dependent kinase 7	CDK7	4	4	19.7	39.038	4.6321e-15	0.60166	0.00704252	19.475	5	1.24126	0.361342	19.083	2
Q9Y383	Putative RNA-binding protein Luc7-like 2	LUC7L2	20	15	54.1	46.513	9.6965e-220	0.59706	0.000409571	22.723	23	1.31227	0.0862631	32.909	21
O94876	Transmembrane and coiled-coil domains protein 1	TMCC1;DKFZp686H13261	4	4	8.7	72.082	5.174e-11	0.58978	0.0049818	21.479	2	0.89815	0.477454	17.58	2
Q86Y79	Probable peptidyl-tRNA hydrolase	PTRH1	5	5	40.7	22.936	9.5048e-133	0.57152	0.000116628	35.292	4	0.907688	0.513491	8.989	7
P57737-3	Mitochondrial import inner membrane translocase subunit TIM16	PAM16	4	4	5	114.16	9.4183e-22	0.56817	0.00252412	NaN	1	0.98668	0.838951	5.4932	4
Q16678	Cytochrome P450 1B1	CYP1B1	3	3	4.8	60.845	1.7706e-15	0.55739	0.001752	6.2487	2	1.32596	0.219884	12.672	2
Q9H8M2	Bromodomain-containing protein 9	BRD9	3	3	14.7	66.999	4.1318e-26	0.54753	0.0012344	NaN	1	1.06534	0.852695	29.992	4
Q9NRX1	RNA-binding protein PNO1	PNO1	5	5	25.8	27.924	1.2609e-52	0.5195	0.000416228	14.088	4	0.670871	0.0223466	26.409	3
Q9NV06	DDB1- and CUL4-associated factor 13	DCAF13	3	3	9.7	51.402	5.7564e-05	0.4905	0.000115188	NaN	1	1.04006	0.943035	11.052	2
O95503	Chromobox protein homolog 6	CBX6	1	1	6.6	43.898	7.3906e-06	0.47823	6.32956e-05	NaN	1	1.13341	0.630961	2.6032	2
Q9UBS4	DnaJ homolog subfamily B member 11	DNAJB11	7	7	21.8	40.513	8.7169e-43	0.47231	1.55856e-07	47.526	5	1.00602	0.998138	61.094	7
P08575	Receptor-type tyrosine-protein phosphatase C	PTPRC	4	4	4.5	147.25	1.6355e-11	0.41666	1.72071e-06	NaN	1	1.45298	0.0176892	15.911	4
Q96T49	Protein phosphatase 1 regulatory inhibitor subunit 16B	PPP1R16B	2	2	6.7	63.55	5.4239e-55	0.40141	5.86169e-07	NaN	1	1.45881	0.0927435	25.653	2
O60220	Mitochondrial import inner membrane translocase subunit Tim8 A	TIMM8A	3	3	60.8	10.998	1.4333e-18	0.37923	1.04411e-07	152.82	2	1.0043	0.914193	8.6416	2
O43813	LanC-like protein 1	LANCL1	4	4	15.5	45.283	1.0824e-10	0.37754	9.07837e-08	48.25	2	0.494022	8.31119e-05	48.979	2
P29353-6	SHC-transforming protein 1	SHC1	2	2	6.8	62.892	4.3747e-40	6.5886	1.545e-18	44.168	3
E7EX17	Eukaryotic translation initiation factor 4B	EIF4B	1	1	2.9	69.697	2.3537e-10	1.7646	0.00567052	10.229	2
Q9Y6Q9	Nuclear receptor coactivator 3	NCOA3	1	1	0.6	155.29	0.037308	1.5696	0.0108633	16.169	2
Q10567	AP-1 complex subunit beta-1	AP1B1	34	1	33.7	104.64	0	1.3623	0.113225	6.3845	2
Q07955-2	Serine/arginine-rich splicing factor 1	SRSF1	2	2	8.2	31.999	1.2623e-36	1.2634	0.215176	14.635	2
P50990	T-complex protein 1 subunit theta	CCT8	2	2	4.7	59.62	1.2693e-07	1.2492	0.23491	39.459	2
F8VQ10	Spliceosome RNA helicase DDX39B;ATP-dependent RNA helicase DDX39A	DDX39B	2	2	9.5	50.745	2.8817e-06	1.235	0.256139	1.696	2
Q8TAD8	Smad nuclear-interacting protein 1	SNIP1	2	2	6.8	45.777	0.00031395	1.178	0.357763	7.9445	2
Q9BVQ7	Spermatogenesis-associated protein 5-like protein 1	SPATA5L1	1	1	2.5	80.709	3.2608e-05	1.1777	0.358371	5.4692	2
O43447	Peptidyl-prolyl cis-trans isomerase H;Peptidyl-prolyl cis-trans isomerase	PPIH	2	2	20.3	19.208	0.00023385	1.1528	0.411748	5.2002	2
O14545	TRAF-type zinc finger domain-containing protein 1	TRAFD1	2	2	8.8	64.84	4.9779e-11	1.1223	0.484994	7.1678	2
O95159	Zinc finger protein-like 1	ZFPL1	2	2	10.6	34.114	1.8944e-09	1.1112	0.513838	9.8904	2
Q8N6M0	OTU domain-containing protein 6B	OTUD6B	2	2	10.9	33.812	0.00017368	1.1035	0.534535	20.195	2
Q5HYJ3	Protein FAM76B;Protein FAM76A	FAM76B	2	2	7.7	38.708	2.4129e-06	1.0996	0.545233	1.7133	2
Q9UBP0	Spastin	SPAST	2	2	8.6	67.196	0.0001	1.089	0.575033	15.292	2
J3KPP4	Luc7-like protein 3	LUC7L3	4	4	7.2	58.22	1.0573e-36	1.0861	0.583369	12.153	4
Q9NU22	Midasin	MDN1	2	2	0.4	632.81	0.00039618	1.066	0.616848	13.86	2
Q96PE3	Type I inositol 3,4-bisphosphate 4-phosphatase	INPP4A	2	2	4	109.95	1.5435e-27	1.0617	0.65658	21.094	2
Q13247	Serine/arginine-rich splicing factor 6;Serine/arginine-rich splicing factor 5	SRSF6	2	1	6.7	39.586	8.0633e-07	1.0614	0.657514	11.373	2
Q13148	TAR DNA-binding protein 43	TARDBP	2	2	11.6	44.739	4.36e-52	1.0572	0.670669	4.6614	2
Q0VDF9	Heat shock 70 kDa protein 14	HSPA14	2	2	8.6	54.794	2.6664e-33	1.0472	0.702609	16.123	2
Q8WZ42-12	Titin	TTN	3	3	0.1	3994.6	8.1408e-06	1.0353	0.72954	8.3502	3
P35580-4	Myosin-10	MYH10	40	1	11.3	232.53	6.4097e-218	1.0075	0.840114	6.5991	3
Q3MHD2-2	Protein LSM12 homolog	LSM12	2	2	13.6	21.999	1.1888e-06	1.0064	0.841322	3.4138	2
P55735	Protein SEC13 homolog	SEC13	1	1	8.1	35.54	3.8961e-06	0.98883	0.904705	0.99983	2
J3QRS3	Myosin regulatory light chain 12A	MYL12A	18	1	62.1	20.457	4.5203e-196	0.98232	0.928656	3.8274	2
Q32MZ4	Leucine-rich repeat flightless-interacting protein 1	LRRFIP1	3	2	5.4	89.252	7.7325e-15	0.9817	0.930949	10.506	2
Q9NXV6	CDKN2A-interacting protein	CDKN2AIP	2	2	6.2	61.124	5.7395e-13	0.96244	0.996112	4.8889	2
P09326	CD48 antigen	CD48	2	2	9.1	27.683	1.0227e-12	0.96142	0.991272	22.126	2
Q969V3	Nicalin	NCLN	2	2	5.7	62.974	1.7395e-16	0.96124	0.990417	17.554	3
O96019	Actin-like protein 6A	ACTL6A	2	2	7.2	47.46	1.2377e-07	0.94602	0.917705	11.619	2
Q15286	Ras-related protein Rab-35	RAB35	1	1	7	23.025	5.0326e-15	0.93191	0.849855	6.2035	2
O15042	U2 snRNP-associated SURP motif-containing protein	U2SURP	2	2	3.8	118.29	2.4991e-05	0.93047	0.842927	38.005	2
P30044	Peroxiredoxin-5, mitochondrial	PRDX5	2	2	27.6	22.086	1.89e-101	0.91729	0.779652	1.4854	2
Q15651	High mobility group nucleosome-binding domain-containing protein 3	HMGN3	1	1	15.2	10.666	8.6782e-05	0.89964	0.585139	2.599	2
Q05823	2-5A-dependent ribonuclease	RNASEL	2	2	3.5	83.532	5.6122e-16	0.89477	0.673034	33.086	3
Q9BZZ2	Sialoadhesin	SIGLEC1	1	1	0.7	182.62	0.028783	0.88666	0.635442	21.874	2
F8W0W6	Small nuclear ribonucleoprotein F	SNRPF	2	2	22.8	13.747	5.3077e-08	0.86619	0.543376	4.2185	3
Q8IY37	Probable ATP-dependent RNA helicase DHX37	DHX37	1	1	1	129.54	3.104e-25	0.86471	0.404415	20.601	2
P09622	Dihydrolipoyl dehydrogenase, mitochondrial;Dihydrolipoyl dehydrogenase	DLD	3	3	9.4	54.177	5.4605e-08	0.8519	0.34606	4.5746	3
H0YMV8	40S ribosomal protein S27;40S ribosomal protein S27-like	RPS27L	6	2	38	11.345	4.3202e-29	0.84292	0.445153	7.0571	3
Q969F9	Hermansky-Pudlak syndrome 3 protein	HPS3	1	1	1.1	113.73	0.0016707	0.8161	0.342864	7.3494	2
E9PQ57	mRNA export factor	RAE1	1	1	5.3	47.831	1.994e-08	0.76009	0.175319	47.443	2
Q9H2G2	STE20-like serine/threonine-protein kinase	SLK	7	2	5.8	142.69	2.0265e-56	0.72928	0.111373	1.8923	2
O00268	Transcription initiation factor TFIID subunit 4	TAF4	3	3	7.6	110.11	6.5586e-22	0.72171	0.0985851	21.092	2
P04844	Dolichyl-diphosphooligosaccharide--protein glycosyltransferase subunit 2	RPN2	3	3	8.7	69.283	1.3387e-22	0.71082	0.0820804	49.874	3
Q12905	Interleukin enhancer-binding factor 2	ILF2	2	2	12.1	43.062	1.5762e-08	0.67915	0.0455539	57.047	2
Q9NQ29	Putative RNA-binding protein Luc7-like 1	LUC7L	6	1	18.6	43.727	4.3708e-38	0.67446	0.041435	2.8203	2
E9PF32	DENN domain-containing protein 3	DENND3	2	2	3.6	144.32	1.227e-05	0.65104	0.0250034	5.4848	2
H0Y2S9		MPRIP	2	2	2.7	203.37	0.003938	0.27917	1.38143e-12	197.03	2
Q99704	Docking protein 1	DOK1	1	1	4.2	52.391	1.1112e-35					1.63977	0.0273347	8.0682	2
P13533	Myosin-6;Myosin-7	MYH6	5	2	3	223.73	2.5596e-51					9.08018	6.37631e-24	123.14	2
Q7Z408	CUB and sushi domain-containing protein 2	CSMD2	2	2	0.7	380.03	0.00094127					8.42389	5.10804e-44	289.76	2
Q9ULJ8-3	Neurabin-1	PPP1R9A	2	2	1.5	154.05	0.0031659					7.94281	2.80274e-21	289.46	2
Q9UKJ3	G patch domain-containing protein 8	GPATCH8	2	2	1.7	164.2	0.0033043					7.7815	6.89274e-21	247.94	2
U3KQB3	Casein kinase I isoform gamma-1	CSNK1G1	6	2	18.1	54.481	1.107e-16					2.21666	0.000325118	2.5418	2
P07737	Profilin-1	PFN1	2	2	25	15.054	8.6536e-22					2.12188	0.000690674	58.389	2
Q96AZ6	Interferon-stimulated gene 20 kDa protein	ISG20	2	2	24.9	20.363	6.2917e-20					1.83949	0.00622316	19.287	2
Q9Y294	Histone chaperone ASF1A	ASF1A	2	1	16.7	22.968	7.6315e-10					1.70201	0.0173974	14.89	3
P01903	HLA class II histocompatibility antigen, DR alpha chain	HLA-DRA	2	2	9.8	28.607	9.3363e-09					1.6219	0.0310639	26.732	2
Q03111	Protein ENL	MLLT1	2	2	4.3	62.055	1.7307e-10					1.52679	0.00642054	7.1702	2
A8MXP9	Matrin-3	MATR3	2	2	3.7	99.966	2.0806e-05					1.51023	0.0675722	59.844	2
O43663	Protein regulator of cytokinesis 1	PRC1	2	2	6	71.606	0.000203					1.50859	0.0683267	39.677	2
Q7L2J0	7SK snRNA methylphosphate capping enzyme	MEPCE	2	2	3.3	74.354	3.0905e-09					1.43999	0.107706	14.33	2
P17026	Zinc finger protein 22	ZNF22	4	4	29.5	25.915	2.1205e-14					1.42094	0.121795	8.1678	4
P47755	F-actin-capping protein subunit alpha-2	CAPZA2	4	2	20.3	32.949	1.6811e-52					1.40588	0.134076	21.53	2
Q8N5K1	CDGSH iron-sulfur domain-containing protein 2	CISD2	3	3	41.5	15.278	6.4708e-05					1.38125	0.156518	19.986	3
Q9UNL4	Inhibitor of growth protein 4	ING4	1	1	8.8	28.53	0.0020235					1.28503	0.278158	1.0382	2
Q86YT6	E3 ubiquitin-protein ligase MIB1	MIB1	2	2	3.5	110.13	3.0231e-07					1.24659	0.344846	29.671	2
Q9H6P5	Threonine aspartase 1;Threonine aspartase subunit alpha;Threonine aspartase subunit beta	TASP1	2	2	13.1	44.455	4.1724e-16					1.21434	0.409944	2.7256	2
Q96RQ9-2	L-amino-acid oxidase	IL4I1	2	2	6.5	65.327	0.0038505					1.19865	0.444796	29.818	2
P61964	WD repeat-containing protein 5	WDR5	2	2	8.1	36.588	1.9357e-12					1.18597	0.474511	14.266	2
O60331-3	Phosphatidylinositol 4-phosphate 5-kinase type-1 gamma	PIP5K1C	4	2	10.9	77.483	2.5648e-23					1.18256	0.482735	4.1828	2
Q14978-2	Nucleolar and coiled-body phosphoprotein 1	NOLC1	3	3	2.7	74.746	1.1714e-06					1.16291	0.532125	26.743	3
P22694-2	cAMP-dependent protein kinase catalytic subunit beta	PRKACB	3	2	15.8	46.235	5.1436e-19					1.16087	0.53744	35.991	2
Q15361	Transcription termination factor 1	TTF1	2	2	2.9	103.05	4.4327e-08					1.15711	0.547341	13.449	2
Q9Y2Y9	Krueppel-like factor 13	KLF13	3	3	17	31.18	4.1699e-30					1.15287	0.558655	25.365	5
Q8WXA9-2	Splicing regulatory glutamine/lysine-rich protein 1	SREK1	2	2	3.5	71.649	0.002004					1.15249	0.55969	6.5941	2
P43246	DNA mismatch repair protein Msh2	MSH2	1	1	2.5	104.74	3.246e-40					1.14697	0.574641	14.448	3
P29590	Protein PML	PML	1	1	1.1	97.55	0.0001629					1.13341	0.612516	23.592	2
O15265-2	Ataxin-7	ATXN7	2	2	5.4	101.11	8.4665e-19					1.11519	0.665849	27.433	2
Q5HYK3	2-methoxy-6-polyprenyl-1,4-benzoquinol methylase, mitochondrial	COQ5	2	2	11	37.14	8.806e-32					1.09761	0.719809	15.197	2
Q5JWF2	Guanine nucleotide-binding protein G(s) subunit alpha isoforms XLas;Guanine nucleotide-binding protein G(s) subunit alpha isoforms short;Guanine nucleotide-binding protein G(olf) subunit alpha	GNAS	3	1	5.4	111.02	4.8537e-11					1.094	0.7312	8.0005	2
O75146	Huntingtin-interacting protein 1-related protein	HIP1R	2	2	5.9	119.39	2.9142e-06					1.08389	0.763553	7.4981	2
Q9UQ80	Proliferation-associated protein 2G4	PA2G4	2	2	10.2	43.786	1.2486e-05					1.08123	0.772194	6.7071	2
P50991	T-complex protein 1 subunit delta	CCT4	2	2	8.9	57.924	6.1729e-06					1.07172	0.8035	0.21389	2
Q6NUK4	Receptor expression-enhancing protein 3	REEP3	2	2	19.2	29.264	1.2786e-08					1.06359	0.830721	2.7153	2
F5H5D3	Tubulin alpha-1C chain	TUBA1C	27	1	54.7	57.73	0					1.05523	0.859161	6.709	2
Q15637-5	Splicing factor 1	SF1	2	2	4.7	80.62	6.5087e-09					1.05209	0.869955	27.321	2
K7ELC7	60S ribosomal protein L27	RPL27	3	3	27.8	16.359	1.8401e-27					1.03675	0.923428	9.3341	3
Q9UDW1	Cytochrome b-c1 complex subunit 9	UQCR10	2	2	41.3	7.3084	3.3056e-07					1.00696	0.963212	18.09	3
Q9BRZ2	E3 ubiquitin-protein ligase TRIM56	TRIM56	2	2	4.8	81.487	0.0013993					0.99681	0.918329	27.417	2
Q9ULP9	TBC1 domain family member 24	TBC1D24	2	2	5.9	62.919	8.6944e-05					0.993443	0.903387	16.853	2
Q5UIP0	Telomere-associated protein RIF1	RIF1	2	2	1.3	274.46	0.00055946					0.989022	0.883742	10.408	3
P51571	Translocon-associated protein subunit delta	SSR4	3	3	16.2	18.998	1.2972e-12					0.969274	0.795972	17.84	3
Q9H5Z1	Probable ATP-dependent RNA helicase DHX35	DHX35	2	2	4.3	78.909	2.5853e-17					0.968898	0.794307	27.04	2
Q9NRQ5	UPF0443 protein C11orf75	C11orf75	1	1	13.6	6.738	0.0035718					0.968523	0.755511	1.8098	2
Q8TAF3	WD repeat-containing protein 48	WDR48	3	3	6.4	76.21	4.4323e-11					0.967492	0.788075	21.947	3
Q13427	Peptidyl-prolyl cis-trans isomerase G	PPIG	2	2	3.3	88.616	4.2234e-08					0.954654	0.731437	4.961	3
Q9UNA1	Rho GTPase-activating protein 26	ARHGAP26	3	2	3.9	92.234	2.2973e-08					0.933184	0.543887	6.402	2
E7ENZ9		ST7	1	1	6.5	63.945	3.0542e-10					0.924813	0.602997	7.1623	2
Q9NX55	Huntingtin-interacting protein K	HYPK	1	1	14.7	14.665	1.6165e-10					0.924813	0.602997	11.224	2
F5HFY4	Nucleosome assembly protein 1-like 4	NAP1L4b	3	2	13.2	44.078	8.8703e-10					0.917515	0.572606	37.898	2
Q8WVK2	U4/U6.U5 small nuclear ribonucleoprotein 27 kDa protein	SNRNP27	2	2	18.7	18.86	3.912e-13					0.917179	0.571216	34.16	2
Q96SN8	CDK5 regulatory subunit-associated protein 2	CDK5RAP2	2	2	3.4	215.04	4.0541e-05					0.876347	0.41227	0.21032	2
Q8NB90	Spermatogenesis-associated protein 5	SPATA5	2	2	4.3	97.903	2.9116e-08					0.874202	0.404531	4.6627	2
O75683	Surfeit locus protein 6	SURF6	2	2	6.6	41.45	4.6794e-13					0.872981	0.400157	48.783	2
Q86U06	Probable RNA-binding protein 23	RBM23	2	1	6.2	48.73	8.1281e-07					0.867077	0.233576	16.868	3
P14316	Interferon regulatory factor 2	IRF2	3	3	13.2	39.354	2.4387e-10					0.850051	0.322373	19.134	3
Q96F86	Enhancer of mRNA-decapping protein 3	EDC3	2	2	6.1	56.077	0.00078396					0.83724	0.282746	41.389	2
O60941	Dystrobrevin beta	DTNB	4	4	12.4	71.355	4.0107e-24					0.820749	0.236027	58.287	4
P14868	Aspartate--tRNA ligase, cytoplasmic	DARS	2	2	5.2	57.136	2.0816e-05					0.82021	0.234584	16.921	2
Q9BY42	UPF0549 protein C20orf43	C20orf43	4	4	19.6	33.886	5.9975e-15					0.789141	0.160406	70.202	4
Q13136	Liprin-alpha-1	PPFIA1	3	3	4.5	135.78	1.0116e-08					0.788706	0.159492	26.461	3
O95365	Zinc finger and BTB domain-containing protein 7A	ZBTB7A	1	1	1.7	61.438	0.00010342					0.776759	0.135754	14.752	2
Q96HR3	Mediator of RNA polymerase II transcription subunit 30	MED30	2	2	9.6	20.277	1.7582e-06					0.740357	0.0143835	15.48	2
Q9UHA3	Probable ribosome biogenesis protein RLP24	RSL24D1	2	2	9.2	19.621	2.0825e-05					0.695991	0.0354386	7.7095	2
P43304	Glycerol-3-phosphate dehydrogenase, mitochondrial	GPD2	2	2	5.5	80.852	5.9291e-08					0.652784	0.013883	224.19	2
Q6ZMI0	Protein phosphatase 1 regulatory subunit 21	PPP1R21	2	2	4.5	88.313	1.5937e-11					0.632311	0.00834569	5.8697	2
Q6NYC8	Phostensin	PPP1R18	2	2	4.1	67.942	6.4557e-09					0.475466	2.38302e-05	61.432	2
