# Supplementary material for: Data on interleukin (IL)-2- and IL-15-dependent changes in IL-2Rβ and IL-2Rγ complexes
Source: Data Brief. 2017 Mar 2;11:499–506. doi: 10.1016/j.dib.2017.02.030 (PMC5345956; doi:10.1016/j.dib.2017.02.030)
Supplement: Supplementary file 9 — Supplementary material [file mmc9.xlsx]

## Sheet: Hoja1
Table S6. List of all quantified proteins in each of the two independent IL-2Rγ pY357/357 peptide pull down assays performed.
The proteins that were significantly enriched in the two biological replicas upon IL-2 stimulation (treatment/Ctr ratio > 2 and Significance B p-value<0.001) are highlighted in pink
The proteins quantified only in one out of the two replicas performed are coloured in light grey.
Pull down: IL-2Rγ pY357/357
								Replica 1				Replica 2
Uniprot ID	Protein Names	Gene Names	Peptides (seq)	Unique Peptides (seq)	Sequence Coverage [%]	Mol. Weight [kDa]	PEP	pY357/357 ratio	Sign.B	Variability [%]	Ratio Count	pY357/357 ratio	Sign.B	Variability [%]	Ratio Count			INPPL1
O15357	Phosphatidylinositol 3,4,5-trisphosphate 5-phosphatase 2	INPPL1	17	17	26.3	138.6	1.4612e-256	13.157	7.70416e-21	76.735	14	4.91739	1.52034e-09	66.366	5			SOCS2
O14508	Suppressor of cytokine signaling 2	SOCS2	7	7	54.5	22.172	8.7699e-108	11.754	4.47345e-37	144.54	6	6.52103	2.96428e-22	60.603	9			GRB2
P62993	Growth factor receptor-bound protein 2	GRB2	16	16	85.7	25.206	1.9607e-99	7.5172	1.79924e-13	40.988	11	3.76336	5.13937e-12	23.881	12			PTPN11
Q06124-2	Tyrosine-protein phosphatase non-receptor type 11	PTPN11	27	27	55.8	68.01	9.1851e-216	7.3617	5.58855e-25	109.47	27	5.07485	3.62023e-17	83.983	21			PIK3R2
O00459	Phosphatidylinositol 3-kinase regulatory subunit beta	PIK3R2	3	2	6.3	81.544	2.2811e-13	6.7898	7.42234e-14	78.006	2	4.47628	1.19476e-08	NaN	1			PLCG1
P19174-2	1-phosphatidylinositol 4,5-bisphosphate phosphodiesterase gamma-1	PLCG1	27	27	41.2	148.66	0	6.5834	5.62525e-12	94.52	17	5.3011	1.03166e-10	83.362	22			SHC1
P29353-6	SHC-transforming protein 1	SHC1	6	6	25.2	62.892	4.7277e-77	6.1518	1.16784e-12	48.339	4	4.41423	8.07334e-09	31.321	4			INPP5D
Q92835	Phosphatidylinositol 3,4,5-trisphosphate 5-phosphatase 1	INPP5D	34	34	37.3	133.29	2.1959e-283	5.0468	5.02318e-17	135.19	27	5.5497	6.6747e-19	63.806	23			CBL
P22681	E3 ubiquitin-protein ligase CBL	CBL	6	5	10.5	99.632	1.0012e-54	4.2978	8.38537e-09	37.94	4	4.01252	6.4972e-08	30.878	4			PIK3CD
Q5SR50	Phosphatidylinositol 4,5-bisphosphate 3-kinase catalytic subunit delta isoform	PIK3CD	11	11	15.3	122	5.7355e-87	4.1274	1.7891e-07	22.488	6	2.80175	5.33497e-05	94.537	9			CBLB
Q13191	E3 ubiquitin-protein ligase CBL-B	CBLB	25	23	34.9	109.45	0	3.7163	9.31167e-12	25.448	19	2.85038	4.10276e-08	69.712	31			PIK3R1
P27986-4	Phosphatidylinositol 3-kinase regulatory subunit alpha	PIK3R1	7	5	10.9	84.473	1.4643e-53	3.457	4.50749e-06	253.99	5	2.93953	2.41316e-05	167.61	4			RNF7
Q9UBF6	RING-box protein 2	RNF7	3	3	41.6	12.683	1.0918e-43	13.144	7.96621e-21	9.1813	3	5.72082	4.32699e-11	17.351	2			PLCG2
P16885	1-phosphatidylinositol 4,5-bisphosphate phosphodiesterase gamma-2	PLCG2	55	55	58.1	147.87	0	12.878	9.99642e-40	129.8	44	5.45167	1.50343e-18	46.949	48			SH2D1A
O60880	SH2 domain-containing protein 1A	SH2D1A	5	5	43	14.187	7.3119e-20	9.7333	1.16769e-16	83.641	3	5.67376	1.81408e-11	10.99	5			PITPNM1
O00562	Membrane-associated phosphatidylinositol transfer protein 1	PITPNM1	19	19	29.8	134.85	8.8838e-117	7.5348	1.60326e-25	78.469	16	4.91908	1.38773e-16	38.869	10			CUL5
Q93034	Cullin-5	CUL5	7	7	11.4	90.954	7.7426e-19	4.6117	1.68485e-09	61.933	5	4.37503	1.93976e-08	96.481	3			TCEB2
Q15370-2	Transcription elongation factor B polypeptide 2	TCEB2	9	9	49.7	17.911	2.4129e-58	4.6017	2.03721e-08	36.693	9	2.74055	7.60327e-05	17.79	5			ZAP70
P43403	Tyrosine-protein kinase ZAP-70	ZAP70	15	15	38.3	69.872	2.4368e-42	4.2274	1.12316e-07	40.639	8	3.125	1.11333e-05	24.253	5			CSNK1G1
Q03518	Antigen peptide transporter 1	TAP1	2	2	8.2	87.217	5.6542e-66	3.8942	7.05749e-08	218.2	2	0.941265	0.975261	NaN	1			VAV1
U3KQB3	Casein kinase I isoform gamma-1;Casein kinase I isoform gamma-3	CSNK1G1;CSNK1G3	9	4	25.7	54.481	6.0837e-43	3.8852	5.6191e-07	28.024	6	2.75429	7.02129e-05	7.5536	5			CHEK1
P15498	Proto-oncogene vav	VAV1	42	42	51.8	98.313	0	3.7186	9.10833e-12	21.923	29	2.78381	8.05055e-08	20.885	37			RASA1
E7EPP6	Serine/threonine-protein kinase Chk1	CHEK1	3	3	7.3	55.517	4.8766e-12	3.6237	3.0718e-07	9.134	2	2.28404	0.00109636	NaN	1			TCEB1
P20936	Ras GTPase-activating protein 1	RASA1	11	11	14.6	116.4	6.6033e-74	3.4581	4.48302e-06	27.073	7	2.67623	0.000110466	103.59	8			CSNK1G2
Q15369	Transcription elongation factor B polypeptide 1	TCEB1	7	7	71.4	12.473	1.0739e-95	3.358	7.37239e-06	45.577	8	2.27707	0.00114214	10.293	7			HS2ST1
O75367	Core histone macro-H2A.1;Histone H2A	H2AFY	2	2	8.1	39.617	0.00075839	3.24	2.62559e-06	NaN	1	1.05655	0.651931	0.21227	2			UBASH3B
P78368	Casein kinase I isoform gamma-2	CSNK1G2	6	1	20.2	47.457	3.0578e-34	3.2347	2.70586e-06	NaN	1	3.60477	8.96053e-07	34.095	2			PKM2
Q7LGA3	Heparan sulfate 2-O-sulfotransferase 1	HS2ST1	13	13	49.2	41.881	8.2616e-81	3.1105	3.54353e-09	47.69	13	2.46281	2.11681e-06	98.011	12
Q8TF42	Ubiquitin-associated and SH3 domain-containing protein B	UBASH3B	4	4	7.6	72.695	9.6538e-17	3.0442	8.0546e-06	64.675	2	4.85743	2.00266e-09	27.524	3
P14618	Pyruvate kinase isozymes M1/M2;Pyruvate kinase	PKM2	30	30	79.1	57.936	0	2.9733	1.40432e-08	29.267	27	2.92766	1.88083e-08	31.366	26
P30793	GTP cyclohydrolase 1	GCH1	12	12	46	27.903	2.8855e-78	2.7977	0.000128051	20.71	8	1.54159	0.0184904	38.957	13
O00139-2			82	2	86.4	75.042	0	2.7701	0.000147797	14.755	3	1.83486	0.0149782	11.476	3
Q99661	Kinesin-like protein KIF2C	KIF2C	21	16	38.8	81.312	2.5867e-142	2.6043	0.000351378	45.251	14	1.39591	0.163175	17.727	12
O60496	Docking protein 2	DOK2	3	3	16	45.378	1.4388e-15	2.6035	0.000106324	6.8714	2	1.80551	0.0164261	21.192	2
O00139-4	Kinesin-like protein KIF2A	KIF2A	83	3	79.2	84.088	0	2.5674	8.64839e-07	40.072	107	1.69733	0.00442909	24.611	108
Q00722	1-phosphatidylinositol 4,5-bisphosphate phosphodiesterase beta-2	PLCB2	3	3	2.7	134.02	1.8578e-09	2.478	0.000224334	120.58	2	1.27359	0.166694	NaN	1
Q8TAD8	Smad nuclear-interacting protein 1	SNIP1	10	10	32.8	45.777	8.6376e-75	2.3934	0.00106675	47.698	7	1.96028	0.00696853	17.549	8
E7EVA0	Microtubule-associated protein;Microtubule-associated protein 4	MAP4	9	9	4.6	245.44	2.4203e-113	2.1776	4.58844e-05	21.313	10	0.881912	0.705948	28.985	5
Q16875	6-phosphofructo-2-kinase/fructose-2,6-bisphosphatase 3;6-phosphofructo-2-kinase;Fructose-2,6-bisphosphatase	PFKFB3	22	22	49.8	59.608	1.4979e-167	2.1492	6.11483e-05	22.5	20	1.14147	0.409346	19.289	22
P35251	Replication factor C subunit 1	RFC1	3	3	3	128.25	5.3103e-20	2.1379	0.00412025	2.8211	2	1.2667	0.266709	7.5961	2
Q8N5K1	CDGSH iron-sulfur domain-containing protein 2	CISD2	4	4	41.5	15.278	2.7279e-13	2.0747	0.00575274	43.347	3	1.77898	0.0190023	NaN	1
Q15464	SH2 domain-containing adapter protein B	SHB	2	2	5.1	55.042	3.5513e-12	1.9702	0.00468968	36.552	2	1.75815	0.0212979	NaN	1
Q68D10	Protein SPT2 homolog	SPTY2D1	20	20	42.2	75.598	1.197e-236	1.9085	0.000675818	24.079	18	1.75196	0.00263655	47.139	20
Q9NYZ3	G2 and S phase-expressed protein 1	GTSE1	2	2	4.9	76.644	1.4904e-10	1.9031	0.00699016	NaN	1	1.45081	0.108698	24.986	3
Q9P2E9	Ribosome-binding protein 1	RRBP1	2	2	1.3	152.47	0.00052417	1.8403	0.0196457	61.498	2	1.10702	0.607368	NaN	1
Q09472	Histone acetyltransferase p300	EP300	29	20	16.9	264.16	2.6252e-226	1.7963	0.00201177	38.062	25	1.29277	0.144552	13.362	20
P35249	Replication factor C subunit 4	RFC4	7	7	27.5	39.681	5.8872e-27	1.7573	0.0301514	17.861	6	1.17254	0.464029	6.8561	5
Q8IYL3	UPF0688 protein C1orf174	C1orf174	2	2	9.9	25.977	9.363e-13	1.7538	0.0168438	NaN	1	0.886761	0.839569	7.947	2
Q9UQC2	GRB2-associated-binding protein 2	GAB2	11	11	28.4	74.457	4.5511e-73	1.7526	0.0308872	34.173	9	1.55475	0.071267	10.661	5
P14316	Interferon regulatory factor 2	IRF2	2	2	8.9	39.354	1.7977e-09	1.7238	0.0200602	NaN	1	0.814664	0.590396	34.754	2
P17706	Tyrosine-protein phosphatase non-receptor type 2	PTPN2	4	4	12.8	48.473	4.4296e-41	1.7018	0.022791	121.69	3	0.835841	0.662376	154.18	3
Q92793	CREB-binding protein	CREBBP	28	19	16.3	265.35	2.4521e-109	1.7006	0.00498926	45.03	18	1.38309	0.174009	27.603	14
P35659	Protein DEK	DEK	7	7	24	42.674	9.5629e-27	1.6979	0.0233113	72.673	3	0.993345	0.918475	22.833	6
P49756	RNA-binding protein 25	RBM25	20	20	29.9	100.18	5.5014e-189	1.6797	0.0447847	26.379	15	0.899119	0.677125	13.306	23
Q96RR5	Targeting protein for Xklp2	HCA90;TPX2	6	6	8.8	89.392	4.9416e-20	1.6746	0.0459554	35.81	4	1.02177	0.83404	8.3789	2
Q9H8W4	Pleckstrin homology domain-containing family F member 2	PLEKHF2	13	13	54.2	27.797	2.207e-160	1.6685	0.0067283	42.917	14	1.20502	0.270895	15.136	13
Q9H5Z1	Probable ATP-dependent RNA helicase DHX35	DHX35	2	2	4.3	78.909	1.6172e-15	1.6375	0.0329995	4.2478	2	0.969274	0.890539	1.8189	2
Q14677-3			2	1	7.5	70.294	4.4817e-07	1.6372	0.0330562	1.9681	2	1.29041	0.238767	NaN	1
P24666	Low molecular weight phosphotyrosine protein phosphatase	ACP1	5	5	35.4	18.042	5.2061e-17	1.6191	0.0607463	12.353	4	0.595664	0.0753744	14.433	3
E9PB61	THO complex subunit 4	ALYREF	2	2	9.8	27.557	8.3515e-67	1.6012	0.0405802	30.8	2	0.844309	0.691579	NaN	1
Q9NS86	LanC-like protein 2	LANCL2	2	2	5.8	50.854	1.1967e-25	1.5932	0.0424624	NaN	1	1.21124	0.343189	26.18	2
Q9NQZ2	Something about silencing protein 10	UTP3	4	4	17.1	54.557	7.2608e-37	1.591	0.0698687	26.555	3	0.874126	0.569041	5.3658	4
Q9Y295	Developmentally-regulated GTP-binding protein 1	DRG1	5	5	15.8	40.542	2.0051e-21	1.5879	0.0437551	NaN	1	0.878966	0.812341	8.8654	5
P36969	Phospholipid hydroperoxide glutathione peroxidase, mitochondrial	GPX4	5	5	37.1	22.192	1.2107e-21	1.5816	0.0148631	32.211	8	1.42613	0.139994	19.308	6
F5H740	Voltage-dependent anion-selective channel protein 3	VDAC3	2	2	10.9	30.757	8.2465e-06	1.5804	0.0456488	38.82	2	0.890472	0.852519	NaN	1
Q7KZF4	Staphylococcal nuclease domain-containing protein 1	SND1	20	20	31.8	102	1.2084e-243	1.5802	0.0150507	26.531	16	1.26026	0.183756	37.136	22
Q9UBC2-2	Epidermal growth factor receptor substrate 15-like 1	EPS15L1	19	19	33.8	99.605	1.2297e-206	1.5725	0.0161236	15.413	13	1.37958	0.177086	15.904	15
Q9UQ35	Serine/arginine repetitive matrix protein 2	SRRM2	13	13	7.9	299.61	4.9895e-104	1.5557	0.0831729	23.05	10	0.781555	0.382904	24.607	7
O75400	Pre-mRNA-processing factor 40 homolog A	PRPF40A	10	10	14.4	108.8	3.525e-73	1.5448	0.0877413	39.842	7	0.905633	0.78832	14.504	12
Q92576	PHD finger protein 3	PHF3	10	10	7	229.48	2.7121e-56	1.5437	0.0560978	12.481	5	1.23661	0.350152	22.255	10
J3KNR0	MAP/microtubule affinity-regulating kinase 3	MARK3	6	6	13	87.004	8.2725e-69	1.534	0.0592179	13.439	4	1.01796	0.845152	38.121	3
Q13951	Core-binding factor subunit beta	CBFB	3	3	30.2	21.508	7.263e-10	1.5265	0.0617422	17.094	2	0.73303	0.338867	11.524	2
O14776	Transcription elongation regulator 1	TCERG1	19	19	22.9	123.9	4.2967e-85	1.5201	0.0255948	21.726	16	1.17773	0.324959	13.386	16
Q15075	Early endosome antigen 1	EEA1	2	2	1.6	162.46	0.00034173	1.5178	0.100091	NaN	1	1.51458	0.0883157	3.3346	2
Q14980	Nuclear mitotic apparatus protein 1	NUMA1	13	13	8.2	238.26	6.4043e-123	1.5115	0.02758	34.108	14	0.958405	0.944465	17.461	8
Q14241	Transcription elongation factor B polypeptide 3	TCEB3	17	17	35.5	89.908	2.3002e-93	1.5067	0.0287499	44.455	11	0.883548	0.609178	19.009	14
Q13422-2	DNA-binding protein Ikaros	IKZF1	7	7	22.2	48.288	3.8646e-37	1.5044	0.106806	13.205	5	0.738007	0.136595	68.266	4
Q5HYJ3	Protein FAM76B	FAM76B	2	2	10.3	38.708	1.7969e-07	1.494	0.0739021	12.015	2	0.98668	0.839655	10.725	2
Q9UKE5	TRAF2 and NCK-interacting protein kinase	TNIK	23	13	22.6	154.94	9.6934e-122	1.4801	0.120062	13.649	8	1.21585	0.251561	38.778	13
O15014	Zinc finger protein 609	ZNF609	4	4	4.5	151.19	3.0305e-21	1.4764	0.0813933	5.6673	3	0.862664	0.755385	0.81866	2
Q9NZM3	Intersectin-2	ITSN2	28	28	20	193.46	1.2329e-124	1.4763	0.0373088	70.334	23	1.4392	0.0449014	32.749	20
O14578-4	Citron Rho-interacting kinase	CIT	4	4	2.2	236.6	9.1214e-61	1.4732	0.0828296	NaN	1	1.49517	0.0978492	21.221	3
Q15149	Plectin	PLEC	30	28	9.5	531.78	6.8531e-186	1.4714	0.125167	35.357	12	1.22557	0.368008	21.305	17
E9PER1	Disco-interacting protein 2 homolog A	DIP2A	21	18	23.1	170.44	1.4471e-247	1.4678	0.127338	17.997	10	1.31841	0.238978	28.821	18
Q8WUY1	UPF0670 protein THEM6	THEM6	5	5	32.2	23.865	4.808e-34	1.4535	0.136305	43.68	4	0.796622	0.530693	1.4864	2
Q8IVM0-2	Coiled-coil domain-containing protein 50	CCDC50	8	8	24.1	56.339	6.9784e-45	1.4501	0.0465315	50.701	7	0.828157	0.38825	11.769	5
Q9P258	Protein RCC2	RCC2	14	14	34.1	56.084	3.4898e-106	1.445	0.0485558	58.99	15	0.93188	0.824266	13.774	18
Q08170	Serine/arginine-rich splicing factor 4	SRSF4	3	2	5.9	56.678	5.587e-07	1.4237	0.108278	26.611	3	6.59587	3.04974e-13	NaN	1
Q99704	Docking protein 1	DOK1	2	2	7.5	52.391	5.8128e-11	1.42	0.110445	NaN	1	0.67659	0.143248	93.84	2
Q9P0L0	Vesicle-associated membrane protein-associated protein A	VAPA	28	28	83.1	27.893	1.6098e-168	1.4198	0.0598024	27.483	23	1.13005	0.439055	22.817	32
Q09666	Neuroblast differentiation-associated protein AHNAK	AHNAK	18	18	8.6	629.09	5.5199e-64	1.4195	0.159994	19.112	14	0.96918	0.992856	21.04	10
P63220	40S ribosomal protein S21	RPS21	8	8	71.1	9.1113	6.2919e-55	1.4182	0.0605914	14.465	6	0.87146	0.557841	50.798	8
P20290	Transcription factor BTF3	BTF3	10	10	60.7	22.168	2.1922e-110	1.4181	0.161045	23.783	11	0.835841	0.550332	15.812	9
P12544	Granzyme A	GZMA	36	36	78.2	28.999	0	1.4177	0.06084	11.289	68	1.69552	0.00450539	15.846	73
P27694	Replication protein A 70 kDa DNA-binding subunit	RPA1	3	2	8.4	68.137	9.1621e-24	1.4166	0.112472	11.495	2	0.943485	0.968431	NaN	1
Q3KQU3-2	MAP7 domain-containing protein 1	MAP7D1	13	13	24.9	88.725	9.4891e-91	1.4157	0.0618434	45.996	13	1.49318	0.0988773	20.332	9
G3V3F1	Protein NEDD1	NEDD1	3	3	8.7	72.709	2.1279e-97	1.4102	0.167095	1.0319	2	0.956297	0.929387	NaN	1
O95816	BAG family molecular chaperone regulator 2	BAG2	7	7	51.2	23.772	4.1636e-29	1.4097	0.064945	69.798	9	1.0128	0.860273	9.9413	4
P33992	DNA replication licensing factor MCM5	MCM5	16	16	28.7	82.285	3.3939e-103	1.402	0.173591	13.405	14	0.84832	0.591609	26.004	12
P08865	40S ribosomal protein SA	RPSA;RPSAP58	16	16	67.8	32.854	2.9642e-261	1.4012	0.0695822	12.457	19	0.889284	0.633996	8.4517	14
P50238	Cysteine-rich protein 1	CRIP1	11	11	98.7	8.5328	2.5268e-48	1.3989	0.0708877	9.4437	15	0.759129	0.181754	15.072	13
O43314	Inositol hexakisphosphate and diphosphoinositol-pentakisphosphate kinase 2	PPIP5K2	2	2	3.3	140.41	1.096e-06	1.3927	0.127709	NaN	1	1.31874	0.208738	12.439	2
Q9Y2S6	Coiled-coil domain-containing protein 72	CCDC72	2	2	40.6	7.0662	1.2918e-07	1.3885	0.184783	9.6779	2	1.02073	0.837069	7.829	2
P17026	Zinc finger protein 22	ZNF22	3	3	17	25.915	1.2186e-18	1.3859	0.187011	18.755	2	1.25362	0.192783	9.9938	4
Q9NR50	Translation initiation factor eIF-2B subunit gamma	EIF2B3	4	4	13.9	50.24	8.9678e-27	1.3804	0.191805	12.594	4	0.71541	0.29245	5.2339	3
Q9HAU5	Regulator of nonsense transcripts 2	UPF2	59	59	45.4	147.81	0	1.3788	0.0832779	17.232	64	1.11211	0.488745	25.512	56
Q9BZF2	Oxysterol-binding protein-related protein 7	OSBPL7	19	18	31.8	95.43	1.5161e-209	1.3787	0.193308	24.182	18	1.34561	0.209446	17.808	10
P51608-2	Methyl-CpG-binding protein 2	MECP2	7	7	20.5	53.323	3.232e-56	1.3773	0.194554	20.429	6	1.0394	0.695349	5.7475	6
P62857	40S ribosomal protein S28	RPS28	12	12	97.1	7.8409	7.5457e-174	1.3759	0.0852185	18.69	31	1.10141	0.5202	12.643	25
Q9P265	Disco-interacting protein 2 homolog B	DIP2B	31	28	32.1	171.49	0	1.374	0.0865119	63.782	32	1.13873	0.416338	14.419	26
Q92878-2	DNA repair protein RAD50	RAD50	9	9	10.5	154.59	2.0736e-33	1.3738	0.197701	19.141	6	1.03036	0.809306	39.89	7
Q96SL8	Flt3-interacting zinc finger protein 1	FIZ1	4	4	11.9	51.995	1.0627e-08	1.3687	0.144887	NaN	1	0.967118	0.999414	124.6	3
Q92830	Histone acetyltransferase KAT2A	KAT2A	4	3	6.7	93.924	2.1321e-27	1.3675	0.0910713	132.75	5	1.08997	0.572546	22.285	3
P17275	Transcription factor jun-B	JUNB	8	7	36.9	35.879	1.6023e-96	1.3668	0.204131	17.019	4	0.775916	0.223754	22.625	8
K7ELC7	60S ribosomal protein L27	RPL27	4	4	46.5	16.359	2.1622e-20	1.3612	0.150669	NaN	1	0.899766	0.88488	24.11	4
M0R226	39S ribosomal protein L34, mitochondrial	MRPL34	2	2	7.6	19.802	2.4594e-16	1.348	0.161355	7.2993	2	1.24906	0.28929	NaN	1
Q86WX3	Active regulator of SIRT1	RPS19BP1	7	7	30.9	15.434	8.1326e-83	1.3478	0.222527	15.685	4	0.87727	0.689938	15.146	6
P19525	Interferon-induced, double-stranded RNA-activated protein kinase	EIF2AK2	2	2	6	62.094	2.2229e-25	1.3428	0.165748	NaN	1	0.694541	0.174956	9.8038	4
Q9BRR8	G patch domain-containing protein 1	GPATCH1	6	6	12.8	103.34	1.0321e-41	1.3428	0.227605	34.473	5	0.940203	0.978535	1.5933	2
Q9Y5J1	U3 small nucleolar RNA-associated protein 18 homolog	UTP18	3	3	11.3	62.003	0.00013744	1.3395	0.168592	10.23	2	0.660328	0.170672	NaN	1
E9PF82	Calcium/calmodulin-dependent protein kinase type II subunit delta	CAMK2D	6	4	19.1	60.004	5.8227e-31	1.3323	0.2386	20.391	3	1.10953	0.4962	12.279	6
Q14119	Vascular endothelial zinc finger 1	VEZF1	6	4	13.6	56.931	1.051e-28	1.3322	0.175038	13.728	2	1.44409	0.112472	10.207	2
Q9GZL7	Ribosome biogenesis protein WDR12	WDR12	7	7	27	47.707	1.7707e-120	1.3258	0.180869	36.486	4	0.868583	0.776054	11.047	5
Q9Y6V7	Probable ATP-dependent RNA helicase DDX49	DDX49	10	10	26.7	54.226	2.3787e-100	1.3258	0.245636	6.6027	5	1.15714	0.495227	22.828	8
Q9HAU0-4	Pleckstrin homology domain-containing family A member 5	PLEKHA5	39	39	48.3	134.59	0	1.3245	0.127028	25.637	34	1.24779	0.201028	29.523	42
Q9Y5X2	Sorting nexin-8	SNX8	13	13	41.9	52.569	4.1171e-154	1.3236	0.248059	12.713	14	1.21709	0.382192	10.068	5
Q5T3I0-3	G patch domain-containing protein 4	GPATCH4	2	2	6.2	50.927	9.3914e-08	1.3232	0.183287	27.754	2	0.959969	0.976368	NaN	1
O00571	ATP-dependent RNA helicase DDX3X;ATP-dependent RNA helicase DDX3Y	DDX3X;DDX3Y	10	9	21.3	73.243	1.5218e-61	1.3204	0.185922	15.761	7	1.04864	0.671743	44.481	6
Q92963-3	GTP-binding protein Rit1	RIT1	3	3	27.1	27.148	1.3105e-34	1.3203	0.186017	NaN	1	0.70141	0.258043	13.636	2
P78356	Phosphatidylinositol 5-phosphate 4-kinase type-2 beta	PIP4K2B	11	3	23.8	47.377	4.1867e-270	1.32	0.186302	2.1098	3	0.976753	0.868495	1.0726	2
Q96GQ7	Probable ATP-dependent RNA helicase DDX27	DDX27	21	21	29.4	89.834	2.3473e-110	1.3199	0.131532	18.786	17	0.964227	0.970665	10.986	15
Q9H3J6	Probable peptide chain release factor C12orf65, mitochondrial	C12orf65	2	2	11.4	18.828	0.00029152	1.3165	0.256018	3.2908	3	0.807885	0.56776	NaN	1
P41214	Eukaryotic translation initiation factor 2D	EIF2D	3	3	10.1	64.706	1.5924e-22	1.3162	0.189939	NaN	1	0.69808	0.250197	16.069	2
P56270-2	Myc-associated zinc finger protein	MAZ	11	9	32	51.072	1.55e-56	1.3159	0.135562	15.406	9	0.932575	0.82742	17.196	11
E9PAV3	Nascent polypeptide-associated complex subunit alpha	NACA	6	6	3.4	205.42	4.6632e-27	1.3098	0.263731	17.276	6	0.774593	0.363223	15.407	5
C9JEJ2	Choline-phosphate cytidylyltransferase A;Choline-phosphate cytidylyltransferase B	PCYT1A;PCYT1B	3	3	7.9	43.263	1.0613e-16	1.3063	0.267839	NaN	1	1.6536	0.041562	140.06	2
Q92979	Ribosomal RNA small subunit methyltransferase NEP1	EMG1	6	6	35.2	26.72	3.05e-26	1.306	0.268194	15.274	6	0.770951	0.210765	10.883	6
Q9H7N4	Splicing factor, arginine/serine-rich 19	SCAF1	10	10	10.1	139.27	1.7063e-102	1.3054	0.268904	3.5751	4	1.11468	0.481404	15.888	9
Q9Y5B9	FACT complex subunit SPT16	SUPT16H	3	3	4	119.91	7.9677e-13	1.3052	0.200827	9.4928	2	0.961723	0.913053	NaN	1
B3KTC7	Double-strand break repair protein MRE11A	MRE11A	8	8	13.5	81.069	9.5357e-26	1.3051	0.26926	13.464	4	1.07493	0.687577	14.13	4
P02778	C-X-C motif chemokine 10;CXCL10(1-73)	CXCL10	5	5	46.9	10.881	1.9781e-60	1.305	0.147096	32.693	8	0.821288	0.363865	9.3062	6
Q86X95	Corepressor interacting with RBPJ 1	CIR1	8	8	17.8	52.313	5.948e-43	1.303	0.271763	21.187	6	1.01738	0.846847	14.56	6
Q75MJ1	ATP-binding cassette sub-family F member 2	ABCF2	18	18	35.8	72.443	3.3928e-121	1.3025	0.272362	25.244	19	0.961354	0.98108	21.731	16
P46087-4	Putative ribosomal RNA methyltransferase NOP2	NOP2	3	3	3.6	92.859	1.5039e-11	1.3007	0.205437	NaN	1	0.784683	0.391895	9.4062	2
Q9BZE4	Nucleolar GTP-binding protein 1	GTPBP4	11	11	20.5	73.964	7.5719e-48	1.296	0.157252	38.791	9	0.827061	0.384308	39.797	11
Q96FK6	WD repeat-containing protein 89	WDR89	3	3	15.2	43.214	3.6102e-40	1.2959	0.210457	21.346	3	0.897827	0.878139	10.635	3
Q8NFW8	N-acylneuraminate cytidylyltransferase	CMAS	15	15	44.5	48.379	2.563e-95	1.2937	0.283087	14.714	10	0.974944	0.974996	44.647	15
Q9NVV4-2	Poly(A) RNA polymerase, mitochondrial	MTPAP	16	15	39	78.832	1.9424e-118	1.2928	0.284204	15.86	15	1.07811	0.593246	13.159	10
Q92522	Histone H1x	H1FX	35	35	73.7	22.487	0	1.2911	0.163031	17.394	58	0.95813	0.943223	16.85	63
P62701	40S ribosomal protein S4, X isoform	RPS4X	64	34	97.3	29.597	0	1.2904	0.163872	27.262	156	1.13173	0.434571	14.477	143
J3KPP4	Luc7-like protein 3	LUC7L3	3	3	5.5	58.22	1.6033e-10	1.2831	0.224372	12.453	3	1.94273	0.00768431	29.046	2
Q15424-3	Scaffold attachment factor B1	SAFB	4	4	4.7	102.85	5.0967e-10	1.2827	0.296999	0.23733	2	0.952472	0.950748	44.19	3
C9J6P4	Zinc finger CCCH-type antiviral protein 1	ZC3HAV1	7	7	11.4	114.08	7.2433e-51	1.2824	0.297387	77.601	5	0.735727	0.346261	16.74	3
Q9Y2Y9	Krueppel-like factor 13	KLF13	2	2	4.2	31.18	8.6128e-13	1.2808	0.29946	7.1864	4	1.36268	0.192586	4.7291	3
P46013	Antigen KI-67	MKI67	16	16	7	358.69	1.7692e-85	1.2772	0.180428	28.41	11	1.24712	0.201993	38.842	15
O95292	Vesicle-associated membrane protein-associated protein B/C	VAPB	3	3	17.3	27.228	5.8011e-23	1.2768	0.231511	4.1337	2	1.57349	0.0644182	25.873	2
Q99879	Histone H2B type 1-M	HIST1H2BM	32	2	88.1	13.989	0	1.2715	0.311756	NaN	1	1.14334	0.524479	23.793	3
Q6DKI1	60S ribosomal protein L7-like 1	RPL7L1	6	6	26.4	28.661	3.503e-33	1.2684	0.315948	23.749	5	0.888731	0.729547	11.15	3
Q9Y3B9	RRP15-like protein	RRP15	6	6	25.5	31.484	1.0419e-33	1.2674	0.193622	15.319	5	1.09683	0.632135	9.5702	5
Q92900	Regulator of nonsense transcripts 1	UPF1	13	13	16.4	124.34	5.101e-96	1.2674	0.317311	15.407	7	1.2836	0.154805	24.585	13
P40938	Replication factor C subunit 3	RFC3	3	3	12.9	40.556	2.192e-17	1.2665	0.243607	15.162	2	1.0303	0.809488	5.2216	3
Q86WA8	Lon protease homolog 2, peroxisomal;Lon protease homolog	LONP2	3	3	6.8	94.615	4.197e-11	1.2652	0.245172	3.8077	2	1.06912	0.621242	NaN	1
P61247	40S ribosomal protein S3a	RPS3A	70	21	86.7	29.945	0	1.2639	0.198528	22.708	181	0.90629	0.708958	14.584	150
Q14137	Ribosome biogenesis protein BOP1	BOP1;KM-PA-2	21	21	42.9	83.629	0	1.2628	0.323641	17.208	20	0.96965	0.991491	13.73	15
P52907	F-actin-capping protein subunit alpha-1	CAPZA1	2	2	11.2	32.922	5.7548e-32	1.2614	0.325588	11.287	2	1.02297	0.830587	7.3916	3
Q96II8-2	Leucine-rich repeat and calponin homology domain-containing protein 3	LRCH3	5	5	9.3	89.115	1.9668e-30	1.2561	0.25637	19.9	3	1.44346	0.128085	22.847	4
O95159	Zinc finger protein-like 1	ZFPL1	3	3	12.6	34.114	2.4747e-13	1.2536	0.259522	25.12	2	0.917515	0.946242	4.0776	2
Q9NWH9	SAFB-like transcription modulator	SLTM	11	11	8.9	117.15	2.0285e-48	1.2516	0.216606	16.144	6	1.28838	0.275698	16.624	13
Q8IUF8	MYC-induced nuclear antigen	MINA	15	15	37.4	52.8	9.1495e-66	1.2509	0.340508	29.593	10	0.765462	0.338137	7.7634	11
P62081	40S ribosomal protein S7	RPS7	51	51	94.3	22.127	0	1.2507	0.217981	25.349	180	1.17062	0.340358	14.614	163
P33176	Kinesin-1 heavy chain	KIF5B	5	5	7	109.68	1.2793e-39	1.2468	0.346485	23.417	4	0.878657	0.811262	0.4847	2
Q5VY93	Rho guanine nucleotide exchange factor 2	ARHGEF2	6	6	14.6	111.49	8.2328e-79	1.246	0.269309	30.662	7	1.13811	0.470629	8.0673	2
Q9NY61	Protein AATF	AATF	17	17	36.1	63.132	1.7948e-102	1.2457	0.348104	24.507	14	0.821625	0.613863	16.06	10
Q8NHQ9	ATP-dependent RNA helicase DDX55	DDX55	10	10	32.2	68.546	3.4544e-153	1.2446	0.271146	20.31	7	0.986485	0.840216	29.084	6
P61254	60S ribosomal protein L26	RPL26	52	10	91	17.258	0	1.2437	0.228925	22.309	116	1.0056	0.85754	25.556	125
Q66PJ3-2	ADP-ribosylation factor-like protein 6-interacting protein 4	ARL6IP4	5	5	20.5	37.638	4.7227e-72	1.2409	0.233429	7.7153	5	0.929541	0.871564	35.605	5
Q8N4C8	Misshapen-like kinase 1	MINK1	24	15	25.4	149.82	2.2965e-126	1.2392	0.236198	17.213	9	1.25135	0.195963	31.505	11
Q9P287	BRCA2 and CDKN1A-interacting protein	BCCIP	5	5	24.5	35.979	8.0275e-44	1.2379	0.35976	13.679	4	1.05849	0.731142	3.3679	5
Q9BPW8	Protein NipSnap homolog 1	NIPSNAP1	6	6	31.7	33.31	2.2106e-43	1.2354	0.363563	21.746	4	0.864454	0.646038	18.93	6
Q00610	Clathrin heavy chain 1	CLTC	14	14	12.7	191.61	1.9581e-67	1.2351	0.364021	22.609	9	1.29687	0.140175	11.225	9
P16403	Histone H1.2	HIST1H1C	53	18	93.4	21.364	0	1.232	0.24823	20.739	96	1.00784	0.848652	13.856	111
Q9BSC4	Nucleolar protein 10	NOL10	9	9	26	80.301	7.6396e-63	1.2317	0.369251	55.764	9	0.960523	0.916657	37.529	6
Q04837	Single-stranded DNA-binding protein, mitochondrial	SSBP1	6	6	78.4	17.259	3.6273e-54	1.2294	0.252696	17.977	6	0.888257	0.727905	12.557	5
Q9UNX3	60S ribosomal protein L26-like 1	RPL26L1	48	6	89.7	17.256	0	1.2291	0.253216	9.4611	6	1.07698	0.596934	9.3265	8
Q9BZF1	Oxysterol-binding protein-related protein 8;Oxysterol-binding protein	OSBPL8	32	32	47.9	101.19	1.5165e-236	1.2289	0.253563	19.325	34	1.00728	0.850864	30.349	27
Q9H6F5	Coiled-coil domain-containing protein 86	CCDC86	16	16	45.6	40.235	1.1219e-234	1.2288	0.253736	57.385	14	0.872372	0.673104	33.239	11
P58876	Histone H2B type 1-D	HIST1H2BD	32	1	87.3	13.936	0	1.2284	0.374386	8.8974	3	0.969744	0.991197	13.081	4
Q8WVD3	E3 ubiquitin-protein ligase RNF138	RNF138	3	3	20	28.192	3.4795e-10	1.2269	0.295299	NaN	1	1.09306	0.565546	4.9589	2
Q9UQ88-2		CDC2L2;CDK11A	10	1	12.3	91.017	1.259e-47	1.2224	0.383871	9.8954	12	1.16259	0.424391	20.852	6
Q96BY6	Dedicator of cytokinesis protein 10	DOCK10	2	2	1.4	249.53	4.8055e-08	1.2218	0.302586	1.9853	2	1.06061	0.641893	NaN	1
Q9BZI7	Regulator of nonsense transcripts 3B	UPF3B	39	39	55.5	57.761	6.652e-281	1.221	0.267575	15.453	40	1.13303	0.431154	10.697	40
P55010	Eukaryotic translation initiation factor 5	EIF5	11	11	26.2	49.222	1.3515e-34	1.2194	0.270487	15.952	12	0.768403	0.346125	25.067	8
P62244	40S ribosomal protein S15a	RPS15A	35	18	97.7	14.839	0	1.217	0.274905	18.527	87	1.08231	0.579616	13.524	79
P23193	Transcription elongation factor A protein 1	TCEA1	29	26	76.1	33.969	4.5788e-230	1.2158	0.277135	45.544	29	0.660939	0.0368452	16.033	22
E7EUN2	Arf-GAP with GTPase, ANK repeat and PH domain-containing protein 1	AGAP1	8	2	5	116.62	2.727e-32	1.2149	0.395998	48.071	2	1.04595	0.678561	NaN	1
Q96GY0	Zinc finger C2HC domain-containing protein 1A	ZC2HC1A	24	24	60.9	35.092	2.3115e-189	1.2148	0.279004	15.876	26	1.0556	0.669628	10.977	22
E9PGC8	Microtubule-associated protein 1A;MAP1 light chain LC2	MAP1A	5	5	2	331.25	1.3388e-23	1.2123	0.400274	8.6334	3	0.942863	0.970345	13.411	2
P16104	Histone H2A.x	H2AFX	18	4	81.8	15.144	2.6318e-249	1.2121	0.284103	4.5517	7	1.08462	0.662675	26.538	5
P09038	Fibroblast growth factor 2	FGF2	4	4	11.1	30.77	6.4275e-51	1.2118	0.317311	22.808	2	1.29868	0.229625	5.3545	4
P46063	ATP-dependent DNA helicase Q1	RECQL	4	4	8.3	73.457	8.4401e-25	1.2114	0.317912	42.614	3	0.825287	0.626289	NaN	1
P35626	Beta-adrenergic receptor kinase 2	ADRBK2	16	13	37.1	79.709	1.7912e-128	1.2111	0.40226	35.151	12	0.916254	0.825332	10.219	11
P20718	Granzyme H	GZMH	10	9	55.7	27.315	2.1655e-69	1.211	0.402425	25.663	7	1.38368	0.173494	27.459	5
P04233-2	HLA class II histocompatibility antigen gamma chain	CD74	8	8	56	26.398	1.0829e-67	1.2103	0.403588	38.187	5	0.952925	0.919714	38.348	4
P62277	40S ribosomal protein S13	RPS13	21	21	78.1	17.222	1.22e-200	1.2098	0.288505	16.062	39	1.0647	0.63807	13.217	36
Q96S99	Pleckstrin homology domain-containing family F member 1	PLEKHF1	5	5	26.9	31.194	1.141e-18	1.2095	0.32078	8.3575	4	1.222	0.373923	3.6951	3
P51659-2	Peroxisomal multifunctional enzyme type 2;(3R)-hydroxyacyl-CoA dehydrogenase;Enoyl-CoA hydratase 2	HSD17B4	15	15	34.7	83.024	1.1968e-240	1.2095	0.404919	33.009	8	1.1764	0.327796	10.354	18
O43172	U4/U6 small nuclear ribonucleoprotein Prp4	PRPF4	3	3	9.8	58.449	1.275e-13	1.2092	0.321235	11.026	2	0.931966	0.879985	12.844	2
G3V4A5	Mediator of RNA polymerase II transcription subunit 6	MED6	4	4	22.1	28.723	3.4994e-36	1.209	0.321538	16.782	3	0.8259	0.628375	3.4522	2
Q08945	FACT complex subunit SSRP1	SSRP1	6	6	8.7	81.074	7.4196e-30	1.2087	0.321994	NaN	1	0.906454	0.79118	15.842	6
Q8NEJ9	Neuroguidin	NGDN	4	4	18.4	35.894	1.5125e-39	1.208	0.32306	23.392	5	0.947059	0.957474	34.409	3
P22090	40S ribosomal protein S4, Y isoform 1	RPS4Y1	30	6	66.2	29.455	0	1.208	0.407426	17.214	6	1.08092	0.672129	7.2217	7
Q8IV48	3-5 exoribonuclease 1	ERI1	9	9	34.4	40.063	4.8587e-68	1.2078	0.407761	12.763	10	0.872448	0.673365	17.5	7
Q9NV31	U3 small nucleolar ribonucleoprotein protein IMP3	IMP3	4	4	34.8	21.85	3.8355e-21	1.2052	0.327351	20.507	3	0.977804	0.86542	3.7405	3
P42166	Lamina-associated polypeptide 2, isoform alpha;Thymopoietin;Thymopentin	TMPO	18	7	34.9	75.491	6.8639e-153	1.2051	0.327505	17.386	3	0.786411	0.396902	32.175	5
Q86YT6	E3 ubiquitin-protein ligase MIB1	MIB1	2	2	3.5	110.13	3.6063e-21	1.2048	0.327968	NaN	1	0.92584	0.974745	24.167	2
Q9BZ29-4	Dedicator of cytokinesis protein 9	DOCK9	9	8	7.5	238.84	3.0763e-25	1.2037	0.414679	11.521	4	0.920217	0.839135	7.2873	5
P56537	Eukaryotic translation initiation factor 6	EIF6	6	6	53.1	26.599	3.3032e-154	1.2036	0.414849	25.171	8	1.10479	0.539599	17.509	6
I3L0U5	Coiled-coil domain-containing protein 137	CCDC137	12	12	41.4	33.524	4.4578e-67	1.2036	0.414849	11.837	5	0.986388	0.935248	22.34	12
P06400	Retinoblastoma-associated protein	RB1	4	4	5.9	106.16	1.0035e-18	1.2025	0.331533	9.009	3	0.968898	0.993841	9.142	4
P62280	40S ribosomal protein S11	RPS11	56	56	99.4	18.431	0	1.2021	0.303638	18.737	121	1.02489	0.782313	17.821	129
P83731	60S ribosomal protein L24	RPL24	20	20	78.3	17.779	2.2244e-141	1.2019	0.304039	16.057	23	1.04525	0.706566	17.765	24
Q8N1G4	Leucine-rich repeat-containing protein 47	LRRC47	33	33	57.5	63.472	3.6623e-240	1.2016	0.304642	20.727	35	0.95039	0.908237	20.733	33
Q96G21	U3 small nucleolar ribonucleoprotein protein IMP4	IMP4	12	12	55.3	33.756	6.2238e-65	1.1957	0.316688	24.938	13	1.0797	0.675244	12.081	7
P23396	40S ribosomal protein S3	RPS3	51	51	96.7	26.688	0	1.1954	0.317311	23.93	79	1.06394	0.640667	12.222	75
O75427	Leucine-rich repeat and calponin homology domain-containing protein 4	LRCH4	9	9	28.8	73.449	6.974e-98	1.1943	0.344506	15.254	8	1.18646	0.382804	24.936	6
Q9NUP9	Protein lin-7 homolog C	LIN7C	2	2	20.8	21.834	1.0669e-09	1.1942	0.344666	NaN	1	1.45345	0.107251	6.0198	2
P06748	Nucleophosmin	NPM1	17	17	69.4	32.575	1.0689e-124	1.1929	0.322534	15.533	22	1.0482	0.695934	28.132	16
Q14814-4	Myocyte-specific enhancer factor 2D	MEF2D	4	3	8.4	55.113	6.7036e-17	1.1927	0.347085	4.1042	3	0.825219	0.626057	24.246	2
O75083	WD repeat-containing protein 1	WDR1	11	11	32.7	66.193	2.8487e-90	1.1922	0.347894	16.837	8	1.0023	0.891487	25.166	4
P48426	Phosphatidylinositol 5-phosphate 4-kinase type-2 alpha	PIP4K2A	22	14	48.3	46.224	0	1.1915	0.325489	30.103	30	0.910332	0.727023	17.088	31
Q9BXS6	Nucleolar and spindle-associated protein 1	NUSAP1	12	12	27.7	49.451	1.5229e-119	1.1885	0.33189	19.534	13	0.928419	0.808576	10.892	13
P60891	Ribose-phosphate pyrophosphokinase 1;Ribose-phosphate pyrophosphokinase;Ribose-phosphate pyrophosphokinase 3	PRPS1;PRPS1L1	10	10	41.5	34.834	1.2605e-74	1.1878	0.442393	17.445	8	0.869943	0.664782	4.9942	4
Q9GZT9	Egl nine homolog 1	EGLN1	11	11	50.7	46.02	1.5876e-113	1.1875	0.442929	27.071	8	1.11817	0.581013	16.112	6
Q8N257	Histone H2B type 3-B	HIST3H2BB	23	3	84.9	13.908	1.8738e-265	1.185	0.339482	2.907	2	0.998702	0.885155	5.1665	2
O14503	Class E basic helix-loop-helix protein 40	BHLHE40	6	6	18	45.51	1.3248e-27	1.1847	0.447961	38.073	3	0.890393	0.852243	34.287	6
Q96CW5	Gamma-tubulin complex component 3	TUBGCP3	2	2	4.1	103.57	7.1835e-07	1.1818	0.365075	3.9996	2	0.889917	0.850584	NaN	1
Q13393	Phospholipase D1	PLD1	10	10	16.9	124.18	2.7961e-58	1.1813	0.365919	35.353	5	1.32118	0.235814	40.781	10
Q9Y2S0-2			3	3	31.1	14.332	6.2734e-10	1.1811	0.454496	9.742	6	0.933532	0.885417	2.7329	4
P16401	Histone H1.5	HIST1H1B	43	26	77.4	22.58	0	1.18	0.35056	28.507	48	1.03	0.762929	41.11	51
E7ERK9	Translation initiation factor eIF-2B subunit delta	EIF2B4	3	3	7.4	59.714	1.5783e-26	1.1777	0.372035	NaN	1	0.725005	0.317311	7.2461	3
P0C7P0	CDGSH iron-sulfur domain-containing protein 3, mitochondrial	CISD3	10	10	61.4	14.215	6.6305e-62	1.1766	0.358249	9.2914	12	1.15871	0.36739	29.106	12
P84101	Small EDRK-rich factor 2	SERF2	3	3	32.2	6.8998	2.8346e-10	1.1757	0.464436	39.209	3	0.818599	0.494787	NaN	1
O15265-2	Ataxin-7	ATXN7	4	4	8	101.11	3.4959e-13	1.1741	0.467413	2.414	2	1.36156	0.169679	6.7769	3
O76021	Ribosomal L1 domain-containing protein 1	RSL1D1	12	12	23.9	54.972	8.955e-55	1.1725	0.367692	15.034	9	0.814465	0.340427	19.433	11
Q8IY81	Putative rRNA methyltransferase 3	FTSJ3	38	38	38.3	96.557	0	1.1722	0.36839	17.602	26	1.08652	0.566157	29.693	31
Q8NI27	THO complex subunit 2	THOC2	4	4	3.4	182.77	1.9918e-10	1.1718	0.471718	23.88	3	1.19726	0.417096	6.7339	3
P42766	60S ribosomal protein L35	RPL35	31	31	89.4	14.551	0	1.1715	0.370023	11.314	40	1.05128	0.6849	10.363	44
Q8NC51	Plasminogen activator inhibitor 1 RNA-binding protein	SERBP1	10	10	35.3	44.965	4.6063e-79	1.1714	0.370257	24.426	9	0.95048	0.943916	14.71	8
P39019	40S ribosomal protein S19	RPS19	34	34	86.9	16.06	0	1.1706	0.372131	24.711	83	1.0193	0.803824	23.903	83
P62979	Ubiquitin-40S ribosomal protein S27a;Ubiquitin;40S ribosomal protein S27a	RPS27A	11	9	55.1	17.965	2.5324e-187	1.1676	0.379223	46.411	15	1.04534	0.706249	24.459	15
O60234	Glia maturation factor gamma	GMFG	4	4	40.1	16.801	5.4347e-27	1.167	0.390701	NaN	1	1.10956	0.529298	4.6587	3
Q15154	Pericentriolar material 1 protein	PCM1	5	5	3.6	228.53	1.0358e-28	1.1667	0.481373	51.961	4	1.12888	0.489022	NaN	1
Q9H0S4	Probable ATP-dependent RNA helicase DDX47	DDX47	19	19	52.1	50.646	2.6056e-136	1.1665	0.381849	29.01	21	0.893815	0.65378	27.62	22
Q9UHB6	LIM domain and actin-binding protein 1	LIMA1	10	10	18.7	85.225	1.4721e-73	1.165	0.484624	13.338	7	1.04505	0.767936	45.821	9
P62750	60S ribosomal protein L23a	RPL23A	50	50	97.4	17.695	0	1.1647	0.386175	22.241	150	1.0154	0.818933	20.464	123
Q02539	Histone H1.1	HIST1H1A	37	22	81.4	21.842	0	1.1643	0.387141	6.028	26	1.12099	0.463681	21.937	31
J3QQY7			2	2	23.4	11.884	6.0447e-33	1.1632	0.397506	NaN	1	1.41485	0.130328	13.483	2
P16402	Histone H1.3	HIST1H1D	49	15	80.1	22.35	0	1.1617	0.393466	13.992	14	1.1673	0.347736	12.77	27
P26368	Splicing factor U2AF 65 kDa subunit	U2AF2	11	11	26.5	53.5	3.8778e-106	1.1604	0.396657	8.9468	9	0.879198	0.696582	14.555	12
Q2TB10	Zinc finger protein 800	ZNF800	2	2	3.3	75.235	5.7389e-08	1.1601	0.403128	NaN	1	0.984155	0.946537	7.4593	2
Q9BVP2	Guanine nucleotide-binding protein-like 3	GNL3	15	15	37.2	61.992	1.1397e-180	1.1592	0.495843	17.702	17	1.04289	0.77394	16.953	16
E9PK25	Cofilin-1	CFL1	21	21	67.2	22.728	5.7211e-152	1.159	0.400115	28.582	24	0.834864	0.412786	11.848	21
Q71SY5-3	Mediator of RNA polymerase II transcription subunit 25	MED25	3	3	6.2	82.971	1.4907e-08	1.1588	0.405504	NaN	1	1.14799	0.514492	5.9923	2
Q8NF50	Dedicator of cytokinesis protein 8	DOCK8	24	24	19.3	238.53	1.6601e-225	1.1587	0.496819	20.737	18	1.26664	0.175411	35.898	17
P23258	Tubulin gamma-1 chain;Tubulin gamma-2 chain	TUBG1;TUBG2	6	6	26.4	51.169	4.1132e-29	1.1581	0.497992	75.628	5	1.11807	0.581246	218.91	3
P30153	Serine/threonine-protein phosphatase 2A 65 kDa regulatory subunit A alpha isoform	PPP2R1A	3	3	11.4	65.308	1.29e-07	1.1573	0.408259	23.553	2	1.17934	0.394853	NaN	1
Q92572	AP-3 complex subunit sigma-1	AP3S1	5	5	33.7	21.732	2.2777e-29	1.1569	0.500345	27.735	5	0.819807	0.607712	15.417	2
Q8NE71	ATP-binding cassette sub-family F member 1	ABCF1	76	54	72.7	95.925	0	1.1559	0.407851	23.412	97	0.83675	0.419812	28.556	97
Q49A26	Putative oxidoreductase GLYR1	GLYR1	2	2	5.6	60.556	6.3668e-09	1.1554	0.41177	21.337	3	0.949577	0.949784	NaN	1
P07355-2	Annexin A2;Annexin;Putative annexin A2-like protein	ANXA2;ANXA2P2	32	32	70.6	40.411	0	1.1546	0.411128	17.752	30	0.949217	0.939578	31.018	31
Q03111	Protein ENL	MLLT1	3	3	7.2	62.055	2.3926e-17	1.1542	0.413999	NaN	1	0.982415	0.951889	8.4926	3
B7Z4C8	60S ribosomal protein L31	RPL31	26	26	75.4	15.118	3.1874e-130	1.1537	0.413408	23.463	37	0.961169	0.956916	12.619	43
Q9C005	Protein dpy-30 homolog	DPY30	4	4	74.7	11.25	1.3527e-11	1.152	0.51004	26.972	3	1.03844	0.697835	11.674	2
P62847	40S ribosomal protein S24	RPS24	37	37	93.2	15.423	1.4668e-240	1.1519	0.417995	19.493	75	1.04298	0.714805	28.226	73
P48730	Casein kinase I isoform delta	CSNK1D	14	14	39.3	47.33	1.0023e-124	1.1513	0.419533	102.9	13	1.37975	0.176935	11.55	11
A6NIW2	Dedicator of cytokinesis protein 11	DOCK11	59	58	35.3	238.1	0	1.1505	0.421589	26.057	50	1.2249	0.236271	22.97	61
H3BQK9	Microtubule-actin cross-linking factor 1, isoforms 1/2/3/5	MACF1	8	8	2.1	861.07	1.8148e-28	1.1497	0.422445	21.583	3	1.07559	0.605826	30.931	6
O60942	mRNA-capping enzyme;Polynucleotide 5-triphosphatase;mRNA guanylyltransferase	RNGTT	12	12	27.8	68.556	3.4987e-103	1.1484	0.42491	37.434	7	1.25875	0.316502	31.02	12
Q9UBP0	Spastin	SPAST	3	3	7.8	67.196	1.3671e-20	1.1477	0.426242	19.542	2	1.32104	0.206453	NaN	1
Q5HYK3	2-methoxy-6-polyprenyl-1,4-benzoquinol methylase, mitochondrial	COQ5	2	2	11	37.14	4.975e-21	1.1471	0.427386	NaN	1	0.879353	0.813692	9.0818	2
Q9UFW8	CGG triplet repeat-binding protein 1	CGGBP1	5	5	34.1	18.82	7.8036e-35	1.1463	0.521492	11.17	7	0.898715	0.76423	13.886	4
O95573	Long-chain-fatty-acid--CoA ligase 3	ACSL3	3	2	7.2	80.419	2.5997e-07	1.1457	0.430065	NaN	1	0.704722	0.265977	46.794	2
P55209	Nucleosome assembly protein 1-like 1	NAP1L1	6	4	24.8	45.374	1.359e-19	1.1435	0.434301	44.605	4	0.933271	1	8.0457	6
B4DWW4	DNA replication licensing factor MCM3	MCM3	11	11	15.1	95.907	1.0735e-127	1.1434	0.527391	17.104	12	0.817661	0.491824	10.458	7
Q9BY77	Polymerase delta-interacting protein 3	POLDIP3;PDIP46	3	3	10	46.089	5.6369e-11	1.1427	0.528822	18.892	3	1.07359	0.610555	NaN	1
P51948	CDK-activating kinase assembly factor MAT1	MNAT1	11	11	57.9	35.823	1.1577e-125	1.1423	0.44309	17.192	10	1.15595	0.37388	30.946	10
Q9Y6E2	Basic leucine zipper and W2 domain-containing protein 2	BZW2	3	3	8.8	48.162	1.2463e-13	1.142	0.437207	7.8884	2	0.73046	0.250253	11.451	2
Q5QNW6-2	Histone H2B type 2-F;Histone H2B type 1-H;Histone H2B	HIST2H2BF;HIST1H2BH	35	2	88.8	14.841	0	1.1416	0.444962	43.181	88	1.08422	0.573476	28.972	103
P10412	Histone H1.4	HIST1H1E	51	14	83.6	21.865	0	1.141	0.44657	16.82	28	1.10445	0.511129	11.648	26
Q14692	Ribosome biogenesis protein BMS1 homolog	BMS1	4	4	3.3	145.81	3.0248e-22	1.1403	0.44052	22.954	3	0.886446	0.838471	14.345	2
P37108	Signal recognition particle 14 kDa protein	SRP14	31	31	70.6	14.57	0	1.1394	0.45088	26.306	88	1.02361	0.787205	22.142	82
Q96SB8-2	Structural maintenance of chromosomes protein 6	SMC6	2	2	5.3	129.15	3.1397e-25	1.1393	0.442477	NaN	1	1.29139	0.237665	16.547	2
O60264	SWI/SNF-related matrix-associated actin-dependent regulator of chromatin subfamily A member 5	SMARCA5	9	9	11.4	121.9	1.4625e-36	1.1392	0.536022	43.168	8	0.832224	0.538527	6.7815	3
O00566	U3 small nucleolar ribonucleoprotein protein MPP10	MPHOSPH10	24	24	36	78.863	3.79e-108	1.139	0.451962	12.054	20	0.901063	0.772404	12.307	13
J3KPW7	Histone deacetylase 2;Histone deacetylase	HDAC2	5	2	13.4	65.537	1.7644e-29	1.1378	0.445426	7.4331	2	1.22632	0.320779	NaN	1
Q15306	Interferon regulatory factor 4	IRF4	6	6	20.8	51.772	3.4913e-26	1.1365	0.541624	22.069	3	0.697545	0.0726901	58.224	7
P60866	40S ribosomal protein S20	RPS20	25	10	90.8	13.373	3.5691e-181	1.1346	0.463986	26.192	38	1.05419	0.674606	9.9575	32
Q8WUM4-2	Programmed cell death 6-interacting protein	PDCD6IP	3	3	7.4	96.771	6.7646e-56	1.1334	0.454163	NaN	1	1.85127	0.0127633	10.123	2
Q13263	Transcription intermediary factor 1-beta	TRIM28	2	2	7.8	88.549	2.8365e-14	1.1334	0.548109	NaN	1	1.05235	0.747815	12.732	2
P49761	Dual specificity protein kinase CLK3	CLK3	7	7	13.2	73.514	6.8709e-44	1.1334	0.548109	16.581	7	1.05298	0.74612	17.813	5
P42167-2		TMPO	21	2	68.1	38.737	8.5732e-192	1.1315	0.472592	15.978	3	0.664938	0.0399062	13.352	2
Q8TCU6	Phosphatidylinositol 3,4,5-trisphosphate-dependent Rac exchanger 1 protein	PREX1	9	9	9.6	186.2	1.1239e-67	1.1312	0.552745	21.891	11	0.905059	0.786321	16.552	7
J3KQN4	60S ribosomal protein L36a;60S ribosomal protein L36a-like	RPL36A;RPL36AL	12	12	41.5	16.378	6.9205e-59	1.131	0.47399	21.372	10	1.0806	0.585132	65.621	6
A6NEL0	Non-histone chromosomal protein HMG-14	HMGN1	3	3	25	12.435	4.8257e-20	1.1302	0.554862	NaN	1	1.01824	0.844335	8.4959	4
O75531	Barrier-to-autointegration factor	BANF1	3	3	44.9	10.058	3.3387e-21	1.1289	0.463233	8.8757	2	0.944198	0.966242	NaN	1
Q2NL82	Pre-rRNA-processing protein TSR1 homolog	TSR1	17	17	35.6	91.809	6.8531e-98	1.1257	0.564459	85.888	17	0.899361	0.678197	122.48	15
O00203	AP-3 complex subunit beta-1	AP3B1	26	26	27.4	121.32	4.9488e-155	1.1256	0.489278	50.516	25	0.946522	0.890708	8.5188	21
O75940	Survival of motor neuron-related-splicing factor 30	SMNDC1	8	8	44.5	26.711	1.2302e-76	1.1254	0.48985	21.773	8	0.869716	0.664005	6.9865	5
Q8IUE6	Histone H2A type 2-B	HIST2H2AB	19	3	86.2	13.995	3.0935e-251	1.124	0.568115	7.9729	6	1.14925	0.511794	11.871	4
P08670	Vimentin	VIM	34	32	75.5	53.651	0	1.124	0.493872	18.264	43	1.06253	0.645519	9.5906	28
E9PRG8		C11orf48	19	19	63.1	13.798	9.7481e-184	1.1238	0.494449	15.341	21	0.956206	0.93454	12.912	21
Q8WY36	HMG box transcription factor BBX	BBX	5	5	9	105.13	1.1002e-20	1.1215	0.573523	6.6607	4	1.49849	0.0851365	27.47	2
Q6PJG2	Uncharacterized protein C14orf43	C14orf43	28	28	37.3	114.99	0	1.1213	0.573957	17.173	19	1.17528	0.3302	25.434	22
P98171-2	Rho GTPase-activating protein 4	ARHGAP4	40	40	52.3	109.39	0	1.1211	0.502275	19.157	43	0.973331	0.989334	38.991	37
G5E948	Mitogen-activated protein kinase kinase kinase kinase 4	MAP4K4	31	19	29.4	151.08	2.768e-258	1.1209	0.502858	14.418	22	1.01034	0.838798	30.939	23
P46781	40S ribosomal protein S9	RPS9	26	26	64.9	22.591	7.9352e-150	1.1206	0.503734	11.18	19	1.25883	0.185667	16.239	24
F8VQ10	Spliceosome RNA helicase DDX39B;ATP-dependent RNA helicase DDX39A	DDX39B;DDX39A;BAT1;DDX39	2	2	9.5	50.745	2.8727e-09	1.1201	0.481367	32.877	2	0.903342	0.897297	NaN	1
Q9H0A0	N-acetyltransferase 10	NAT10	50	50	55.3	115.73	0	1.1201	0.505195	16.795	47	1.01648	0.814753	26.504	43
O75323	Protein NipSnap homolog 2	GBAS	4	4	20.3	33.742	3.5043e-20	1.1197	0.577439	34.126	3	0.813935	0.480101	39.72	5
Q92828	Coronin-2A	CORO2A	12	12	29.3	59.763	2.4906e-103	1.1192	0.57853	16.615	9	1.05712	0.734861	25.824	10
Q9NRX1	RNA-binding protein PNO1	PNO1	8	8	40.9	27.924	5.225e-106	1.1188	0.579404	5.4995	7	0.885347	0.717827	7.1493	7
P18583-9	Protein SON	SON	5	5	3.9	268.09	4.7309e-129	1.1181	0.580936	25.265	7	0.820546	0.610213	14.005	6
Q96C55	Zinc finger protein 524	ZNF524	2	2	9.5	28.709	0.00013598	1.1173	0.58269	30.805	2	0.962464	0.984855	NaN	1
P53999	Activated RNA polymerase II transcriptional coactivator p15	SUB1	16	16	82.7	14.395	1.4582e-152	1.1173	0.513432	37.459	16	0.719321	0.103557	12.959	13
O43586	Proline-serine-threonine phosphatase-interacting protein 1	PSTPIP1	2	2	12.3	47.591	2.3397e-20	1.1169	0.488091	15.245	2	1.18039	0.393068	NaN	1
Q92917	G patch domain and KOW motifs-containing protein	GPKOW	3	3	14.9	52.228	1.9775e-14	1.1164	0.489148	14.173	2	0.862813	0.755905	41.637	3
Q9NXE8	Pre-mRNA-splicing factor CWC25 homolog	CWC25	6	6	15.8	49.647	4.8726e-26	1.1139	0.590186	28.458	4	0.862441	0.639191	12.965	5
Q9ULK4	Mediator of RNA polymerase II transcription subunit 23	MED23;CRSP3	10	10	12.4	156.47	5.9282e-46	1.1111	0.500457	24.265	5	0.854044	0.610795	19.888	5
Q06830	Peroxiredoxin-1	PRDX1	12	11	51.8	22.11	9.5849e-89	1.1111	0.531993	10.454	11	0.644745	0.026272	5.3472	15
Q96F86	Enhancer of mRNA-decapping protein 3	EDC3	4	4	16.3	56.077	1.1493e-09	1.1086	0.505859	NaN	1	0.99167	0.923563	13.207	3
Q13206	Probable ATP-dependent RNA helicase DDX10	DDX10	28	28	48.1	100.89	5.1738e-231	1.1085	0.539908	13.77	25	1.21309	0.256376	12.352	22
F8WCP6	Kinesin-like protein KIF21A	KIF21A	23	22	17.9	187.46	1.2884e-185	1.1078	0.603803	19.869	16	0.878117	0.692857	15.241	16
O00541	Pescadillo homolog	PES1	32	32	48.5	68.002	4.1079e-299	1.1078	0.542053	12.874	31	1.03447	0.746191	42.235	28
Q9Y2P8	RNA 3-terminal phosphate cyclase-like protein	RCL1	2	2	8.8	40.842	8.4225e-28	1.1045	0.514809	NaN	1	1.06394	0.633756	21.895	2
Q13547	Histone deacetylase 1	HDAC1	6	3	17.6	55.102	4.1592e-32	1.1044	0.611486	21.593	6	1.12863	0.489538	14.421	5
O43290	U4/U6.U5 tri-snRNP-associated protein 1	SART1	14	14	24.6	90.254	2.162e-119	1.1034	0.613759	25.882	12	0.730887	0.251242	14.768	12
Q99622	Protein C10	C12orf57	5	5	60.3	13.178	4.6056e-29	1.1029	0.614897	9.2214	6	1.24275	0.34055	6.9277	3
P14649	Myosin light chain 6B	MYL6B	12	9	61.5	22.764	2.0001e-80	1.1014	0.521654	15.467	8	1.06354	0.634748	20.655	4
P61978-2	Heterogeneous nuclear ribonucleoprotein K	HNRNPK	12	12	38.6	51.028	5.1541e-112	1.1011	0.619008	32.377	12	0.946522	0.930308	15.652	8
J3KTA4	Probable ATP-dependent RNA helicase DDX5	DDX5	17	10	36.2	69.086	5.7966e-128	1.101	0.522542	16.709	7	1.08057	0.59416	18.05	4
Q93009	Ubiquitin carboxyl-terminal hydrolase 7;Ubiquitin carboxyl-terminal hydrolase	USP7	9	9	14.2	128.3	4.84e-77	1.1008	0.522986	12.072	7	0.811096	0.47124	20.711	7
P60468	Protein transport protein Sec61 subunit beta	SEC61B	4	4	36.5	9.9743	1.5289e-116	1.0997	0.56727	11.914	6	0.790764	0.265417	8.059	7
Q9Y324	rRNA-processing protein FCF1 homolog	FCF1	11	11	59.1	23.369	2.9869e-83	1.0995	0.622677	42.722	14	1.02336	0.829435	11.599	10
P09326	CD48 antigen	CD48	3	3	13.6	27.683	1.217e-12	1.0993	0.526328	NaN	1	1.29349	0.23532	27.074	2
Q8TBX8	Phosphatidylinositol 5-phosphate 4-kinase type-2 gamma	PIP4K2C	21	21	48.9	47.299	7.0398e-111	1.0991	0.569167	15.974	23	0.918695	0.76461	15.681	16
P48729	Casein kinase I isoform alpha	CSNK1A1	13	1	42.1	38.914	4.2134e-76	1.0978	0.573292	14.116	13	1.10577	0.507228	17.058	12
Q9P107	GEM-interacting protein	GMIP	8	8	15.2	106.68	1.9219e-45	1.0966	0.532381	13.403	7	0.802439	0.549749	12.329	3
Q15287	RNA-binding protein with serine-rich domain 1	RNPS1	4	4	17.4	34.208	6.4437e-17	1.0965	0.629597	5.2688	4	0.796242	0.425894	5.566	4
Q08379	Golgin subfamily A member 2	GOLGA2	5	4	8.8	113.08	3.2414e-100	1.094	0.538258	21.308	3	0.810307	0.575822	5.8606	2
Q9BTT4	Mediator of RNA polymerase II transcription subunit 10	MED10	9	9	82.2	15.688	7.1395e-60	1.0939	0.538485	19.097	7	0.855871	0.73171	11.655	6
P62910	60S ribosomal protein L32	RPL32	7	7	54.8	15.86	4.4357e-42	1.0937	0.636102	14.424	5	1.1111	0.491665	14.526	8
Q5SSJ5	Heterochromatin protein 1-binding protein 3	HP1BP3	50	50	66.4	61.206	0	1.0932	0.588042	19.043	50	1.16432	0.354454	16.101	63
Q86VV8	Rotatin	RTTN	2	2	0.6	248.63	0.00031382	1.0926	0.63867	3.7091	2	1.13171	0.550094	NaN	1
Q12962	Transcription initiation factor TFIID subunit 10	TAF10	3	3	19.3	21.711	3.9228e-10	1.092	0.640074	4.5602	3	1.20736	0.349154	10.106	3
H7BYM6	High mobility group protein HMG-I/HMG-Y	HMGA1	2	2	12.8	34.295	2.2644e-15	1.0917	0.640776	4.7453	2	0.850847	0.600059	5.6571	2
J3KPZ3	Probable E3 ubiquitin-protein ligase MYCBP2	MYCBP2	16	16	7.7	513.63	1.8215e-100	1.0915	0.641245	33.436	9	1.11143	0.525288	23.418	12
Q2M2I8	AP2-associated protein kinase 1	AAK1	16	16	32.8	103.88	4.1425e-149	1.0907	0.596157	19.15	17	0.948947	0.9017	9.2913	16
O60841	Eukaryotic translation initiation factor 5B	EIF5B	12	12	12.7	138.83	3.3521e-47	1.09	0.644767	20.648	10	0.704821	0.194901	21.881	8
Q9Y4A5	Transformation/transcription domain-associated protein	TRRAP	22	22	8.3	437.6	9.2212e-175	1.0897	0.645473	18.45	16	1.27735	0.290333	20.483	13
H3BLZ8	Probable ATP-dependent RNA helicase DDX17	DDX17	22	15	38.3	80.439	5.4827e-187	1.0888	0.647595	12.121	19	1.09571	0.634893	13.342	12
Q9ULV4-3	Coronin-1C	CORO1C	35	31	51.4	58.947	0	1.0877	0.605988	9.9124	44	1.05602	0.66814	16.407	45
P49458	Signal recognition particle 9 kDa protein	SRP9	25	25	90.7	10.112	1.6431e-304	1.0875	0.606646	34.806	63	1.04714	0.699725	16.821	68
F6XEV2	Calcium uptake protein 1, mitochondrial	MICU1	10	10	29.9	54.55	1.7051e-77	1.0867	0.652562	31.538	12	1.03233	0.803696	12.876	7
Q02040	A-kinase anchor protein 17A	AKAP17A	26	26	40	80.735	4.6698e-268	1.0863	0.610609	10.884	28	1.0143	0.823235	39.202	28
Q9H1E3	Nuclear ubiquitous casein and cyclin-dependent kinase substrate 1	NUCKS1	3	3	13.6	27.296	1.8733e-24	1.086	0.611602	14.829	6	0.827198	0.384799	7.5462	6
P11142	Heat shock cognate 71 kDa protein	HSPA8	33	28	44.4	70.897	0	1.0851	0.614587	20.408	38	0.997904	0.888368	13.221	29
Q13573	SNW domain-containing protein 1	SNW1	10	10	26.5	61.494	1.1992e-49	1.0849	0.615252	11.254	11	0.987947	0.928852	14.572	4
Q15438	Cytohesin-1	CYTH1	7	7	24.6	46.412	1.3814e-77	1.0845	0.560127	25.083	7	0.716384	0.294926	6.8283	4
Q9UNA1	Rho GTPase-activating protein 26	ARHGAP26	6	3	7	92.234	7.2293e-14	1.0844	0.658031	11.892	2	0.885975	0.719999	4.8482	2
Q96ES7	SAGA-associated factor 29 homolog	CCDC101	4	4	14.7	33.238	1.3567e-22	1.0836	0.562231	22.75	3	1.06131	0.640182	18.495	3
Q01081	Splicing factor U2AF 35 kDa subunit	U2AF1	8	8	35.4	27.872	5.2642e-57	1.0833	0.660657	5.8012	6	1.0393	0.728306	9.3362	8
Q9NPE3	H/ACA ribonucleoprotein complex subunit 3	NOP10	3	3	73.4	7.7059	7.5813e-18	1.083	0.563637	NaN	1	0.821288	0.612721	16.012	2
P60903	Protein S100-A10	S100A10	5	5	57.7	11.203	4.0822e-27	1.0826	0.662332	21.699	5	0.734592	0.259907	18.849	6
Q9Y3Y2-3	Chromatin target of PRMT1 protein	CHTOP;C1orf77	2	2	11.6	26.524	3.5862e-11	1.0817	0.566691	21.405	2	0.846668	0.699745	9.2109	2
P51946	Cyclin-H	CCNH	4	4	14.9	37.643	1.5006e-15	1.081	0.56834	5.5816	3	1.25197	0.326508	13.376	3
P13639	Elongation factor 2	EEF2	13	13	26.6	95.337	1.3207e-73	1.0807	0.666892	33.066	11	1.17775	0.453825	26.856	7
Q92918-2	Mitogen-activated protein kinase kinase kinase kinase 1	MAP4K1	43	43	60.5	90.424	0	1.0801	0.631333	13.708	53	1.06523	0.63625	20.024	61
Q15366-2	Poly(rC)-binding protein 2;Poly(rC)-binding protein 3	PCBP2;PCBP3	8	5	33.6	38.651	5.1303e-48	1.0797	0.669301	9.2775	4	0.892857	0.743866	1.759	2
P08240	Signal recognition particle receptor subunit alpha	SRPR	30	30	50.3	69.81	0	1.0795	0.633361	18.88	35	0.700084	0.0758913	28.582	26
P62136	Serine/threonine-protein phosphatase PP1-alpha catalytic subunit;Serine/threonine-protein phosphatase	PPP1CA	5	3	25.8	37.512	4.0689e-51	1.0786	0.671956	68.735	3	0.854263	0.48751	48.236	2
P46940	Ras GTPase-activating-like protein IQGAP1	IQGAP1	11	11	9.1	189.25	5.8785e-82	1.0781	0.673165	10.741	6	1.04334	0.772697	17.041	11
O00442-2	RNA 3-terminal phosphate cyclase	RTCD1	4	4	17.2	40.709	2.4374e-35	1.0769	0.578068	NaN	1	0.907029	0.910073	3.8281	3
K7ELC2	40S ribosomal protein S15	RPS15	31	13	88.2	17.723	0	1.0761	0.644925	17.383	84	0.962094	0.961076	19.728	78
P62913	60S ribosomal protein L11	RPL11	37	3	97.2	20.252	0	1.0761	0.644925	16.771	99	1.03971	0.726795	14.51	80
Q9H8G2	Caspase activity and apoptosis inhibitor 1	CAAP1	7	7	11.6	38.367	3.6977e-22	1.0756	0.581177	64.521	4	1.17518	0.402026	29.027	2
Q9P016	Thymocyte nuclear protein 1	THYN1	3	3	17.8	25.697	3.0083e-13	1.0723	0.687296	NaN	1	1.13131	0.484132	0.14108	2
P13861	cAMP-dependent protein kinase type II-alpha regulatory subunit	PRKAR2A	17	17	55.2	45.518	3.8012e-162	1.0722	0.658342	10.582	17	1.073	0.610105	12.505	14
O43395	U4/U6 small nuclear ribonucleoprotein Prp3	PRPF3	4	4	10.2	77.528	1.141e-09	1.0721	0.589604	26.653	2	0.962279	0.911388	11.078	2
E9PR30	40S ribosomal protein S30	FAU	13	13	50	10.905	1.573e-84	1.0715	0.660767	23.984	15	0.987752	0.929652	9.7959	27
Q9BQ67	Glutamate-rich WD repeat-containing protein 1	GRWD1	4	4	17.7	49.419	1.0038e-56	1.069	0.69542	12.632	4	1.03421	0.798357	10.997	3
P35611-3	Alpha-adducin	ADD1	8	8	19.5	84.302	6.2027e-90	1.0689	0.695667	19.607	5	0.867303	0.655753	13.469	7
M0QZW1	Serine/threonine-protein kinase D2	PRKD2	2	2	3.3	97.77	2.5014e-22	1.0685	0.598358	NaN	1	0.651254	0.154203	8.2962	2
Q9H147	Deoxynucleotidyltransferase terminal-interacting protein 1	DNTTIP1	18	18	72.9	37.013	5.1899e-152	1.0681	0.672619	27.11	16	1.10608	0.609603	39.748	18
Q96SB3	Neurabin-2	PPP1R9B	3	3	5.5	89.191	4.6446e-44	1.0679	0.698141	NaN	1	0.840054	0.564175	17.361	3
Q9Y5M8	Signal recognition particle receptor subunit beta	SRPRB	13	13	45	29.702	8.9402e-177	1.0678	0.673671	20.798	13	0.697107	0.0721486	15.796	12
Q9UJV9	Probable ATP-dependent RNA helicase DDX41	DDX41	40	40	75.2	69.837	2.6992e-279	1.0678	0.673671	24.287	35	0.999001	0.88395	27.896	30
E7EPF0	Nucleolar protein of 40 kDa	ZCCHC17	7	7	34.6	27.994	6.0789e-73	1.0676	0.698885	6.994	7	1.07484	0.687817	14.001	9
P47914	60S ribosomal protein L29	RPL29	26	26	81.1	17.752	5.9941e-157	1.0675	0.674723	25.063	29	1.0367	0.737898	12.219	29
Q5VWQ0	Round spermatid basic protein 1	RSBN1	16	15	31	90.071	7.5369e-125	1.0661	0.679647	19.664	20	1.11997	0.466505	12.532	12
P68431	Histone H3.1	HIST1H3A	21	2	82.4	15.404	7.3926e-285	1.0658	0.703355	6.4012	11	1.07486	0.687757	20.379	11
Q9Y2X0	Mediator of RNA polymerase II transcription subunit 16	MED16	6	6	10	96.792	3.5614e-45	1.0648	0.705847	45.255	5	0.862589	0.639697	9.3098	4
Q9HC52	Chromobox protein homolog 8	CBX8	2	2	8.2	43.395	4.995e-11	1.0636	0.610417	11.093	2	1.08776	0.577567	NaN	1
P38646	Stress-70 protein, mitochondrial	HSPA9	17	17	30.6	73.68	8.5473e-157	1.0618	0.694897	49.023	17	1.00428	0.862808	10.166	16
O14617-5	AP-3 complex subunit delta-1	AP3D1	25	25	26.6	136.65	8.8279e-185	1.0618	0.694897	14.605	24	0.89662	0.666102	14.388	22
E9PCT1	Serine/arginine repetitive matrix protein 1	SRRM1	36	36	32.1	103.79	0	1.0617	0.695254	20.784	31	0.88199	0.602483	19.042	27
P61513	60S ribosomal protein L37a	RPL37A	21	21	93.5	10.275	6.4564e-118	1.0611	0.697397	13.917	25	1.00188	0.872377	27.937	20
Q14498	RNA-binding protein 39	RBM39	19	17	45.1	59.379	1.7783e-303	1.0601	0.700978	18.736	25	0.827335	0.385291	8.1112	16
Q01844-5	RNA-binding protein EWS	EWSR1	2	2	6.2	68.965	4.4789e-35	1.0592	0.621384	7.8277	2	0.98668	0.839655	2.891	2
Q969X6	Cirhin	CIRH1A	3	3	4.7	76.889	2.1535e-09	1.0584	0.623392	23.535	2	0.509087	0.0163886	NaN	1
Q9BRU9	rRNA-processing protein UTP23 homolog	UTP23	7	7	41	28.402	2.0927e-94	1.0563	0.714674	17.351	8	0.944287	0.880574	13.39	7
P62987	Ubiquitin-60S ribosomal protein L40;Ubiquitin;60S ribosomal protein L40	UBA52	7	5	39.8	14.728	1.9801e-36	1.056	0.715762	11.776	6	1.19733	0.285343	9.9549	9
Q6YN16	Hydroxysteroid dehydrogenase-like protein 2	HSDL2	3	3	12.4	45.394	4.4456e-41	1.0559	0.728261	18.887	3	0.934579	0.889047	8.6224	2
P50402	Emerin	EMD	4	4	22	28.994	1.9037e-38	1.0557	0.72877	12.126	5	0.815927	0.486355	10.109	4
P67936	Tropomyosin alpha-4 chain	TPM4	27	15	87.5	28.521	0	1.0549	0.719757	25.976	12	1.14189	0.527622	36.516	12
P11021	78 kDa glucose-regulated protein	HSPA5	8	7	16.1	72.332	3.1144e-35	1.0544	0.633497	21.571	6	0.92302	0.965113	19.953	3
Q9NYL9	Tropomodulin-3	TMOD3	22	22	86.4	39.594	2.1153e-205	1.0544	0.721576	18.834	18	1.05872	0.730537	30.713	14
Q9Y3C1	Nucleolar protein 16	NOP16	17	17	71.3	21.188	3.0404e-173	1.0543	0.721941	31.35	16	0.958222	0.943637	11.868	13
P68400	Casein kinase II subunit alpha	CSNK2A1;hCG_21984	12	12	46.5	45.143	1.5092e-100	1.0541	0.732847	10.801	10	0.603064	0.0529379	12.292	8
Q96GM8	Target of EGR1 protein 1	TOE1	5	5	16.9	56.547	7.5305e-45	1.0537	0.635276	28.084	3	0.943931	0.967063	8.3349	2
Q9HCD6	Protein TANC2	TANC2	19	19	20	219.65	1.7351e-257	1.0533	0.73489	25.791	21	1.20637	0.400757	47.421	12
J3KPK2	Granzyme B	GZMB	18	17	48	31.42	3.9431e-115	1.0532	0.725954	22.274	23	1.24825	0.200357	9.9169	20
Q15050	Ribosome biogenesis regulatory protein homolog	RRS1	10	10	33.2	41.193	1.7375e-71	1.0529	0.735913	25.052	4	1.1224	0.571228	16.106	10
P55084	Trifunctional enzyme subunit beta, mitochondrial;3-ketoacyl-CoA thiolase	HADHB	46	46	76.2	51.294	0	1.0525	0.728514	17.58	94	1.05419	0.674606	9.831	80
P46782	40S ribosomal protein S5;40S ribosomal protein S5, N-terminally processed	RPS5	39	39	90.7	22.876	0	1.0516	0.731812	18.164	103	0.915835	0.751724	17.428	85
Q06413-5	Myocyte-specific enhancer factor 2C	MEF2C;MEF2A	5	4	8.7	52.328	5.6166e-33	1.0511	0.740528	22.34	4	1.15915	0.43066	7.9883	2
P15880	40S ribosomal protein S2	RPS2	31	31	69.6	31.324	1.5002e-153	1.051	0.734015	19.907	40	1.11136	0.490916	15.392	34
Q8TAA9	Vang-like protein 1	VANGL1	4	4	9.4	59.974	9.0121e-92	1.0502	0.644223	0.65104	3	1.03111	0.716999	7.7838	3
Q13823	Nucleolar GTP-binding protein 2	GNL2	37	37	46.5	83.654	0	1.0502	0.736958	39.207	42	0.952744	0.918892	13.625	30
Q9UEY8	Gamma-adducin	ADD3	6	6	17	79.154	1.4169e-88	1.0498	0.743871	16.023	7	0.917936	0.831192	12.456	5
Q9UER7	Death domain-associated protein 6	DAXX	21	21	35.3	81.372	1.0104e-184	1.0482	0.747999	13.388	17	1.07696	0.682322	21.617	20
Q07666	KH domain-containing, RNA-binding, signal transduction-associated protein 1;KH domain-containing, RNA-binding, signal transduction-associated protein 2	KHDRBS1;KHDRBS2	2	2	4.7	48.227	1.9168e-05	1.0479	0.748774	17.736	2	0.857118	0.736052	NaN	1
Q03164-3	Histone-lysine N-methyltransferase MLL;MLL cleavage product N320;MLL cleavage product C180	MLL	2	2	0.7	432.05	1.3178e-07	1.0478	0.650405	NaN	1	1.42367	0.124683	30.555	3
E5KLJ5	Dynamin-like 120 kDa protein, mitochondrial;Dynamin-like 120 kDa protein, form S1	OPA1	9	9	19.6	117.74	5.012e-88	1.0474	0.651439	20.003	6	0.745323	0.373172	19.269	6
P06753-2		TPM3	39	4	94.8	29.032	0	1.0473	#VALUE!	22.418	56	1.11359	#VALUE!	33.298	42
Q99714	3-hydroxyacyl-CoA dehydrogenase type-2	HSD17B10	7	7	43.3	26.923	2.4019e-31	1.0464	0.654029	21.802	5	1.11859	0.510174	10.24	3
Q09028	Histone-binding protein RBBP4	RBBP4	9	9	34.8	47.655	8.1575e-44	1.0463	0.752917	13.44	9	1.07197	0.695304	16.366	4
P62891	60S ribosomal protein L39;Putative 60S ribosomal protein L39-like 5	RPL39;RPL39P5	12	12	78.4	6.4066	3.3114e-66	1.0455	0.75437	9.7248	8	0.990589	0.918047	12.55	17
P63261	Actin, cytoplasmic 2;Actin, cytoplasmic 2, N-terminally processed	ACTG1	52	2	87.2	41.792	0	1.0449	0.756554	6.7291	10	1.05345	0.659634	6.8743	8
Q92896-2	Golgi apparatus protein 1	GLG1	126	126	63.3	137.22	0	1.0449	0.756608	14.898	157	1.0116	0.833811	15.431	161
Q8IWS0	PHD finger protein 6	PHF6	30	3	72.1	41.29	5.2354e-240	1.0444	0.758475	25.292	52	0.926012	0.797672	16.041	37
Q9Y2T2	AP-3 complex subunit mu-1	AP3M1	9	5	28.5	46.939	2.3459e-100	1.0428	0.762028	17.078	10	0.941176	0.911875	19.072	8
Q6ZSR9	Uncharacterized protein FLJ45252		10	10	47.9	37.976	4.5021e-120	1.0424	0.763073	16.299	14	0.926269	0.860194	13.495	14
Q96D71	RalBP1-associated Eps domain-containing protein 1	REPS1	30	29	47	86.661	0	1.0424	0.765968	13.067	35	0.934492	0.836119	18.89	34
Q01813	6-phosphofructokinase type C	PFKP	4	4	6.8	85.595	4.9832e-24	1.0423	0.763335	19.449	2	0.760572	0.325052	22.433	2
P62888	60S ribosomal protein L30	RPL30	11	11	80	12.784	1.2997e-102	1.0421	0.767095	10.982	11	1.14409	0.402769	11.238	10
Q13033-2	Striatin-3	STRN3	3	3	8.6	77.744	5.0337e-16	1.0417	0.666291	14.487	3	1.024	0.735869	NaN	1
Q9NW13	RNA-binding protein 28	RBM28	2	2	4.7	85.737	8.3848e-06	1.0416	0.666553	6.9969	2	0.949848	0.948959	NaN	1
Q9NWT1	p21-activated protein kinase-interacting protein 1	PAK1IP1	19	19	50.3	43.963	4.1168e-105	1.0415	0.769351	16.808	20	0.815262	0.343123	53.058	17
O95470	Sphingosine-1-phosphate lyase 1	SGPL1	32	32	55.6	63.523	7.1649e-156	1.0408	0.771988	25.721	37	1.00147	0.874025	9.825	31
O60293	Zinc finger C3H1 domain-containing protein	ZFC3H1	7	7	5.7	226.35	7.0915e-78	1.0403	0.669971	9.5202	3	0.767224	0.342911	63.204	4
Q99490-2	Arf-GAP with GTPase, ANK repeat and PH domain-containing protein 2	AGAP2	20	18	32.2	90.536	1.0358e-181	1.0402	0.774251	11.184	18	0.902364	0.776934	27.198	12
P49757	Protein numb homolog	NUMB	26	23	38.9	70.803	1.4483e-200	1.0401	0.774629	19.708	31	0.936944	0.847246	58.567	29
Q13496	Myotubularin	MTM1	9	9	22.7	69.931	7.5152e-82	1.0397	0.770151	15.401	7	0.898796	0.881506	11.249	4
Q6ZUT1-2	Uncharacterized protein C11orf57	C11orf57	2	2	9.2	34.197	6.9848e-13	1.0395	0.770677	6.2741	2	0.897344	0.759461	4.8297	3
P62913-2			36	2	97.2	20.124	0	1.0386	0.780303	7.3589	2	0.967212	0.984048	7.6837	4
Q14161	ARF GTPase-activating protein GIT2	GIT2	2	2	5	84.542	0.00045096	1.0384	0.674987	NaN	1	1.24722	0.291734	35.504	2
P62753	40S ribosomal protein S6	RPS6	47	47	89.6	28.68	0	1.0381	0.782199	26.319	77	1.10107	0.52122	28.235	69
P11387	DNA topoisomerase 1	TOP1	113	113	75.4	90.725	0	1.0375	0.784476	39.927	156	0.98174	0.954398	21.294	159
Q96CT7	Coiled-coil domain-containing protein 124	CCDC124	4	4	17.9	25.835	2.8276e-58	1.0369	0.786758	46.987	3	0.922935	0.783752	26.356	4
Q13427	Peptidyl-prolyl cis-trans isomerase G	PPIG	3	3	4.6	88.616	2.0527e-08	1.036	0.681357	2.2903	2	1.16413	0.4216	19.578	2
Q16514	Transcription initiation factor TFIID subunit 12	TAF12	3	3	23.6	17.924	1.8305e-14	1.0355	0.682689	0.88992	2	1.70343	0.0286908	NaN	1
P46779	60S ribosomal protein L28	RPL28	7	7	46	15.747	1.1034e-31	1.0353	0.781765	15.091	7	1.23991	0.344963	46.001	6
Q13614	Myotubularin-related protein 2	MTMR2	8	8	20.8	73.38	1.0613e-66	1.0348	0.684556	20.391	3	1.21362	0.388128	16.31	9
O75529	TAF5-like RNA polymerase II p300/CBP-associated factor-associated factor 65 kDa subunit 5L	TAF5L	13	13	38.4	66.155	4.4074e-86	1.0348	0.783091	14.41	12	1.26138	0.312679	16.599	9
Q8WWY3	U4/U6 small nuclear ribonucleoprotein Prp31	PRPF31	6	6	16	55.455	5.1186e-37	1.0338	0.785747	29.076	7	0.922935	0.848596	11.359	4
Q15365	Poly(rC)-binding protein 1	PCBP1	12	9	56.2	37.497	9.5454e-131	1.0331	0.801277	14.601	12	0.815195	0.342897	8.4515	12
P08107	Heat shock 70 kDa protein 1A/1B	HSPA1A	16	7	34.3	70.051	8.4397e-122	1.033	0.801661	15.645	11	1.10709	0.503338	11.958	14
Q5SRQ6	Casein kinase II subunit beta	CSNK2B	8	8	50.9	26.925	2.3946e-59	1.0312	0.694209	18.406	6	0.620001	0.0684742	13.918	6
E7EW20	Unconventional myosin-VI	MYO6	18	18	23.2	148.83	2.4656e-133	1.0304	0.811668	10.886	15	1.01327	0.827256	47.997	13
Q9BY49	Peroxisomal trans-2-enoyl-CoA reductase	PECR	4	4	29.4	32.544	4.0125e-07	1.0303	0.696636	22.177	2	0.902446	0.894185	25.032	3
Q15637-5	Splicing factor 1	SF1	2	2	4.7	80.62	3.0083e-09	1.0297	0.698256	NaN	1	1.06961	0.701504	10.523	2
P40939	Trifunctional enzyme subunit alpha, mitochondrial;Long-chain enoyl-CoA hydratase;Long chain 3-hydroxyacyl-CoA dehydrogenase	HADHA	112	112	84.4	82.999	0	1.0295	0.815145	17.874	166	1.06648	0.631996	17.341	160
Q96CW1	AP-2 complex subunit mu	AP2M1	60	2	81.6	49.654	0	1.0294	0.815532	30.064	89	0.968804	0.991177	21.856	77
Q9BQG0-2	Myb-binding protein 1A	MYBBP1A	48	48	42.6	149.37	0	1.0293	0.815919	26.309	47	0.933358	0.830974	16.149	40
P62906	60S ribosomal protein L10a	RPL10A	13	13	52.5	24.831	2.129e-83	1.0288	0.817855	19.408	14	1.08259	0.578711	9.758	12
P60842	Eukaryotic initiation factor 4A-I;Eukaryotic initiation factor 4A-II	EIF4A1;EIF4A2	4	4	15.5	46.153	7.7001e-29	1.0284	0.701775	10.103	3	1.06175	0.639105	19.919	3
Q8IZQ5	Selenoprotein H	SELH;C11orf31	5	5	63.1	13.471	8.7899e-52	1.0265	0.706938	18.285	3	1.05157	0.749966	17.092	5
Q16594	Transcription initiation factor TFIID subunit 9	TAF9	7	5	31.8	28.974	3.9853e-59	1.0258	0.807176	9.8162	3	1.27658	0.291374	17.167	6
O94973	AP-2 complex subunit alpha-2	AP2A2	60	1	59.3	103.96	0	1.0257	0.8299	53.966	55	1.05704	0.664579	57.485	51
Q96BN2	Transcriptional adapter 1	TADA1	4	4	21.2	37.381	6.3858e-38	1.0244	0.712671	8.2451	2	1.19604	0.419317	13.295	4
Q13523	Serine/threonine-protein kinase PRP4 homolog	PRPF4B	8	8	7.9	116.99	2.2595e-81	1.0243	0.811229	19.044	5	0.961538	0.958579	16.772	7
P12956	X-ray repair cross-complementing protein 6	XRCC6	33	33	52.5	69.842	0	1.024	0.836539	16.922	41	0.959509	0.94944	23.939	39
Q9BU76	Multiple myeloma tumor-associated protein 2	MMTAG2	19	19	56.3	29.411	0	1.0238	0.837322	13.559	18	1.10209	0.518163	14.605	17
Q15311	RalA-binding protein 1	RALBP1	29	29	38.5	76.063	1.208e-253	1.0237	0.837713	11.145	24	0.897666	0.670712	58.88	24
P62917	60S ribosomal protein L8	RPL8	26	26	73.2	28.024	5.7967e-246	1.0221	0.843985	40.98	31	1.08763	0.56264	41.133	29
O75934	Pre-mRNA-splicing factor SPF27	BCAS2	7	7	51.6	26.131	9.338e-49	1.0216	0.720359	45.432	4	0.983187	0.949511	28.249	4
Q15283	Ras GTPase-activating protein 2	RASA2	7	7	16	96.613	8.1393e-64	1.0214	0.72091	12.423	5	0.892777	0.743589	46.985	5
Q9Y2W2	WW domain-binding protein 11	WBP11	9	9	20.4	69.997	2.4343e-86	1.0211	0.819913	11.763	8	0.758898	0.412748	40.696	3
Q00059	Transcription factor A, mitochondrial	TFAM	23	23	67.1	29.096	2.6317e-123	1.021	0.848309	28.144	30	0.917684	0.76005	13.09	21
Q9H6R4	Nucleolar protein 6	NOL6	5	5	7	127.59	4.1436e-21	1.0208	0.722565	16.219	4	1.03055	0.808791	19.271	3
O95782	AP-2 complex subunit alpha-1	AP2A1	81	64	67.7	107.54	0	1.0205	0.850278	27.521	126	0.981836	0.954	19.196	106
Q9UNZ5	Leydig cell tumor 10 kDa protein homolog	C19orf53	27	27	81.8	10.576	7.3651e-176	1.0197	0.853431	15.741	26	0.957213	0.939085	13.484	42
Q8IWC1	MAP7 domain-containing protein 3	MAP7D3	9	9	11.1	98.428	1.2105e-82	1.0196	0.824001	36.217	4	0.970309	0.989434	14.88	6
Q14331	Protein FRG1;Protein FRG1B	FRG1;FRG1B	31	31	60.5	29.172	3.1219e-158	1.0186	0.857775	25.326	39	0.855213	0.491301	9.6613	41
Q9HBD4	Transcription activator BRG1;Probable global transcription activator SNF2L2	SMARCA4;SMARCA2	9	9	8.1	188.15	4.5608e-61	1.0185	0.728929	16.899	6	0.791703	0.268192	25.942	6
P46776	60S ribosomal protein L27a	RPL27A	17	17	80.4	16.561	6.2582e-190	1.0184	0.858566	40.514	20	1.10684	0.504057	15.041	23
Q12955	Ankyrin-3	ANK3	14	14	5.8	480.4	6.6542e-141	1.0165	0.832483	55.606	9	0.773814	0.36105	17.313	13
P27708	CAD protein;Glutamine-dependent carbamoyl-phosphate synthase;Aspartate carbamoyltransferase;Dihydroorotase	CAD	2	2	2.2	242.98	9.8131e-43	1.0153	0.737838	NaN	1	1.03713	0.701245	2.3882	2
Q86TJ2	Transcriptional adapter 2-beta	TADA2B	7	7	26.4	48.47	9.6069e-59	1.0143	0.83853	74.104	6	1.22038	0.243821	15.75	9
Q8ND71	GTPase IMAP family member 8	GIMAP8	7	7	19.5	74.889	7.8618e-181	1.014	0.839356	10.611	5	1.30881	0.218855	8.8838	4
Q9NVP1	ATP-dependent RNA helicase DDX18	DDX18	45	45	66.3	75.406	0	1.0137	0.877233	25.517	59	0.939496	0.858833	15.62	54
Q9Y2R4	Probable ATP-dependent RNA helicase DDX52	DDX52	12	12	31.4	67.497	5.0751e-164	1.0134	0.84101	17.278	10	0.890631	0.736136	6.6093	8
P62269	40S ribosomal protein S18	RPS18	63	63	99.3	17.718	0	1.012	0.884024	15.119	114	0.943485	0.876936	14.824	125
Q96P47-4	Arf-GAP with GTPase, ANK repeat and PH domain-containing protein 3	AGAP3	25	20	31.7	97.95	1.774e-212	1.0115	0.886025	15.349	20	0.972384	0.993287	20.177	25
P42167	Lamina-associated polypeptide 2, isoforms beta/gamma;Thymopoietin;Thymopentin	TMPO	25	6	65	50.67	2.3517e-271	1.0114	0.886425	12.467	24	0.823588	0.371942	14.671	25
Q9ULW3	Activator of basal transcription 1	ABT1	10	10	36	31.079	1.6507e-84	1.0113	0.886826	10.999	8	1.00912	0.843584	6.3275	8
B1AK88	F-actin-capping protein subunit beta	CAPZB	5	5	26.9	33.781	5.7952e-89	1.0108	0.750474	8.9233	9	1.26775	0.265421	25.499	3
Q96C19	EF-hand domain-containing protein D2	EFHD2	8	8	37.1	26.697	3.8624e-50	1.0101	0.850137	9.7914	5	0.875503	0.800238	16.997	6
Q5T280	Uncharacterized protein C9orf114	C9orf114	6	6	20.5	42.008	5.5847e-48	1.0098	0.850969	6.4257	4	1.17287	0.406065	15.108	3
Q9UPW5	Cytosolic carboxypeptidase 1	AGTPBP1	19	19	24.5	138.45	8.8027e-240	1.0098	0.892841	34.202	14	1.15435	0.377686	16.899	17
P51571	Translocon-associated protein subunit delta	SSR4	3	3	19.1	18.998	2.4306e-43	1.009	0.755563	2.6588	2	0.732708	0.25548	17.342	3
O60759	Cytohesin-interacting protein	CYTIP	9	9	34.5	40.01	4.3001e-131	1.0084	0.854858	15.862	7	0.831324	0.535604	10.645	6
Q8WWM7-3	Ataxin-2-like protein	ATXN2L	8	8	13.9	115.58	9.9967e-129	1.0076	0.857085	12.734	7	1.1971	0.285783	15.485	5
P13010	X-ray repair cross-complementing protein 5	XRCC5	34	34	61.1	82.704	0	1.0069	0.904514	14.412	43	1.02648	0.776261	22.23	44
Q16666	Gamma-interferon-inducible protein 16	IFI16	20	20	28.2	88.255	3.9873e-168	1.0067	0.905321	17.711	18	0.770713	0.210155	15.394	12
Q96L58	Beta-1,3-galactosyltransferase 6	B3GALT6	3	3	14.3	37.137	2.6044e-14	1.0065	0.762664	22.859	2	1.11862	0.579966	11.575	3
O60828	Polyglutamine-binding protein 1	PQBP1	5	5	35.8	30.472	5.2065e-18	1.0059	0.861825	7.7549	2	0.944912	0.924762	28.55	6
Q8N9Q2	Protein SREK1IP1	SREK1IP1	5	5	41.3	18.177	8.8585e-60	1.0057	0.90936	20.116	6	1.04145	0.720399	6.6587	7
Q96P11-2	Putative methyltransferase NSUN5	NSUN5	17	17	53.4	50.41	1.5684e-282	1.0057	0.90936	43.55	17	0.8036	0.304776	27.2	16
Q99996-6	A-kinase anchor protein 9	AKAP9	12	12	6.4	455.42	3.4031e-166	1.0052	0.766372	18.079	8	1.03493	0.796325	19.413	9
Q8IYU8	EF-hand domain-containing family member A1	EFHA1	7	7	25.1	49.666	8.808e-82	1.0051	0.864061	28.888	10	0.93835	0.902105	5.3179	5
P10599	Thioredoxin	TXN	3	3	40	11.737	7.0951e-11	1.005	0.86434	31.432	5	0.920132	0.955225	15.534	4
Q53QZ3	Rho GTPase-activating protein 15	ARHGAP15	3	3	10.5	54.544	5.2542e-12	1.0043	0.768945	16.53	3	1.40205	0.138932	NaN	1
Q15027	Arf-GAP with coiled-coil, ANK repeat and PH domain-containing protein 1	ACAP1	4	4	9.1	81.535	5.9018e-59	1.004	0.769803	28.668	6	0.99691	0.810457	12.724	2
Q8NBX0	Saccharopine dehydrogenase-like oxidoreductase	SCCPDH	12	12	46.2	47.151	1.499e-77	1.0033	0.91908	12.594	9	0.909339	0.722577	5.8	9
P68104	Elongation factor 1-alpha 1;Putative elongation factor 1-alpha-like 3	EEF1A1;EEF1A1P5	35	35	71	50.14	1.0569e-219	1.0029	0.920703	18.608	51	0.753864	0.169701	33.367	43
F5H7W8	Uncharacterized protein C12orf43	C12orf43	6	6	43.3	28.637	1.2902e-66	1.0025	0.871346	23.882	6	0.899847	0.885161	19.024	6
O75880	Protein SCO1 homolog, mitochondrial	SCO1	2	2	18.6	33.814	1.8248e-23	1.0014	0.777267	9.7121	2	0.930665	0.991166	9.5294	3
P41223	Protein BUD31 homolog	BUD31	2	2	23.6	17	3.6671e-07	1.0006	0.779572	0.70636	2	1.03044	0.718764	NaN	1
O75044	SLIT-ROBO Rho GTPase-activating protein 2	SRGAP2	42	40	48.6	120.88	0	1.0002	0.931687	37.528	35	0.87184	0.559432	59.681	32
Q8TBC3	SH3KBP1-binding protein 1	SHKBP1	11	11	32	76.343	1.8631e-122	0.9997	0.879224	43.199	9	1.49145	0.0997843	13.236	7
P08590	Myosin light chain 3;Myosin light chain 1/3, skeletal muscle isoform	MYL3;MYL1	2	2	8.2	21.932	4.5338e-26	0.99827	0.939564	63.819	7	1.25274	0.32536	62.476	10
P32969	60S ribosomal protein L9	RPL9	32	32	96.4	21.863	0	0.99789	0.941118	15.119	76	0.840266	0.433051	58.44	65
Q16698	2,4-dienoyl-CoA reductase, mitochondrial	DECR1	4	4	17.3	36.067	2.5006e-22	0.99678	0.887477	14.948	4	1.0014	0.874306	5.9076	4
P46783	40S ribosomal protein S10	RPS10	38	36	92.7	18.898	8.534e-264	0.99633	0.947504	20.487	100	0.948497	0.899661	18.492	79
Q5C9Z4	Nucleolar MIF4G domain-containing protein 1	NOM1	10	10	13.4	96.256	7.4317e-54	0.99613	0.948324	25.981	10	1.15603	0.497535	15.2	2
H0Y9X1	Translation machinery-associated protein 16	TMA16	42	42	59.9	27.571	0	0.99593	0.949144	16.24	54	1.11668	0.475725	9.5574	47
J3KQE5	GTP-binding nuclear protein Ran	RAN	3	3	15.8	26.816	6.1378e-07	0.99526	0.795053	NaN	1	0.904323	0.900696	12.173	2
P49411	Elongation factor Tu, mitochondrial	TUFM	22	22	63.9	49.541	1.8692e-240	0.99432	0.955752	39.021	28	0.834028	0.409691	31.078	19
P63010-2	AP-2 complex subunit beta	AP2B1	68	42	56.8	105.69	0	0.99336	0.959699	16.304	106	0.990001	0.920449	19.326	114
Q96JP5	E3 ubiquitin-protein ligase ZFP91	ZFP91	10	10	19.5	63.444	1.6398e-64	0.99307	0.960892	7.9007	8	0.963206	0.966076	22.67	8
Q08AF3	Schlafen family member 5	SLFN5	6	6	9.8	101.05	8.1072e-58	0.99292	0.801889	49.249	4	0.657895	0.166155	7.9072	5
P62140	Serine/threonine-protein phosphatase PP1-beta catalytic subunit	PPP1CB	4	3	18.7	37.186	6.4548e-39	0.99224	0.803881	7.448	2	0.994926	0.816076	7.2894	3
P08708	40S ribosomal protein S17;40S ribosomal protein S17-like	RPS17;RPS17L	39	39	97.8	15.55	0	0.99209	0.964928	17.9	81	0.932314	0.826237	16.289	87
P09874	Poly [ADP-ribose] polymerase 1	PARP1	65	65	64.6	113.08	0	0.992	0.965298	22.123	74	0.865576	0.533392	14.153	76
O75330-3	Hyaluronan mediated motility receptor	HMMR	23	23	45.5	84.228	1.4613e-223	0.99175	0.966329	13.164	24	1.11065	0.492949	22.225	21
Q9NUQ3	Gamma-taxilin	TXLNG	16	14	32	60.585	8.2313e-78	0.99111	0.903605	14.771	10	0.602773	0.0526959	10.951	8
E7EUE1	ATP-binding cassette sub-family D member 3	ABCD3	8	8	20.9	78.401	1.3886e-48	0.99035	0.809433	26.909	7	0.873286	0.792488	37.886	3
P62829	60S ribosomal protein L23	RPL23	32	32	91.4	14.865	8.0279e-273	0.99009	0.973178	16.972	69	1.0627	0.644936	17.745	61
Q06330	Recombining binding protein suppressor of hairless	RBPJ	11	11	28.2	55.637	8.5887e-82	0.98937	0.908582	15.083	7	0.786906	0.398341	58.807	7
F5GY88	Mediator of RNA polymerase II transcription subunit 24	MED24	8	8	11.1	112.18	2.2321e-123	0.98885	0.910071	6.2048	5	0.911826	0.809902	8.7103	7
O14602	Eukaryotic translation initiation factor 1A, Y-chromosomal	EIF1AY	6	2	54.9	16.442	2.2832e-34	0.98792	0.912738	14.71	4	0.950661	0.944537	19.399	3
O75486	Transcription initiation protein SPT3 homolog	SUPT3H	4	4	17	44.361	4.2676e-132	0.98641	0.821071	8.5412	4	1.23019	0.315217	7.8014	4
O60683-2	Peroxisome biogenesis factor 10	PEX10	3	3	15	39.213	1.6246e-27	0.98609	0.82202	17.872	4	0.854044	0.725351	NaN	1
P68032	Actin, alpha cardiac muscle 1;Actin, alpha skeletal muscle;Actin, aortic smooth muscle;Actin, gamma-enteric smooth muscle	ACTC1;ACTA1;ACTA2;ACTG2	30	7	44.6	42.019	0	0.98598	0.990195	8.5418	16	1.08387	0.574604	14.318	18
P35268	60S ribosomal protein L22	RPL22	45	45	99.2	14.787	0	0.98539	0.992644	14.805	118	1.03039	0.76149	20.578	101
Q13111	Chromatin assembly factor 1 subunit A	CHAF1A	4	4	7.6	106.92	4.1014e-31	0.98499	0.825286	17.389	3	1.13711	0.472591	11.169	3
Q6PCB5	Round spermatid basic protein 1-like protein	RSBN1L	15	14	31.1	94.868	2.2714e-109	0.98498	0.994346	21.04	15	1.06961	0.701504	15.343	13
Q9Y4P3	Transducin beta-like protein 2	TBL2	28	28	58.4	49.797	1.0546e-171	0.98494	0.994513	24.783	28	0.961908	0.960244	12.275	25
Q7Z6I6	Rho GTPase-activating protein 30	ARHGAP30	6	5	7.9	118.58	1.7466e-26	0.98477	0.82594	15.029	4	0.992556	0.92087	51.224	3
P53680	AP-2 complex subunit sigma	AP2S1	7	7	40.1	17.018	5.6607e-40	0.9845	0.996341	22.817	11	0.931706	0.823479	10.399	9
Q99755-3	Phosphatidylinositol 4-phosphate 5-kinase type-1 alpha	PIP5K1A	19	17	55.6	61.186	1.6439e-105	0.98422	0.997505	60.768	15	0.936154	0.843663	26.394	19
Q8TA86	Retinitis pigmentosa 9 protein	RP9	8	8	50.2	26.106	1.5915e-59	0.98362	1	16.148	10	0.885504	0.71837	17.778	9
P11171	Protein 4.1	EPB41	8	8	13.2	97.016	3.6906e-30	0.98326	0.830437	68.397	6	0.935366	0.891773	34.409	6
O43824	Putative GTP-binding protein 6	GTPBP6	5	5	15.5	56.883	4.6186e-24	0.98311	0.830885	17.803	4	0.698373	0.182238	22.895	2
Q96CW1-2			59	1	81.5	49.389	0	0.98289	0.927222	22.35	3	1.01038	0.867432	6.2798	2
P48651	Phosphatidylserine synthase 1	PTDSS1	4	4	10.6	55.527	6.0332e-50	0.98238	0.833064	NaN	1	0.715256	0.29206	9.5883	4
P84098	60S ribosomal protein L19	RPL19	28	28	66.3	23.466	1.8346e-215	0.9822	0.994116	20.14	35	1.18535	0.309069	9.7646	37
Q15560	Transcription elongation factor A protein 2	TCEA2	5	2	20.7	33.6	8.6829e-35	0.98181	0.834767	21.808	2	0.723014	0.312067	18.071	2
Q9GZR2	RNA exonuclease 4	REXO4	13	13	39.6	46.671	1.5116e-131	0.98158	0.93101	35.052	8	0.846883	0.586816	67.502	11
P30050	60S ribosomal protein L12	RPL12	11	11	66.1	17.818	1.2278e-76	0.98156	0.991462	8.8944	6	1.1542	0.501353	13.548	10
Q99442	Translocation protein SEC62	SEC62	21	21	30.3	45.861	3.404e-159	0.9814	0.990798	8.5207	21	0.946253	0.88949	9.6421	27
P62854	40S ribosomal protein S26	RPS26	16	16	83.5	13.015	5.0476e-114	0.9812	0.989968	15.622	20	1.1688	0.344386	27.8	22
Q00839	Heterogeneous nuclear ribonucleoprotein U	HNRNPU	23	23	38.8	90.583	4.0172e-230	0.98095	0.98893	29.933	21	1.04403	0.711	24.305	20
Q8N5F7	NF-kappa-B-activating protein	NKAP	9	9	21.2	47.138	4.0503e-149	0.98055	0.987269	31.142	10	1.01652	0.849358	13.355	8
Q9HB71	Calcyclin-binding protein	CACYBP	10	10	62.3	26.21	1.1624e-75	0.9805	0.987062	13.409	11	0.731689	0.124716	7.6363	8
Q71DI3	Histone H3.2;Histone H3.1t;Histone H3.3C	HIST2H3A;HIST3H3;H3F3C	20	1	82.4	15.388	1.7606e-250	0.98027	0.839378	3.0835	5	1.14295	0.461194	3.2596	4
P06729	T-cell surface antigen CD2	CD2	19	19	49.3	39.448	4.7892e-150	0.97969	0.983696	26.139	24	1.11551	0.479038	12.29	28
Q6P1L8	39S ribosomal protein L14, mitochondrial	MRPL14	13	13	60	15.947	3.2237e-206	0.97871	0.979621	16.171	18	0.928591	0.809357	15.895	20
Q8IUW5	RELT-like protein 1	RELL1	5	5	25.1	29.34	1.3441e-45	0.97818	0.940873	13.124	5	0.830979	0.534482	10.726	3
P62273	40S ribosomal protein S29	RPS29	19	19	98.2	6.6767	1.2719e-91	0.97807	0.976958	11.227	29	0.927988	0.806624	18.376	28
P04843	Dolichyl-diphosphooligosaccharide--protein glycosyltransferase subunit 1	RPN1	5	5	11.4	68.569	2.2767e-31	0.97749	0.94288	22.821	4	0.699986	0.185358	20.022	5
Q5TZA2	Rootletin	CROCC	2	2	0.8	228.52	6.89e-06	0.97659	0.850449	31.55	2	0.772678	0.454578	4.6615	2
A0FGR8-6	Extended synaptotagmin-2	ESYT2	22	22	33.7	104.71	1.4863e-174	0.97626	0.969419	40.072	16	1.01216	0.831639	19.864	21
Q8N3E9	1-phosphatidylinositol 4,5-bisphosphate phosphodiesterase delta-3	PLCD3	3	3	7.9	89.257	4.6999e-12	0.97535	0.854195	NaN	1	1.2813	0.249192	12.084	2
Q9NVP2	Histone chaperone ASF1B	ASF1B	4	3	35.1	22.433	1.6576e-82	0.97492	0.950371	8.3984	3	1.37024	0.162616	10.927	4
P62851	40S ribosomal protein S25	RPS25	40	40	86.4	13.742	0	0.97445	0.961868	16.864	88	1.06758	0.628288	13.511	75
O15533-3	Tapasin	TAPBP	6	6	16.7	53.943	7.836e-21	0.97262	0.957096	9.7507	4	0.627195	0.0759673	11.974	4
O94864	STAGA complex 65 subunit gamma	SUPT7L	3	3	13	46.192	1.0294e-25	0.97257	0.862624	11.54	3	1.20607	0.401297	18.744	3
B5MBZ0	Echinoderm microtubule-associated protein-like 4	EML4	5	5	5	110.18	1.7258e-57	0.97241	0.86311	6.4276	2	0.862664	0.755385	14.955	3
A0JLT2	Mediator of RNA polymerase II transcription subunit 19	MED19	4	4	25.4	26.273	1.5058e-60	0.97133	0.866396	11.345	5	0.892618	0.860001	21.115	4
P62249	40S ribosomal protein S16	RPS16	39	39	99.3	16.445	1.994e-271	0.97126	0.948535	19.847	81	1.09572	0.537445	9.4927	74
H7BY58	Protein-L-isoaspartate O-methyltransferase;Protein-L-isoaspartate(D-aspartate) O-methyltransferase	PCMT1	3	3	17.5	30.358	2.0968e-21	0.97116	0.866914	NaN	1	0.950841	0.945933	28.889	2
G5E933	Myotubularin-related protein 5	SBF1	113	2	61.5	208.44	0	0.9707	0.962724	10.662	4	1.15584	0.497925	8.3398	4
P63167	Dynein light chain 1, cytoplasmic;Dynein light chain 2, cytoplasmic	DYNLL1;DYNLL2	6	6	53.9	10.366	3.0949e-38	0.97059	0.94573	7.7264	8	1.10429	0.511599	6.7668	4
P48735	Isocitrate dehydrogenase [NADP], mitochondrial;Isocitrate dehydrogenase [NADP]	IDH2	7	7	24.3	50.909	6.1936e-45	0.97058	0.963076	26.25	5	0.74107	0.361132	24.263	6
P49368	T-complex protein 1 subunit gamma	CCT3	3	3	9	60.533	3.9624e-17	0.97053	0.868834	2.0707	2	0.876962	0.805337	2.4392	3
Q9HBM6	Transcription initiation factor TFIID subunit 9B	TAF9B	5	3	41.8	27.622	5.9548e-44	0.9705	0.868926	23.048	2	1.24131	0.342777	5.6868	4
Q6DD87	Zinc finger protein 787	ZNF787	10	10	28.5	40.543	3.3408e-82	0.96875	0.938023	8.188	7	0.770772	0.210308	36.296	11
Q9Y3U8	60S ribosomal protein L36	RPL36	3	3	29.5	12.254	1.6664e-13	0.96845	0.875188	11.917	3	0.972668	0.880503	5.9747	2
Q9BXI6	TBC1 domain family member 10A	TBC1D10A	21	21	41.3	57.117	5.112e-170	0.96733	0.932068	9.9036	24	0.93362	0.83216	17.241	24
J3QRS3	Myosin regulatory light chain 12B;Myosin regulatory light chain 12A	MYL12B;MYL12A	14	14	60.5	20.457	1.0585e-170	0.96655	0.928796	10.306	42	1.18665	0.306433	14.861	31
Q53GS9	U4/U6.U5 tri-snRNP-associated protein 2	USP39	7	7	14.5	65.38	2.1306e-19	0.96653	0.974992	12.818	5	0.798658	0.433149	12.918	4
P62241	40S ribosomal protein S8	RPS8	34	34	82.2	24.205	0	0.96646	0.928418	32.244	68	1.21927	0.245686	8.4967	62
Q8WXX5	DnaJ homolog subfamily C member 9	DNAJC9	13	13	64.2	29.909	2.3293e-139	0.96558	0.924724	12.948	14	1.47671	0.0326277	13.903	11
P36578	60S ribosomal protein L4	RPL4	40	40	67.7	47.697	0	0.96494	0.922036	14.908	43	1.11094	0.492128	45.648	32
E5RJR5	S-phase kinase-associated protein 1	SKP1	5	5	48.5	18.72	2.9266e-14	0.96464	0.886883	10.282	4	0.878503	0.810722	7.9055	2
P61158	Actin-related protein 3	ACTR3	8	8	30.9	47.371	2.5916e-54	0.96443	0.88753	16.19	6	1.20616	0.401142	8.7239	7
P61981	14-3-3 protein gamma;14-3-3 protein gamma, N-terminally processed	YWHAG	13	10	67.2	28.302	1.1975e-68	0.96339	0.915522	17.971	14	0.837311	0.421911	14.109	9
P62805	Histone H4	HIST1H4A	21	21	80.6	11.367	0	0.96332	0.915228	21.749	26	1.12031	0.465563	10.853	25
E9PHK9	Treacle protein	TCOF1	48	4	35.1	156.06	0	0.96198	0.909593	14.519	53	1.08385	0.57468	16.686	47
Q7Z7A4	PX domain-containing protein kinase-like protein	PXK	16	16	38.8	64.949	8.0924e-81	0.96188	0.988741	16.18	16	0.907359	0.713727	36.162	13
P48960	CD97 antigen;CD97 antigen subunit alpha;CD97 antigen subunit beta	CD97	4	4	9.8	91.868	7.0163e-40	0.96084	0.898618	18.965	3	0.811688	0.580432	17.692	2
P18124	60S ribosomal protein L7	RPL7	14	14	56.9	29.225	2.3821e-123	0.96069	0.904165	37.395	16	1.13551	0.541622	14.493	11
Q6ZYL4	General transcription factor IIH subunit 5	GTF2H5	5	5	91.5	8.0533	9.8142e-40	0.96026	0.900415	16.492	5	1.09659	0.557656	19.583	4
Q9HB58-6	Sp110 nuclear body protein	SP110	5	5	10.5	81.168	1.4869e-53	0.9597	0.995212	21.599	5	1.28182	0.284323	29.195	6
Q4KMP7	TBC1 domain family member 10B	TBC1D10B	23	23	40.7	87.198	1.4447e-167	0.95969	0.899956	15.183	23	1.28909	0.148594	14.989	22
P17482	Homeobox protein Hox-B9	HOXB9	2	2	22.4	28.058	2.9613e-20	0.95948	0.902835	3.2243	3	1.0205	0.745273	11.901	3
Q9UGP8	Translocation protein SEC63 homolog	SEC63	4	4	10.4	87.996	1.9252e-21	0.95918	0.996757	19.595	4	0.617475	0.0659718	5.2127	2
O14733-3	Dual specificity mitogen-activated protein kinase kinase 7	MAP2K7	18	18	44.6	49.07	2.2104e-137	0.95845	0.998929	12.861	17	0.747384	0.291043	13.922	19
Q9H223	EH domain-containing protein 4	EHD4	3	2	6.7	61.174	4.3568e-12	0.95809	1	5.2647	3	1.31194	0.246512	17.185	3
Q9BRS2	Serine/threonine-protein kinase RIO1	RIOK1	28	28	54.4	65.582	1.4364e-245	0.95766	0.891406	17.64	25	0.97078	1	26.281	38
Q15648	Mediator of RNA polymerase II transcription subunit 1	MED1	17	17	19.5	168.48	7.1221e-119	0.95736	0.890142	62.459	15	0.868131	0.543962	15.033	18
Q14554	Protein disulfide-isomerase A5	PDIA5	22	22	53.8	59.594	1.9929e-149	0.95709	0.889004	50.981	17	0.733837	0.128672	14.371	17
P84243	Histone H3.3;Histone H3	H3F3A	22	5	82.4	15.328	4.5912e-245	0.956	0.88441	17.196	26	1.09719	0.532959	18.284	29
Q9UGY1	Nucleolar protein 12	NOL12	12	12	49.8	24.663	1.4661e-137	0.95577	0.88344	19.308	13	0.930319	0.817189	39.163	12
P05388	60S acidic ribosomal protein P0;60S acidic ribosomal protein P0-like	RPLP0;RPLP0P6	9	9	31.5	34.273	4.2461e-92	0.95575	0.98975	28.092	9	1.15479	0.376637	51.479	8
Q6P2C8	Mediator of RNA polymerase II transcription subunit 27	MED27	5	5	20.6	35.431	6.1333e-31	0.95568	0.989443	12.219	5	0.788084	0.401776	11.177	5
P39748	Flap endonuclease 1	FEN1	12	11	43.2	42.592	9.7185e-96	0.9555	0.882302	31.661	8	0.699888	0.0756406	7.7298	7
Q8NBZ7-2	UDP-glucuronic acid decarboxylase 1	UXS1	9	9	41.2	48.151	1.1733e-80	0.95439	0.983783	47.727	8	0.871004	0.668415	16.161	6
P78527	DNA-dependent protein kinase catalytic subunit	PRKDC	108	108	32	469.08	0	0.95432	0.877327	18.543	91	0.986875	0.93325	22.074	89
Q9Y5T5	Ubiquitin carboxyl-terminal hydrolase 16	USP16	25	25	43.1	93.569	1.7441e-252	0.95423	0.876947	36.657	20	0.709522	0.204453	18.474	18
Q15269	Periodic tryptophan protein 2 homolog	PWP2	4	4	5.2	102.45	1.5786e-14	0.95384	0.920414	NaN	1	0.871916	0.787698	17.208	3
P49207	60S ribosomal protein L34	RPL34	9	9	44.4	13.293	2.9017e-35	0.95344	0.873615	68.345	4	1.07252	0.611675	6.5215	6
P28715	DNA repair protein complementing XP-G cells	ERCC5	11	11	13.2	133.11	8.3455e-107	0.95287	0.977104	17.617	11	1.04301	0.773606	19.828	7
P11940	Polyadenylate-binding protein 1;Polyadenylate-binding protein 3	PABPC1;PABPC3	11	7	24.1	70.67	1.2767e-68	0.95273	0.976488	9.5658	7	1.1914	0.427879	15.244	5
P18074	TFIIH basal transcription factor complex helicase XPD subunit	ERCC2	12	12	23.9	86.908	3.3492e-73	0.95223	0.974289	13.086	10	1.06951	0.701775	8.7157	4
Q2PZI1	Protein dpy-19 homolog 1	DPY19L1	3	3	4.6	77.318	2.4383e-09	0.95217	0.974025	11.79	3	0.791828	0.412773	26.724	3
Q9NZM5	Glioma tumor suppressor candidate region gene 2 protein	GLTSCR2	6	6	17.4	54.389	7.4912e-25	0.95211	0.868005	24.775	6	0.996512	0.908884	13.593	6
P61769	Beta-2-microglobulin;Beta-2-microglobulin form pI 5.3	B2M	2	2	15.1	13.714	0.00034506	0.952	0.973277	6.1116	2	0.940911	0.976353	NaN	1
P25490	Transcriptional repressor protein YY1	YY1	13	13	31.6	44.712	4.5733e-88	0.95196	0.867372	23.212	10	0.86423	0.527851	7.3938	17
Q9Y6J9	TAF6-like RNA polymerase II p300/CBP-associated factor-associated factor 65 kDa subunit 6L	TAF6L	7	7	16.4	67.814	5.9631e-37	0.9519	0.972837	13.955	8	1.34432	0.184542	33.207	4
P27348	14-3-3 protein theta	YWHAQ	10	9	48.2	27.764	9.8963e-65	0.95117	0.864039	18.718	10	0.823316	0.509795	15.893	8
O43776	Asparagine--tRNA ligase, cytoplasmic	NARS	3	3	10.6	62.942	5.8456e-10	0.95111	0.969359	7.0987	3	0.407249	0.00102336	NaN	1
Q9BQA1	Methylosome protein 50	WDR77	15	15	75.7	36.724	4.1973e-174	0.95079	0.862435	23.469	16	0.932923	0.828999	19.996	14
P50914	60S ribosomal protein L14	RPL14	14	14	52.1	23.432	5.2533e-75	0.95067	0.861929	10.725	15	1.13529	0.425227	11.592	20
Q8N5A5	Zinc finger CCCH-type with G patch domain-containing protein	ZGPAT	8	8	17.1	57.358	2.9988e-43	0.95058	0.967024	34.228	6	1.03536	0.705858	19.201	5
Q9Y608-4	Leucine-rich repeat flightless-interacting protein 2	LRRFIP2	30	30	70.3	48.294	0	0.95035	0.860578	28.72	29	1.13656	0.421942	22.148	24
Q9H7H0-3	Methyltransferase-like protein 17, mitochondrial	METTL17	12	12	35.6	53.051	1.341e-106	0.95027	0.860241	18.543	14	0.900495	0.770427	17.002	11
P62266	40S ribosomal protein S23	RPS23	25	25	81.8	15.807	2.9606e-172	0.95019	0.859903	26.977	58	1.18555	0.308667	22.723	46
Q9UQE7	Structural maintenance of chromosomes protein 3	SMC3	20	20	25.6	141.54	5.2309e-258	0.94974	0.963322	36.499	20	0.795482	0.52698	28.679	14
Q92614-2			110	2	59.4	196.44	0	0.94943	0.856696	31.87	104	1.18136	0.317311	15.503	99
P09651	Heterogeneous nuclear ribonucleoprotein A1	HNRNPA1	3	3	19.4	38.746	9.4429e-60	0.94906	0.960324	10.586	4	1.10656	0.535753	4.1678	2
Q9GZR7	ATP-dependent RNA helicase DDX24	DDX24	10	10	17.6	96.331	3.8595e-56	0.94817	0.851378	36.817	10	1.12571	0.45073	17.738	8
P22087	rRNA 2-O-methyltransferase fibrillarin	FBL	11	11	44.5	33.784	2.8234e-71	0.94796	0.850492	40.133	10	0.839631	0.430646	10.752	8
O95402	Mediator of RNA polymerase II transcription subunit 26	MED26;CALR3	6	6	24.8	65.446	3.815e-90	0.9473	0.940978	5.3236	2	0.950209	0.947859	32.604	5
Q9NWA0	Mediator of RNA polymerase II transcription subunit 9	MED9	7	7	43.2	16.403	2.6583e-92	0.94695	0.846229	30.123	7	0.840407	0.433587	20.445	5
Q9NPJ6	Mediator of RNA polymerase II transcription subunit 4	MED4	6	6	33.3	29.745	6.4439e-34	0.94662	0.949551	9.3518	4	0.936768	0.896629	143.74	3
Q13889	General transcription factor IIH subunit 3	GTF2H3	8	8	37	34.378	6.2756e-43	0.94656	0.844583	9.3965	11	1.25127	0.196073	23.163	6
E7ER46	Protein FAM48A	FAM48A	8	8	14.4	88.04	7.3537e-53	0.94655	0.949241	36.936	8	1.29227	0.270679	32.287	5
Q9BWJ5	Splicing factor 3B subunit 5	SF3B5	3	3	59.3	10.135	1.3038e-19	0.94591	0.945372	27.92	3	1.32251	0.23431	2.851	2
P05386	60S acidic ribosomal protein P1	RPLP1	3	3	84.2	11.514	2.4195e-14	0.94589	0.946324	25.884	12	1.17509	0.459011	6.1595	7
P63173	60S ribosomal protein L38	RPL38	19	19	92.9	8.2178	5.081e-215	0.94567	0.840827	9.7567	44	1.07891	0.590626	21.746	46
Q13501	Sequestosome-1	SQSTM1	3	3	15.9	47.687	3.0262e-45	0.94406	0.951234	32.072	3	1.16264	0.424293	11.404	3
P19338	Nucleolin	NCL	30	30	42.8	76.613	8.6378e-240	0.944	0.833778	16.107	24	1.20048	0.279356	42.055	24
P62263	40S ribosomal protein S14	RPS14	17	17	83.4	16.273	0	0.94277	0.828587	26.419	45	0.831739	0.401266	16.965	38
G8JLA2		MYL6	24	2	95.4	17.089	0	0.94255	0.827659	58.31	95	1.19182	0.296066	18.591	72
Q00535	Cyclin-dependent kinase 5	CDK5	7	7	37	33.304	9.5734e-44	0.94253	0.931452	10.115	8	0.763709	0.427169	5.7795	6
Q14839-2	Chromodomain-helicase-DNA-binding protein 4	CHD4	3	3	1.4	220.85	6.18e-07	0.94252	0.931408	8.6399	3	0.860437	0.63239	NaN	1
Q99459	Cell division cycle 5-like protein	CDC5L	15	15	28.2	92.25	2.7649e-102	0.9413	0.822385	19.213	17	0.861995	0.518701	17.564	13
O75626	PR domain zinc finger protein 1	PRDM1	4	4	10.5	91.77	4.0293e-23	0.94002	0.964082	NaN	1	0.913993	0.934123	9.887	4
Q92796	Disks large homolog 3	DLG3	14	14	29	90.313	6.2392e-143	0.9395	0.918016	16.44	15	0.937998	0.900887	17.29	13
P05387	60S acidic ribosomal protein P2	RPLP2	10	10	53	11.665	2.5559e-98	0.9394	0.917572	13.013	11	1.12709	0.560505	43.169	13
P19447	TFIIH basal transcription factor complex helicase XPB subunit	ERCC3	14	14	26.7	89.277	4.8343e-113	0.93904	0.812852	7.9474	15	1.10234	0.5174	14.424	14
O00567	Nucleolar protein 56	NOP56	15	15	36.7	66.049	1.8099e-93	0.93893	0.812388	19.736	12	0.837661	0.556302	13.85	9
P46777	60S ribosomal protein L5	RPL5	11	11	40.7	34.362	4.7165e-50	0.93839	0.913088	14.575	11	1.00476	0.884111	9.1846	8
P18621-3	60S ribosomal protein L17	RPL17	41	41	72.4	26.372	0	0.93816	0.809141	15.517	66	1.06425	0.63962	13.204	60
P53804	E3 ubiquitin-protein ligase TTC3	TTC3	3	3	1.9	229.87	1.0042e-08	0.9371	0.97341	10.734	2	0.906208	0.907227	NaN	1
Q9BYG3	MKI67 FHA domain-interacting nucleolar phosphoprotein	MKI67IP	30	30	83.6	34.222	0	0.93544	0.797677	15.766	35	0.847961	0.462656	9.4282	27
Q96HS1	Serine/threonine-protein phosphatase PGAM5, mitochondrial	PGAM5	21	21	61.6	32.004	1.6257e-266	0.93511	0.796287	19.509	23	0.998901	0.884351	12.461	23
Q15014	Mortality factor 4-like protein 2	MORF4L2	3	3	14.9	32.307	3.8263e-17	0.93447	0.981838	NaN	1	0.968804	0.891931	22.091	3
O14523-2	C2 domain-containing protein 2-like	C2CD2L	3	3	9.3	76.178	2.0071e-56	0.93438	0.895268	6.7094	3	1.01879	0.749908	7.7981	2
Q9NRC8	NAD-dependent protein deacetylase sirtuin-7	SIRT7	13	13	45.2	44.898	2.4193e-175	0.93377	0.892555	19.206	10	0.989707	0.929542	33.482	10
Q9BXJ8	Transmembrane protein 120A	TMEM120A	2	2	6.1	40.61	1.0523e-06	0.93368	0.984375	46.694	2	0.984737	0.944751	2.1342	2
Q96KC8	DnaJ homolog subfamily C member 1	DNAJC1	32	32	53.4	63.882	0	0.93297	0.787275	25.608	41	0.843882	0.446859	8.4024	38
Q5T9A4	ATPase family AAA domain-containing protein 3B	ATAD3B	44	3	46.1	72.572	0	0.93133	0.881698	10.687	3	1.22761	0.364647	3.9443	3
P62873	Guanine nucleotide-binding protein G(I)/G(S)/G(T) subunit beta-1	GNB1	11	10	31.5	37.377	1.1873e-140	0.93099	0.880185	9.3778	10	1.10632	0.609044	13.933	11
P32780	General transcription factor IIH subunit 1	GTF2H1	13	13	42.2	62.031	1.0024e-152	0.93095	0.880007	13.143	9	1.1229	0.570069	20.446	11
P35244	Replication protein A 14 kDa subunit	RPA3	3	3	59.5	13.569	5.6169e-21	0.93047	0.994707	30.874	5	1.03014	0.719548	7.003	2
Q9P086	Mediator of RNA polymerase II transcription subunit 11	MED11	4	4	70.9	13.129	3.5453e-27	0.92988	0.99661	8.5271	3	0.829256	0.639816	4.9864	3
P39023	60S ribosomal protein L3	RPL3	35	35	68.5	46.108	4.7344e-148	0.92972	0.773605	17.468	47	1.1477	0.393805	14.654	34
O75528	Transcriptional adapter 3	TADA3	13	13	36.3	48.902	6.5211e-202	0.9291	0.87177	78.721	12	1.29532	0.266808	20.044	11
Q8WWI1-3	LIM domain only protein 7	LMO7	7	7	9	153.67	1.1797e-87	0.92883	1	10.439	5	1.04759	0.674386	24.264	5
P62424	60S ribosomal protein L7a	RPL7A	34	34	79.3	29.995	1.9407e-202	0.92868	0.769235	47.347	34	1.03352	0.749743	28.644	37
P63244	Guanine nucleotide-binding protein subunit beta-2-like 1	GNB2L1	7	7	23	35.076	3.3619e-28	0.92833	0.868341	40.888	5	0.790701	0.265233	3.8011	3
P35579	Myosin-9	MYH9	401	358	88.3	226.53	0	0.9278	0.765539	27.741	793	1.18343	0.313016	24.102	747
Q96CM3	RNA pseudouridylate synthase domain-containing protein 4	RPUSD4	3	3	13.8	42.205	9.4445e-27	0.92682	0.992415	58.068	2	1.27835	0.288985	8.982	2
Q9P021	Cysteine-rich PDZ-binding protein	CRIPT	8	8	60.4	11.216	8.9755e-21	0.9258	0.857072	1.8318	3	1.18196	0.445683	6.9316	3
P21333	Filamin-A	FLNA	19	19	11	280.74	1.7731e-166	0.92401	0.849098	16.782	10	1.21671	0.382847	51.979	14
P25398	40S ribosomal protein S12	RPS12	6	6	65.9	14.515	4.159e-57	0.92288	0.977502	9.8703	5	1.07157	0.615373	11.707	3
O14744	Protein arginine N-methyltransferase 5;Protein arginine N-methyltransferase 5, N-terminally processed	PRMT5	25	25	50.1	72.683	2.3653e-207	0.92272	0.744243	16.332	23	0.965437	0.994943	10.878	24
Q15528	Mediator of RNA polymerase II transcription subunit 22	MED22	5	5	33	22.22	6.7438e-69	0.92232	0.841569	10.509	6	0.932749	0.882699	11.371	4
Q13045	Protein flightless-1 homolog	FLII	23	1	32.5	144.75	9.654e-220	0.92188	0.839609	30.295	19	1.12125	0.573866	8.1727	9
P05198	Eukaryotic translation initiation factor 2 subunit 1	EIF2S1	44	44	81	36.112	0	0.92188	0.740729	21.446	73	0.796115	0.281454	10.533	63
Q15334	Lethal(2) giant larvae protein homolog 1	LLGL1	3	3	6	115.42	1.8767e-31	0.92125	0.971316	22.861	2	0.819135	0.605444	NaN	1
O43684	Mitotic checkpoint protein BUB3	BUB3	15	15	61.9	37.154	3.8178e-96	0.92066	0.735628	16.116	15	0.804894	0.308911	8.1509	13
Q12802-2	A-kinase anchor protein 13	AKAP13	30	30	15.6	307.84	0	0.92062	0.735461	18.459	25	0.872296	0.561346	28.979	24
P07814	Bifunctional glutamate/proline--tRNA ligase;Glutamate--tRNA ligase;Proline--tRNA ligase	EPRS	4	4	4.9	170.59	1.534e-29	0.92029	0.967668	20.863	3	0.759648	0.414981	0.34485	2
P61313	60S ribosomal protein L15;Ribosomal protein L15	RPL15	10	10	46.1	24.146	4.1892e-42	0.92027	0.733999	6.2398	12	1.19021	0.299274	20.743	14
Q03468	DNA excision repair protein ERCC-6	ERCC6	7	7	6.8	168.41	1.0946e-59	0.91917	0.827539	60.459	7	1.30152	0.259071	14.25	5
P57737-3	Mitochondrial import inner membrane translocase subunit TIM16	PAM16	2	2	3.1	114.16	2.0028e-08	0.91914	0.963294	5.7791	2	1.40294	0.13832	2.3525	2
P46734-3	Dual specificity mitogen-activated protein kinase kinase 3	MAP2K3	3	3	19.3	39.94	1.9261e-33	0.91892	0.962457	16.828	2	0.589692	0.0690521	21.473	3
Q8NB15-2	Zinc finger protein 511	ZNF511	2	2	15.9	28.265	2.7463e-30	0.91853	0.824689	32.021	2	0.757978	0.410011	20.205	2
Q02878	60S ribosomal protein L6	RPL6	20	20	54.9	32.728	4.7045e-129	0.91853	0.726736	12.655	25	1.07447	0.605209	36.959	24
Q14683	Structural maintenance of chromosomes protein 1A	SMC1A	22	22	28.9	143.23	1.1806e-222	0.91746	0.819925	13.013	17	0.796052	0.425326	7.8744	18
B4DYH1	Heat shock protein 105 kDa;Heat shock 70 kDa protein 4L	HSPH1;HSPA4L	2	1	3.5	97.459	3.2102e-19	0.91743	0.956782	NaN	1	1.05809	0.648112	18.678	2
Q9NX70	Mediator of RNA polymerase II transcription subunit 29	MED29	10	10	69.5	21.073	3.755e-49	0.91691	0.817477	10.934	8	0.996512	0.908884	39.222	7
P36957	Dihydrolipoyllysine-residue succinyltransferase component of 2-oxoglutarate dehydrogenase complex, mitochondrial	DLST	3	3	7.3	48.755	6.7845e-23	0.91654	0.953389	3.9903	3	1.21246	0.341331	5.507	2
Q92889	DNA repair endonuclease XPF	ERCC4	3	3	6.4	104.48	7.6287e-11	0.91643	0.95297	3.7243	2	0.668092	0.185585	2.011	2
Q13888	General transcription factor IIH subunit 2	GTF2H2	14	2	50.6	44.419	4.5723e-89	0.91636	0.717693	43.104	10	1.22478	0.236468	79.139	12
Q8WVM0	Dimethyladenosine transferase 1, mitochondrial	TFB1M	12	12	55.5	39.542	6.1142e-81	0.91632	0.81485	18.574	11	0.735132	0.344623	11.853	8
M0R2B7	DNA polymerase delta catalytic subunit	POLD1	16	16	27.3	126.39	4.1872e-101	0.91547	0.811068	48.339	8	0.702543	0.19037	39.929	13
Q9H936	Mitochondrial glutamate carrier 1	SLC25A22	5	5	20.1	34.47	3.0469e-36	0.91488	0.808443	32.482	5	0.835631	0.549646	12.68	4
Q86UK7	Zinc finger protein 598	ZNF598	4	4	11	98.636	4.5297e-39	0.91442	0.945298	18.304	3	0.556483	0.0405968	NaN	1
Q9Y512	Sorting and assembly machinery component 50 homolog	SAMM50	2	2	5.8	51.976	1.8832e-09	0.91377	0.942814	NaN	1	0.939496	0.980715	16.146	2
P51114	Fragile X mental retardation syndrome-related protein 1	FXR1	6	5	15.8	69.72	3.0474e-47	0.91318	0.800882	7.8989	4	1.10476	0.539652	16.948	3
O75962	Triple functional domain protein	TRIO	5	5	3	346.9	7.0124e-27	0.91307	0.940138	47.422	4	0.516262	0.0190413	NaN	1
Q8N0T1	Uncharacterized protein C8orf59	C8orf59	3	3	36.7	11.243	3.9702e-10	0.9127	0.938723	NaN	1	0.646538	0.0989307	45.391	2
O60506	Heterogeneous nuclear ribonucleoprotein Q	SYNCRIP	5	5	15.4	69.602	2.46e-31	0.91163	0.934629	11.735	6	1.32834	0.199347	11.973	2
O15143	Actin-related protein 2/3 complex subunit 1B	ARPC1B	11	11	33.6	40.949	5.5524e-71	0.91149	0.79337	24.961	9	0.965065	0.993681	8.3998	5
O14647	Chromodomain-helicase-DNA-binding protein 2	CHD2	5	5	5.7	211.34	1.3076e-32	0.91079	0.931413	NaN	1	1.16659	0.417184	6.8716	5
P11233	Ras-related protein Ral-A	RALA	12	6	61.7	23.567	9.4246e-99	0.91017	0.787506	22.177	5	0.798403	0.432381	5.6246	5
P32970	CD70 antigen	CD70	5	5	32.1	21.118	1.0718e-28	0.90986	0.786129	18.95	5	0.894855	0.658342	19.865	4
Q92499	ATP-dependent RNA helicase DDX1	DDX1	21	21	48.6	82.431	6.2641e-262	0.9093	0.783643	20.2	18	1.03935	0.783858	17.112	18
Q14699	Raftlin	RFTN1	2	2	7.6	63.145	6.5043e-11	0.90916	0.925167	8.3193	2	1.13473	0.477314	NaN	1
O60832	H/ACA ribonucleoprotein complex subunit 4	DKC1	8	8	19.5	57.673	4.8987e-60	0.90854	0.78027	15.399	6	0.788146	0.401957	7.9208	6
Q9H8M2	Bromodomain-containing protein 9	BRD9	3	3	11.9	66.999	8.6615e-39	0.90829	0.92183	7.8014	2	0.963484	0.90778	8.8342	2
O14745	Na(+)/H(+) exchange regulatory cofactor NHE-RF1	SLC9A3R1	19	19	59.5	38.868	6.376e-241	0.90769	0.681756	30.991	24	0.935716	0.841675	61.558	16
P26373	60S ribosomal protein L13	RPL13	27	27	73.9	24.261	2.6074e-229	0.9068	0.678086	17.284	28	1.07259	0.611446	26.057	21
P42331-4	Rho GTPase-activating protein 25	ARHGAP25	9	9	20.9	73.505	4.1891e-25	0.90584	0.768298	19.408	6	0.897989	0.761703	26.369	7
Q9NVC6	Mediator of RNA polymerase II transcription subunit 17	MED17	14	14	33.5	72.889	2.7786e-87	0.90552	0.76688	14.699	10	0.894134	0.655182	6.3107	11
Q9Y230	RuvB-like 2	RUVBL2	15	15	42.8	51.156	3.1196e-80	0.90525	0.671706	23.607	14	0.637186	0.0873048	21.987	10
Q9BUE0	Mediator of RNA polymerase II transcription subunit 18	MED18	4	4	42.8	23.662	7.8517e-17	0.9042	0.90612	24.438	6	0.823045	0.618676	6.6949	2
Q96GM5	SWI/SNF-related matrix-associated actin-dependent regulator of chromatin subfamily D member 1;SWI/SNF-related matrix-associated actin-dependent regulator of chromatin subfamily D member 2;SWI/SNF-related matrix-associated actin-dependent regulator of chromatin subfamily D member 3	SMARCD1;SMARCD2;SMARCD3	2	2	7.4	58.232	6.7406e-25	0.90416	0.905966	NaN	1	0.978474	0.964053	15.438	3
P17480	Nucleolar transcription factor 1	UBTF	29	29	39.1	89.405	2.9043e-229	0.90408	0.666898	14.766	26	1.19643	0.287078	22.707	28
Q9NVU7	Protein SDA1 homolog	SDAD1	44	44	40	79.87	0	0.90404	0.666733	18.128	41	0.970214	0.997477	16.459	41
Q9NX58	Cell growth-regulating nucleolar protein	LYAR	37	37	74.4	43.614	0	0.9036	0.664927	16.171	46	0.746102	0.1529	18.802	45
F8WA39	Myotubularin-related protein 1	MTMR1	32	32	54.8	75.717	0	0.90312	0.662958	44.758	39	1.19491	0.290011	14.224	33
P52333	Tyrosine-protein kinase JAK3	JAK3	32	32	54.5	125.1	0	0.90307	0.662753	13.055	29	1.53984	0.0187814	16.914	26
P10809	60 kDa heat shock protein, mitochondrial	HSPD1	11	11	26.2	61.054	8.5802e-73	0.90249	0.753471	22.714	8	1.22058	0.329153	27.719	7
O00159	Unconventional myosin-Ic	MYO1C	5	4	6.9	121.68	3.2952e-33	0.90207	0.897925	NaN	1	1.18804	0.434145	29.455	4
P40429	60S ribosomal protein L13a	RPL13A	16	16	66	23.577	4.6699e-61	0.90188	0.750775	40.168	14	1.08859	0.652646	13.633	9
P49755	Transmembrane emp24 domain-containing protein 10	TMED10	4	4	23.3	24.976	2.9927e-26	0.90154	0.895885	24.681	2	0.83724	0.667189	5.2091	3
P52434	DNA-directed RNA polymerases I, II, and III subunit RPABC3	POLR2H	3	3	36.7	17.143	2.904e-24	0.90145	0.748875	17.625	3	0.789391	0.50729	11.777	2
O75676	Ribosomal protein S6 kinase alpha-4;Ribosomal protein S6 kinase	RPS6KA4	3	3	4.4	85.605	1.4547e-18	0.90133	0.895076	NaN	1	0.904077	0.899846	50.224	2
Q9H4L5	Oxysterol-binding protein-related protein 3	OSBPL3	19	1	26.5	101.22	4.1557e-197	0.90113	0.747461	19.067	17	1.11834	0.580606	37.932	14
P46778	60S ribosomal protein L21	RPL21	16	16	71.2	18.565	2.4974e-59	0.90096	0.654113	22.473	18	1.08829	0.560547	41.608	20
O60231	Putative pre-mRNA-splicing factor ATP-dependent RNA helicase DHX16	DHX16	18	17	18.3	119.26	5.7672e-131	0.90058	0.65256	16.897	13	0.646412	0.0272341	9.8093	12
P49005	DNA polymerase delta subunit 2	POLD2	3	3	8.5	51.289	7.5332e-35	0.90053	0.891995	4.6216	2	0.76063	0.417916	6.5019	2
Q5JTH9	RRP12-like protein	RRP12	33	33	33.3	143.7	2.1927e-194	0.90033	0.651539	24.259	23	0.902609	0.69258	37.133	33
Q16891	Mitochondrial inner membrane protein	IMMT	8	8	16.4	83.677	1.7203e-53	0.89968	0.741061	27.402	4	1.01392	0.824723	22.986	8
Q9H089	Large subunit GTPase 1 homolog	LSG1	5	5	14.1	75.225	6.3668e-43	0.89941	0.647783	14.283	5	0.753864	0.169701	9.8989	6
A6NFN2	Abl interactor 1	ABI1	19	14	40.9	55.259	5.9856e-177	0.89789	0.641589	11.915	17	0.840477	0.433855	9.27	19
Q13112	Chromatin assembly factor 1 subunit B	CHAF1B	7	7	26.3	61.492	1.4436e-42	0.89775	0.732554	18.315	6	1.45444	0.121027	20.876	4
Q9UPP1	Histone lysine demethylase PHF8	PHF8	4	3	4.9	117.86	1.4531e-13	0.89716	0.879003	0.34636	2	1.00496	0.787856	17.432	2
P09622	Dihydrolipoyl dehydrogenase, mitochondrial;Dihydrolipoyl dehydrogenase	DLD	3	3	8.8	54.177	3.5169e-09	0.89628	0.726084	22.657	2	1.04601	0.765268	20.042	3
M0QXB4	Coatomer subunit epsilon	COPE	3	3	13.9	36.923	3.4592e-17	0.8961	0.874913	15.212	2	0.884095	0.830261	NaN	1
P53621-2	Coatomer subunit alpha;Xenin;Proxenin	COPA	12	12	20	139.32	3.7099e-78	0.89588	0.724325	22.823	6	0.807624	0.460485	35.964	7
P63218	Guanine nucleotide-binding protein G(I)/G(S)/G(O) subunit gamma-5	GNG5	2	2	26.5	7.3184	2.9487e-07	0.89549	0.722611	NaN	1	1.1383	0.535463	6.9633	2
P30414	NK-tumor recognition protein;Putative peptidyl-prolyl cis-trans isomerase	NKTR	5	5	7.5	165.67	7.6432e-12	0.89529	0.871787	26.302	4	1.19779	0.364256	NaN	1
Q9H501	ESF1 homolog	ESF1	7	7	12.3	98.795	1.9297e-30	0.89422	0.717033	84.186	3	0.980584	0.957531	7.6746	3
Q92759	General transcription factor IIH subunit 4	GTF2H4	12	12	30.1	52.186	2.66e-141	0.89383	0.625117	23.884	12	1.13898	0.533983	8.3491	7
O95248-4			116	5	61.8	211.05	0	0.89322	0.622652	29.521	142	1.18429	0.311255	15.32	124
P41091	Eukaryotic translation initiation factor 2 subunit 3;Putative eukaryotic translation initiation factor 2 subunit 3-like protein	EIF2S3;EIF2S3L	54	54	72.2	51.109	0	0.89277	0.620835	21.372	98	0.78604	0.251706	20.159	94
Q96RN5	Mediator of RNA polymerase II transcription subunit 15	MED15	9	9	18.8	86.753	8.2528e-72	0.89187	0.70673	8.0149	6	0.868206	0.65884	12.717	7
P15153	Ras-related C3 botulinum toxin substrate 2	RAC2	9	9	30.7	21.429	1.6403e-49	0.89146	0.704935	71.947	7	0.92285	0.848299	44.518	12
Q9NYV4	Cyclin-dependent kinase 12	CDK12	2	2	1.6	164.15	1.0796e-06	0.89097	0.702791	5.6851	3	1.0757	0.685595	1.5286	2
Q9NRZ9	Lymphoid-specific helicase	HELLS	5	5	8.5	97.073	1.4414e-14	0.89092	0.854907	3.1571	4	0.688184	0.227658	35.112	2
Q9UNF1	Melanoma-associated antigen D2	MAGED2	2	2	7.8	64.953	1.0218e-11	0.89088	0.854752	30.461	3	0.718597	0.300595	14.163	3
Q9UMS4	Pre-mRNA-processing factor 19	PRPF19	19	19	65.3	55.18	1.5138e-168	0.8908	0.612896	10.672	25	0.885426	0.617272	9.7023	14
Q00403	Transcription initiation factor IIB	GTF2B	5	5	29.4	34.833	6.4104e-31	0.89069	0.854018	11.122	3	0.64317	0.140399	12.137	4
P01730	T-cell surface glycoprotein CD4	CD4	8	8	22.7	51.11	7.4671e-42	0.89063	0.853786	43.062	5	1.09506	0.539471	125.89	6
P40222	Alpha-taxilin	TXLNA	32	30	65.2	61.89	0	0.89042	0.611368	47.886	30	0.640574	0.0239823	16.123	32
Q9Y5V0	Zinc finger protein 706	ZNF706	5	5	55.3	8.4977	1.3559e-25	0.89001	0.698594	13.381	6	1.00946	0.870149	11.745	4
O60244	Mediator of RNA polymerase II transcription subunit 14	MED14	14	14	12.1	160.6	2.5063e-81	0.88799	0.689779	17.224	9	0.881601	0.704874	33.576	10
P20042	Eukaryotic translation initiation factor 2 subunit 2	EIF2S2	32	32	45.9	38.388	3.4984e-256	0.88703	0.597783	14.086	54	0.813008	0.335526	15.922	53
Q1ED39	Protein C16orf88	C16orf88	26	26	60	51.588	8.4597e-272	0.88683	0.596984	38.91	27	0.802439	0.301093	17.935	19
O60524	Nuclear export mediator factor NEMF	NEMF	3	3	2.9	122.95	9.1451e-07	0.88634	0.837199	NaN	1	0.67981	0.148644	51.33	3
A2AEA2	HLA class I histocompatibility antigen, Cw-7 alpha chain;HLA class I histocompatibility antigen, Cw-12 alpha chain;HLA class I histocompatibility antigen, Cw-16 alpha chain;HLA class I histocompatibility antigen, Cw-6 alpha chain;HLA class I histocompatibility antigen, Cw-8 alpha chain;HLA class I histocompatibility antigen, Cw-5 alpha chain;HLA class I histocompatibility antigen, Cw-18 alpha cha…	HLA-C	6	1	28	41.301	3.2646e-52	0.88604	0.681289	12.396	5	1.4615	0.102942	7.9705	6
P63104	14-3-3 protein zeta/delta	YWHAZ	11	8	52.2	27.745	1.5467e-116	0.88578	0.680159	23.727	9	0.871384	0.669715	28.853	7
Q9NXD2	Myotubularin-related protein 10	MTMR10	9	9	20.8	88.272	1.4566e-44	0.88503	0.676901	15.1	6	0.962371	0.911111	17.515	5
Q13464	Rho-associated protein kinase 1	ROCK1	4	4	3.5	158.17	7.1468e-23	0.88473	0.675598	12.53	5	0.780518	0.379943	7.3861	4
M0R0P8	Unconventional myosin-IXb	MYO9B	48	48	28.8	243.4	0	0.8842	0.586508	34.212	36	1.03393	0.748186	34.78	36
J3QQ67	60S ribosomal protein L18	RPL18	13	13	57.4	21.728	3.867e-85	0.88419	0.586468	9.9377	10	1.10759	0.501864	16.333	11
P06733	Alpha-enolase	ENO1	16	16	53.9	47.168	1.4912e-126	0.88416	0.586349	9.5437	18	0.952653	0.918482	17.636	16
Q8IY17-4	Neuropathy target esterase	PNPLA6	27	27	32.7	150.95	7.1534e-211	0.88343	0.583452	24.814	26	1.03083	0.75981	11.048	19
A8MWD9	Small nuclear ribonucleoprotein G-like protein;Small nuclear ribonucleoprotein G	SNRPG	3	3	36.8	8.544	1.5305e-09	0.88332	0.825517	17.046	2	0.890789	0.736687	7.6297	3
Q9Y6W5	Wiskott-Aldrich syndrome protein family member 2	WASF2	18	18	31.1	54.283	3.3492e-171	0.88325	0.582738	23.314	21	0.783331	0.244034	13.137	18
Q9H8W3	Protein FAM204A	FAM204A	2	2	10.3	27.021	1.5881e-37	0.88242	0.822035	NaN	1	0.631552	0.121986	21.743	2
P84090	Enhancer of rudimentary homolog	ERH	2	2	31.7	12.259	3.2658e-27	0.87952	0.653068	1.7145	2	1.2822	0.156422	4.8055	3
P56182	Ribosomal RNA processing protein 1 homolog A	RRP1	18	18	27.5	52.839	6.2368e-143	0.87854	0.564154	22.147	19	0.891027	0.64159	9.9106	17
K7ESL7			17	2	69.7	15.269	5.6229e-244	0.8783	0.647817	4.2281	4	1.08129	0.592474	12.92	2
O43513	Mediator of RNA polymerase II transcription subunit 7	MED7	5	5	32.2	27.245	3.2549e-43	0.87824	0.647559	9.1515	4	0.947149	0.9572	23.931	4
Q9H6T3	RNA polymerase II-associated protein 3	RPAP3	9	9	20.3	75.718	2.3482e-62	0.87747	0.644251	66.437	9	0.579307	0.0589666	18.685	6
Q9Y285	Phenylalanine--tRNA ligase alpha subunit	FARSA	8	8	23	57.563	8.4766e-64	0.87715	0.642878	12.584	6	0.757633	0.317311	14.814	8
O94766	Galactosylgalactosylxylosylprotein 3-beta-glucuronosyltransferase 3	B3GAT3	16	16	62.1	37.121	1.6456e-194	0.87692	0.557806	35.013	18	0.860437	0.512359	13.18	17
P47813	Eukaryotic translation initiation factor 1A, X-chromosomal	EIF1AX	7	3	54.9	16.46	1.8798e-39	0.87679	0.557298	16.182	16	0.807494	0.317311	12.693	13
B4DQQ8	RalBP1-associated Eps domain-containing protein 2	REPS2	14	13	44.9	51.074	1.7445e-135	0.87629	0.639189	36.534	7	0.958865	0.972604	14.957	10
F5H5R1	Uncharacterized protein KIAA0528	KIAA0528	10	10	14.5	116.47	8.7579e-118	0.87613	0.638504	21.628	8	0.754489	0.309131	34.446	10
P25098	Beta-adrenergic receptor kinase 1	ADRBK1	5	2	11.2	79.573	2.8565e-27	0.87592	0.796891	0.76176	2	0.577134	0.0343792	18.441	2
Q15393	Splicing factor 3B subunit 3	SF3B3	6	6	10.2	135.58	1.4837e-26	0.87568	0.795963	50.632	6	1.3352	0.192864	2.8564	2
P62879	Guanine nucleotide-binding protein G(I)/G(S)/G(T) subunit beta-2	GNB2	7	6	24.7	37.331	1.938e-96	0.87547	0.635678	28.381	7	1.22033	0.329527	25.502	3
Q9P031	Thyroid transcription factor 1-associated protein 26	CCDC59	5	5	19.9	28.669	1.0541e-19	0.87509	0.634052	9.5008	4	0.928419	0.98353	NaN	1
P52429	Diacylglycerol kinase epsilon	DGKE	3	3	6.7	63.926	1.4436e-14	0.87403	0.789584	6.7816	3	1.03674	0.702251	NaN	1
Q13144	Translation initiation factor eIF-2B subunit epsilon	EIF2B5	2	2	6	80.379	1.1311e-22	0.87377	0.788579	NaN	1	0.526482	0.0233846	71.472	2
Q96RQ9-2	L-amino-acid oxidase	IL4I1	9	9	26.8	65.327	5.5762e-57	0.87342	0.62692	19.511	4	0.888099	0.844242	25.728	7
O15446	DNA-directed RNA polymerase I subunit RPA34	CD3EAP	10	1	28.4	54.985	8.498e-104	0.87246	0.540451	10.101	13	0.855213	0.61473	9.9872	8
P04899-4	Guanine nucleotide-binding protein G(i) subunit alpha-2	GNAI2	10	9	35.8	41.548	9.5005e-171	0.87159	0.537088	22.898	11	1.22838	0.230608	11.285	10
G3XAN8	Mitochondrial import inner membrane translocase subunit Tim8 B	TIMM8B	2	2	43.9	11.155	1.2325e-15	0.87041	0.775595	NaN	1	0.831117	0.646177	0.46875	2
Q92831	Histone acetyltransferase KAT2B	KAT2B	3	2	3.7	93.012	5.4328e-08	0.87019	0.774746	NaN	1	0.422333	6.20262e-06	125.31	2
P52597	Heterogeneous nuclear ribonucleoprotein F;Heterogeneous nuclear ribonucleoprotein F, N-terminally processed	HNRNPF	5	5	14.9	45.671	4.89e-45	0.86979	0.530151	10.621	5	1.0989	0.627042	3.8303	4
Q13136	Liprin-alpha-1	PPFIA1	12	11	18.2	135.78	7.3601e-92	0.86963	0.610814	18.227	7	0.726691	0.321782	22.758	6
P60059	Protein transport protein Sec61 subunit gamma	SEC61G	4	4	29.4	7.7412	7.2032e-21	0.86959	0.772429	19.031	4	0.665292	0.180119	6.9687	3
E7EMK3	Flotillin-2	FLOT2	5	5	12.8	53.137	1.082e-64	0.86952	0.772158	3.7788	3	1.30112	0.226996	0.035195	2
Q9HCU5	Prolactin regulatory element-binding protein	PREB	11	11	36.7	45.468	5.7927e-73	0.8677	0.602657	63.755	10	0.762602	0.330453	26.495	12
O14874	[3-methyl-2-oxobutanoate dehydrogenase [lipoamide]] kinase, mitochondrial	BCKDK	3	3	15.5	46.36	2.3336e-21	0.8669	0.762046	22.258	3	0.942596	0.971165	NaN	1
Q9NQ50	39S ribosomal protein L40, mitochondrial	MRPL40	2	2	9.7	24.49	1.258e-07	0.86664	0.761043	9.7589	2	0.768758	0.442517	3.3457	2
J3KPH8	Histone deacetylase 7	HDAC7	2	2	5.8	108.97	1.0248e-10	0.86481	0.753986	NaN	1	1.06672	0.627012	16.146	2
Q9NWB6	Arginine and glutamate-rich protein 1	ARGLU1	23	23	41.4	33.216	1.865e-160	0.86357	0.506429	28.782	27	1.078	0.593588	15.655	20
Q86UP2	Kinectin	KTN1	54	54	44.8	156.27	4.4702e-256	0.86343	0.505899	18.061	43	0.697837	0.0730532	18.541	49
O15371	Eukaryotic translation initiation factor 3 subunit D	EIF3D	6	6	24.5	63.972	9.5184e-118	0.86311	0.747436	10.302	4	0.94402	0.96679	17.852	5
Q9NY93	Probable ATP-dependent RNA helicase DDX56	DDX56	6	6	21.6	61.589	4.1574e-97	0.86303	0.747128	17.798	6	1.01708	0.847724	45.229	4
B4E040	Ras-related protein Ral-B	RALB	16	10	64.5	25.966	8.2018e-123	0.86274	0.503293	19.043	14	0.90465	0.701654	24.48	14
Q9Y421	Protein FAM32A	FAM32A	11	11	68.8	13.178	2.8344e-68	0.86228	0.501559	25.145	10	0.793777	0.274381	29.355	10
Q6WKZ4	Rab11 family-interacting protein 1	RAB11FIP1	27	27	30.3	137.17	1.1759e-218	0.86227	0.501521	18.396	26	1.07828	0.592676	18.016	20
O76094	Signal recognition particle 72 kDa protein	SRP72	3	3	7.9	74.605	3.0567e-11	0.86209	0.743508	22.084	2	1.61692	0.0508578	56.316	2
Q14435	Polypeptide N-acetylgalactosaminyltransferase 3	GALNT3	12	12	31.1	72.609	1.3103e-56	0.86204	0.500655	15.474	12	0.784375	0.391007	14.139	11
Q96G25-2	Mediator of RNA polymerase II transcription subunit 8	MED8	3	3	16.6	32.818	5.3436e-61	0.86136	0.576088	10.462	3	0.939408	0.905764	14.015	3
Q8NDD1	Uncharacterized protein C1orf131	C1orf131	11	2	39.8	32.766	1.038e-43	0.86087	0.574049	17.948	8	0.972668	0.982075	22.475	9
Q9HD42	Charged multivesicular body protein 1a	CHMP1A	3	3	14.3	21.703	6.0402e-09	0.86047	0.572387	15.806	4	0.876732	0.80453	43.923	2
Q96AG4	Leucine-rich repeat-containing protein 59	LRRC59	45	45	78.8	34.93	0	0.86038	0.494418	41.085	62	0.828981	0.391226	14.757	56
P05534	HLA class I histocompatibility antigen, A-24 alpha chain;HLA class I histocompatibility antigen, A-23 alpha chain	HLA-A	14	7	50.4	40.688	3.9675e-117	0.8586	0.487764	7.3561	17	1.23399	0.221709	11.769	17
Q02543	60S ribosomal protein L18a	RPL18A	4	4	28.4	20.762	2.956e-19	0.85842	0.563892	27.224	4	1.11128	0.597186	15.858	4
Q9GZS1-2	DNA-directed RNA polymerase I subunit RPA49	POLR1E	15	15	35.3	47.26	5.1987e-120	0.85809	0.485864	24.055	16	0.832986	0.405846	24.434	11
P52272	Heterogeneous nuclear ribonucleoprotein M	HNRNPM	35	35	61.6	77.515	1.4386e-227	0.85706	0.482035	15.535	37	1.21253	0.257361	15.025	37
Q10589	Bone marrow stromal antigen 2	BST2	4	4	20	19.769	1.2291e-61	0.85683	0.481181	16.779	5	1.26675	0.175267	15.832	4
Q8IY21	Probable ATP-dependent RNA helicase DDX60	DDX60	15	15	13.8	197.85	8.3943e-108	0.85672	0.556879	9.6479	11	1.35316	0.201829	10.733	12
P19388	DNA-directed RNA polymerases I, II, and III subunit RPABC1	POLR2E	8	8	62.9	24.551	5.8677e-58	0.85633	0.479328	7.5547	8	0.737518	0.135647	29.724	10
P50613	Cyclin-dependent kinase 7	CDK7	5	5	12.4	39.038	5.0787e-22	0.85424	0.546699	14.649	4	1.21507	0.337382	8.7991	3
P27635	60S ribosomal protein L10;60S ribosomal protein L10-like	RPL10;RPL10L	36	5	78.5	24.604	0	0.85363	0.469371	39.2	49	1.16645	0.349631	26.925	46
Q14739	Lamin-B receptor	LBR	13	13	19	70.702	9.4823e-93	0.85361	0.544124	12.941	7	0.82021	0.499896	11.537	10
P24928	DNA-directed RNA polymerase II subunit RPB1	POLR2A	57	57	41.8	217.17	0	0.85356	0.469114	26.761	51	0.8142	0.339531	15.164	43
H0Y368	Dolichol-phosphate mannosyltransferase	DPM1	14	14	42	33.218	2.2212e-69	0.85351	0.468931	28.77	14	0.772857	0.215697	22.372	15
G8JLB6	Heterogeneous nuclear ribonucleoprotein H;Heterogeneous nuclear ribonucleoprotein H, N-terminally processed	HNRNPH1	5	2	14.6	51.229	2.8981e-30	0.85302	0.541715	123.33	4	1.2174	0.381664	15.381	4
Q6P1X5	Transcription initiation factor TFIID subunit 2	TAF2	2	2	4.5	136.97	3.3618e-22	0.85291	0.541267	3.7134	2	1.19931	0.41337	6.1294	2
Q06787	Fragile X mental retardation protein 1	FMR1	8	7	20.3	71.174	7.5052e-74	0.8528	0.540818	33.25	6	1.41183	0.150561	10.002	6
O75955	Flotillin-1	FLOT1	6	6	18.3	47.355	2.8055e-50	0.85117	0.534187	10.249	3	1.27662	0.29133	10.354	4
P56962	Syntaxin-17	STX17	3	3	10.6	33.403	7.5648e-11	0.85072	0.699888	NaN	1	1.09199	0.567967	14.861	2
Q8N2K0-2	Monoacylglycerol lipase ABHD12	ABHD12	5	5	18.1	45.558	3.4573e-16	0.85047	0.531348	11.414	3	0.785484	0.494791	36.125	3
O14965	Aurora kinase A	AURKA	4	4	16.6	45.809	2.9378e-23	0.85033	0.530781	18.324	5	1.48573	0.102824	26.119	4
Q9Y265	RuvB-like 1	RUVBL1	14	14	40.1	50.227	6.3991e-67	0.85007	0.529729	12.441	7	0.672179	0.136062	74.553	12
O75558	Syntaxin-11	STX11	2	2	10.1	33.195	6.6396e-20	0.84974	0.696145	11.008	2	0.768285	0.441072	28.542	2
Q9NVI7-2	ATPase family AAA domain-containing protein 3A	ATAD3A	68	19	76.1	66.217	0	0.84964	0.454812	24.638	95	1.2313	0.22594	20.729	67
P82932	28S ribosomal protein S6, mitochondrial	MRPS6	2	2	29.6	14.226	9.1152e-24	0.84893	0.693054	NaN	1	1.28304	0.247168	55.485	2
E7EQD5	Syntaxin-binding protein 2	STXBP2	3	3	12.7	67.694	4.2663e-34	0.84865	0.691986	21.061	2	1.00991	0.774163	NaN	1
Q9H2K0	Translation initiation factor IF-3, mitochondrial	MTIF3	2	2	12.6	31.725	9.4082e-05	0.84855	0.691604	NaN	1	0.822504	0.61684	48.08	2
P19387	DNA-directed RNA polymerase II subunit RPB3	POLR2C	4	4	34.2	31.441	9.2565e-51	0.84692	0.685392	2.8758	2	0.760746	0.418263	74.871	4
O00160	Unconventional myosin-If	MYO1F	72	71	61.6	124.84	0	0.84654	0.443632	14.384	64	0.784745	0.248021	16.979	74
Q9H2W6	39S ribosomal protein L46, mitochondrial	MRPL46	4	4	31.2	31.705	1.806e-24	0.84652	0.683869	69.463	3	0.797003	0.531934	0.46097	2
Q07021	Complement component 1 Q subcomponent-binding protein, mitochondrial	C1QBP	3	3	19.9	31.362	4.9543e-33	0.84644	0.683564	11.215	3	0.908183	0.914064	2.5517	2
Q04637-9	Eukaryotic translation initiation factor 4 gamma 1	EIF4G1	3	3	2.7	176.23	1.8459e-10	0.84641	0.68345	19.109	2	0.919709	0.953774	60.602	2
Q15233	Non-POU domain-containing octamer-binding protein	NONO	41	39	82.8	54.231	0	0.84621	0.442448	26.153	39	1.35386	0.0902264	17.66	39
P20039	HLA class II histocompatibility antigen, DRB1-11 beta chain;HLA class II histocompatibility antigen, DRB1-1 beta chain;HLA class II histocompatibility antigen, DRB1-16 beta chain	HLA-DRB1	7	3	35	30.16	2.8787e-89	0.84589	0.512908	29.184	7	1.01478	0.854469	7.7859	9
Q9H3K2	Growth hormone-inducible transmembrane protein	GHITM	3	3	5.2	37.205	4.4579e-19	0.8456	0.680368	9.1901	2	0.533874	0.0269753	3.5401	2
P62834	Ras-related protein Rap-1A;Ras-related protein Rap-1b	RAP1A;RAP1B	5	5	60.3	20.987	1.7673e-27	0.84476	0.677174	13.615	3	0.889521	0.849204	1.8146	3
Q96TA2	ATP-dependent zinc metalloprotease YME1L1	YME1L1	13	13	25.7	86.454	6.4072e-97	0.84475	0.508355	21.784	12	0.780701	0.47963	13.984	8
P42677	40S ribosomal protein S27	RPS27	8	4	50	9.461	8.0217e-55	0.84466	0.436909	12.607	8	1.05324	0.677942	9.8466	6
P53618	Coatomer subunit beta	COPB1	3	3	7.1	107.14	1.3868e-09	0.84452	0.676262	31.422	3	0.872068	0.788229	NaN	1
O94763	Unconventional prefoldin RPB5 interactor 1	URI1	7	7	18.3	59.832	2.516e-48	0.84395	0.505169	7.9163	4	0.757117	0.31596	102.26	8
O60488	Long-chain-fatty-acid--CoA ligase 4	ACSL4	10	9	22.8	79.187	4.9881e-68	0.84373	0.504295	12.922	7	0.99108	0.925357	23.184	4
J3KQ73	Peptidyl-prolyl cis-trans isomerase FKBP8	FKBP8	16	16	35.6	47.143	1.3828e-166	0.84365	0.433316	9.8078	16	0.879662	0.592524	22.552	15
P55160	Nck-associated protein 1-like	NCKAP1L	18	18	15.2	128.15	6.7973e-191	0.84358	0.433067	24.558	16	0.849545	0.468856	15.091	19
P18077	60S ribosomal protein L35a	RPL35A	3	3	21.8	12.538	2.1197e-17	0.84347	0.503261	25.141	2	0.914328	0.744946	43.352	4
Q86WV7	Coiled-coil domain-containing protein 43	CCDC43	2	2	9.3	25.563	2.6923e-47	0.8434	0.502983	NaN	1	2.47819	0.000351042	210.21	2
Q9Y2X3	Nucleolar protein 58	NOP58	10	10	24.6	59.578	7.3307e-41	0.84309	0.501753	17.984	9	0.963206	0.966076	27.499	11
O95926	Pre-mRNA-splicing factor SYF2	SYF2	3	3	23.9	28.722	3.6304e-18	0.84166	0.66541	NaN	1	0.938791	0.982894	9.6697	2
Q9NVH1	DnaJ homolog subfamily C member 11	DNAJC11	11	11	28.6	63.277	6.3213e-71	0.8415	0.425709	19.952	12	0.7303	0.249883	3.4823	5
P17987	T-complex protein 1 subunit alpha	TCP1	16	16	46.2	60.343	5.8566e-64	0.84145	0.495262	14.799	12	0.826856	0.521154	42.479	14
H3BN98			21	4	57	27.168	5.3636e-151	0.84143	0.425463	9.4831	7	0.84246	0.441407	3.5562	4
B3KVR1	Small nuclear ribonucleoprotein-associated protein;Small nuclear ribonucleoprotein-associated proteins B and B;Small nuclear ribonucleoprotein-associated protein N	SNRPN;SNRPB	4	4	18	25.075	1.2572e-09	0.83954	0.418827	16.178	4	0.885191	0.616257	17.545	4
Q13724	Mannosyl-oligosaccharide glucosidase	MOGS	15	15	28.2	91.916	2.2345e-205	0.83808	0.413733	13.958	14	0.749569	0.160263	59.286	14
Q96A26	Protein FAM162A	FAM162A	3	3	19.5	17.342	9.8002e-08	0.83568	0.472689	13.465	4	1.02619	0.730033	11.109	2
A6NJZ9	Nucleolar complex protein 3 homolog	NOC3L	10	10	17.8	92.623	1.4306e-157	0.83546	0.471837	17.654	7	1.0112	0.835379	18.864	10
P29084	Transcription initiation factor IIE subunit beta	GTF2E2	15	15	60.8	33.043	3.3362e-104	0.83503	0.470173	16.117	11	0.659022	0.0354445	40.357	13
Q92619	Minor histocompatibility protein HA-1;Minor histocompatibility antigen HA-1	HMHA1	40	40	43.2	124.61	0	0.83469	0.402013	15.312	40	1.02828	0.769452	17.447	33
Q9H4P4	E3 ubiquitin-protein ligase NRDP1	RNF41	2	2	16.1	35.905	1.8995e-07	0.83457	0.638657	12.57	2	1.41633	0.129363	NaN	1
P78316	Nucleolar protein 14	NOP14	16	16	17.9	97.667	1.1368e-115	0.83451	0.468163	22.515	13	0.677369	0.144542	16.796	20
D6W592	Heterogeneous nuclear ribonucleoprotein L-like	HNRPLL	2	2	8.5	60.099	4.1787e-06	0.83376	0.635615	NaN	1	0.968804	0.891931	5.0681	2
P78406	mRNA export factor	RAE1	3	3	13	40.968	1.9463e-09	0.83348	0.464194	22.857	3	1.11798	0.511454	NaN	1
G8JLL9	Myosin-14	MYH14	21	2	6.1	232.04	4.0806e-91	0.83303	0.632876	14.485	2	1.13991	0.467096	NaN	1
P23246	Splicing factor, proline- and glutamine-rich	SFPQ	42	40	53.9	76.149	0	0.83252	0.394592	27.269	50	1.39249	0.066136	19.898	39
Q8TCJ2	Dolichyl-diphosphooligosaccharide--protein glycosyltransferase subunit STT3B	STT3B	6	6	8.5	93.673	1.1111e-35	0.83227	0.459549	10.508	4	0.77821	0.373389	47.64	5
A6NJ78	Probable methyltransferase-like protein 15	METTL15	3	3	12.8	46.121	6.1531e-21	0.83057	0.623667	11.479	2	0.598516	0.0785329	5.0779	2
Q969S3	Zinc finger protein 622	ZNF622	12	12	27	54.271	3.3577e-64	0.83018	0.386662	11.043	11	0.765697	0.197539	21.755	13
Q9Y2W1	Thyroid hormone receptor-associated protein 3	THRAP3	4	4	8.1	108.66	8.8041e-42	0.82916	0.447698	8.1472	7	1.20404	0.404901	2.2787	2
Q5TDF0	Cancer-related nucleoside-triphosphatase	C1orf57;NTPCR	2	2	14	25.072	3.9814e-18	0.82888	0.617358	NaN	1	0.880824	0.818835	34.952	2
P0C0S5	Histone H2A.Z;Histone H2A.V;Histone H2A	H2AFZ;H2AFV	11	9	75	13.553	6.6509e-128	0.82861	0.381384	22.155	15	1.31108	0.125852	8.8658	11
O00257	E3 SUMO-protein ligase CBX4	CBX4	4	4	10.5	61.367	1.9371e-10	0.82854	0.616091	11.936	2	1.21917	0.331245	46.189	2
C9JRZ6	Coiled-coil-helix-coiled-coil-helix domain-containing protein 3, mitochondrial	CHCHD3	5	5	30.2	26.694	9.6897e-31	0.82815	0.443878	18.315	5	0.966931	1	6.2406	4
P32121-3	Beta-arrestin-2	ARRB2	26	24	55.3	47.271	2.1128e-293	0.82812	0.379744	26.992	29	1.02433	0.784478	13.344	29
P48047	ATP synthase subunit O, mitochondrial	ATP5O	24	24	79.8	23.277	6.4321e-225	0.82809	0.379644	18.827	35	0.908348	0.718145	50.158	27
Q8NI36	WD repeat-containing protein 36	WDR36	6	6	9.6	105.32	3.2636e-54	0.82807	0.443576	14.327	5	0.894294	0.748859	7.0483	6
E7EVF4	Cytoplasmic FMR1-interacting protein 2	CYFIP2	42	42	37	145.67	0	0.82718	0.376607	14.003	41	0.849834	0.46999	11.806	36
B1AHD1	NHP2-like protein 1	NHP2L1	5	5	35.6	14.627	5.0857e-51	0.82712	0.439997	16.594	6	0.874967	0.682016	20.827	5
O75915	PRA1 family protein 3	ARL6IP5	8	8	34	21.614	7.783e-150	0.82705	0.439734	14.731	12	0.709874	0.278576	10.572	11
P83111	Serine beta-lactamase-like protein LACTB, mitochondrial	LACTB	17	17	44.2	60.693	1.66e-153	0.8269	0.375675	13.708	20	1.44394	0.0431435	13.389	14
O94876	Transmembrane and coiled-coil domains protein 1	TMCC1;DKFZp686H13261	3	3	6.7	72.082	6.4203e-17	0.82689	0.609949	NaN	1	0.725111	0.238052	1.6846	2
O76024	Wolframin	WFS1	2	2	3.6	100.29	6.463e-08	0.82525	0.60386	18.467	2	1.03479	0.796719	NaN	1
Q9UHV9	Prefoldin subunit 2	PFDN2	5	5	58.4	16.648	1.0331e-47	0.82501	0.432092	9.232	4	0.740192	0.273308	12.337	4
Q86U38	Pumilio domain-containing protein C14orf21	C14orf21	11	11	33	69.437	7.791e-110	0.8239	0.598859	13.399	7	0.68055	0.149902	28.249	11
Q96EY1	DnaJ homolog subfamily A member 3, mitochondrial	DNAJA3	9	9	26.7	52.488	3.4483e-89	0.82313	0.425102	11.815	6	0.915751	0.823578	12.627	6
O43670-4	Zinc finger protein 207	ZNF207	2	2	2.8	52.693	2.33e-19	0.82292	0.595235	18.883	3	0.846167	0.698008	2.6541	2
E7ENU4	Double-stranded RNA-specific adenosine deaminase	ADAR	4	4	5.8	140.83	3.7366e-24	0.82239	0.593278	19	2	0.871688	0.786901	16.444	2
P29590	Protein PML	PML	4	4	5.8	97.55	2.9407e-14	0.82169	0.590695	NaN	1	1.11212	0.523813	12.896	3
Q13435	Splicing factor 3B subunit 2	SF3B2	6	6	10.6	100.23	7.9989e-53	0.82159	0.358212	10.383	4	0.882846	0.60616	62.586	7
P62316	Small nuclear ribonucleoprotein Sm D2	SNRPD2	5	5	80.5	13.527	2.4132e-40	0.82096	0.417096	9.3152	4	0.807233	0.459279	22.561	5
P12236	ADP/ATP translocase 3	SLC25A6	41	12	70.5	32.866	2.2511e-258	0.82078	0.355584	16.874	15	0.770951	0.210765	19.611	17
Q86TN4	tRNA 2-phosphotransferase 1	TRPT1	11	11	65.6	27.742	1.1129e-63	0.82053	0.354775	16.964	8	0.802568	0.444991	16.035	10
P53007	Tricarboxylate transport protein, mitochondrial	SLC25A1	25	25	55	34.012	1.6175e-96	0.82039	0.354322	23.521	25	0.955566	0.931651	18.008	27
Q96A65	Exocyst complex component 4	EXOC4	15	15	20.9	110.5	9.8368e-149	0.8196	0.412114	69.702	14	0.844167	0.447955	22.227	15
Q9Y5Q8-3	General transcription factor 3C polypeptide 5	GTF3C5	5	5	14.6	60.368	3.5267e-26	0.81921	0.41069	12.666	4	0.938174	0.901496	16.585	2
P29372	DNA-3-methyladenine glycosylase	MPG	4	4	18.5	32.868	3.8505e-87	0.81917	0.581423	54.215	4	1.01315	0.765251	15.629	4
Q8WUW1-2	Protein BRICK1	BRK1	8	8	60.4	12.046	3.5812e-65	0.81897	0.409815	27.217	7	0.808996	0.464724	5.3871	6
Q9NTI5	Sister chromatid cohesion protein PDS5 homolog B	PDS5B	12	12	13.2	164.67	9.1356e-39	0.81896	0.349715	13.97	5	0.806062	0.312669	12.977	10
O15235	28S ribosomal protein S12, mitochondrial	MRPS12	9	9	54.3	15.173	6.9748e-95	0.81832	0.578304	41.722	6	1.33326	0.22243	74.291	7
Q92506	Estradiol 17-beta-dehydrogenase 8	HSD17B8	3	3	13.8	26.973	1.8156e-55	0.81825	0.407195	7.9177	3	0.707764	0.273379	9.3157	3
P42285	Superkiller viralicidic activity 2-like 2	SKIV2L2	34	34	35.5	117.8	8.8292e-227	0.81816	0.34715	57.184	30	0.824334	0.374584	9.811	21
P12235	ADP/ATP translocase 1	SLC25A4	25	3	50.7	33.064	5.2955e-163	0.81738	0.574861	23.626	4	0.891504	0.856118	7.3532	2
Q96GA3	Protein LTV1 homolog	LTV1	4	4	6.1	54.854	1.6477e-09	0.81737	0.404004	15.087	2	1.12025	0.576188	5.0197	2
P28908	Tumor necrosis factor receptor superfamily member 8	TNFRSF8	3	3	7.6	63.747	8.1525e-22	0.81731	0.403786	5.8092	2	1.15715	0.495199	5.899	3
P50416	Carnitine O-palmitoyltransferase 1, liver isoform	CPT1A	12	12	23.7	88.367	6.1269e-97	0.81729	0.344372	15.108	8	0.955749	0.932476	7.8435	15
P22626	Heterogeneous nuclear ribonucleoproteins A2/B1	HNRNPA2B1	12	12	38.8	37.429	2.4264e-182	0.81716	0.403244	21.379	9	1.25819	0.317311	12.862	9
Q8WXF1	Paraspeckle component 1	PSPC1	9	9	25.6	58.743	2.5929e-46	0.81712	0.57391	8.4647	8	1.41537	0.147881	17.646	10
A1L0T0	Acetolactate synthase-like protein	ILVBL	5	5	16.3	67.867	1.3858e-62	0.81702	0.402737	32.136	4	0.80952	0.466347	18.815	8
P31146	Coronin-1A	CORO1A	7	5	28.4	51.026	2.0925e-33	0.81672	0.572447	22.573	3	1.27188	0.29784	12.301	6
Q8NDZ4	UPF0672 protein C3orf58	C3orf58	4	4	18.6	49.481	1.0296e-57	0.81656	0.401076	4.7702	4	1.19295	0.372097	35.889	3
P09382	Galectin-1	LGALS1	6	6	54.1	14.716	6.3788e-110	0.81653	0.400968	14.068	6	0.899685	0.679628	8.1821	8
Q14684	Ribosomal RNA processing protein 1 homolog B	RRP1B	19	19	43.8	84.427	8.1668e-196	0.81642	0.400571	27.692	14	1.08757	0.655211	13.59	15
B0I1T2	Unconventional myosin-Ig;Minor histocompatibility antigen HA-2	MYO1G	93	93	79.8	116.44	0	0.81623	0.341002	13.528	153	1.37499	0.0762151	16.626	137
F5GX28	Lysine-specific demethylase 4B	KDM4B	9	9	12.2	126.08	7.5762e-54	0.81571	0.398015	11.372	5	0.720513	0.227839	18.769	7
P42704	Leucine-rich PPR motif-containing protein, mitochondrial	LRPPRC	4	4	5.6	157.9	1.4278e-32	0.81527	0.567153	23.531	4	1.13928	0.468341	NaN	1
P23284	Peptidyl-prolyl cis-trans isomerase B	PPIB	32	32	76.4	23.742	9.8936e-283	0.81519	0.337713	27.304	61	0.862738	0.521739	18.265	63
Q05GC8	Transcriptional-regulating factor 1	BCAR2;TRERF1	4	4	5.2	134.31	5.9676e-40	0.81456	0.564566	34.612	2	1.01321	0.765082	13.158	3
O75396	Vesicle-trafficking protein SEC22b	SEC22B	4	4	34	24.593	5.7079e-47	0.81365	0.561256	12.961	4	0.864155	0.760589	12.561	4
Q02338	D-beta-hydroxybutyrate dehydrogenase, mitochondrial	BDH1	8	8	34.4	38.157	4.8641e-40	0.81296	0.558749	20.261	6	0.793903	0.521853	8.3815	5
Q96T49	Protein phosphatase 1 regulatory inhibitor subunit 16B	PPP1R16B	3	3	11.1	63.55	1.1089e-59	0.81223	0.556101	7.581	4	0.998104	0.807085	NaN	1
O60220	Mitochondrial import inner membrane translocase subunit Tim8 A	TIMM8A	3	3	58.8	10.998	3.3903e-06	0.81189	0.554869	NaN	1	0.790701	0.511507	20.412	2
P35240-2	Merlin	NF2	15	15	28.5	72.513	5.3534e-106	0.81109	0.381568	35.619	13	0.973899	0.876875	88.367	9
P57772	Selenocysteine-specific elongation factor	EEFSEC	51	51	66.8	65.304	0	0.81021	0.322187	15.591	58	0.862962	0.522653	17.034	66
J9JIE6	Transmembrane and coiled-coil domain-containing protein 1	TMCO1	12	12	38.1	27.079	8.3811e-100	0.80899	0.318442	14.334	12	0.850702	0.473401	4.6514	12
O60941	Dystrobrevin beta	DTNB	6	6	18	71.355	9.094e-65	0.80885	0.54389	23.17	4	1.22838	0.317808	24.379	3
P07437	Tubulin beta chain;Tubulin beta-2B chain;Tubulin beta-2A chain	TUBB;TUBB2B;TUBB2A	31	6	74.1	49.67	0	0.80862	0.317311	7.9694	9	0.862962	0.756425	10.874	10
Q13418	Integrin-linked protein kinase	ILK	3	3	6.9	51.419	3.3505e-11	0.80815	0.541371	NaN	1	0.746046	0.375236	5.5537	3
P31946	14-3-3 protein beta/alpha;14-3-3 protein beta/alpha, N-terminally processed	YWHAB	12	9	53.3	28.082	2.8002e-82	0.80805	0.541011	9.8078	6	0.93423	0.887836	19.918	4
Q9BRT6	Protein LLP homolog	LLPH	4	4	45.7	15.225	4.3213e-36	0.80801	0.540868	25.277	3	0.981836	0.853667	19.135	4
O14681	Etoposide-induced protein 2.4 homolog	EI24	2	2	7.9	38.964	1.8175e-09	0.80706	0.537456	13.48	2	0.547585	0.0347331	NaN	1
P62072	Mitochondrial import inner membrane translocase subunit Tim10	TIMM10	2	2	42.2	10.333	1.0532e-12	0.8066	0.535807	NaN	1	0.831117	0.646177	8.236	2
Q8N6R0	Methyltransferase-like protein 13	METTL13	2	2	3.6	78.767	3.4237e-06	0.80634	0.534876	NaN	1	0.68975	0.231146	10.93	2
Q96AQ6	Pre-B-cell leukemia transcription factor-interacting protein 1	PBXIP1	8	8	16.7	80.642	1.0407e-58	0.80621	0.53441	7.222	5	0.700771	0.256527	132.47	5
Q9NWS0	PIH1 domain-containing protein 1	PIH1D1	4	4	21.4	32.363	1.6494e-35	0.8057	0.308457	12.535	5	0.778695	0.231232	24.627	3
Q96PK6	RNA-binding protein 14	RBM14	5	5	9.1	69.491	3.2894e-57	0.80567	0.532478	38.861	3	1.52809	0.0821945	13.534	4
P23634	Plasma membrane calcium-transporting ATPase 4	ATP2B4	17	17	21.8	137.92	1.0107e-158	0.80534	#VALUE!	24.269	12	0.860659	#VALUE!	27.34	14
O95202	LETM1 and EF-hand domain-containing protein 1, mitochondrial	LETM1	7	7	12.9	83.353	1.1002e-51	0.80416	0.357527	22.88	7	0.874355	0.796224	10.962	4
Q9P2A4	ABI gene family member 3	ABI3	9	9	33.1	39.035	2.3945e-192	0.80409	0.357288	14.234	9	0.972101	0.983843	61.935	8
Q15120-2	[Pyruvate dehydrogenase [lipoamide]] kinase isozyme 3, mitochondrial	PDK3	5	5	21.2	48.043	2.5181e-40	0.80396	0.356844	12.166	5	0.599449	0.0795856	NaN	1
P45880	Voltage-dependent anion-selective channel protein 2	VDAC2	5	5	24.5	31.566	1.8669e-24	0.80352	0.301934	20.442	4	0.774954	0.2212	13.534	4
Q9NV70	Exocyst complex component 1	EXOC1	30	30	41.5	101.98	2.5684e-232	0.80261	0.299233	16.071	28	0.825355	0.378209	13.918	26
Q12788	Transducin beta-like protein 3	TBL3	7	7	17.1	89.034	4.6368e-147	0.80102	0.346889	26.316	7	0.795798	0.528009	NaN	1
C9JMG9	IQ motif and SEC7 domain-containing protein 1	IQSEC1	3	3	5.1	128.32	3.3329e-27	0.80082	0.515225	4.3533	2	0.936944	0.988607	9.9251	2
Q96MX6	WD repeat-containing protein 92	WDR92	7	7	29.1	39.74	2.6049e-21	0.80074	0.345948	8.7159	5	0.692761	0.0669306	9.9063	6
O14975	Very long-chain acyl-CoA synthetase	SLC27A2	9	9	26.1	70.311	5.5766e-54	0.80044	0.344942	27.321	6	0.952835	0.951992	16.671	4
P30419	Glycylpeptide N-tetradecanoyltransferase 1	NMT1	3	3	10.7	56.806	6.3074e-25	0.79968	0.511197	67.693	2	0.869792	0.780277	16.407	2
Q9P035	3-hydroxyacyl-CoA dehydratase 3	PTPLAD1	8	8	33.1	43.159	6.3785e-88	0.79948	0.341731	10.79	8	0.800641	0.439137	10.715	9
P15311	Ezrin	EZR	21	9	27	69.412	3.3817e-84	0.79948	0.341731	16.924	10	0.767931	0.344836	9.2219	8
Q9BUQ8	Probable ATP-dependent RNA helicase DDX23	DDX23	27	27	32.8	95.581	7.5264e-127	0.79945	0.289957	21.799	19	0.822978	0.369791	20.309	23
O75683	Surfeit locus protein 6	SURF6	3	3	16.9	41.45	6.0469e-13	0.79908	0.509081	NaN	1	1.1958	0.367462	12.345	3
P29083	General transcription factor IIE subunit 1	GTF2E1	15	15	52.4	49.452	1.6139e-132	0.79872	0.287837	8.5995	14	0.632992	0.0202292	11.647	15
Q96RE7	Nucleus accumbens-associated protein 1	NACC1	3	3	9.9	57.258	1.0933e-48	0.79863	0.507496	NaN	1	0.580956	0.0604927	5.9243	2
P68371	Tubulin beta-4B chain	TUBB4B	31	2	74.4	49.83	0	0.79857	0.287402	17.152	46	0.818465	0.35407	9.4545	45
B0YIW6	Coatomer subunit delta	ARCN1	4	4	9.8	61.626	4.855e-14	0.79582	0.49764	20.701	2	0.79694	0.531727	27.965	3
Q96RF0-2	Sorting nexin-18	SNX18	19	19	31.7	69.006	3.1433e-216	0.79564	0.278986	23.996	17	1.06461	0.63838	7.5224	14
P25705	ATP synthase subunit alpha, mitochondrial	ATP5A1	22	22	42	59.75	5.949e-199	0.79546	0.278473	11.132	24	0.926183	0.798449	8.9338	21
Q9UEU0	Vesicle transport through interaction with t-SNAREs homolog 1B	VTI1B	6	6	38.4	26.688	2.7063e-102	0.79385	0.323213	20.07	3	1.03552	0.794656	14.804	5
Q9H7Z3	UPF0614 protein C14orf102	C14orf102	21	21	25.4	132.67	4.5946e-186	0.7932	0.32111	11.533	17	0.837731	0.423489	14.037	12
P06576	ATP synthase subunit beta, mitochondrial;ATP synthase subunit beta	ATP5B	17	17	52	56.559	8.3553e-196	0.79234	0.318339	14.579	14	0.992063	0.912038	67.246	17
P62318	Small nuclear ribonucleoprotein Sm D3	SNRPD3	5	5	41.3	13.916	5.4429e-47	0.79202	0.317311	21.682	6	0.965717	0.901113	55.348	4
Q14444	Caprin-1	CAPRIN1	3	3	8.6	78.365	2.3929e-08	0.79201	0.317278	6.8344	2	1.2594	0.315555	NaN	1
Q86YV0	RAS protein activator like-3	RASAL3	39	39	46.9	111.9	0	0.79201	0.268752	13.188	35	0.812348	0.333316	16.793	33
P62937	Peptidyl-prolyl cis-trans isomerase A;Peptidyl-prolyl cis-trans isomerase	PPIA	9	9	63.6	18.012	6.8708e-84	0.79193	0.317022	48.266	12	1.34201	0.213156	10.337	10
B4E2P2	Translocon-associated protein subunit gamma	SSR3	6	6	25.3	22.61	1.6013e-50	0.79147	0.267248	24.385	4	0.700231	0.185835	6.1661	2
Q8IXW5	Putative RNA polymerase II subunit B1 CTD phosphatase RPAP2	RPAP2	7	7	16.3	69.508	5.3214e-68	0.79145	0.482448	21.215	4	0.817996	0.49288	182.93	5
Q9UBH6	Xenotropic and polytropic retrovirus receptor 1	XPR1	3	3	10.9	81.534	6.8145e-95	0.79105	0.481066	13.897	3	0.798977	0.538383	NaN	1
P08238	Heat shock protein HSP 90-beta	HSP90AB1	30	25	41.3	83.263	9.4508e-247	0.79091	0.265693	27.141	30	0.750863	0.163071	29.673	25
H0Y7A7	Calmodulin	CALM2;CALM1	13	13	56.7	20.762	1.9084e-179	0.79003	0.26326	38.207	35	1.12947	0.440588	35.417	30
O95834-3	Echinoderm microtubule-associated protein-like 2	EML2	38	23	42.2	92.069	0	0.79	0.263178	37.399	39	1.01473	0.821546	22.934	42
P04150	Glucocorticoid receptor	NR3C1	11	11	27.8	85.658	1.0764e-120	0.78939	0.308928	11.083	8	0.614062	0.062697	12.737	9
Q9H4M9	EH domain-containing protein 1	EHD1	5	4	18.7	60.626	2.7063e-38	0.78588	0.463337	58.814	5	1.30458	0.223302	45.047	7
P09543	2,3-cyclic-nucleotide 3-phosphodiesterase	CNP	12	12	45.6	47.578	1.041e-202	0.78571	0.297402	42.425	13	0.729714	0.248531	31.452	13
P30876	DNA-directed RNA polymerase II subunit RPB2;DNA-directed RNA polymerase	POLR2B	12	12	14	133.9	6.3498e-68	0.78333	0.454686	15.009	8	1.08965	0.649994	16.608	6
Q05823	2-5A-dependent ribonuclease	RNASEL;DKFZp781D08126	4	4	6.2	83.532	1.0195e-14	0.78046	0.445027	NaN	1	1.33094	0.224952	57.341	4
Q86UE4	Protein LYRIC	MTDH	19	19	25.3	63.836	3.401e-159	0.78011	0.236723	14.369	19	0.672088	0.0458643	28.206	23
E9PN11	Rho-related GTP-binding protein RhoC;Transforming protein RhoA	RHOC;RHOA	4	4	21	25.485	3.2704e-29	0.77926	0.277778	16.668	5	1.00161	0.797218	6.6591	3
Q08211	ATP-dependent RNA helicase A	DHX9	5	5	8.3	140.96	3.4835e-98	0.77918	0.440745	8.3934	4	1.15249	0.443026	12.558	5
P05141	ADP/ATP translocase 2	SLC25A5	45	21	65.4	32.852	0	0.77695	0.228615	28.413	58	0.866551	0.537418	12.876	53
O60645	Exocyst complex component 3	EXOC3	16	16	31.5	86.844	1.8987e-269	0.77541	0.266421	29.799	15	0.85266	0.606143	29.042	20
P84095	Rho-related GTP-binding protein RhoG	RHOG	4	4	42.9	21.308	6.1339e-36	0.77519	0.427508	19.073	3	1.28829	0.275806	37.546	3
Q08J23	tRNA (cytosine(34)-C(5))-methyltransferase	NSUN2	3	3	7.4	86.47	2.8458e-11	0.77446	0.425104	NaN	1	0.748111	0.292868	0.63424	2
Q9NVN8	Guanine nucleotide-binding protein-like 3-like protein	GNL3L	19	19	44.7	65.572	9.0313e-234	0.7732	0.21921	23.382	21	1.22834	0.363464	9.58	14
Q6P1Q0-7	LETM1 domain-containing protein 1	LETMD1	3	3	7.8	43.327	1.0954e-12	0.77254	0.25813	24.899	3	0.789141	0.50649	7.3428	2
D3YTE0	Protein KRI1 homolog	KRI1	5	5	13.6	82.484	1.3844e-71	0.7714	0.254878	16.486	8	1.03384	0.709831	18.629	7
P35241-5	Radixin	RDX	18	3	21.4	71.048	2.6522e-76	0.77074	0.412942	12.193	2	0.683714	0.217867	NaN	1
Q9Y2U8	Inner nuclear membrane protein Man1	LEMD3	10	10	17.6	99.996	1.6456e-41	0.77002	0.250974	9.4777	6	0.815195	0.484055	41.312	9
P07900-2	Heat shock protein HSP 90-alpha	HSP90AA1	19	14	25.6	98.16	2.0857e-108	0.76965	0.249933	10.567	11	0.646245	0.0985519	26.049	9
Q15475	Homeobox protein SIX1	SIX1	5	5	17.6	32.21	1.5788e-13	0.76937	0.408501	31.23	2	1.00672	0.782963	17.775	2
P56134-2		PTCD1;ATP5J2	7	2	55.7	10.363	2.9801e-51	0.76891	0.208742	10.583	7	0.893176	0.744974	9.8682	7
Q643R3	Lysophospholipid acyltransferase LPCAT4	LPCAT4	6	6	24.4	57.218	1.6836e-44	0.76323	0.388856	23.337	4	0.672993	0.195386	49.66	6
Q8IY37	Probable ATP-dependent RNA helicase DHX37	DHX37	2	2	1.6	129.54	2.7177e-12	0.76203	0.385066	NaN	1	0.89823	0.879541	15.284	2
P53985	Monocarboxylate transporter 1	SLC16A1	4	4	4.8	53.944	2.1383e-40	0.76194	0.22882	27.502	3	1.14233	0.526659	82.731	4
Q15796	Mothers against decapentaplegic homolog 2	SMAD2	7	5	23.3	52.306	2.467e-42	0.76163	0.227995	11.512	3	0.695265	0.176319	33.891	5
Q96A33	Coiled-coil domain-containing protein 47	CCDC47	23	23	41.2	55.873	1.4921e-136	0.75852	0.184682	11.627	24	0.822436	0.367887	9.9979	24
C9JNU6	HIG1 domain family member 1A	HIGD1A	3	3	22.9	10.402	3.6388e-79	0.75847	0.219679	12.478	4	0.754945	0.401048	3.1245	2
O94906	Pre-mRNA-processing factor 6	PRPF6	32	32	42.4	106.92	5.6817e-266	0.75811	0.183771	28.638	27	0.876117	0.577453	26.719	28
L0R819			2	2	32.3	11.25	2.0393e-07	0.75809	0.372743	1.5323	2	0.745379	0.373331	NaN	1
Q9NYL4	Peptidyl-prolyl cis-trans isomerase FKBP11;Peptidyl-prolyl cis-trans isomerase	FKBP11	15	15	47.3	22.18	8.1569e-176	0.75798	0.183482	12.124	46	0.814266	0.339755	27.611	34
Q9H2K8	Serine/threonine-protein kinase TAO3	TAOK3	19	18	30.2	105.4	5.7908e-219	0.75724	0.216493	26.091	15	0.714796	0.0964903	13.406	9
Q96DA6	Mitochondrial import inner membrane translocase subunit TIM14	DNAJC19	5	5	47.4	12.498	2.2835e-38	0.7569	0.181096	6.2323	6	0.857633	0.501014	12.023	6
Q9NUQ2	1-acyl-sn-glycerol-3-phosphate acyltransferase epsilon	AGPAT5	8	8	21.4	42.072	2.2352e-53	0.75662	0.368192	7.0268	5	0.766107	0.434435	37.862	5
Q9UNX4	WD repeat-containing protein 3	WDR3	10	10	15.5	106.1	4.7528e-100	0.75623	0.213897	53.263	7	0.853024	0.607365	21.799	9
Q96KP1	Exocyst complex component 2	EXOC2	18	18	29.8	104.07	3.6778e-99	0.75522	0.177424	17.205	16	0.824606	0.375548	16.683	19
E9PRY8	Elongation factor 1-delta	EEF1D	2	2	9	76.569	3.4851e-32	0.75509	0.363484	18.842	2	0.773455	0.456982	NaN	1
P62258	14-3-3 protein epsilon	YWHAE	4	4	23.9	29.174	8.2862e-11	0.75478	0.362533	25.698	4	0.71803	0.299136	NaN	1
Q9NNW5	WD repeat-containing protein 6	WDR6	2	2	4	121.72	7.5147e-09	0.75405	0.360299	NaN	1	0.695169	0.243443	4.2056	2
Q9HB19	Pleckstrin homology domain-containing family A member 2	PLEKHA2	18	18	51.5	47.254	1.1882e-171	0.75403	0.174851	9.7271	19	1.22965	0.22857	8.5125	23
Q9NXS2	Glutaminyl-peptide cyclotransferase-like protein	QPCTL	4	4	19.1	42.924	9.3799e-55	0.75303	0.205801	9.3805	3	0.697983	0.181489	31.196	2
P36542	ATP synthase subunit gamma, mitochondrial;ATP synthase gamma chain	ATP5C1	24	24	65.4	32.996	2.9451e-264	0.75142	0.169293	31.123	29	0.968992	0.992016	11.315	23
Q9Y4W6	AFG3-like protein 2	AFG3L2	23	23	35	88.583	3.9965e-152	0.75123	0.168893	16.145	14	0.746102	0.1529	20.075	21
P35869	Aryl hydrocarbon receptor	AHR	6	6	11.8	96.146	2.4142e-32	0.75112	0.20106	7.006	3	0.622161	0.108313	48.433	4
Q9H2G2	STE20-like serine/threonine-protein kinase	SLK	10	5	7.2	142.69	1.681e-58	0.75045	0.349378	9.563	3	0.574383	0.0327457	5.299	3
Q9BRZ2	E3 ubiquitin-protein ligase TRIM56	TRIM56	6	6	13	81.487	1.1475e-66	0.74957	0.197262	15.38	6	0.788519	0.403047	19.078	3
O95602	DNA-directed RNA polymerase I subunit RPA1;DNA-directed RNA polymerase	POLR1A	4	4	3.5	194.81	2.729e-22	0.74934	0.346044	NaN	1	0.895335	0.752477	47.718	3
Q63HN8-4	E3 ubiquitin-protein ligase RNF213	RNF213	5	5	2	596.48	2.6961e-49	0.74797	0.341949	7.469	2	0.952744	0.94015	26.806	3
Q96CB9	Putative methyltransferase NSUN4	NSUN4	2	2	7.3	43.088	3.3639e-33	0.74781	0.341472	27.728	3	0.668405	0.186201	NaN	1
Q15029	116 kDa U5 small nuclear ribonucleoprotein component	EFTUD2	37	37	55.6	109.43	1.0218e-244	0.74774	0.161652	19.031	30	0.867679	0.542087	46.022	26
O60884	DnaJ homolog subfamily A member 2	DNAJA2	11	11	37.6	45.745	1.0094e-108	0.74719	0.19152	11.099	10	0.708717	0.0875456	17.287	13
Q13576	Ras GTPase-activating-like protein IQGAP2	IQGAP2	3	3	4.1	180.58	1.7247e-26	0.74706	0.339242	NaN	1	1.29884	0.22946	8.5275	3
P22695	Cytochrome b-c1 complex subunit 2, mitochondrial	UQCRC2	6	6	18.8	48.442	7.5475e-40	0.74677	0.190517	22.534	6	0.807103	0.458878	11.363	3
Q6P2Q9	Pre-mRNA-processing-splicing factor 8	PRPF8	48	48	24.3	273.6	0	0.74606	0.158239	33.008	33	0.846883	0.458461	31.622	38
P49685	G-protein coupled receptor 15	GPR15	5	5	12.8	40.787	1.518e-34	0.74424	0.184549	23.095	7	0.764994	0.431056	13.254	3
Q9NUG6	p53 and DNA damage-regulated protein 1	PDRG1	7	7	57.9	15.511	7.333e-36	0.7431	0.181899	59.618	7	0.708767	0.275844	NaN	1
Q9UHQ4-2	B-cell receptor-associated protein 29	BCAP29	2	2	9.2	40.797	1.2011e-10	0.74303	0.181737	85.933	3	1.56074	0.0690052	78.27	2
Q9NZ01	Trans-2,3-enoyl-CoA reductase	TECR	13	13	27.6	36.034	3.7396e-70	0.74302	0.152184	23.709	14	0.700133	0.0759541	9.3896	11
Q92947	Glutaryl-CoA dehydrogenase, mitochondrial	GCDH	3	3	17.6	48.127	1.5214e-76	0.7419	0.324095	7.5355	3	0.789827	0.508693	5.2726	3
Q96DI7	U5 small nuclear ribonucleoprotein 40 kDa protein	SNRNP40	13	13	50.7	39.31	2.9621e-150	0.74146	0.149136	19.898	14	0.820883	0.362453	17.373	11
P08574	Cytochrome c1, heme protein, mitochondrial	CYC1	8	8	29.5	35.422	2.7852e-86	0.74099	0.148226	13.971	14	0.871764	0.559114	9.3243	16
Q52LJ0-2	Protein FAM98B	FAM98B	10	9	42	45.547	1.8772e-44	0.7399	0.17459	20.14	6	1.03265	0.712938	50.007	3
P49327	Fatty acid synthase;[Acyl-carrier-protein] S-acetyltransferase;[Acyl-carrier-protein] S-malonyltransferase;3-oxoacyl-[acyl-carrier-protein] synthase;3-oxoacyl-[acyl-carrier-protein] reductase;3-hydroxypalmitoyl-[acyl-carrier-protein] dehydratase;Enoyl-[acyl-carrier-protein] reductase;Oleoyl-[acyl-carrier-protein] hydrolase	FASN	2	2	1.6	273.42	1.4273e-05	0.73955	0.317311	NaN	1	1.64201	0.0399579	18.78	2
O15258	Protein RER1	RER1	2	2	9.7	22.958	2.0139e-07	0.73955	0.317311	NaN	1	0.801925	0.443033	9.9606	2
P62314	Small nuclear ribonucleoprotein Sm D1	SNRPD1	3	3	29.4	13.281	1.4737e-54	0.73896	0.315619	5.5877	4	0.851644	0.717007	9.4884	4
Q7Z6B7	SLIT-ROBO Rho GTPase-activating protein 1	SRGAP1	22	20	33.8	124.26	9.2205e-243	0.73774	0.142033	18.282	15	0.879044	0.696049	13.444	12
O76031	ATP-dependent Clp protease ATP-binding subunit clpX-like, mitochondrial	CLPX	5	5	10.7	69.223	1.3728e-21	0.73762	0.311793	27.6	4	0.780945	0.480399	NaN	1
O94804	Serine/threonine-protein kinase 10	STK10	90	85	53.7	112.13	0	0.73702	0.140685	32.678	114	0.96043	0.953591	16.114	101
P11166	Solute carrier family 2, facilitated glucose transporter member 1	SLC2A1	4	4	10.8	54.083	1.2562e-53	0.73585	0.165613	12.816	4	0.846812	0.700242	NaN	1
P26038	Moesin	MSN	55	41	69.3	67.819	0	0.7339	0.13494	20.462	63	0.750582	0.162457	24.043	55
O95831	Apoptosis-inducing factor 1, mitochondrial	AIFM1	8	8	20.6	66.9	1.0966e-34	0.73331	0.16014	12.555	5	0.769172	0.348226	22.4	6
O60331-3	Phosphatidylinositol 4-phosphate 5-kinase type-1 gamma	PIP5K1C	5	3	14.6	77.483	7.008e-45	0.73131	0.294101	23.77	3	1.08975	0.649726	13.417	2
Q9Y3C7	Mediator of RNA polymerase II transcription subunit 31	MED31	3	3	36.6	15.805	1.7391e-22	0.7313	0.294073	36.595	2	0.894134	0.865285	5.8759	2
H0YMV8	40S ribosomal protein S27;40S ribosomal protein S27-like	RPS27L	6	2	38	11.345	5.1975e-24	0.73089	0.292943	NaN	1	1.04444	0.769634	8.8881	3
Q8N1G2	Cap-specific mRNA (nucleoside-2-O-)-methyltransferase 1	FTSJD2	3	3	5.3	95.32	9.2784e-17	0.73032	0.291374	64.605	3	0.640369	0.135806	NaN	1
P09669	Cytochrome c oxidase subunit 6C	COX6C	4	4	40	8.7813	6.1563e-21	0.73015	0.153497	4.1952	4	1.04792	0.673551	7.8203	3
A6NFQ2	Protein FAM115C	FAM115C	22	22	33.4	100.9	7.0057e-178	0.72967	0.127407	20.489	18	0.853679	0.485187	16.081	17
Q9Y224	UPF0568 protein C14orf166	C14orf166	5	5	25.4	28.068	6.6206e-54	0.72825	0.149591	13.65	6	0.950661	0.946484	3.5003	3
Q6P1N0	Coiled-coil and C2 domain-containing protein 1A	CC2D1A	26	26	38.2	104.06	1.5476e-194	0.72812	0.12472	32.274	24	0.792581	0.270804	46.622	17
Q9NRQ5	UPF0443 protein C11orf75	C11orf75	2	2	16.9	6.738	1.9244e-06	0.72792	0.124376	NaN	1	0.709975	0.205389	37.905	3
Q13425	Beta-2-syntrophin	SNTB2	20	18	46.3	57.949	3.6948e-209	0.72785	0.124256	24.765	17	0.982318	0.952008	18.793	18
Q9UL54-2	Serine/threonine-protein kinase TAO2	TAOK2	15	14	21	119.28	3.3484e-207	0.72655	0.122037	14.19	13	1.07882	0.677523	20.031	8
Q8NDX1-2	PH and SEC7 domain-containing protein 4	PSD4	46	46	43.8	113.13	0	0.72639	0.121766	35.457	54	1.00857	0.845756	17.947	56
Q53EZ4	Centrosomal protein of 55 kDa	CEP55	10	10	26.3	54.178	4.3298e-59	0.72506	0.119528	19.683	7	1.04018	0.725046	17.178	8
O75643	U5 small nuclear ribonucleoprotein 200 kDa helicase	SNRNP200	36	36	28.8	244.5	0	0.72449	0.118578	14.696	25	0.824266	0.374343	17.605	33
O00299	Chloride intracellular channel protein 1	CLIC1	16	16	90	26.922	1.8984e-131	0.72259	0.115447	17.215	16	1.53184	0.0201619	14.806	18
P31689	DnaJ homolog subfamily A member 1	DNAJA1	19	19	69.3	44.868	5.5544e-232	0.72052	0.112101	8.2565	21	0.732386	0.12599	15.957	18
Q9H6K4	Optic atrophy 3 protein	OPA3	4	4	38.5	19.996	1.576e-21	0.71903	0.131577	10.734	5	0.895175	0.868909	21.889	3
Q9Y3I0	tRNA-splicing ligase RtcB homolog	C22orf28	25	25	69.1	55.21	4.2444e-133	0.71627	0.105444	35.483	31	0.983768	0.946027	9.7234	20
Q9Y383	Putative RNA-binding protein Luc7-like 2	LUC7L2	18	13	45.2	46.513	1.1044e-146	0.7147	0.103056	13.389	16	1.24662	0.202712	29.468	19
P53582	Methionine aminopeptidase 1;Methionine aminopeptidase	METAP1	6	6	28.2	43.215	2.3287e-89	0.7114	0.117828	19.566	5	0.414182	0.00129457	80.832	3
F8W0W6	Small nuclear ribonucleoprotein F	SNRPF	2	2	22.8	13.747	1.5778e-06	0.71121	0.241412	16.34	3	0.890551	0.852796	15.573	2
Q9BW60	Elongation of very long chain fatty acids protein 1	ELOVL1	2	2	6.5	32.662	5.4131e-10	0.71038	0.239359	3.0132	2	0.629327	0.118648	7.4749	2
Q9Y6N5	Sulfide:quinone oxidoreductase, mitochondrial	SQRDL	38	37	75.8	49.96	0	0.70981	0.0958606	18.864	47	0.881057	0.598487	41.002	45
P13501	C-C motif chemokine 5;RANTES(3-68);RANTES(4-68)	CCL5	5	5	38.5	9.9896	1.1581e-23	0.70694	0.091807	4.9471	6	0.780275	0.235548	10.676	5
Q3ZCM7	Tubulin beta-8 chain	TUBB8;RP11-631M21.2	10	2	25.2	49.775	1.8498e-56	0.70668	0.230332	NaN	1	0.856971	0.735541	9.6239	3
E9PF32	DENN domain-containing protein 3	DENND3	3	3	5.1	144.32	1.3835e-56	0.70573	0.228046	10.134	3	1.25959	0.275629	3.918	2
P02545	Prelamin-A/C;Lamin-A/C	LMNA	5	5	9.6	74.139	1.5351e-20	0.70334	0.222353	13.106	3	1.45719	0.105224	20.079	2
Q9BVI4	Nucleolar complex protein 4 homolog	NOC4L	9	9	33.7	58.467	5.0101e-150	0.70256	0.103177	15.704	10	0.684229	0.218981	14.906	4
Q8NE86	Calcium uniporter protein, mitochondrial	MCU	2	2	10.3	39.866	1.2278e-06	0.70165	0.218379	0.83808	2	4.46249	6.31417e-09	NaN	1
Q9NX20	39S ribosomal protein L16, mitochondrial	MRPL16	5	5	32.3	28.449	3.0692e-15	0.70119	0.101026	4.3821	3	0.694879	0.0694373	16.859	5
Q96A19	Coiled-coil domain-containing protein 102A	CCDC102A	9	9	22.2	62.595	6.3704e-139	0.70052	0.0999864	20.813	8	1.42209	0.142907	19.492	8
P07919	Cytochrome b-c1 complex subunit 6, mitochondrial	UQCRH	9	9	87.9	10.739	4.5868e-130	0.69983	0.0822921	44.501	10	0.837451	0.422436	10.358	12
Q15758	Neutral amino acid transporter B(0)	SLC1A5	2	2	5.5	56.598	7.7295e-05	0.69939	0.213129	NaN	1	1.63002	0.0426077	45.375	2
Q9NX24	H/ACA ribonucleoprotein complex subunit 2	NHP2	3	3	62.7	17.201	2.13e-45	0.69933	0.21299	15.746	2	0.902609	0.894751	NaN	1
Q9BWM7	Sideroflexin-3	SFXN3	8	4	35.1	35.978	4.2557e-55	0.69706	0.207795	11.693	3	0.805542	0.559992	9.9519	5
Q8N0V3	Putative ribosome-binding factor A, mitochondrial	RBFA	3	3	13.1	38.359	4.9687e-23	0.69688	0.0944676	13.712	3	0.976467	0.869333	2.6021	3
Q02978	Mitochondrial 2-oxoglutarate/malate carrier protein	SLC25A11	6	6	25.5	34.061	3.0682e-47	0.69679	0.0943339	23.096	2	1.00442	0.885135	28.273	7
P04406	Glyceraldehyde-3-phosphate dehydrogenase	GAPDH	5	5	28.4	36.053	1.7492e-15	0.69402	0.0902858	27.736	4	1.53442	0.0794657	25.485	5
O14949	Cytochrome b-c1 complex subunit 8	UQCRQ	5	5	51.2	9.9062	2.5229e-28	0.69347	0.0744011	15.815	7	0.911079	0.807296	21.289	5
P16615	Sarcoplasmic/endoplasmic reticulum calcium ATPase 2	ATP2A2	7	7	8.4	114.76	3.6792e-27	0.69272	0.198074	19.856	3	0.821693	0.614092	15.86	5
P17028	Zinc finger protein 24	ZNF24	5	5	25.5	42.155	3.8851e-15	0.6912	0.194735	22.471	2	0.664055	0.177736	24.601	4
Q53H12	Acylglycerol kinase, mitochondrial	AGK	19	19	50.5	47.137	7.9913e-144	0.69114	0.0716528	16.483	18	0.749513	0.160142	19.126	20
Q15388	Mitochondrial import receptor subunit TOM20 homolog	TOMM20	7	7	67.6	16.298	2.2943e-74	0.69034	0.0851019	12.034	6	0.71958	0.303128	15.597	7
P18859-2	ATP synthase-coupling factor 6, mitochondrial	ATP5J	5	5	56	13.388	2.8584e-25	0.6903	0.192774	10.144	4	0.614893	0.0634832	17.949	2
Q00325-2	Phosphate carrier protein, mitochondrial	SLC25A3	24	24	36.8	39.958	2.8762e-269	0.68748	0.0674864	19.461	43	0.86326	0.523873	35.483	41
Q14103	Heterogeneous nuclear ribonucleoprotein D0	HNRNPD	3	3	13	38.434	6.9824e-26	0.68737	0.186474	NaN	1	1.27384	0.258018	4.1903	2
O94874	E3 UFM1-protein ligase 1	UFL1	21	21	36.3	89.594	6.8118e-140	0.68731	0.080997	10.629	17	0.584283	0.0389109	18.223	17
O94826	Mitochondrial import receptor subunit TOM70	TOMM70A	7	7	12.7	67.454	2.4052e-31	0.68096	0.173136	20.21	3	0.707664	0.273134	13.762	4
Q96EU6	Ribosomal RNA processing protein 36 homolog	RRP36	4	4	20.8	29.823	3.6932e-31	0.67848	0.16814	29.614	2	1.02727	0.81816	33.352	3
O75947	ATP synthase subunit d, mitochondrial	ATP5H	6	6	46.6	18.491	1.3869e-19	0.67835	0.0696986	11.4	4	0.789578	0.507891	18.12	4
O60669	Monocarboxylate transporter 2	SLC16A7	2	2	5.2	52.2	2.6349e-14	0.67795	0.167084	5.451	2	0.849618	0.709972	NaN	1
P61964	WD repeat-containing protein 5	WDR5	2	2	8.1	36.588	1.0415e-10	0.67754	0.0570717	3.1912	3	0.696524	0.178703	2.9849	2
P50579	Methionine aminopeptidase 2;Methionine aminopeptidase	METAP2	6	6	20.3	52.891	6.5948e-33	0.67717	0.0683017	17.39	3	0.753296	0.306054	21.356	3
Q15629	Translocating chain-associated membrane protein 1	TRAM1	4	4	12	43.071	5.6876e-85	0.67683	0.0679031	9.0629	10	0.641766	0.0928741	8.4365	7
P41208	Centrin-2	CETN2	2	2	20.9	19.738	1.7556e-17	0.67548	0.162218	NaN	1	1.12406	0.498849	15.242	2
Q14CB8-2	Rho GTPase-activating protein 19	ARHGAP19	2	2	9.5	57.988	4.5071e-21	0.67323	0.157864	25.477	2	0.95511	0.932977	NaN	1
P29597	Non-receptor tyrosine-protein kinase TYK2;Tyrosine-protein kinase	TYK2	36	35	35.3	133.65	0	0.67221	0.0520071	17.906	34	0.860511	0.512659	15.3	37
O00471	Exocyst complex component 5	EXOC5	4	4	7.9	81.852	4.5346e-21	0.66744	0.147004	25.875	5	0.790389	0.510501	NaN	1
Q9H6P5	Threonine aspartase 1;Threonine aspartase subunit alpha;Threonine aspartase subunit beta	TASP1	2	2	9.5	44.455	1.4525e-39	0.66656	0.145397	7.9648	2	0.646078	0.145271	NaN	1
Q8TAG9	Exocyst complex component 6	EXOC6	4	4	8.7	93.721	3.9511e-25	0.66638	0.0564699	NaN	1	0.943396	0.968705	5.5131	2
Q9H0U3	Magnesium transporter protein 1	MAGT1	8	8	21.5	38.036	1.2348e-104	0.66557	0.0556482	11.728	9	0.653766	0.0318151	12.387	7
Q9UPT5	Exocyst complex component 7	EXOC7	10	10	26	83.381	1.2329e-53	0.66492	0.0549952	17.731	7	0.798658	0.433149	9.5062	7
P29728	2-5-oligoadenylate synthase 2	OAS2	4	4	6.1	82.43	3.8415e-16	0.6647	0.0454547	15.27	5	0.988533	0.926452	7.1144	3
P24539	ATP synthase subunit b, mitochondrial	ATP5F1	2	2	18	28.908	1.5404e-17	0.66022	0.0504441	82.755	3	0.814266	0.481139	NaN	1
Q92608	Dedicator of cytokinesis protein 2	DOCK2	44	44	30.9	211.95	5.1574e-301	0.65915	0.0410306	28.564	39	0.799552	0.292036	15.006	40
P08575	Receptor-type tyrosine-protein phosphatase C	PTPRC	4	4	4.1	147.25	1.5237e-13	0.65623	0.0468091	15.339	2	1.49631	0.0972633	4.5081	3
O43143	Putative pre-mRNA-splicing factor ATP-dependent RNA helicase DHX15	DHX15	23	22	32.6	90.932	5.627e-128	0.65602	0.0386855	13.349	21	0.60794	0.0110429	33.446	18
O95466-2	Formin-like protein 1	FMNL1	78	78	54.2	122.41	0	0.65571	0.038459	17.53	87	0.64189	0.0246867	15.39	75
Q96HY6	DDRGK domain-containing protein 1	DDRGK1	9	9	45.5	35.61	2.9876e-112	0.65488	0.0456255	16.82	9	0.62905	0.0779887	3.6434	7
P23508-2	Colorectal mutant cancer protein	MCC	5	5	8.4	113.28	4.4446e-35	0.65003	0.117306	7.5579	4	0.891663	0.856672	55.023	2
Q9UN86	Ras GTPase-activating protein-binding protein 2	G3BP2	3	2	7.7	54.12	2.704e-15	0.64522	0.109871	NaN	1	1.22873	0.317311	12.977	2
O43615	Mitochondrial import inner membrane translocase subunit TIM44	TIMM44	2	2	5.5	51.355	2.011e-23	0.645	0.109539	40.357	2	0.915835	0.940464	NaN	1
O00479	High mobility group nucleosome-binding domain-containing protein 4	HMGN4	3	3	35.6	9.5388	3.7302e-47	0.64114	0.0348381	50.229	6	1.05186	0.749178	107.95	3
O95400	CD2 antigen cytoplasmic tail-binding protein 2	CD2BP2	11	11	48.4	37.646	4.3882e-91	0.63969	0.101726	92.067	3	0.767636	0.344033	24.062	7
Q9Y678	Coatomer subunit gamma-1	COPG1	3	3	9.3	97.717	1.6148e-17	0.63884	0.100511	16.854	2	0.987362	0.837692	4.8036	2
Q96PE3	Type I inositol 3,4-bisphosphate 4-phosphatase	INPP4A	13	13	19.4	109.95	2.8979e-115	0.63699	0.0265701	11.777	10	0.601178	0.00926639	12.523	12
Q96RL7	Vacuolar protein sorting-associated protein 13A	VPS13A	5	5	3.4	360.27	5.6584e-33	0.63426	0.0941399	32.601	3	0.858295	0.740153	11.387	2
P46939-2	Utrophin	UTRN	52	40	25.5	394.96	0	0.6329	0.0244073	59.192	41	0.809585	0.324157	31.911	33
Q8IXB1	DnaJ homolog subfamily C member 10	DNAJC10	4	4	5.7	91.079	1.2374e-21	0.62802	0.0859173	NaN	1	0.664275	0.123779	119.88	3
Q9UNQ2	Probable dimethyladenosine transferase	DIMT1	15	15	63.9	35.236	2.8752e-99	0.62623	0.0211814	9.4637	12	0.546448	0.00180627	57.126	16
Q14152	Eukaryotic translation initiation factor 3 subunit A	EIF3A	3	3	5.9	166.57	2.7459e-14	0.62084	0.0770949	NaN	1	1.32949	0.198249	1.5103	2
P23458	Tyrosine-protein kinase JAK1	JAK1	34	33	38	133.28	2.8799e-201	0.6204	0.0186488	19.818	31	0.809323	0.465738	11.427	25
A1A4S6	Rho GTPase-activating protein 10	ARHGAP10	53	50	68.2	89.374	0	0.6188	0.017998	29.344	64	0.754091	0.170211	43.625	47
Q86Y79	Probable peptidyl-tRNA hydrolase	PTRH1	7	7	49.1	22.936	1.401e-115	0.61525	0.0199774	20.836	7	0.908265	0.797491	10.926	5
P84022	Mothers against decapentaplegic homolog 3	SMAD3	9	7	32.9	48.08	9.8924e-52	0.60989	0.0176567	24.605	4	0.914578	0.819492	19.334	7
Q9BX10	GTP-binding protein 2	GTPBP2	2	2	6.8	65.768	1.8102e-20	0.6084	0.0170518	32.621	4	0.977326	0.967606	67.578	2
Q9ULX6	A-kinase anchor protein 8-like	AKAP8L	3	3	7.1	71.648	1.4392e-08	0.60839	0.0633553	NaN	1	0.712962	0.211615	9.1763	3
Q00577	Transcriptional activator protein Pur-alpha	PURA	2	2	12.7	34.91	6.9373e-13	0.60071	0.0558202	47.193	2	1.31125	0.216332	NaN	1
Q99470	Stromal cell-derived factor 2	SDF2	2	2	18.5	23.026	7.8342e-25	0.59967	0.0138351	3.1113	2	2.0619	0.00395046	NaN	1
Q9NTJ3	Structural maintenance of chromosomes protein 4;Structural maintenance of chromosomes protein	SMC4	5	5	7.9	147.18	4.1201e-34	0.59828	0.0535791	43.112	4	0.652571	0.15653	22.669	2
O43447	Peptidyl-prolyl cis-trans isomerase H;Peptidyl-prolyl cis-trans isomerase	PPIH	3	3	34.5	19.208	1.4151e-30	0.59822	0.0535246	NaN	1	0.618697	0.0671742	10.996	4
Q99615	DnaJ homolog subfamily C member 7	DNAJC7	3	3	9.9	56.44	3.326e-29	0.59547	0.0510709	53.298	2	0.927902	0.981771	NaN	1
Q9UH99-2	SUN domain-containing protein 2	SUN2	12	12	27.4	82.501	3.2875e-123	0.59428	0.0121091	70.594	11	0.706015	0.197302	36.322	10
Q8IXQ6	Poly [ADP-ribose] polymerase 9	PARP9	12	12	24.1	96.342	3.021e-100	0.59136	0.0112504	21.629	9	0.673945	0.138911	9.9995	5
Q9UBJ2	ATP-binding cassette sub-family D member 2	ABCD2	5	5	8.9	83.232	3.9933e-32	0.58814	0.0449379	16.737	3	0.862589	0.639697	40.245	3
Q9UBS4	DnaJ homolog subfamily B member 11	DNAJB11	12	12	32.4	40.513	8.6666e-86	0.58599	0.00980172	29.397	9	0.7303	0.249883	115.96	9
Q16678	Cytochrome P450 1B1	CYP1B1	7	7	12.7	60.845	1.2807e-42	0.58397	0.0092983	17.541	5	1.11714	0.5834	14.15	5
Q8TDB6	E3 ubiquitin-protein ligase DTX3L	DTX3L	18	18	39.1	83.553	1.9735e-154	0.58309	0.00908578	16.383	17	0.70205	0.189397	12.623	10
P19784	Casein kinase II subunit alpha	CSNK2A2	2	2	11.7	41.213	7.4119e-24	0.57914	0.0381811	NaN	1	0.665425	0.180376	2.3931	2
P53634	Dipeptidyl peptidase 1;Dipeptidyl peptidase 1 exclusion domain chain;Dipeptidyl peptidase 1 heavy chain;Dipeptidyl peptidase 1 light chain	CTSC	3	3	11.9	51.853	4.1194e-09	0.57792	0.037328	34.039	2	1.38221	0.174775	NaN	1
Q9HCN8	Stromal cell-derived factor 2-like protein 1	SDF2L1	6	6	57.5	23.598	4.2994e-55	0.56891	0.00617871	13.608	5	0.665159	0.125115	15.506	5
Q9UBF2	Coatomer subunit gamma-2	COPG2	4	4	11.7	97.621	6.4237e-30	0.56853	0.0312368	61.978	2	0.854847	0.728145	13.979	3
Q9UDY2-7	Tight junction protein ZO-2	TJP2	23	23	27.4	137.34	1.9795e-193	0.5532	0.00330692	21.971	20	0.489356	0.000199579	21.565	19
Q9Y450	HBS1-like protein	HBS1L	19	19	51.3	75.472	3.746e-224	0.54474	0.00255854	16.464	18	0.480538	0.00013438	13.873	20
P09429	High mobility group protein B1	HMGB1	5	3	31.6	24.893	5.3102e-30	0.53593	0.00227424	20.808	3	1.40536	0.0595127	42.511	7
Q9UHA3	Probable ribosome biogenesis protein RLP24	RSL24D1	2	2	9.2	19.621	0.0019733	0.51725	0.0012027	80.52	2	1.09842	0.553588	NaN	1
Q5VV89	Microsomal glutathione S-transferase 3	MGST3	2	2	15.7	18.416	8.9877e-19	0.51673	0.00118061	28.087	3	0.845594	0.582525	4.9505	3
P24752	Acetyl-CoA acetyltransferase, mitochondrial	ACAT1	4	4	19	45.199	3.4266e-19	0.51504	0.00966361	NaN	1	0.490436	0.00538722	26.302	4
Q9BRT2	Mitochondrial nucleoid factor 1	MNF1	3	3	42.1	14.875	1.4546e-44	0.51153	0.00885383	6.3734	2	0.567795	0.0490757	51.272	3
O15212	Prefoldin subunit 6	PFDN6	4	4	41.1	14.582	4.968e-12	0.50826	0.00815006	95.001	2	0.626488	0.114479	1.3711	2
Q6ZMZ3	Nesprin-3	C14orf49	2	2	4.1	112.22	2.0366e-35	0.5025	0.0070219	70.614	2	0.723014	0.312067	13.957	2
Q6Y2X3	DnaJ homolog subfamily C member 14	DNAJC14	4	4	6.8	78.568	3.0844e-13	0.49551	0.00582855	57.628	2	0.656944	0.113057	6.2028	2
Q13011	Delta(3,5)-Delta(2,4)-dienoyl-CoA isomerase, mitochondrial	ECH1	5	3	23.2	35.816	2.3332e-59	0.44764	0.00135953	7.545	3	0.440296	0.00292943	2.7575	2
O95977	Sphingosine 1-phosphate receptor 4	S1PR4	2	2	7.6	41.623	3.7812e-18	0.43662	0.000924701	NaN	1	0.858664	0.626384	2.9468	2
P43250-2	G protein-coupled receptor kinase 6	GRK6	16	11	35.5	67.257	3.2837e-179	0.43055	2.64529e-05	15.157	17	0.570548	0.0305685	20.557	7
Q9Y2S7	Polymerase delta-interacting protein 2	POLDIP2	3	3	17.7	42.033	4.9864e-31	0.41272	0.000371538	10.108	3	0.502715	0.0142845	65.427	2
O95379	Tumor necrosis factor alpha-induced protein 8	TNFAIP8	3	3	21.2	23.003	2.3593e-85	0.40651	0.000287795	8.9006	2	0.343808	7.66498e-05	21.282	3
Q9H944	Mediator of RNA polymerase II transcription subunit 20	MED20;TRFP	5	5	22.2	23.222	3.6013e-20	0.35421	1.71961e-07	56.547	3	0.862292	0.638686	89.072	5
Q658Y4	Protein FAM91A1	FAM91A1	6	6	10.7	93.908	5.4316e-27	0.33552	7.88586e-06	25.929	2	0.375601	0.000312886	12.38	4
O75521	Enoyl-CoA delta isomerase 2, mitochondrial	ECI2	3	3	6.1	43.585	6.306e-14	0.32043	3.00914e-06	11.025	2	0.552853	0.0381217	NaN	1
Q9BZH6	WD repeat-containing protein 11	WDR11	11	11	19	136.68	8.0315e-137	0.31984	8.23632e-09	108.81	7	0.377515	0.000115391	55.018	10
P61221	ATP-binding cassette sub-family E member 1	ABCE1	5	5	16.4	67.314	2.0126e-68	0.29951	6.81831e-07	4.9238	3	0.390061	0.000550719	45.342	3
J3KNL3	Chitinase domain-containing protein 1	CHID1	9	9	27.7	48.215	2.1928e-59	0.29527	6.27148e-10	19.92	7	0.260444	7.54957e-08	15.813	5
Q13825	Methylglutaconyl-CoA hydratase, mitochondrial	AUH	27	27	61.4	35.608	0	0.28402	2.28838e-10	39.505	45	0.304553	3.08052e-10	14.991	26
G3V1V0		MYL6	23	1	90.1	18.037	0					14.9383	6.62447e-24	97.023	2
P43304	Glycerol-3-phosphate dehydrogenase, mitochondrial	GPD2	2	2	4.4	80.852	5.9648e-07					4.41755	1.58173e-08	17.471	2
Q16513	Serine/threonine-protein kinase N2	PKN2	2	2	5.4	112.03	9.4215e-11					2.53775	0.00024774	143.4	2
Q9NS87	Kinesin-like protein KIF15	KIF15	2	2	2	160.16	0.00014415					2.2647	0.00126773	102.51	2
B4DVB8	ELAV-like protein 1	ELAVL1	2	2	3.4	38.996	2.8516e-07					1.76844	0.0201318	25.91	2
Q13283	Ras GTPase-activating protein-binding protein 1	G3BP1	3	2	8.6	52.164	2.2897e-11					1.63787	0.0408547	10.813	2
E9PEB9	Dystonin	DST	4	4	0.7	880.55	6.1833e-15					1.4858	0.0908927	31.265	5
Q9NQ55-3	Suppressor of SWI4 1 homolog	PPAN	2	2	3.7	58.199	0.00011625					1.44215	0.128953	0.13952	2
Q12789	General transcription factor 3C polypeptide 1	GTF3C1	5	5	5.1	238.87	8.4516e-19					1.38412	0.151863	43.562	4
Q9HC62	Sentrin-specific protease 2	SENP2	2	2	6.1	67.854	4.2295e-07					1.35477	0.175397	7.0462	2
Q9NZW5	MAGUK p55 subfamily member 6	MPP6	2	2	6.9	61.116	3.251e-07					1.33738	0.218021	1.9001	2
Q96SN8	CDK5 regulatory subunit-associated protein 2	CDK5RAP2	2	2	2.1	215.04	9.5908e-05					1.25174	0.32686	6.2667	2
O60934	Nibrin	NBN	2	2	4.2	84.958	0.00012146					1.23314	0.311049	17.734	2
Q8IY18	Structural maintenance of chromosomes protein 5	SMC5	2	2	2.3	128.81	2.8258e-06					1.22668	0.366178	32.856	2
Q12906-7	Interleukin enhancer-binding factor 3	ILF3	6	6	13.1	95.807	4.3247e-47					1.13458	0.477595	42.167	5
Q8NAT1	Uncharacterized glycosyltransferase AGO61	AGO61	2	2	5.3	66.615	0.0014464					1.11535	0.51698	2.644	2
P13637-3	Sodium/potassium-transporting ATPase subunit alpha-1	ATP1A1	3	3	2.8	113.06	7.433e-40					1.03444	0.708264	206.42	3
F8VWT9	Probable E3 ubiquitin-protein ligase C12orf51	C12orf51	2	2	0.6	468.65	1.3562e-06					1.02934	0.721678	9.8097	2
Q86U06	Probable RNA-binding protein 23	RBM23	3	1	9.8	48.73	6.0398e-13					1.02918	0.722098	3.6416	2
O43303	Centriolar coiled-coil protein of 110 kDa	CCP110	3	3	7.8	113.42	5.1566e-14					1.02418	0.735392	25.379	3
Q9UQ13	Leucine-rich repeat protein SHOC-2	SHOC2	2	2	10	64.887	2.37e-10					1.02063	0.744936	0.68674	2
Q9NU22	Midasin	MDN1	2	2	0.4	632.81	9.465e-05					1.00109	0.895097	15.704	2
P42081	T-lymphocyte activation antigen CD86	CD86	2	2	5.5	37.682	6.2757e-06					1.00065	0.89642	8.5714	2
P17612	cAMP-dependent protein kinase catalytic subunit alpha	PRKACA	4	3	13.7	40.589	2.1708e-17					0.998403	0.903181	24.649	4
Q96HE9	Proline-rich protein 11	PRR11	2	2	8.9	40.085	2.8292e-05					0.944198	0.966242	4.0093	2
Q69YL0	Uncharacterized protein DKFZp762I1415		3	3	29.3	10.89	7.9331e-19					0.939144	0.981805	28.631	3
O96028	Probable histone-lysine N-methyltransferase NSD2	WHSC1	2	2	2.3	152.26	1.4301e-11					0.929454	0.987052	25.372	2
P08651	Nuclear factor 1 C-type	NFIC	2	2	9.1	55.674	4.3722e-07					0.923105	0.965404	10.483	2
P0C2W1	F-box/SPRY domain-containing protein 1	FBXO45	3	3	11.9	30.632	2.732e-12					0.920471	0.956386	11.728	3
Q96QE5	Transcription elongation factor, mitochondrial	TEFM	2	2	11.7	41.676	2.3461e-05					0.889363	0.848652	20.311	2
Q92620	Pre-mRNA-splicing factor ATP-dependent RNA helicase PRP16	DHX38	2	2	3.6	140.5	3.85e-06					0.881679	0.82182	15.322	2
Q06587	E3 ubiquitin-protein ligase RING1	RING1	2	2	7.4	42.429	1.3626e-11					0.87604	0.802114	7.8512	2
Q8WXI9	Transcriptional repressor p66-beta	GATAD2B	2	2	6.2	65.26	1.0982e-06					0.868131	0.774473	9.4172	2
I3L504	Eukaryotic translation initiation factor 5A-1	EIF5A	2	2	30.6	20.503	8.1114e-17					0.847386	0.702231	16.099	2
Q8NB90	Spermatogenesis-associated protein 5	SPATA5	2	2	3.8	97.903	0.0016159					0.829669	0.641226	58.978	2
H7C2Q8	Probable rRNA-processing protein EBP2	EBNA1BP2	2	2	7.5	40.684	4.7855e-19					0.827609	0.634196	8.5472	2
O75964	ATP synthase subunit g, mitochondrial	ATP5L	3	3	42.7	11.428	4.1579e-24					0.823655	0.620746	15.353	3
P61927	60S ribosomal protein L37	RPL37	3	3	32	11.078	1.4395e-05					0.810241	0.468585	16.714	3
P21796	Voltage-dependent anion-selective channel protein 1	VDAC1	2	2	10.2	30.772	0.00054611					0.794976	0.525335	27.023	2
Q8TDX7	Serine/threonine-protein kinase Nek7	NEK7	3	3	15.6	34.551	7.0247e-17					0.725847	0.31954	4.2252	2
Q12800	Alpha-globin transcription factor CP2	TFCP2	2	2	6.8	57.255	6.4132e-17					0.708366	0.274856	2.7895	2
O75582	Ribosomal protein S6 kinase alpha-5	RPS6KA5	2	2	4.4	89.864	1.903e-08					0.686295	0.159898	87.103	3
Q9Y6K0	Choline/ethanolaminephosphotransferase 1	CEPT1	2	2	8.4	46.553	3.1346e-16					0.61121	0.0937087	24.228	2
P03928	ATP synthase protein 8	MT-ATP8	3	3	32.4	7.9916	6.1323e-08					0.578035	0.0578081	23.672	2
Q9NV56	MRG-binding protein	MRGBP	2	2	10.3	22.417	3.1051e-06					0.354698	0.000127545	43.345	2
Q9UKN8	General transcription factor 3C polypeptide 4	GTF3C4	2	2	3	91.981	1.6938e-05	2.1417	0.00168106	38.869	2
O14974	Protein phosphatase 1 regulatory subunit 12A	PPP1R12A	3	3	4.8	115.28	9.0457e-22	1.5755	0.046928	13.245	3
Q7L2J0	7SK snRNA methylphosphate capping enzyme	MEPCE	3	3	4.4	74.354	3.5024e-10	1.4963	0.0729723	14.882	3
Q6W2J9	BCL-6 corepressor	BCOR	3	3	3	192.19	1.2873e-07	1.4765	0.122151	32.573	3
Q5SW79	Centrosomal protein of 170 kDa	CEP170	4	4	3.9	175.29	7.9892e-18	1.4741	0.0824232	52.475	4
Q9BQ61	Uncharacterized protein C19orf43	C19orf43	4	4	45.5	18.419	2.3698e-15	1.2842	0.295069	4.7425	4
Q9NR55	Basic leucine zipper transcriptional factor ATF-like 3	BATF3	2	2	32.3	14.467	1.1074e-17	1.2603	0.251148	49.945	2
Q93074-2	Mediator of RNA polymerase II transcription subunit 12	MED12	4	4	2.7	243.39	1.6515e-24	1.2234	0.382276	36.718	4
Q9H1J1	Regulator of nonsense transcripts 3A	UPF3A	2	2	4.2	54.696	5.667e-06	1.2127	0.315961	13.666	2
Q6FI13	Histone H2A type 2-A	HIST2H2AA3	24	3	93.1	14.095	1.6015e-186	1.1311	0.458782	11.966	3
Q5STZ8		ABCF1	24	2	57.9	38.375	3.5261e-254	1.094	0.538258	31.38	2
P14625	Endoplasmin	HSP90B1	2	2	3.9	92.468	6.9376e-23	1.0835	0.562465	8.5485	3
P13796	Plastin-2	LCP1	2	2	9.4	70.288	5.2224e-10	1.0627	0.612649	5.8549	2
Q8TAF3	WD repeat-containing protein 48	WDR48	2	2	5.8	76.21	0.0014446	1.0111	0.749628	1.6055	2
Q6DN03	Putative histone H2B type 2-C	HIST2H2BC	8	1	22.8	21.472	1.7938e-58	1.0027	0.77353	0.85235	2
Q9NYF8	Bcl-2-associated transcription factor 1	BCLAF1	3	3	5.4	106.12	3.5162e-13	0.983	0.831213	12.82	2
Q99633	Pre-mRNA-splicing factor 18	PRPF18	3	3	10.5	39.859	1.9452e-21	0.97199	0.864387	76.186	3
P18846	Cyclic AMP-dependent transcription factor ATF-1	ATF1	3	3	21.8	29.232	3.4323e-09	0.97006	0.870268	11.034	3
Q8TDN4	CDK5 and ABL1 enzyme substrate 1	CABLES1	2	2	9.2	67.598	3.0033e-20	0.95801	0.907403	32.426	3
P26599-3	Polypyrimidine tract-binding protein 1	PTBP1	2	2	7	59.632	9.8405e-08	0.94853	0.937096	8.1595	2
F8VXC8	SWI/SNF complex subunit SMARCC2	SMARCC2	2	1	1.5	136.18	2.3987e-05	0.94283	0.932781	34.821	2
Q9ULH0	Kinase D-interacting substrate of 220 kDa	KIDINS220	3	3	5.1	196.54	1.5211e-05	0.91427	0.805729	53.112	3
Q7L2E3-2	Putative ATP-dependent RNA helicase DHX30	DHX30	2	2	4.1	136.11	3.6166e-05	0.91382	0.943005	64.719	2
O14828	Secretory carrier-associated membrane protein 3	SCAMP3	2	2	8.9	38.287	1.8608e-11	0.91293	0.939603	38.416	2
E7ETU3	Cell division control protein 42 homolog	CDC42	2	2	12.9	26.591	3.9688e-08	0.91287	0.939373	20.451	2
J3KNB2	Abl interactor 2	ABI2	6	1	9.6	55.682	9.6288e-45	0.91185	0.935471	4.5075	2
Q8NCA5	Protein FAM98A	FAM98A	2	1	6.7	55.4	4.364e-07	0.90157	0.749405	1.4612	2
Q8IZH2	5-3 exoribonuclease 1	XRN1	2	2	1.4	194.1	6.2294e-18	0.89641	0.876109	16.946	2
Q96NW4	Ankyrin repeat domain-containing protein 27	ANKRD27	2	2	3.7	116.98	2.2755e-07	0.87661	0.79956	28.724	2
Q9BVJ6	U3 small nucleolar RNA-associated protein 14 homolog A	UTP14A	3	3	7.5	87.977	4.9013e-17	0.87357	0.787806	12.976	3
Q9NV06	DDB1- and CUL4-associated factor 13	DCAF13	2	2	7.6	51.402	4.9361e-05	0.87304	0.785757	9.1924	2
Q9UKJ3	G patch domain-containing protein 8	GPATCH8	2	2	1.7	164.2	0.00036232	0.86456	0.753023	5.0851	2
O43427	Acidic fibroblast growth factor intracellular-binding protein	FIBP	3	3	10.4	41.878	3.9495e-49	0.8221	0.592207	16.049	2
Q96PP8	Guanylate-binding protein 5	GBP5	2	2	8.7	66.616	3.2053e-24	0.81876	0.579918	3.8354	2
Q9UDW1	Cytochrome b-c1 complex subunit 9	UQCR10	2	2	41.3	7.3084	3.2373e-05	0.78531	0.461398	10.435	4
Q9NP80	Calcium-independent phospholipase A2-gamma	PNPLA8	2	2	2.8	88.476	1.0967e-19	0.75654	0.367945	3.9853	2
Q6NUK4	Receptor expression-enhancing protein 3	REEP3	2	2	14.1	29.264	2.4686e-08	0.74936	0.164987	0.38082	2
P30101	Protein disulfide-isomerase A3	PDIA3	3	2	10.3	56.782	3.9595e-16	0.74144	0.322761	62.309	3
P68366	Tubulin alpha-4A chain	TUBA4A	24	2	51.6	49.924	3.6479e-246	0.71944	0.262298	8.5068	2
Q96JC1	Vam6/Vps39-like protein	VPS39	2	2	3.3	101.81	3.1648e-05	0.70602	0.228742	36.867	2
A6NFM0	DNA-directed RNA polymerase II subunit RPB11-a	POLR2J2	2	2	25.3	17.204	3.9863e-09	0.65816	0.130626	27.871	3
J3KQ48	Peptidyl-tRNA hydrolase 2, mitochondrial	PTRH2	2	2	25	19.325	2.3109e-07	0.62388	0.0807481	47.567	2
Q1KMD3	Heterogeneous nuclear ribonucleoprotein U-like protein 2	HNRNPUL2	2	2	6.8	85.104	1.8236e-11	0.61173	0.0668524	65.524	2
O43813	LanC-like protein 1	LANCL1	3	3	9.5	45.283	2.4162e-07	0.45232	0.00159146	5.672	2
P07195	L-lactate dehydrogenase B chain	LDHB	2	2	14.7	36.638	0.00013835	0.44227	0.00112967	130.77	2
Q9UL03	Integrator complex subunit 6	INTS6	3	3	6.1	100.39	6.4016e-09	0.32468	3.98095e-06	6.6504	2
